# Supplementary material for: A Computational Model of Dual Competition between the Basal Ganglia and the Cortex
Source: eNeuro. 2019 Jan 4;5(6):ENEURO.0339-17.2018. doi: 10.1523/ENEURO.0339-17.2018 (PMC6325557; doi:10.1523/ENEURO.0339-17.2018)
Supplement: Supplementary 1 — Supplementary Model Codes. Download Supplementary 1, ZIP file [file sup_enu-eN-TNC-0339-17-s02.zip]

Archive with 109 entries (96 files):
- one-critic-two-actors-1.2/
- one-critic-two-actors-1.2/.gitignore
- one-critic-two-actors-1.2/LICENSE.txt
- one-critic-two-actors-1.2/README.md
- one-critic-two-actors-1.2/cdana/
- one-critic-two-actors-1.2/cdana/__init__.py
- one-critic-two-actors-1.2/cdana/cdana.pyx
- one-critic-two-actors-1.2/experiments/
- one-critic-two-actors-1.2/experiments/data/
- one-critic-two-actors-1.2/experiments/data/analysis-RT.py
- one-critic-two-actors-1.2/experiments/data/analysis-performance.py
- one-critic-two-actors-1.2/experiments/data/analysis-stats-dunn.py
- one-critic-two-actors-1.2/experiments/data/analysis.R
- one-critic-two-actors-1.2/experiments/data/experimental-raw-data.txt
- one-critic-two-actors-1.2/experiments/data/experimental/
- one-critic-two-actors-1.2/experiments/data/experimental/D1-muscimol-D2-saline/
- one-critic-two-actors-1.2/experiments/data/experimental/D1-muscimol-D2-saline/Enya/
- one-critic-two-actors-1.2/experiments/data/experimental/D1-muscimol-D2-saline/Enya/20160228_115055EnM.txt
- one-critic-two-actors-1.2/experiments/data/experimental/D1-muscimol-D2-saline/Enya/20160229_095341EnS.txt
- one-critic-two-actors-1.2/experiments/data/experimental/D1-muscimol-D2-saline/Enya/20160328_160546EnM.txt
- one-critic-two-actors-1.2/experiments/data/experimental/D1-muscimol-D2-saline/Enya/20160329_180726EnS.txt
- one-critic-two-actors-1.2/experiments/data/experimental/D1-muscimol-D2-saline/France/
- one-critic-two-actors-1.2/experiments/data/experimental/D1-muscimol-D2-saline/France/20150601_151258FrIB.txt
- one-critic-two-actors-1.2/experiments/data/experimental/D1-muscimol-D2-saline/France/20150602_151454FrINB.txt
- one-critic-two-actors-1.2/experiments/data/experimental/D1-muscimol-D2-saline/France/20150716_162355FrIB.txt
- one-critic-two-actors-1.2/experiments/data/experimental/D1-muscimol-D2-saline/France/20150717_165933FrINB.txt
- one-critic-two-actors-1.2/experiments/data/experimental/D1-muscimol-D2-saline/France/20150722_134551FrIB.txt
- one-critic-two-actors-1.2/experiments/data/experimental/D1-muscimol-D2-saline/France/20150723_141005FrINB.txt
- one-critic-two-actors-1.2/experiments/data/experimental/D1-muscimol-D2-saline/France/20150728_141230FrIB.txt
- one-critic-two-actors-1.2/experiments/data/experimental/D1-muscimol-D2-saline/France/20150729_140152FrINB.txt
- one-critic-two-actors-1.2/experiments/data/experimental/D1-muscimol-D2-saline/France/20150904_155756FrIB.txt
- one-critic-two-actors-1.2/experiments/data/experimental/D1-muscimol-D2-saline/France/20150905_134635FrINB.txt
- one-critic-two-actors-1.2/experiments/data/experimental/D1-muscimol-D2-saline/Zora/
- one-critic-two-actors-1.2/experiments/data/experimental/D1-muscimol-D2-saline/Zora/20150601_170658ZIB.txt
- one-critic-two-actors-1.2/experiments/data/experimental/D1-muscimol-D2-saline/Zora/20150602_155228ZINB.txt
- one-critic-two-actors-1.2/experiments/data/experimental/D1-muscimol-D2-saline/Zora/20150605_155818ZIB.txt
- one-critic-two-actors-1.2/experiments/data/experimental/D1-muscimol-D2-saline/Zora/20150606_132301ZINB.txt
- one-critic-two-actors-1.2/experiments/data/experimental/D1-muscimol-D2-saline/Zora/20150716_163851ZIB.txt
- one-critic-two-actors-1.2/experiments/data/experimental/D1-muscimol-D2-saline/Zora/20150717_182102ZINB.txt
- one-critic-two-actors-1.2/experiments/data/experimental/D1-muscimol-D2-saline/Zora/20150722_152159ZIB.txt
- one-critic-two-actors-1.2/experiments/data/experimental/D1-muscimol-D2-saline/Zora/20150723_145502ZINB.txt
- one-critic-two-actors-1.2/experiments/data/experimental/D1-muscimol-D2-saline/Zora/20150728_153107ZIB.txt
- one-critic-two-actors-1.2/experiments/data/experimental/D1-muscimol-D2-saline/Zora/20150729_144736ZINB.txt
- one-critic-two-actors-1.2/experiments/data/experimental/D1-saline-D2-muscimol/
- one-critic-two-actors-1.2/experiments/data/experimental/D1-saline-D2-muscimol/France/
- one-critic-two-actors-1.2/experiments/data/experimental/D1-saline-D2-muscimol/France/20150515_170052FrIB.txt
- one-critic-two-actors-1.2/experiments/data/experimental/D1-saline-D2-muscimol/France/20150516_131318FrIB.txt
- one-critic-two-actors-1.2/experiments/data/experimental/D1-saline-D2-muscimol/France/20150519_182621FrIB.txt
- one-critic-two-actors-1.2/experiments/data/experimental/D1-saline-D2-muscimol/France/20150520_114127FrIB.txt
- one-critic-two-actors-1.2/experiments/data/experimental/D1-saline-D2-muscimol/France/20150521_182106FrIB.txt
- one-critic-two-actors-1.2/experiments/data/experimental/D1-saline-D2-muscimol/France/20150522_150002FrIB.txt
- one-critic-two-actors-1.2/experiments/data/experimental/D1-saline-D2-muscimol/France/20150525_183225FrIB.txt
- one-critic-two-actors-1.2/experiments/data/experimental/D1-saline-D2-muscimol/France/20150526_113346FrIB.txt
- one-critic-two-actors-1.2/experiments/data/experimental/D1-saline-D2-muscimol/France/20150527_181154FrIB.txt
- one-critic-two-actors-1.2/experiments/data/experimental/D1-saline-D2-muscimol/France/20150528_141717FrIB.txt
- one-critic-two-actors-1.2/experiments/data/experimental/D1-saline-D2-muscimol/Zora/
- one-critic-two-actors-1.2/experiments/data/experimental/D1-saline-D2-muscimol/Zora/20150511_184207ZIB.txt
- one-critic-two-actors-1.2/experiments/data/experimental/D1-saline-D2-muscimol/Zora/20150512_140843ZIB.txt
- one-critic-two-actors-1.2/experiments/data/experimental/D1-saline-D2-muscimol/Zora/20150513_175700ZIB.txt
- one-critic-two-actors-1.2/experiments/data/experimental/D1-saline-D2-muscimol/Zora/20150514_143523ZIB.txt
- one-critic-two-actors-1.2/experiments/data/experimental/D1-saline-D2-muscimol/Zora/20150518_181234ZIB.txt
- one-critic-two-actors-1.2/experiments/data/experimental/D1-saline-D2-muscimol/Zora/20150519_133552ZIB.txt
- one-critic-two-actors-1.2/experiments/data/experimental/D1-saline-D2-muscimol/Zora/20150520_174344ZIB.txt
- one-critic-two-actors-1.2/experiments/data/experimental/D1-saline-D2-muscimol/Zora/20150521_125140ZIB.txt
- one-critic-two-actors-1.2/experiments/data/experimental/D1-saline-D2-muscimol/Zora/20150522_184337ZIB.txt
- one-critic-two-actors-1.2/experiments/data/experimental/D1-saline-D2-muscimol/Zora/20150523_132656ZIB.txt
- one-critic-two-actors-1.2/experiments/data/experimental/D1-saline-D2-muscimol/Zora/20150526_181854ZIB.txt
- one-critic-two-actors-1.2/experiments/data/experimental/D1-saline-D2-muscimol/Zora/20150527_145655ZIB.txt
- one-critic-two-actors-1.2/experiments/data/experimental/__init__.py
- one-critic-two-actors-1.2/experiments/data/experimental/data.py
- one-critic-two-actors-1.2/experiments/data/experimental/format.txt
- one-critic-two-actors-1.2/experiments/data/figure-histograms-split.py
- one-critic-two-actors-1.2/experiments/data/figure-histograms.py
- one-critic-two-actors-1.2/experiments/data/figure-trials.py
- one-critic-two-actors-1.2/experiments/data/output-raw-data.py
- one-critic-two-actors-1.2/experiments/data/stats.py
- one-critic-two-actors-1.2/experiments/data/test.py
- one-critic-two-actors-1.2/experiments/data/theoretical-raw-data.txt
- one-critic-two-actors-1.2/experiments/data/theoretical/
- one-critic-two-actors-1.2/experiments/data/theoretical/D1-off-D2-on.npy
- one-critic-two-actors-1.2/experiments/data/theoretical/D1-off-D2-on.txt
- one-critic-two-actors-1.2/experiments/data/theoretical/D1-on-D2-off.npy
- one-critic-two-actors-1.2/experiments/data/theoretical/D1-on-D2-off.txt
- one-critic-two-actors-1.2/experiments/data/theoretical/D1-on-D2-on.npy
- one-critic-two-actors-1.2/experiments/data/theoretical/D1-on-D2-on.txt
- one-critic-two-actors-1.2/experiments/data/theoretical/__init__.py
- one-critic-two-actors-1.2/experiments/data/theoretical/data.py
- one-critic-two-actors-1.2/experiments/experiment-D1-off-D2-on.py
- one-critic-two-actors-1.2/experiments/experiment-D1-on-D2-off.py
- one-critic-two-actors-1.2/experiments/experiment-D1-on-D2-on.py
- one-critic-two-actors-1.2/experiments/experiment.py
- one-critic-two-actors-1.2/experiments/model-guthrie-no-warmup.json
- one-critic-two-actors-1.2/experiments/model-guthrie.json
- one-critic-two-actors-1.2/experiments/model-noisy-no-warmup.json
- one-critic-two-actors-1.2/experiments/model-noisy.json
- one-critic-two-actors-1.2/experiments/model.json
- one-critic-two-actors-1.2/experiments/model.py
- one-critic-two-actors-1.2/experiments/single-session-model-ON-OFF.py
- one-critic-two-actors-1.2/experiments/single-session-monkey-ON-OFF.py
- one-critic-two-actors-1.2/experiments/single-session.py
- one-critic-two-actors-1.2/experiments/single-trial-GPi-OFF.py
- one-critic-two-actors-1.2/experiments/single-trial-GPi-ON.py
- one-critic-two-actors-1.2/experiments/single-trial-motor.py
- one-critic-two-actors-1.2/experiments/single-trial.py
- one-critic-two-actors-1.2/experiments/task-long.json
- one-critic-two-actors-1.2/experiments/task.json
- one-critic-two-actors-1.2/experiments/task.py
- one-critic-two-actors-1.2/requirements.txt
- one-critic-two-actors-1.2/setup.py
