# Supplementary material for: A Computational Model of Dual Competition between the Basal Ganglia and the Cortex
Source: eNeuro. 2019 Jan 4;5(6):ENEURO.0339-17.2018. doi: 10.1523/ENEURO.0339-17.2018 (PMC6325557; doi:10.1523/ENEURO.0339-17.2018)
Supplement: Supplementary 1 — Supplementary Model Codes. Download Supplementary 1, ZIP file [file sup_enu-eN-TNC-0339-17-s02.zip › one-critic-two-actors-1.2/cdana/cdana.pyx]

# -*- coding: utf-8 -*-
# -----------------------------------------------------------------------------
# Copyright (c) 2014, Nicolas P. Rougier
# Distributed under the (new) BSD License.
#
# Contributors: Nicolas P. Rougier (Nicolas.Rougier@inria.fr)
# -----------------------------------------------------------------------------
import numpy as np
cimport numpy as np
from libc.math cimport exp
from libc.stdlib cimport rand, srand, RAND_MAX


# ---------------------------------------------------------------- Function ---
cdef class Function:
    cdef double call(self, double x) except *:
        return x


# --- Identity ---
cdef class Identity(Function):

    cdef double call(self, double x) except *:
        if x < 0.0:
            return 0.0
        return x


# --- Clamp ---
cdef class Clamp(Function):
    cdef public double min, max

    def __init__(self, double min=0, double max=1e9):
        self.min = min
        self.max = max

    cdef double call(self, double x) except *:
        if x < self.min:
            return self.min
        if x > self.max:
            return self.max
        return x


# --- Noise ---
cdef class UniformNoise(Function):
    cdef public double amount

    def __init__(self, double amount):
        self.amount = amount

    cdef double call(self, double x) except *:
        return x + self.amount*(rand()/float(RAND_MAX) - 0.5)


# --- Sigmoid ---
cdef class Sigmoid(Function):
    cdef public double Vmin, Vmax, Vh, Vc

    def __init__(self, Vmin=0.0, Vmax=20.0, Vh=16., Vc=3.0):
        self.Vmin = Vmin
        self.Vmax = Vmax
        self.Vh = Vh
        self.Vc = Vc

    cdef double call(self, double V) except *:
        return self.Vmin + (self.Vmax-self.Vmin)/(1.0+exp((self.Vh-V)/self.Vc))


# ------------------------------------------------------------------- Group ---
# Python group type (dtype)
dtype = [("V",  float),
         ("U",  float),
         ("Isyn",  float),
         ("Iext", float)]

# C group type (ctype)
cdef packed struct ctype:
    np.float64_t V
    np.float64_t U
    np.float64_t Isyn
    np.float64_t Iext


cdef class Group:
    """  """

    cdef double       _tau
    cdef double       _rest
    cdef double       _noise
    cdef double       _delta
    cdef ctype[:]     _units
    cdef Function     _activation
    cdef int          _history_index
    cdef double[:, :] _history

    def __init__(self, shape, tau=0.01, rest=0.0,
                 noise=0.0, activation=Identity()):
        self._tau = tau
        self._rest = rest
        self._noise = noise
        units = np.zeros(shape, dtype=dtype)
        self._units = units
        self._delta = 0
        self._activation = activation
        self._history_index = 0
        self._history = np.zeros((10000, len(self._units)))

    property history:
        """ Activity history (firing rate) """
        def __get__(self):
            return np.asarray(self._history)

    property delta:
        """
        Difference of activity between the first two maximum activities
        """
        def __get__(self):
            return self._delta

    property tau:
        """ Membrane time constant """
        def __get__(self):
            return self._tau

        def __set__(self, value):
            self._tau = value

    property noise:
        """ Noise level """
        def __get__(self):
            return self._noise

        def __set__(self, value):
            self._noise = value

    property rest:
        """ Membrane resting potential """
        def __get__(self):
            return self._rest

        def __set__(self, value):
            self._rest = value

    property V:
        """ Firing rate """
        def __get__(self):
            return np.asarray(self._units)["V"]

    property U:
        """ Membrane potential """
        def __get__(self):
            return np.asarray(self._units)["U"]

    property Isyn:
        """ Input current from external synapses """
        def __get__(self):
            return np.asarray(self._units)["Isyn"]

    property Iext:
        """ Input current from external sources """
        def __get__(self):
            return np.asarray(self._units)["Iext"]

        def __set__(self, value):
            np.asarray(self._units)["Iext"] = value

    def evaluate(self, double dt):
        """ Compute activities (Forward Euler method) """

        cdef int i
        cdef noise
        cdef ctype * unit
        cdef double max1 = 0, max2 = 0

        for i in range(len(self._units)):
            unit = & self._units[i]

            # Compute white noise
            noise = self._noise*(rand()/float(RAND_MAX) - 0.5)

            # Update membrane potential
            unit.U += dt/self._tau*(-unit.U+unit.Isyn+unit.Iext-self._rest)

            # Update firing rate
            unit.V = self._activation.call(unit.U * (1+noise))

            # Store firing rate activity
            self._history[self._history_index, i] = unit.V

            # Here we record the max activities to store their difference
            # This is used later to decide if a motor decision has been made
            if unit.V > max1:
                max1 = unit.V
            elif unit.V > max2:
                max2 = unit.V

        self._delta = max1 - max2
        self._history_index += 1

    def flush(self):
        """ Flush all activities and reset history index """

        cdef int i
        self._history_index = 0
        for i in range(len(self._units)):
            self._units[i].V = 0
            self._units[i].U = 0
            self._units[i].Isyn = 0
            self._units[i].Iext = 0

    def __getitem__(self, key):
        return np.asarray(self._units)[key]

    def __setitem__(self, key, value):
        np.asarray(self._units)[key] = value


# ------------------------------------------------------------- Connections ---
cdef class Connection:
    cdef double[:] _source
    cdef double[:] _target
    cdef double[:] _weights
    cdef double    _gain

    def __init__(self, source, target, weights, gain):
        self._gain = gain
        self._source = source
        self._target = target
        self._weights = weights

    def flush(self):
        cdef int i
        for i in range(self._target.shape[0]):
            self._target[i] = 0.0

    property gain:
        """Gain of the connection"""
        def __get__(self):
            return self._gain

        def __set__(self, value):
            self._gain = value

    property source:
        """Source of the connection """
        def __get__(self):
            return np.asarray(self._source)

    property target:
        """Target of the connection (numpy array)"""
        def __get__(self):
            return np.asarray(self._target)

    property weights:
        """Weights matrix (numpy array)"""
        def __get__(self):
            return np.asarray(self._weights)

        def __set__(self, weights):
            self._weights = weights


# --- OneToOne---
cdef class OneToOne(Connection):
    def propagate(self):
        cdef int i
        for i in range(self._target.shape[0]):
            self._target[i] += self._source[i] * self._weights[i] * self._gain


# --- OneToAll ---
cdef class OneToAll(Connection):
    def propagate(self):
        cdef int i, j
        for i in range(4):
            v = self._source[i] * self._weights[i] * self._gain
            for j in range(4):
                self._target[j] += v

# --- AssToMot ---
cdef class AssToMot(Connection):
    def propagate(self):
        cdef int i, j
        for i in range(4):
            v = 0
            for j in range(4):
                v += self._source[i+j*4] * self._weights[i]
            self._target[i] += v * self._gain

# --- AssToCog ---
cdef class AssToCog(Connection):
    def propagate(self):
        cdef int i, j
        for i in range(4):
            v = 0
            for j in range(4):
                v += self._source[j+i*4] * self._weights[i]
            self._target[i] += v * self._gain


# --- MotToAss ---
cdef class MotToAss(Connection):
    def propagate(self):
        cdef int i, j
        cdef double v
        for i in range(4):
            v = self._source[i] * self._weights[i] * self._gain
            for j in range(4):
                self._target[j*4+i] += v

# --- CogToAss ---
cdef class CogToAss(Connection):
    def propagate(self):
        cdef int i, j
        cdef double v
        for i in range(4):
            v = self._source[i] * self._weights[i] * self._gain
            for j in range(4):
                self._target[i*4+j] += v


# --- AllToAll ---
cdef class AllToAll(Connection):
    def propagate(self):
        cdef int i, j
        cdef int s_size = self._source.shape[0]
        cdef int t_size = self._target.shape[0]

        for i in range(t_size):
            v = 0
            for j in range(s_size):
                v += self._source[j] * self._weights[i+j*t_size]
            self._target[i] += v * self._gain
