# Supplementary material for: A Computational Model of Dual Competition between the Basal Ganglia and the Cortex
Source: eNeuro. 2019 Jan 4;5(6):ENEURO.0339-17.2018. doi: 10.1523/ENEURO.0339-17.2018 (PMC6325557; doi:10.1523/ENEURO.0339-17.2018)
Supplement: Supplementary 1 — Supplementary Model Codes. Download Supplementary 1, ZIP file [file sup_enu-eN-TNC-0339-17-s02.zip › one-critic-two-actors-1.2/experiments/data/experimental-raw-data.txt]

# File: experimental-raw-data.txt
# Date: Wed Mar 15 09:16:53 2017
# Author: Nicolas P. Rougier <Nicolas.Rougier@inria.fr>
# Fields: performance	session_id	condition
# condition = 0: Control / Saline / 10 firsts
# condition = 1: Control / Saline / 10 lasts
# condition = 2: Day 1 / Muscimol / 10 firsts
# condition = 3: Day 1 / Muscimol / 10 lasts
# condition = 4: Day 2 / Saline / 10 firsts
# condition = 5: Day 2 / Saline / 10 lasts
0	0	0
1	0	0
0	0	0
1	0	0
1	0	0
1	0	0
0	0	0
0	0	0
0	0	0
1	0	0
1	0	1
1	0	1
1	0	1
1	0	1
1	0	1
1	0	1
1	0	1
1	0	1
0	0	1
0	0	1
1	1	0
0	1	0
0	1	0
1	1	0
0	1	0
0	1	0
0	1	0
0	1	0
0	1	0
1	1	0
1	1	1
1	1	1
1	1	1
1	1	1
1	1	1
1	1	1
1	1	1
1	1	1
1	1	1
1	1	1
0	2	0
1	2	0
1	2	0
1	2	0
1	2	0
1	2	0
1	2	0
1	2	0
1	2	0
1	2	0
1	2	1
1	2	1
1	2	1
1	2	1
1	2	1
1	2	1
1	2	1
1	2	1
1	2	1
1	2	1
1	3	0
0	3	0
0	3	0
0	3	0
0	3	0
0	3	0
0	3	0
0	3	0
0	3	0
0	3	0
0	3	1
1	3	1
1	3	1
1	3	1
1	3	1
1	3	1
1	3	1
1	3	1
1	3	1
1	3	1
0	4	0
0	4	0
0	4	0
1	4	0
1	4	0
1	4	0
1	4	0
0	4	0
0	4	0
0	4	0
1	4	1
1	4	1
0	4	1
0	4	1
1	4	1
0	4	1
0	4	1
0	4	1
0	4	1
0	4	1
1	5	0
1	5	0
1	5	0
1	5	0
1	5	0
1	5	0
1	5	0
0	5	0
1	5	0
1	5	0
1	5	1
1	5	1
1	5	1
1	5	1
1	5	1
1	5	1
1	5	1
1	5	1
1	5	1
1	5	1
1	6	0
1	6	0
1	6	0
1	6	0
1	6	0
1	6	0
1	6	0
0	6	0
1	6	0
1	6	0
1	6	1
1	6	1
1	6	1
1	6	1
1	6	1
1	6	1
1	6	1
1	6	1
1	6	1
1	6	1
1	7	0
0	7	0
0	7	0
0	7	0
0	7	0
0	7	0
1	7	0
0	7	0
1	7	0
1	7	0
1	7	1
1	7	1
1	7	1
1	7	1
1	7	1
1	7	1
1	7	1
1	7	1
1	7	1
1	7	1
1	8	0
0	8	0
0	8	0
1	8	0
1	8	0
1	8	0
1	8	0
1	8	0
1	8	0
0	8	0
0	8	1
1	8	1
1	8	1
1	8	1
1	8	1
1	8	1
1	8	1
1	8	1
1	8	1
1	8	1
0	9	0
0	9	0
0	9	0
0	9	0
0	9	0
0	9	0
0	9	0
0	9	0
0	9	0
0	9	0
1	9	1
1	9	1
1	9	1
1	9	1
1	9	1
1	9	1
1	9	1
1	9	1
1	9	1
1	9	1
0	10	0
0	10	0
0	10	0
0	10	0
0	10	0
0	10	0
0	10	0
0	10	0
0	10	0
0	10	0
1	10	1
1	10	1
1	10	1
1	10	1
1	10	1
1	10	1
0	10	1
0	10	1
1	10	1
1	10	1
1	0	2
0	0	2
0	0	2
1	0	2
0	0	2
0	0	2
0	0	2
0	0	2
0	0	2
0	0	2
1	0	3
0	0	3
1	0	3
1	0	3
1	0	3
0	0	3
0	0	3
0	0	3
0	0	3
0	0	3
0	1	2
0	1	2
1	1	2
0	1	2
1	1	2
0	1	2
0	1	2
1	1	2
1	1	2
1	1	2
1	1	3
1	1	3
1	1	3
1	1	3
1	1	3
1	1	3
1	1	3
1	1	3
1	1	3
1	1	3
0	2	2
0	2	2
1	2	2
1	2	2
1	2	2
1	2	2
0	2	2
1	2	2
1	2	2
1	2	2
0	2	3
1	2	3
1	2	3
1	2	3
1	2	3
0	2	3
0	2	3
0	2	3
0	2	3
0	2	3
0	3	2
0	3	2
0	3	2
0	3	2
0	3	2
0	3	2
0	3	2
0	3	2
0	3	2
0	3	2
0	3	3
1	3	3
0	3	3
0	3	3
1	3	3
1	3	3
1	3	3
1	3	3
0	3	3
1	3	3
0	4	2
0	4	2
0	4	2
1	4	2
1	4	2
1	4	2
1	4	2
0	4	2
0	4	2
1	4	2
0	4	3
1	4	3
1	4	3
0	4	3
0	4	3
1	4	3
1	4	3
0	4	3
1	4	3
1	4	3
1	5	2
1	5	2
1	5	2
1	5	2
1	5	2
1	5	2
1	5	2
1	5	2
0	5	2
1	5	2
1	5	3
0	5	3
1	5	3
1	5	3
1	5	3
1	5	3
0	5	3
1	5	3
1	5	3
1	5	3
0	6	2
0	6	2
0	6	2
1	6	2
0	6	2
1	6	2
1	6	2
1	6	2
0	6	2
1	6	2
0	6	3
0	6	3
0	6	3
0	6	3
0	6	3
0	6	3
1	6	3
0	6	3
1	6	3
0	6	3
0	7	2
0	7	2
0	7	2
1	7	2
0	7	2
1	7	2
0	7	2
0	7	2
1	7	2
0	7	2
0	7	3
1	7	3
1	7	3
1	7	3
0	7	3
1	7	3
1	7	3
0	7	3
0	7	3
1	7	3
0	8	2
1	8	2
0	8	2
0	8	2
0	8	2
0	8	2
1	8	2
0	8	2
0	8	2
0	8	2
0	8	3
1	8	3
1	8	3
1	8	3
0	8	3
0	8	3
0	8	3
0	8	3
1	8	3
0	8	3
0	9	2
0	9	2
0	9	2
0	9	2
1	9	2
1	9	2
1	9	2
1	9	2
1	9	2
1	9	2
1	9	3
1	9	3
0	9	3
0	9	3
1	9	3
0	9	3
1	9	3
0	9	3
0	9	3
0	9	3
1	10	2
1	10	2
0	10	2
0	10	2
1	10	2
0	10	2
1	10	2
0	10	2
1	10	2
0	10	2
1	10	3
0	10	3
1	10	3
0	10	3
1	10	3
1	10	3
0	10	3
0	10	3
0	10	3
1	10	3
1	11	2
0	11	2
0	11	2
0	11	2
0	11	2
0	11	2
0	11	2
0	11	2
1	11	2
1	11	2
0	11	3
0	11	3
0	11	3
0	11	3
0	11	3
0	11	3
0	11	3
0	11	3
0	11	3
0	11	3
1	0	4
1	0	4
1	0	4
1	0	4
1	0	4
1	0	4
1	0	4
1	0	4
1	0	4
1	0	4
1	0	5
1	0	5
0	0	5
1	0	5
1	0	5
1	0	5
1	0	5
0	0	5
0	0	5
0	0	5
1	1	4
1	1	4
0	1	4
0	1	4
1	1	4
1	1	4
1	1	4
0	1	4
0	1	4
1	1	4
1	1	5
1	1	5
1	1	5
1	1	5
1	1	5
1	1	5
1	1	5
1	1	5
1	1	5
1	1	5
0	2	4
1	2	4
1	2	4
0	2	4
1	2	4
1	2	4
1	2	4
1	2	4
1	2	4
1	2	4
1	2	5
1	2	5
1	2	5
1	2	5
1	2	5
1	2	5
1	2	5
1	2	5
1	2	5
1	2	5
0	3	4
0	3	4
0	3	4
0	3	4
0	3	4
1	3	4
1	3	4
1	3	4
1	3	4
1	3	4
1	3	5
1	3	5
1	3	5
1	3	5
1	3	5
1	3	5
1	3	5
1	3	5
1	3	5
1	3	5
0	4	4
1	4	4
0	4	4
0	4	4
1	4	4
0	4	4
0	4	4
0	4	4
1	4	4
0	4	4
1	4	5
1	4	5
0	4	5
1	4	5
0	4	5
1	4	5
1	4	5
1	4	5
1	4	5
1	4	5
0	5	4
0	5	4
1	5	4
1	5	4
1	5	4
1	5	4
1	5	4
1	5	4
1	5	4
1	5	4
0	5	5
1	5	5
1	5	5
0	5	5
1	5	5
1	5	5
1	5	5
1	5	5
1	5	5
1	5	5
0	6	4
0	6	4
0	6	4
1	6	4
1	6	4
1	6	4
1	6	4
0	6	4
1	6	4
0	6	4
1	6	5
1	6	5
1	6	5
1	6	5
1	6	5
1	6	5
1	6	5
1	6	5
1	6	5
1	6	5
0	7	4
0	7	4
1	7	4
1	7	4
0	7	4
0	7	4
0	7	4
0	7	4
1	7	4
1	7	4
0	7	5
1	7	5
0	7	5
0	7	5
1	7	5
1	7	5
1	7	5
0	7	5
1	7	5
1	7	5
1	8	4
1	8	4
0	8	4
1	8	4
0	8	4
0	8	4
1	8	4
1	8	4
1	8	4
1	8	4
1	8	5
1	8	5
1	8	5
1	8	5
1	8	5
1	8	5
1	8	5
1	8	5
1	8	5
1	8	5
0	9	4
1	9	4
1	9	4
1	9	4
1	9	4
0	9	4
1	9	4
1	9	4
1	9	4
1	9	4
1	9	5
1	9	5
1	9	5
1	9	5
1	9	5
1	9	5
1	9	5
1	9	5
1	9	5
1	9	5
0	10	4
0	10	4
0	10	4
0	10	4
1	10	4
1	10	4
1	10	4
1	10	4
1	10	4
1	10	4
0	10	5
0	10	5
1	10	5
1	10	5
0	10	5
0	10	5
1	10	5
0	10	5
0	10	5
1	10	5
1	11	4
1	11	4
1	11	4
1	11	4
1	11	4
1	11	4
1	11	4
1	11	4
1	11	4
1	11	4
0	11	5
1	11	5
1	11	5
1	11	5
1	11	5
1	11	5
1	11	5
1	11	5
1	11	5
1	11	5
