# Supplementary material for: A Computational Model of Dual Competition between the Basal Ganglia and the Cortex
Source: eNeuro. 2019 Jan 4;5(6):ENEURO.0339-17.2018. doi: 10.1523/ENEURO.0339-17.2018 (PMC6325557; doi:10.1523/ENEURO.0339-17.2018)
Supplement: Supplementary 1 — Supplementary Model Codes. Download Supplementary 1, ZIP file [file sup_enu-eN-TNC-0339-17-s02.zip › one-critic-two-actors-1.2/experiments/data/experimental/D1-muscimol-D2-saline/Enya/20160228_115055EnM.txt]

Task	Typ of Try	FT/ST	Begin launch	Num Try	Num CibleA	Num CibleB	Pos CibleA	Pos CibleB	%RecA_>_B	Target Choice	Good Choice	Reward	Num error	E0	E10	E20	E30	E100	E40	E15	E25	E35	E45	E55	E105	E115	E200	E250	E251	E252	E253	E254	E255
2	Exec_Auto	0	2304689	0	1	0	2	1	0	B	1	1	0	1081867	0	0	0	0	0	1081875	1081951	1083241	1083714	1084184	1085062	0	1085304	0	0	0	0	0	0
2	Exec_Auto	0	2304689	1	1	0	3	1	0	B	1	1	0	1081867	0	0	0	0	0	1091305	1091383	1091978	1092508	1092895	1093608	0	1093849	0	0	0	0	0	0
2	Exec_Auto	0	2304689	2	0	1	3	2	1	A	1	1	0	1081867	0	0	0	0	0	1099850	1099917	1100677	1101303	1101656	1102633	0	1102874	0	0	0	0	0	0
2	Exec_Auto	0	2304689	3	0	1	1	3	1	A	1	0	0	1081867	0	0	0	0	0	1108874	1108940	1109804	1110287	1110659	1111880	0	1112121	0	0	0	0	0	0
2	Exec_Auto	0	2304689	4	0	1	3	2	1	A	1	1	0	1081867	0	0	0	0	0	1118121	1118194	1119231	1119815	1120171	1121112	0	1121353	0	0	0	0	0	0
2	Exec_Auto	0	2304689	5	1	0	0	2	0	B	1	0	0	1081867	0	0	0	0	0	1127354	1127388	1128746	1129342	1129679	1131141	0	1131382	0	0	0	0	0	0
2	Exec_Auto	0	2304689	6	0	1	1	3	1	A	1	1	0	1081867	0	0	0	0	0	1137382	1137458	1138636	1139148	1139653	1140910	0	1141152	0	0	0	0	0	0
2	Exec_Auto	0	2304689	7	0	1	2	0	1	A	1	0	0	1081867	0	0	0	0	0	1147153	1147182	1148423	1149033	1149312	1150587	0	1150828	0	0	0	0	0	0
2	Exec_Auto	0	2304689	8	0	1	0	1	1	A	1	1	0	1081867	0	0	0	0	0	1156828	1156891	1158019	1158652	1159116	1160514	0	1160755	0	0	0	0	0	0
2	Exec_Auto	0	2304689	9	0	1	3	0	1	A	1	1	0	1081867	0	0	0	0	0	1166755	1166822	1167831	1168449	1168799	1170187	0	1170428	0	0	0	0	0	0
2	Exec_Auto	1	2304689	10	1	0	2	1	0	B	1	0	0	1081867	0	0	0	0	0	1176428	1176501	1177791	1178486	1178935	1179813	0	1180053	0	0	0	0	0	0
2	Exec_Auto	1	2304689	11	0	1	3	2	1	A	1	1	0	1081867	0	0	0	0	0	1186054	1186130	1186725	1187370	1187782	1188495	0	1188735	0	0	0	0	0	0
2	Exec_Auto	1	2304689	12	1	0	3	1	0	B	1	0	0	1081867	0	0	0	0	0	1194736	1194791	1195551	1196116	1196492	1197469	0	1197710	0	0	0	0	0	0
2	Exec_Auto	1	2304689	13	0	1	2	3	1	A	1	0	0	1081867	0	0	0	0	0	1203711	1203770	1204634	1205184	1205448	1206669	0	1206909	0	0	0	0	0	0
2	Exec_Auto	1	2304689	14	1	0	0	1	0	B	1	0	0	1081867	0	0	0	0	0	1212912	1212978	1214015	1214622	1215027	1215968	0	1216208	0	0	0	0	0	0
2	Exec_Auto	1	2304689	15	1	0	0	3	0		0	0	251	1081867	0	0	0	0	0	1222208	1222250	1223608	1224564	1224911	0	0	1229573	0	1226373	0	0	0	0
2	Exec_Auto	1	2304689	15	1	0	0	3	0	B	1	0	0	1081867	0	0	0	0	0	1235574	1235625	1236983	1237800	1238340	1239802	0	1240042	0	0	0	0	0	0
2	Exec_Auto	1	2304689	16	1	0	2	3	0	A	0	1	0	1081867	0	0	0	0	0	1246043	1246118	1247296	1248187	1248582	0	1249839	1250079	0	0	0	0	0	0
2	Exec_Auto	1	2304689	17	0	1	2	0	1	B	0	0	0	1081867	0	0	0	0	0	1256080	1256132	1257373	1258072	1258547	0	1259822	1260062	0	0	0	0	0	0
2	Exec_Auto	1	2304689	18	0	1	1	2	1	B	0	0	0	1081867	0	0	0	0	0	1266064	1266130	1267258	1268048	1268350	0	1269748	1269989	0	0	0	0	0	0
2	Exec_Auto	1	2304689	19	1	0	0	1	0	A	0	1	0	1081867	0	0	0	0	0	1275989	1276057	1277066	1277662	1278189	0	1279577	1279818	0	0	0	0	0	0
2	Exec_Auto	0	2304689	0	1	0	1	2	0	B	1	0	0	1318491	0	0	0	0	0	1318498	1318560	1319779	1320246	1320601	1321774	0	1322014	0	0	0	0	0	0
2	Exec_Auto	0	2304689	1	0	1	3	2	1	A	1	1	0	1318491	0	0	0	0	0	1328015	1328056	1328962	1329621	1329979	1330525	0	1330767	0	0	0	0	0	0
2	Exec_Auto	0	2304689	2	0	1	0	3	1	A	1	0	0	1318491	0	0	0	0	0	1336767	1336804	1338055	1338585	1339064	1340190	0	1340432	0	0	0	0	0	0
2	Exec_Auto	0	2304689	3	0	1	0	3	1	A	1	1	0	1318491	0	0	0	0	0	1346432	1346506	1347140	1347829	1348284	1349601	0	1349844	0	0	0	0	0	0
2	Exec_Auto	0	2304689	4	1	0	0	3	0	B	1	1	0	1318491	0	0	0	0	0	1355845	1355922	1356573	1357175	1357543	1358140	0	1358381	0	0	0	0	0	0
2	Exec_Auto	0	2304689	5	1	0	0	1	0	B	1	1	0	1318491	0	0	0	0	0	1364381	1364429	1365344	1365880	1366333	1367039	0	1367285	0	0	0	0	0	0
2	Exec_Auto	0	2304689	6	1	0	2	3	0	B	1	1	0	1318491	0	0	0	0	0	1373285	1373326	1374242	1374865	1375273	1376259	0	1376500	0	0	0	0	0	0
2	Exec_Auto	0	2304689	7	0	1	2	1	1	A	1	1	0	1318491	0	0	0	0	0	1382501	1382575	1384000	1384625	1384964	1385797	0	1386037	0	0	0	0	0	0
2	Exec_Auto	0	2304689	8	0	1	0	2	1	A	1	0	0	1318491	0	0	0	0	0	1392038	1392110	1393247	1393830	1394313	1395700	0	1395940	0	0	0	0	0	0
2	Exec_Auto	0	2304689	9	1	0	0	2	0	B	1	1	0	1318491	0	0	0	0	0	1401940	1402003	1402879	1403392	1403857	1404539	0	1404780	0	0	0	0	0	0
2	Exec_Auto	1	2304689	10	0	1	2	0	1	A	1	1	0	1318491	0	0	0	0	0	1410780	1410848	1412067	1412696	1413014	1414187	0	1414427	0	0	0	0	0	0
2	Exec_Auto	1	2304689	11	1	0	2	3	0	A	0	0	0	1318491	0	0	0	0	0	1420427	1420500	1421406	1422181	1422531	0	1423077	1423318	0	0	0	0	0	0
2	Exec_Auto	1	2304689	12	1	0	3	0	0	A	0	0	0	1318491	0	0	0	0	0	1429319	1429350	1430601	1431529	1431880	0	1433006	1433246	0	0	0	0	0	0
2	Exec_Auto	1	2304689	13	1	0	0	2	0	A	0	1	0	1318491	0	0	0	0	0	1439247	1439313	1439947	1440602	1441038	0	1442355	1442595	0	0	0	0	0	0
2	Exec_Auto	1	2304689	14	1	0	1	2	0	A	0	1	0	1318491	0	0	0	0	0	1448595	1448651	1449302	1449806	1450324	0	1450921	1451161	0	0	0	0	0	0
2	Exec_Auto	1	2304689	15	0	1	0	2	1	B	0	1	0	1318491	0	0	0	0	0	1457161	1457214	1458129	1458781	1459200	0	1459906	1460147	0	0	0	0	0	0
2	Exec_Auto	1	2304689	16	1	0	1	0	0	A	0	0	0	1318491	0	0	0	0	0	1466147	1466188	1467104	1467837	1468280	0	1469266	1469507	0	0	0	0	0	0
2	Exec_Auto	1	2304689	17	0	1	3	1	1	B	0	0	0	1318491	0	0	0	0	0	1475508	1475530	1476955	1477590	1478048	0	1478881	1479122	0	0	0	0	0	0
2	Exec_Auto	1	2304689	18	0	1	2	1	1	B	0	0	0	1318491	0	0	0	0	0	1485122	1485195	1486332	1486919	1487347	0	1488734	1488976	0	0	0	0	0	0
2	Exec_Auto	1	2304689	19	0	1	2	0	1	B	0	1	0	1318491	0	0	0	0	0	1494976	1495048	1495924	1496481	1496835	0	1497517	1497757	0	0	0	0	0	0
2	Exec_Auto	0	2304689	0	1	0	2	1	0	B	1	0	0	1503758	0	0	0	0	0	1503797	1503881	1504989	1505643	1506079	1507291	0	1507532	0	0	0	0	0	0
2	Exec_Auto	0	2304689	1	0	1	2	1	1	A	1	0	0	1503758	0	0	0	0	0	1513533	1513574	1514517	1515028	1515417	1516113	0	1516353	0	0	0	0	0	0
2	Exec_Auto	0	2304689	2	1	0	2	3	0	B	1	1	0	1503758	0	0	0	0	0	1522353	1522418	1523868	1524517	1524880	1526000	0	1526240	0	0	0	0	0	0
2	Exec_Auto	0	2304689	3	1	0	1	0	0	B	1	1	0	1503758	0	0	0	0	0	1532241	1532331	1533586	1534278	1534712	1536068	0	1536309	0	0	0	0	0	0
2	Exec_Auto	0	2304689	4	1	0	3	1	0	B	1	1	0	1503758	0	0	0	0	0	1542309	1542346	1543621	1544220	1544662	1545398	0	1545639	0	0	0	0	0	0
2	Exec_Auto	0	2304689	5	0	1	1	3	1	A	1	0	0	1503758	0	0	0	0	0	1551640	1551708	1553035	1553515	1554032	1554876	0	1555116	0	0	0	0	0	0
2	Exec_Auto	0	2304689	6	1	0	0	3	0	B	1	0	0	1503758	0	0	0	0	0	1561116	1561164	1562351	1563133	1563465	1564311	0	1564552	0	0	0	0	0	0
2	Exec_Auto	0	2304689	7	1	0	2	3	0	B	1	1	0	1503758	0	0	0	0	0	1570552	1570613	1571734	1572338	1572629	1573759	0	1574001	0	0	0	0	0	0
2	Exec_Auto	0	2304689	8	1	0	0	3	0	B	1	1	0	1503758	0	0	0	0	0	1580002	1580077	1580709	1581402	1581754	1582604	0	1582845	0	0	0	0	0	0
2	Exec_Auto	0	2304689	9	0	1	2	3	1	A	1	1	0	1503758	0	0	0	0	0	1588847	1588909	1590091	1590610	1591027	1592247	0	1592488	0	0	0	0	0	0
2	Exec_Auto	1	2304689	10	0	1	2	1	1	A	1	1	0	1503758	0	0	0	0	0	1598488	1598552	1599660	1600325	1600683	1601895	0	1602136	0	0	0	0	0	0
2	Exec_Auto	1	2304689	11	0	1	2	3	1	B	0	0	0	1503758	0	0	0	0	0	1608136	1608167	1609110	1609763	1610153	0	1610849	1611090	0	0	0	0	0	0
2	Exec_Auto	1	2304689	12	0	1	1	2	1	B	0	1	0	1503758	0	0	0	0	0	1617090	1617155	1618605	1619238	1619556	0	1620676	1620916	0	0	0	0	0	0
2	Exec_Auto	1	2304689	13	0	1	0	3	1	B	0	0	0	1503758	0	0	0	0	0	1626917	1626993	1628248	1628901	1629313	0	1630669	1630909	0	0	0	0	0	0
2	Exec_Auto	1	2304689	14	1	0	0	3	0	A	0	0	0	1503758	0	0	0	0	0	1636911	1636980	1638255	1638876	1639456	0	1640192	1640432	0	0	0	0	0	0
2	Exec_Auto	1	2304689	15	1	0	0	1	0	A	0	0	0	1503758	0	0	0	0	0	1646432	1646482	1647809	1648573	1649032	0	1649876	1650117	0	0	0	0	0	0
2	Exec_Auto	1	2304689	16	1	0	3	0	0	A	0	0	0	1503758	0	0	0	0	0	1656118	1656168	1657355	1658323	1658770	0	1659616	1659857	0	0	0	0	0	0
2	Exec_Auto	1	2304689	17	1	0	1	3	0	A	0	0	0	1503758	0	0	0	0	0	1665858	1665918	1667039	1667708	1668214	0	1669344	1669589	0	0	0	0	0	0
2	Exec_Auto	1	2304689	18	1	0	0	1	0	B	1	1	0	1503758	0	0	0	0	0	1675590	1675639	1676271	1677006	1677555	1678405	0	1678646	0	0	0	0	0	0
2	Exec_Auto	1	2304689	19	0	1	2	3	1	A	1	0	0	1503758	0	0	0	0	0	1684647	1684695	1685877	1686533	1687032	1688252	0	1688492	0	0	0	0	0	0
2	Exec_Auto	0	2304689	0	0	1	3	2	1	A	1	1	0	1694493	0	0	0	0	0	1694521	1694599	1695170	1695830	1696300	1696883	0	1697124	0	0	0	0	0	0
2	Exec_Auto	0	2304689	1	0	1	1	0	1	A	1	1	0	1694493	0	0	0	0	0	1703124	1703189	1704312	1704972	1705412	1706029	0	1706270	0	0	0	0	0	0
2	Exec_Auto	0	2304689	2	0	1	2	0	1	A	1	1	0	1694493	0	0	0	0	0	1712272	1712331	1713475	1714091	1714586	1715334	0	1715575	0	0	0	0	0	0
2	Exec_Auto	0	2304689	3	1	0	3	1	0	B	1	0	0	1694493	0	0	0	0	0	1721576	1721613	1722774	1723332	1723748	1725058	0	1725299	0	0	0	0	0	0
2	Exec_Auto	0	2304689	4	1	0	3	2	0	B	1	1	0	1694493	0	0	0	0	0	1731299	1731368	1731904	1732440	1732842	1734002	0	1734242	0	0	0	0	0	0
2	Exec_Auto	0	2304689	5	1	0	3	2	0	B	1	1	0	1694493	0	0	0	0	0	1740243	1740278	1741679	1742281	1742689	1743763	0	1744003	0	0	0	0	0	0
2	Exec_Auto	0	2304689	6	1	0	3	0	0	B	1	1	0	1694493	0	0	0	0	0	1750003	1750075	1751384	1752130	1752615	1753116	0	1753357	0	0	0	0	0	0
2	Exec_Auto	0	2304689	7	0	1	0	3	1	A	1	0	0	1694493	0	0	0	0	0	1759357	1759413	1760791	1761380	1761889	1762677	0	1762918	0	0	0	0	0	0
2	Exec_Auto	0	2304689	8	0	1	0	2	1	A	1	0	0	1694493	0	0	0	0	0	1768919	1768981	1769602	1770266	1770655	1771270	0	1771511	0	0	0	0	0	0
2	Exec_Auto	0	2304689	9	0	1	2	0	1	A	1	0	0	1694493	0	0	0	0	0	1777512	1777595	1778125	1778740	1779159	1780361	0	1780602	0	0	0	0	0	0
2	Exec_Auto	1	2304689	10	1	0	1	3	0	A	0	1	0	1694493	0	0	0	0	0	1786603	1786671	1787242	1787946	1788339	0	1788922	1789162	0	0	0	0	0	0
2	Exec_Auto	1	2304689	11	0	1	0	3	1	B	0	0	0	1694493	0	0	0	0	0	1795162	1795209	1796332	1797198	1797629	0	1798246	1798486	0	0	0	0	0	0
2	Exec_Auto	1	2304689	12	1	0	1	3	0	A	0	0	0	1694493	0	0	0	0	0	1804486	1804551	1805695	1806216	1806661	0	1807409	1807650	0	0	0	0	0	0
2	Exec_Auto	1	2304689	13	1	0	3	0	0	A	0	1	0	1694493	0	0	0	0	0	1813651	1813703	1814864	1815690	1816067	0	1817377	1817617	0	0	0	0	0	0
2	Exec_Auto	1	2304689	14	1	0	2	1	0	A	0	1	0	1694493	0	0	0	0	0	1823618	1823690	1824226	1824897	1825285	0	1826445	1826685	0	0	0	0	0	0
2	Exec_Auto	1	2304689	15	0	1	0	1	1	B	0	0	0	1694493	0	0	0	0	0	1832686	1832758	1834159	1834969	1835484	0	1836558	1836799	0	0	0	0	0	0
2	Exec_Auto	1	2304689	16	0	1	3	1	1	B	0	1	0	1694493	0	0	0	0	0	1842799	1842867	1844176	1844774	1845240	0	1845741	1845981	0	0	0	0	0	0
2	Exec_Auto	1	2304689	17	0	1	2	3	1	B	0	0	0	1694493	0	0	0	0	0	1851983	1852050	1853428	1854340	1854750	0	1855538	1855779	0	0	0	0	0	0
2	Exec_Auto	1	2304689	18	0	1	1	0	1	B	0	0	0	1694493	0	0	0	0	0	1861779	1861818	1862439	1863080	1863531	0	1864146	1864387	0	0	0	0	0	0
2	Exec_Auto	1	2304689	19	0	1	1	0	1	A	1	0	0	1694493	0	0	0	0	0	1870387	1870444	1870974	1871689	1872070	1873272	0	1873513	0	0	0	0	0	0
2	Exec_Auto	0	2304689	0	1	0	2	0	0	B	1	1	0	1879514	0	0	0	0	0	1879546	1879635	1881030	1881585	1881958	1883069	0	1883311	0	0	0	0	0	0
2	Exec_Auto	0	2304689	1	1	0	1	2	0	B	1	1	0	1879514	0	0	0	0	0	1889312	1889360	1890025	1890568	1891372	1892412	0	1892652	0	0	0	0	0	0
2	Exec_Auto	0	2304689	2	1	0	3	0	0	B	1	1	0	1879514	0	0	0	0	0	1898652	1898727	1900089	1900732	1901162	1901754	0	1901994	0	0	0	0	0	0
2	Exec_Auto	0	2304689	3	1	0	1	2	0	B	1	1	0	1879514	0	0	0	0	0	1907995	1908053	1909206	1909894	1910334	1911005	0	1911247	0	0	0	0	0	0
2	Exec_Auto	0	2304689	4	0	1	1	3	1	A	1	1	0	1879514	0	0	0	0	0	1917248	1917320	1918640	1919182	1919668	1920298	0	1920540	0	0	0	0	0	0
2	Exec_Auto	0	2304689	5	0	1	1	2	1	A	1	1	0	1879514	0	0	0	0	0	1926540	1926603	1928032	1928611	1929035	1930112	0	1930353	0	0	0	0	0	0
2	Exec_Auto	0	2304689	6	1	0	0	1	0	B	1	1	0	1879514	0	0	0	0	0	1936354	1936410	1937219	1937917	1938389	1939466	0	1939707	0	0	0	0	0	0
2	Exec_Auto	0	2304689	7	0	1	2	3	1	A	1	1	0	1879514	0	0	0	0	0	1945707	1945753	1946408	1947027	1947419	1948909	0	1949150	0	0	0	0	0	0
2	Exec_Auto	0	2304689	8	1	0	3	2	0	B	1	1	0	1879514	0	0	0	0	0	1955150	1955195	1955938	1956598	1957132	1958451	0	1958692	0	0	0	0	0	0
2	Exec_Auto	0	2304689	9	1	0	2	1	0	B	1	1	0	1879514	0	0	0	0	0	1964693	1964756	1965792	1966296	1966721	1967584	0	1967825	0	0	0	0	0	0
2	Exec_Auto	1	2304689	10	0	1	1	2	1	B	0	0	0	1879514	0	0	0	0	0	1973826	1973869	1975264	1976092	1976631	0	1977742	1977983	0	0	0	0	0	0
2	Exec_Auto	1	2304689	11	1	0	0	1	0	B	1	0	0	1879514	0	0	0	0	0	1983983	1984059	1984724	1985379	1985806	1986846	0	1987087	0	0	0	0	0	0
2	Exec_Auto	1	2304689	12	0	1	0	1	1	B	0	0	0	1879514	0	0	0	0	0	1993088	1993133	1994495	1995167	1995552	0	1996144	1996385	0	0	0	0	0	0
2	Exec_Auto	1	2304689	13	0	1	1	2	1	B	0	0	0	1879514	0	0	0	0	0	2002385	2002422	2003575	2004331	2004762	0	2005433	2005674	0	0	0	0	0	0
2	Exec_Auto	1	2304689	14	1	0	1	0	0	A	0	1	0	1879514	0	0	0	0	0	2011675	2011698	2013018	2013715	2014124	0	2014754	2014994	0	0	0	0	0	0
2	Exec_Auto	1	2304689	15	0	1	0	3	1	B	0	1	0	1879514	0	0	0	0	0	2020995	2021073	2022502	2023110	2023474	0	2024551	2024792	0	0	0	0	0	0
2	Exec_Auto	1	2304689	16	0	1	3	2	1	B	0	0	0	1879514	0	0	0	0	0	2030792	2030846	2031655	2032318	2032767	0	2033844	2034085	0	0	0	0	0	0
2	Exec_Auto	1	2304689	17	0	1	0	2	1	B	0	0	0	1879514	0	0	0	0	0	2040086	2040149	2040804	2041702	2042351	0	2043841	2044081	0	0	0	0	0	0
2	Exec_Auto	1	2304689	18	0	1	1	3	1	B	0	0	0	1879514	0	0	0	0	0	2050081	2050124	2050867	2051600	2052105	0	2053424	2053666	0	0	0	0	0	0
2	Exec_Auto	1	2304689	19	0	1	0	1	1	B	0	0	0	1879514	0	0	0	0	0	2059666	2059710	2060746	2061528	2061974	0	2062837	2063077	0	0	0	0	0	0
2	Exec_Auto	0	2304689	0	1	0	2	3	0	B	1	0	0	2069079	0	0	0	0	0	2069140	2069219	2069796	2070450	2071003	2072214	0	2072454	0	0	0	0	0	0
2	Exec_Auto	0	2304689	1	1	0	1	2	0	B	1	0	0	2069079	0	0	0	0	0	2078454	2078497	2079093	2079933	2080528	2081709	0	2081949	0	0	0	0	0	0
2	Exec_Auto	0	2304689	2	0	1	3	2	1	A	1	1	0	2069079	0	0	0	0	0	2087949	2088029	2088835	2089551	2089904	2090803	0	2091044	0	0	0	0	0	0
2	Exec_Auto	0	2304689	3	0	1	1	2	1	A	1	1	0	2069079	0	0	0	0	0	2097044	2097098	2098295	2098946	2099423	2100806	0	2101047	0	0	0	0	0	0
2	Exec_Auto	0	2304689	4	1	0	3	2	0	B	1	1	0	2069079	0	0	0	0	0	2107047	2107127	2107632	2108286	2108888	2109599	0	2109840	0	0	0	0	0	0
2	Exec_Auto	0	2304689	5	1	0	1	0	0	B	1	1	0	2069079	0	0	0	0	0	2115840	2115871	2116815	2117397	2117884	2118652	0	2118893	0	0	0	0	0	0
2	Exec_Auto	0	2304689	6	0	1	2	0	1	A	1	1	0	2069079	0	0	0	0	0	2124893	2124957	2126311	2126915	2127766	2128416	0	2128656	0	0	0	0	0	0
2	Exec_Auto	0	2304689	7	0	1	1	3	1	A	1	1	0	2069079	0	0	0	0	0	2134656	2134718	2135866	2136660	2137067	2138309	0	2138549	0	0	0	0	0	0
2	Exec_Auto	0	2304689	8	0	1	2	0	1	A	1	1	0	2069079	0	0	0	0	0	2144550	2144631	2145313	2145989	2146575	2147600	0	2147841	0	0	0	0	0	0
2	Exec_Auto	0	2304689	9	1	0	1	2	0	B	1	1	0	2069079	0	0	0	0	0	2153841	2153917	2154905	2155553	2156103	2157027	0	2157268	0	0	0	0	0	0
2	Exec_Auto	1	2304689	10	1	0	2	0	0	A	0	1	0	2069079	0	0	0	0	0	2163269	2163335	2163912	2164527	2165032	0	2166243	2166485	0	0	0	0	0	0
2	Exec_Auto	1	2304689	11	0	1	2	3	1	B	0	1	0	2069079	0	0	0	0	0	2172485	2172534	2173130	2174010	2174433	0	2175614	2175855	0	0	0	0	0	0
2	Exec_Auto	1	2304689	12	0	1	3	0	1	B	0	1	0	2069079	0	0	0	0	0	2181855	2181925	2182731	2183352	2183944	0	2184843	2185084	0	0	0	0	0	0
2	Exec_Auto	1	2304689	13	1	0	1	2	0	A	0	0	0	2069079	0	0	0	0	0	2191085	2191156	2192353	2193058	2193578	0	2194961	2195201	0	0	0	0	0	0
2	Exec_Auto	1	2304689	14	0	1	3	1	1	B	0	0	0	2069079	0	0	0	0	0	2201202	2201247	2201752	2202302	2202767	0	2203478	2203718	0	0	0	0	0	0
2	Exec_Auto	1	2304689	15	0	1	0	3	1	B	0	0	0	2069079	0	0	0	0	0	2209718	2209750	2210693	2211312	2211652	0	2212420	2212661	0	0	0	0	0	0
2	Exec_Auto	1	2304689	16	0	1	3	1	1	B	0	0	0	2069079	0	0	0	0	0	2218662	2218727	2220081	2220786	2221215	0	2221865	2222105	0	0	0	0	0	0
2	Exec_Auto	1	2304689	17	0	1	1	3	1	B	0	1	0	2069079	0	0	0	0	0	2228106	2228170	2229318	2231502	2231944	0	2233186	2233427	0	0	0	0	0	0
2	Exec_Auto	1	2304689	18	1	0	1	2	0	A	0	1	0	2069079	0	0	0	0	0	2239427	2239525	2240207	2240800	2241187	0	2242212	2242454	0	0	0	0	0	0
2	Exec_Auto	1	2304689	19	1	0	0	2	0	A	0	0	0	2069079	0	0	0	0	0	2248454	2248515	2249503	2250140	2250558	0	2251482	2251723	0	0	0	0	0	0
2	Exec_Auto	0	2304689	0	0	1	0	2	1	A	1	0	0	2257724	0	0	0	0	0	2257776	2257848	2259327	2260080	2260524	2261466	0	2261706	0	0	0	0	0	0
2	Exec_Auto	0	2304689	1	0	1	1	3	1	A	1	0	0	2257724	0	0	0	0	0	2267707	2267766	2269174	2269921	2270331	2271796	0	2272038	0	0	0	0	0	0
2	Exec_Auto	0	2304689	2	1	0	0	3	0	B	1	0	252	2257724	0	0	0	0	0	2278038	2278076	2279310	2280183	2280933	0	0	2284143	0	0	2280943	0	0	0
2	Exec_Auto	0	2304689	2	1	0	0	3	0	B	1	1	0	2257724	0	0	0	0	0	2290143	2290187	2291421	2292042	2292789	2294151	0	2294391	0	0	0	0	0	0
2	Exec_Auto	0	2304689	3	0	1	2	0	1	A	1	1	0	2257724	0	0	0	0	0	2300392	2300454	2301854	2302428	2302923	2304189	0	2304430	0	0	0	0	0	0
2	Exec_Auto	0	2304689	4	1	0	1	0	0	B	1	1	0	2257724	0	0	0	0	0	2310430	2310477	2311802	2312593	2312948	2314070	0	2314311	0	0	0	0	0	0
2	Exec_Auto	0	2304689	5	0	1	2	0	1	A	1	0	0	2257724	0	0	0	0	0	2320311	2320380	2321368	2322165	2322633	2323507	0	2323748	0	0	0	0	0	0
2	Exec_Auto	0	2304689	6	0	1	3	1	1	A	1	1	0	2257724	0	0	0	0	0	2329748	2329844	2330366	2331319	2331691	2333084	0	2333326	0	0	0	0	0	0
2	Exec_Auto	0	2304689	7	1	0	0	1	0	B	1	1	0	2257724	0	0	0	0	0	2339327	2339389	2340699	2341303	2341693	2342339	0	2342579	0	0	0	0	0	0
2	Exec_Auto	0	2304689	8	1	0	0	2	0	B	1	1	0	2257724	0	0	0	0	0	2348579	2348655	2349673	2350512	2351036	2351654	0	2351895	0	0	0	0	0	0
2	Exec_Auto	0	2304689	9	1	0	0	3	0	B	1	1	0	2257724	0	0	0	0	0	2357895	2357943	2359163	2359941	2360373	2361290	0	2361531	0	0	0	0	0	0
2	Exec_Auto	1	2304689	10	0	1	1	3	1	B	0	0	0	2257724	0	0	0	0	0	2367531	2367596	2369075	2369916	2370440	0	2371382	2371623	0	0	0	0	0	0
2	Exec_Auto	1	2304689	11	0	1	1	2	1	B	0	1	0	2257724	0	0	0	0	0	2377623	2377725	2379133	2379350	2380468	0	2381933	2382173	0	0	0	0	0	0
2	Exec_Auto	1	2304689	12	1	0	3	0	0	A	0	1	0	2257724	0	0	0	0	0	2388173	2388232	2389466	2390187	2390661	0	2392023	2392264	0	0	0	0	0	0
2	Exec_Auto	1	2304689	13	0	1	1	2	1	B	0	0	0	2257724	0	0	0	0	0	2398264	2398332	2399732	2400396	2400929	0	2402195	2402436	0	0	0	0	0	0
2	Exec_Auto	1	2304689	14	1	0	2	1	0	A	0	0	0	2257724	0	0	0	0	0	2408436	2408506	2409831	2411201	2411613	0	2412735	2412975	0	0	0	0	0	0
2	Exec_Auto	1	2304689	15	1	0	0	3	0		0	0	253	2257724	0	0	0	0	0	2418975	2419059	2420047	2420534	0	0	0	2433734	0	0	0	2430534	0	0
2	Exec_Auto	1	2304689	15	1	0	0	3	0	A	0	0	252	2257724	0	0	0	0	0	2439734	2439789	2440777	2444676	2445282	0	0	2449158	0	0	2445958	0	0	0
2	Exec_Auto	1	2304689	15	1	0	0	3	0	A	0	1	0	2257724	0	0	0	0	0	2455158	2456928	2457916	2459739	2460267	0	2461141	2461382	0	0	0	0	0	0
2	Exec_Auto	1	2304689	16	1	0	1	3	0	A	0	0	0	2257724	0	0	0	0	0	2467382	2467433	2467955	2468856	2469211	0	2470604	2470844	0	0	0	0	0	0
2	Exec_Auto	1	2304689	17	1	0	0	3	0	A	0	0	0	2257724	0	0	0	0	0	2476845	2476914	2478224	2479253	2479710	0	2480356	2480598	0	0	0	0	0	0
2	Exec_Auto	1	2304689	18	0	1	3	2	1	B	0	1	0	2257724	0	0	0	0	0	2486599	2486666	2487684	2488360	2488944	0	2489562	2489802	0	0	0	0	0	0
2	Exec_Auto	1	2304689	19	1	0	2	1	0	A	0	0	0	2257724	0	0	0	0	0	2495803	2495853	2497073	2498074	2498521	0	2499438	2499679	0	0	0	0	0	0
2	Exec_Auto	0	2304689	0	1	0	2	0	0	B	1	0	252	2505681	0	0	0	0	0	2505741	2505810	2506834	2507605	2508139	0	0	2511353	0	0	2508153	0	0	0
2	Exec_Auto	0	2304689	0	1	0	2	0	0	B	1	1	0	2505681	0	0	0	0	0	2517353	2517383	2518407	2519199	2519719	2520720	0	2520960	0	0	0	0	0	0
2	Exec_Auto	0	2304689	1	1	0	1	2	0	B	1	1	0	2505681	0	0	0	0	0	2526961	2527034	2528014	2528684	2529188	2530473	0	2530714	0	0	0	0	0	0
2	Exec_Auto	0	2304689	2	1	0	0	3	0	B	1	1	0	2505681	0	0	0	0	0	2536715	2536761	2537768	2538481	2538926	2540146	0	2540387	0	0	0	0	0	0
2	Exec_Auto	0	2304689	3	1	0	1	3	0	B	1	0	0	2505681	0	0	0	0	0	2546388	2546474	2547789	2548732	2549203	2550673	0	2550914	0	0	0	0	0	0
2	Exec_Auto	0	2304689	4	0	1	3	1	1	A	1	1	0	2505681	0	0	0	0	0	2556915	2556979	2557841	2560050	2560351	2561511	0	2561752	0	0	0	0	0	0
2	Exec_Auto	0	2304689	5	1	0	2	3	0	B	1	1	0	2505681	0	0	0	0	0	2567752	2567803	2569197	2569937	2570471	2571720	0	2571961	0	0	0	0	0	0
2	Exec_Auto	0	2304689	6	1	0	1	0	0	B	1	1	0	2505681	0	0	0	0	0	2577962	2578010	2579246	2579877	2580341	2581714	0	2581955	0	0	0	0	0	0
2	Exec_Auto	0	2304689	7	0	1	3	2	1	A	1	1	0	2505681	0	0	0	0	0	2587955	2588020	2588597	2589450	2590078	2591439	0	2591680	0	0	0	0	0	0
2	Exec_Auto	0	2304689	8	0	1	0	2	1	A	1	1	0	2505681	0	0	0	0	0	2597681	2597744	2599081	2599665	2600381	2601834	0	2602075	0	0	0	0	0	0
2	Exec_Auto	0	2304689	9	0	1	3	1	1	A	1	1	0	2505681	0	0	0	0	0	2608075	2608135	2609208	2610651	2611194	2611767	0	2612007	0	0	0	0	0	0
2	Exec_Auto	1	2304689	10	1	0	2	0	0	A	0	0	0	2505681	0	0	0	0	0	2618008	2618058	2619082	2619859	2620382	0	2621383	2621624	0	0	0	0	0	0
2	Exec_Auto	1	2304689	11	0	1	1	2	1		0	0	253	2505681	0	0	0	0	0	2627625	2638749	2639729	2640927	0	0	0	2654127	0	0	0	2650927	0	0
2	Exec_Auto	1	2304689	11	0	1	1	2	1		0	0	255	2505681	0	0	0	0	0	2660127	2660187	0	0	0	0	0	2662637	0	0	0	0	0	2661137
2	Exec_Auto	1	2304689	11	0	1	1	2	1	A	1	0	252	2505681	0	0	0	0	0	2668637	2765420	2766400	2768008	2771494	0	0	2775114	0	0	2771914	0	0	0
2	Exec_Auto	1	2304689	11	0	1	1	2	1		0	0	252	2505681	0	0	0	0	0	2781115	2781177	2782157	2783544	2784008	0	0	2787684	0	0	2784484	0	0	0
2	Exec_Auto	1	2304689	11	0	1	1	2	1		0	0	253	2505681	0	0	0	0	0	2793684	2793749	2794729	2796416	0	0	0	2809616	0	0	0	2806416	0	0
2	Exec_Auto	1	2304689	11	0	1	1	2	1		0	0	254	2505681	0	0	0	0	0	2815616	3043132	3044112	0	0	0	0	3057312	0	0	0	0	3054112	0
2	Exec_Auto	1	2304689	11	0	1	1	2	1		0	0	253	2505681	0	0	0	0	0	3063312	3063379	3064359	3070500	0	0	0	3083700	0	0	0	3080500	0	0
2	Exec_Auto	1	2304689	11	0	1	1	2	1		0	0	254	2505681	0	0	0	0	0	3089700	3120093	3121073	0	0	0	0	3134273	0	0	0	0	3131073	0
2	Exec_Auto	1	2304689	11	0	1	1	2	1		0	0	253	2505681	0	0	0	0	0	3140273	3163514	3164494	3170499	0	0	0	3183699	0	0	0	3180499	0	0
2	Exec_Auto	1	2304689	11	0	1	1	2	1		0	0	254	2505681	0	0	0	0	0	3189700	3293478	3294458	0	0	0	0	3307658	0	0	0	0	3304458	0
2	Exec_Auto	1	2304689	11	0	1	1	2	1		0	0	254	2505681	0	0	0	0	0	3313659	3397765	3398745	0	0	0	0	3411945	0	0	0	0	3408745	0
2	Exec_Auto	1	2304689	11	0	1	1	2	1		0	0	254	2505681	0	0	0	0	0	3417945	3438410	3439390	0	0	0	0	3452590	0	0	0	0	3449390	0
2	Exec_Auto	1	2304689	11	0	1	1	2	1		0	0	253	2505681	0	0	0	0	0	3458590	3463513	3464493	3471552	0	0	0	3484752	0	0	0	3481552	0	0
2	Exec_Auto	1	2304689	11	0	1	1	2	1		0	0	254	2505681	0	0	0	0	0	3490752	3641257	3642237	0	0	0	0	3655439	0	0	0	0	3652238	0
2	Exec_Auto	1	2304689	11	0	1	1	2	1		0	0	254	2505681	0	0	0	0	0	3661439	3759803	3760783	0	0	0	0	3773983	0	0	0	0	3770783	0
2	Exec_Auto	1	2304689	11	0	1	1	2	1		0	0	253	2505681	0	0	0	0	0	3779985	3780048	3781028	3783778	0	0	0	3796978	0	0	0	3793778	0	0
2	Exec_Auto	1	2304689	11	0	1	1	2	1		0	0	253	2505681	0	0	0	0	0	3802979	3814440	3815420	3823615	0	0	0	3836815	0	0	0	3833615	0	0
2	Exec_Auto	1	2304689	11	0	1	1	2	1		0	0	253	2505681	0	0	0	0	0	3842815	3842894	3843874	3851049	0	0	0	3864249	0	0	0	3861049	0	0
2	Exec_Auto	1	2304689	11	0	1	1	2	1		0	0	254	2505681	0	0	0	0	0	3870249	3870337	3871317	0	0	0	0	3884517	0	0	0	0	3881317	0
2	Exec_Auto	1	2304689	11	0	1	1	2	1		0	0	253	2505681	0	0	0	0	0	3890518	3890576	3891556	3896850	0	0	0	3910050	0	0	0	3906850	0	0
2	Exec_Auto	1	2304689	11	0	1	1	2	1		0	0	254	2505681	0	0	0	0	0	3916051	4001266	4002246	0	0	0	0	4015446	0	0	0	0	4012246	0
2	Exec_Auto	1	2304689	11	0	1	1	2	1		0	0	253	2505681	0	0	0	0	0	4021446	4021473	4022453	4029174	0	0	0	4042374	0	0	0	4039174	0	0
2	Exec_Auto	1	2304689	11	0	1	1	2	1		0	0	253	2505681	0	0	0	0	0	4048374	4123038	4124018	4130391	0	0	0	4143591	0	0	0	4140391	0	0
2	Exec_Auto	1	2304689	11	0	1	1	2	1		0	0	253	2505681	0	0	0	0	0	4149591	4330678	4331658	4333122	0	0	0	4346322	0	0	0	4343122	0	0
2	Exec_Auto	1	2304689	11	0	1	1	2	1	B	0	0	0	2505681	0	0	0	0	0	4352322	4403113	4404093	4404871	4405092	0	4406377	4406617	0	0	0	0	0	0
2	Exec_Auto	1	2304689	12	1	0	0	1	0	A	0	0	0	2505681	0	0	0	0	0	4412618	4412686	4413693	4414614	4414727	0	4415947	4416187	0	0	0	0	0	0
2	Exec_Auto	1	2304689	13	0	1	1	3	1	B	0	0	0	2505681	0	0	0	0	0	4422187	4422246	4423561	4424687	4424916	0	4426386	4426626	0	0	0	0	0	0
2	Exec_Auto	1	2304689	14	1	0	1	2	0	A	0	1	0	2505681	0	0	0	0	0	4432627	4432696	4433558	4434336	4434497	0	4435657	4435898	0	0	0	0	0	0
2	Exec_Auto	1	2304689	15	1	0	1	0	0	A	0	0	0	2505681	0	0	0	0	0	4441898	4441968	4443362	4444044	4444208	0	4445457	4445697	0	0	0	0	0	0
2	Exec_Auto	1	2304689	16	1	0	2	1	0		0	0	254	2505681	0	0	0	0	0	4451698	4451743	4452979	0	0	0	0	4466179	0	0	0	0	4462979	0
2	Exec_Auto	1	2304689	16	1	0	2	1	0	A	0	0	0	2505681	0	0	0	0	0	4472180	4472250	4473486	4474286	4474390	0	4475763	4476003	0	0	0	0	0	0
2	Exec_Auto	1	2304689	17	1	0	1	3	0	A	0	1	0	2505681	0	0	0	0	0	4482004	4482060	4482637	4483438	4483561	0	4484922	4485164	0	0	0	0	0	0
2	Exec_Auto	1	2304689	18	1	0	1	2	0	A	0	0	0	2505681	0	0	0	0	0	4491164	4491233	4492570	4493429	4493482	0	4494935	4495175	0	0	0	0	0	0
2	Exec_Auto	1	2304689	19	1	0	0	3	0		0	0	255	2505681	0	0	0	0	0	4501176	4501192	0	0	0	0	0	4502892	0	0	0	0	0	4501392
2	Exec_Auto	1	2304689	19	1	0	0	3	0	A	0	0	252	2505681	0	0	0	0	0	4508893	4508923	4509996	4510855	4510901	0	0	4514108	0	0	4510908	0	0	0
2	Exec_Auto	1	2304689	19	1	0	0	3	0	A	0	0	0	2505681	0	0	0	0	0	4520109	4520171	4521244	4521890	4522008	0	4522581	4522821	0	0	0	0	0	0
