# Supplementary material for: A Computational Model of Dual Competition between the Basal Ganglia and the Cortex
Source: eNeuro. 2019 Jan 4;5(6):ENEURO.0339-17.2018. doi: 10.1523/ENEURO.0339-17.2018 (PMC6325557; doi:10.1523/ENEURO.0339-17.2018)
Supplement: Supplementary 1 — Supplementary Model Codes. Download Supplementary 1, ZIP file [file sup_enu-eN-TNC-0339-17-s02.zip › one-critic-two-actors-1.2/experiments/data/experimental/D1-muscimol-D2-saline/Enya/20160229_095341EnS.txt]

Task	Typ of Try	FT/ST	Begin launch	Num Try	Num CibleA	Num CibleB	Pos CibleA	Pos CibleB	%RecA_>_B	Target Choice	Good Choice	Reward	Num error	E0	E10	E20	E30	E100	E40	E15	E25	E35	E45	E55	E105	E115	E200	E250	E251	E252	E253	E254	E255
2	Exec_Auto	0	1132056	0	0	1	3	1	1	A	1	1	0	784185	0	0	0	0	0	784192	784251	784899	785495	786121	787215	0	787456	0	0	0	0	0	0
2	Exec_Auto	0	1132056	1	0	1	1	0	1	A	1	0	0	784185	0	0	0	0	0	793457	793527	794910	795384	795912	796840	0	797081	0	0	0	0	0	0
2	Exec_Auto	0	1132056	2	0	1	1	2	1	A	1	1	0	784185	0	0	0	0	0	803081	803132	803686	804139	804592	805343	0	805584	0	0	0	0	0	0
2	Exec_Auto	0	1132056	3	1	0	0	1	0	B	1	1	0	784185	0	0	0	0	0	811585	811650	813141	813582	814063	815517	0	815758	0	0	0	0	0	0
2	Exec_Auto	0	1132056	4	0	1	3	0	1	A	1	1	0	784185	0	0	0	0	0	821759	821817	823217	823757	824401	825211	0	825452	0	0	0	0	0	0
2	Exec_Auto	0	1132056	5	1	0	0	2	0	B	1	1	0	784185	0	0	0	0	0	831452	831502	832982	833433	833941	835132	0	835373	0	0	0	0	0	0
2	Exec_Auto	0	1132056	6	1	0	2	1	0	B	1	1	0	784185	0	0	0	0	0	841374	841462	842752	843186	843680	844928	0	845169	0	0	0	0	0	0
2	Exec_Auto	0	1132056	7	1	0	3	1	0	B	1	1	0	784185	0	0	0	0	0	851171	851241	852612	853039	853482	854565	0	854806	0	0	0	0	0	0
2	Exec_Auto	0	1132056	8	0	1	2	0	1	A	1	0	0	784185	0	0	0	0	0	860808	860871	861823	862303	862908	864100	0	864342	0	0	0	0	0	0
2	Exec_Auto	0	1132056	9	1	0	3	0	0	B	1	0	0	784185	0	0	0	0	0	870342	870397	870971	871422	871999	872657	0	872898	0	0	0	0	0	0
2	Exec_Auto	1	1132056	10	1	0	1	0	0	A	0	0	0	784185	0	0	0	0	0	878898	878954	879602	880301	880799	0	881893	882134	0	0	0	0	0	0
2	Exec_Auto	1	1132056	11	0	1	1	3	1	B	0	0	0	784185	0	0	0	0	0	888134	888207	889590	890233	890803	0	891731	891972	0	0	0	0	0	0
2	Exec_Auto	1	1132056	12	1	0	3	0	0	A	0	0	0	784185	0	0	0	0	0	897973	898024	898578	899354	899876	0	900627	900868	0	0	0	0	0	0
2	Exec_Auto	1	1132056	13	0	1	0	1	1	B	0	0	0	784185	0	0	0	0	0	906868	906907	908398	908920	909396	0	910851	911091	0	0	0	0	0	0
2	Exec_Auto	1	1132056	14	0	1	1	0	1	A	1	1	0	784185	0	0	0	0	0	917091	917164	918564	919141	919578	920388	0	920628	0	0	0	0	0	0
2	Exec_Auto	1	1132056	15	1	0	2	0	0	B	1	0	0	784185	0	0	0	0	0	926629	926700	928180	928763	929445	930636	0	930877	0	0	0	0	0	0
2	Exec_Auto	1	1132056	16	0	1	1	0	1	A	1	1	0	784185	0	0	0	0	0	936878	936973	938263	938828	939395	940643	0	940884	0	0	0	0	0	0
2	Exec_Auto	1	1132056	17	1	0	3	2	0	B	1	1	0	784185	0	0	0	0	0	946885	946955	948326	949003	949549	950632	0	950873	0	0	0	0	0	0
2	Exec_Auto	1	1132056	18	0	1	3	2	1	A	1	1	0	784185	0	0	0	0	0	956874	956928	957880	958436	958983	960175	0	960415	0	0	0	0	0	0
2	Exec_Auto	1	1132056	19	1	0	1	3	0	B	1	0	0	784185	0	0	0	0	0	966416	966444	967018	967466	968215	968873	0	969113	0	0	0	0	0	0
2	Exec_Auto	0	1132056	0	0	1	3	1	1	A	1	1	0	975114	0	0	0	0	0	975188	975262	976064	976575	976991	978428	0	978669	0	0	0	0	0	0
2	Exec_Auto	0	1132056	1	0	1	2	3	1	A	1	1	0	975114	0	0	0	0	0	984670	984721	985252	985786	986335	987588	0	987829	0	0	0	0	0	0
2	Exec_Auto	0	1132056	2	0	1	2	1	1	A	1	1	0	975114	0	0	0	0	0	993830	993854	994640	995164	995724	996296	0	996538	0	0	0	0	0	0
2	Exec_Auto	0	1132056	3	0	1	1	2	1	A	1	1	0	975114	0	0	0	0	0	1002540	1002606	1003218	1003675	1004145	1005502	0	1005743	0	0	0	0	0	0
2	Exec_Auto	0	1132056	4	0	1	3	0	1	A	1	1	0	975114	0	0	0	0	0	1011744	1011817	1012416	1012966	1013539	1014236	0	1014476	0	0	0	0	0	0
2	Exec_Auto	0	1132056	5	0	1	1	2	1	A	1	1	0	975114	0	0	0	0	0	1020476	1020555	1021150	1021621	1022024	1022526	0	1022766	0	0	0	0	0	0
2	Exec_Auto	0	1132056	6	0	1	0	1	1	A	1	1	0	975114	0	0	0	0	0	1028766	1028838	1029609	1030043	1030641	1031996	0	1032236	0	0	0	0	0	0
2	Exec_Auto	0	1132056	7	1	0	0	3	0	B	1	0	0	975114	0	0	0	0	0	1038237	1038298	1039602	1040119	1040639	1041329	0	1041572	0	0	0	0	0	0
2	Exec_Auto	0	1132056	8	0	1	3	0	1	A	1	0	0	975114	0	0	0	0	0	1047572	1047600	1048670	1049138	1049512	1050184	0	1050425	0	0	0	0	0	0
2	Exec_Auto	0	1132056	9	1	0	3	0	0	B	1	0	0	975114	0	0	0	0	0	1056426	1056497	1057091	1057559	1058067	1059106	0	1059347	0	0	0	0	0	0
2	Exec_Auto	1	1132056	10	1	0	1	2	0		0	0	252	975114	0	0	0	0	0	1065348	1065432	1066234	1066814	1067198	0	0	1071478	0	0	1068278	0	0	0
2	Exec_Auto	1	1132056	10	1	0	1	2	0	A	0	0	0	975114	0	0	0	0	0	1077479	1077548	1078350	1078891	1079434	0	1080871	1081113	0	0	0	0	0	0
2	Exec_Auto	1	1132056	11	0	1	3	1	1	B	0	0	0	975114	0	0	0	0	0	1087114	1087186	1087717	1088376	1088753	0	1090006	1090249	0	0	0	0	0	0
2	Exec_Auto	1	1132056	12	0	1	3	0	1	A	1	1	0	975114	0	0	0	0	0	1096249	1096320	1097106	1097728	1098513	1099085	0	1099326	0	0	0	0	0	0
2	Exec_Auto	1	1132056	13	1	0	2	1	0	B	1	1	0	975114	0	0	0	0	0	1105327	1105382	1105994	1106527	1107001	1108358	0	1108598	0	0	0	0	0	0
2	Exec_Auto	1	1132056	14	0	1	2	0	1	A	1	1	0	975114	0	0	0	0	0	1114598	1114657	1115256	1115789	1116364	1117061	0	1117301	0	0	0	0	0	0
2	Exec_Auto	1	1132056	15	1	0	1	0	0	B	1	0	0	975114	0	0	0	0	0	1123302	1123340	1123935	1124498	1125077	1125579	0	1125820	0	0	0	0	0	0
2	Exec_Auto	1	1132056	16	0	1	2	1	1	A	1	1	0	975114	0	0	0	0	0	1131821	1131885	1132656	1133163	1133780	1135135	0	1135376	0	0	0	0	0	0
2	Exec_Auto	1	1132056	17	0	1	0	1	1	A	1	1	0	975114	0	0	0	0	0	1141376	1141448	1142752	1143284	1143856	1144546	0	1144787	0	0	0	0	0	0
2	Exec_Auto	1	1132056	18	1	0	0	3	0	B	1	1	0	975114	0	0	0	0	0	1150788	1150848	1151918	1152483	1153036	1153708	0	1153949	0	0	0	0	0	0
2	Exec_Auto	1	1132056	19	1	0	3	2	0	B	1	0	0	975114	0	0	0	0	0	1159950	1159967	1160561	1161183	1161750	1162789	0	1163029	0	0	0	0	0	0
2	Exec_Auto	0	1132056	0	1	0	3	2	0	B	1	1	0	1169030	0	0	0	0	0	1169052	1169131	1170486	1170891	1171354	1172002	0	1172243	0	0	0	0	0	0
2	Exec_Auto	0	1132056	1	1	0	3	1	0	B	1	1	0	1169030	0	0	0	0	0	1178243	1178302	1179253	1179730	1180198	1181146	0	1181387	0	0	0	0	0	0
2	Exec_Auto	0	1132056	2	1	0	0	3	0	B	1	1	0	1169030	0	0	0	0	0	1187387	1187455	1188687	1189206	1189971	1191336	0	1191577	0	0	0	0	0	0
2	Exec_Auto	0	1132056	3	0	1	3	2	1	A	1	1	0	1169030	0	0	0	0	0	1197578	1197646	1198671	1199244	1199871	1200633	0	1200874	0	0	0	0	0	0
2	Exec_Auto	0	1132056	4	1	0	2	0	0	B	1	1	0	1169030	0	0	0	0	0	1206874	1206927	1207579	1208120	1208698	1209819	0	1210061	0	0	0	0	0	0
2	Exec_Auto	0	1132056	5	1	0	3	0	0	B	1	1	0	1169030	0	0	0	0	0	1216062	1216127	1217254	1217729	1218436	1219366	0	1219606	0	0	0	0	0	0
2	Exec_Auto	0	1132056	6	1	0	3	1	0	B	1	0	0	1169030	0	0	0	0	0	1225607	1225631	1226668	1227171	1227693	1228843	0	1229084	0	0	0	0	0	0
2	Exec_Auto	0	1132056	7	1	0	0	2	0	B	1	0	0	1169030	0	0	0	0	0	1235085	1235146	1236532	1237102	1237524	1238603	0	1238843	0	0	0	0	0	0
2	Exec_Auto	0	1132056	8	1	0	1	2	0	B	1	1	0	1169030	0	0	0	0	0	1244843	1244907	1245805	1246267	1246611	1247531	0	1247772	0	0	0	0	0	0
2	Exec_Auto	0	1132056	9	1	0	2	0	0	B	1	1	0	1169030	0	0	0	0	0	1253773	1253830	1255201	1255662	1256320	1257266	0	1257508	0	0	0	0	0	0
2	Exec_Auto	1	1132056	10	1	0	0	1	0	B	1	0	0	1169030	0	0	0	0	0	1263508	1263576	1264931	1265417	1265853	1266501	0	1266741	0	0	0	0	0	0
2	Exec_Auto	1	1132056	11	0	1	1	2	1	A	1	0	0	1169030	0	0	0	0	0	1272742	1272791	1273742	1274212	1274653	1275601	0	1275841	0	0	0	0	0	0
2	Exec_Auto	1	1132056	12	0	1	3	2	1	A	1	0	0	1169030	0	0	0	0	0	1281841	1281879	1283111	1283691	1284143	1285508	0	1285749	0	0	0	0	0	0
2	Exec_Auto	1	1132056	13	0	1	1	3	1	A	1	1	0	1169030	0	0	0	0	0	1291750	1291806	1292831	1293258	1293617	1294379	0	1294619	0	0	0	0	0	0
2	Exec_Auto	1	1132056	14	0	1	2	1	1	A	1	0	0	1169030	0	0	0	0	0	1300619	1300670	1301322	1301813	1302504	1303625	0	1303865	0	0	0	0	0	0
2	Exec_Auto	1	1132056	15	0	1	3	2	1	A	1	1	0	1169030	0	0	0	0	0	1309866	1309914	1311041	1311612	1312150	1313080	0	1313321	0	0	0	0	0	0
2	Exec_Auto	1	1132056	16	1	0	0	2	0	B	1	1	0	1169030	0	0	0	0	0	1319321	1319397	1320434	1321043	1321514	1322664	0	1322905	0	0	0	0	0	0
2	Exec_Auto	1	1132056	17	1	0	0	2	0	B	1	1	0	1169030	0	0	0	0	0	1328905	1328963	1330349	1330974	1331445	1332524	0	1332765	0	0	0	0	0	0
2	Exec_Auto	1	1132056	18	1	0	2	0	0	B	1	0	0	1169030	0	0	0	0	0	1338765	1338830	1339728	1340272	1340777	1341697	0	1341937	0	0	0	0	0	0
2	Exec_Auto	1	1132056	19	1	0	2	1	0	B	1	1	0	1169030	0	0	0	0	0	1347937	1348006	1349377	1349971	1350571	1351517	0	1351758	0	0	0	0	0	0
2	Exec_Auto	0	1132056	0	0	1	0	2	1	A	1	0	0	1357760	0	0	0	0	0	1357808	1357868	1358435	1358947	1359542	1361003	0	1361244	0	0	0	0	0	0
2	Exec_Auto	0	1132056	1	1	0	0	2	0	B	1	1	0	1357760	0	0	0	0	0	1367244	1367282	1367921	1368412	1368773	1369927	0	1370168	0	0	0	0	0	0
2	Exec_Auto	0	1132056	2	0	1	0	3	1	A	1	0	0	1357760	0	0	0	0	0	1376169	1376232	1377431	1377941	1378579	1379271	0	1379512	0	0	0	0	0	0
2	Exec_Auto	0	1132056	3	0	1	3	2	1	A	1	0	0	1357760	0	0	0	0	0	1385512	1385574	1386574	1387096	1387533	1388602	0	1388843	0	0	0	0	0	0
2	Exec_Auto	0	1132056	4	1	0	1	2	0	B	1	1	0	1357760	0	0	0	0	0	1394843	1394904	1396054	1396558	1396963	1397978	0	1398220	0	0	0	0	0	0
2	Exec_Auto	0	1132056	5	0	1	1	2	1	A	1	1	0	1357760	0	0	0	0	0	1404221	1404281	1405437	1405855	1406316	1407579	0	1407820	0	0	0	0	0	0
2	Exec_Auto	0	1132056	6	0	1	1	3	1	A	1	1	0	1357760	0	0	0	0	0	1413820	1413869	1414806	1415279	1415700	1416995	0	1417236	0	0	0	0	0	0
2	Exec_Auto	0	1132056	7	1	0	3	0	0	B	1	1	0	1357760	0	0	0	0	0	1423236	1423270	1423798	1424333	1424927	1425933	0	1426174	0	0	0	0	0	0
2	Exec_Auto	0	1132056	8	1	0	0	2	0	B	1	1	0	1357760	0	0	0	0	0	1432174	1432212	1433423	1433941	1434558	1435286	0	1435527	0	0	0	0	0	0
2	Exec_Auto	0	1132056	9	0	1	2	1	1	A	1	0	0	1357760	0	0	0	0	0	1441527	1441606	1442533	1443004	1443677	1444756	0	1444997	0	0	0	0	0	0
2	Exec_Auto	1	1132056	10	0	1	2	0	1	A	1	1	0	1357760	0	0	0	0	0	1450997	1451054	1451621	1453674	1454140	1455601	0	1455841	0	0	0	0	0	0
2	Exec_Auto	1	1132056	11	0	1	1	0	1	A	1	1	0	1357760	0	0	0	0	0	1461842	1461892	1462531	1463114	1463599	1464753	0	1464995	0	0	0	0	0	0
2	Exec_Auto	1	1132056	12	1	0	3	0	0	B	1	1	0	1357760	0	0	0	0	0	1470996	1471061	1472260	1472756	1473345	1474037	0	1474278	0	0	0	0	0	0
2	Exec_Auto	1	1132056	13	0	1	2	0	1	A	1	1	0	1357760	0	0	0	0	0	1480279	1480348	1481348	1481831	1482455	1483524	0	1483764	0	0	0	0	0	0
2	Exec_Auto	1	1132056	14	0	1	3	2	1	A	1	1	0	1357760	0	0	0	0	0	1489764	1489817	1490967	1491549	1492191	1493206	0	1493447	0	0	0	0	0	0
2	Exec_Auto	1	1132056	15	0	1	1	3	1	A	1	0	0	1357760	0	0	0	0	0	1499447	1499522	1500678	1501203	1501767	1503030	0	1503271	0	0	0	0	0	0
2	Exec_Auto	1	1132056	16	1	0	2	1	0	B	1	0	0	1357760	0	0	0	0	0	1509271	1509350	1510287	1511054	1511524	1512819	0	1513060	0	0	0	0	0	0
2	Exec_Auto	1	1132056	17	0	1	2	1	1	A	1	1	0	1357760	0	0	0	0	0	1519060	1519130	1519658	1520264	1520772	1521778	0	1522018	0	0	0	0	0	0
2	Exec_Auto	1	1132056	18	0	1	2	0	1	A	1	1	0	1357760	0	0	0	0	0	1528019	1528066	1529277	1529785	1530318	1531046	0	1531287	0	0	0	0	0	0
2	Exec_Auto	1	1132056	19	1	0	1	3	0	B	1	1	0	1357760	0	0	0	0	0	1537288	1537358	1538285	1538760	1539728	1540807	0	1541047	0	0	0	0	0	0
2	Exec_Auto	0	1132056	0	0	1	1	2	1	A	1	1	0	1547048	0	0	0	0	0	1547069	1547149	1548546	1549291	1549903	1550507	0	1550748	0	0	0	0	0	0
2	Exec_Auto	0	1132056	1	1	0	0	3	0	B	1	1	0	1547048	0	0	0	0	0	1556748	1556793	1557529	1558087	1558764	1559833	0	1560074	0	0	0	0	0	0
2	Exec_Auto	0	1132056	2	0	1	1	0	1	A	1	1	0	1547048	0	0	0	0	0	1566075	1566148	1566849	1567340	1567804	1568528	0	1568769	0	0	0	0	0	0
2	Exec_Auto	0	1132056	3	0	1	1	2	1		0	0	251	1547048	0	0	0	0	0	1574769	1574821	1576018	1585705	1592521	0	0	1596325	0	1593125	0	0	0	0
2	Exec_Auto	0	1132056	3	0	1	1	2	1	A	1	1	0	1547048	0	0	0	0	0	1602326	1602400	1603597	1604292	1604907	1605511	0	1605752	0	0	0	0	0	0
2	Exec_Auto	0	1132056	4	0	1	0	3	1	A	1	0	0	1547048	0	0	0	0	0	1611753	1611810	1613309	1613868	1614633	1615880	0	1616121	0	0	0	0	0	0
2	Exec_Auto	0	1132056	5	1	0	2	3	0	B	1	1	0	1547048	0	0	0	0	0	1622122	1622189	1622690	1623242	1623922	1625032	0	1625273	0	0	0	0	0	0
2	Exec_Auto	0	1132056	6	1	0	0	1	0	B	1	1	0	1547048	0	0	0	0	0	1631274	1631336	1632084	1632585	1633166	1634504	0	1634744	0	0	0	0	0	0
2	Exec_Auto	0	1132056	7	0	1	2	3	1	A	1	0	0	1547048	0	0	0	0	0	1640745	1640784	1641434	1641973	1642829	1644278	0	1644519	0	0	0	0	0	0
2	Exec_Auto	0	1132056	8	0	1	0	1	1	A	1	1	0	1547048	0	0	0	0	0	1650519	1650596	1651344	1651911	1652425	1653257	0	1653498	0	0	0	0	0	0
2	Exec_Auto	0	1132056	9	0	1	1	3	1	A	1	0	0	1547048	0	0	0	0	0	1659498	1659523	1660326	1665234	1665814	1666484	0	1666725	0	0	0	0	0	0
2	Exec_Auto	1	1132056	10	1	0	1	0	0	A	0	0	0	1547048	0	0	0	0	0	1672726	1672801	1674198	1674854	1675394	0	1675998	1676238	0	0	0	0	0	0
2	Exec_Auto	1	1132056	11	1	0	2	1	0	A	0	0	0	1547048	0	0	0	0	0	1682239	1682308	1683044	1685565	1686099	0	1687168	1687409	0	0	0	0	0	0
2	Exec_Auto	1	1132056	12	0	1	1	3	1	B	0	0	0	1547048	0	0	0	0	0	1693410	1693486	1694187	1694962	1695633	0	1696357	1696597	0	0	0	0	0	0
2	Exec_Auto	1	1132056	13	1	0	1	0	0	A	0	1	0	1547048	0	0	0	0	0	1702598	1702655	1703852	1707334	1707768	0	1708372	1708613	0	0	0	0	0	0
2	Exec_Auto	1	1132056	14	0	1	2	0	1	B	0	1	0	1547048	0	0	0	0	0	1714614	1714671	1716170	1716687	1717333	0	1718580	1718823	0	0	0	0	0	0
2	Exec_Auto	1	1132056	15	0	1	0	3	1	B	0	1	0	1547048	0	0	0	0	0	1724824	1724877	1725378	1725975	1726535	0	1727645	1727886	0	0	0	0	0	0
2	Exec_Auto	1	1132056	16	0	1	2	3	1	B	0	0	0	1547048	0	0	0	0	0	1733887	1733960	1734708	1735415	1735921	0	1737259	1737500	0	0	0	0	0	0
2	Exec_Auto	1	1132056	17	0	1	3	2	1	B	0	0	0	1547048	0	0	0	0	0	1743501	1743565	1744215	1744991	1745548	0	1746997	1747237	0	0	0	0	0	0
2	Exec_Auto	1	1132056	18	1	0	3	1	0	B	1	0	0	1547048	0	0	0	0	0	1753237	1753273	1754021	1754602	1755120	1755952	0	1756193	0	0	0	0	0	0
2	Exec_Auto	1	1132056	19	0	1	1	0	1	A	1	0	0	1547048	0	0	0	0	0	1762193	1762234	1763037	1763633	1764088	1764758	0	1764999	0	0	0	0	0	0
2	Exec_Auto	0	1132056	0	0	1	0	2	1	A	1	0	0	1771001	0	0	0	0	0	1771008	1771082	1772553	1773121	1773779	1774548	0	1774789	0	0	0	0	0	0
2	Exec_Auto	0	1132056	1	0	1	3	1	1	A	1	1	0	1771001	0	0	0	0	0	1780790	1780849	1782105	1782795	1783368	1784349	0	1784591	0	0	0	0	0	0
2	Exec_Auto	0	1132056	2	0	1	3	2	1	B	0	0	0	1771001	0	0	0	0	0	1790591	1790627	1791712	1792413	1792853	0	1793445	1793686	0	0	0	0	0	0
2	Exec_Auto	0	1132056	3	1	0	1	0	0	A	0	0	0	1771001	0	0	0	0	0	1799687	1799752	1800298	1801298	1801723	0	1803107	1803347	0	0	0	0	0	0
2	Exec_Auto	0	1132056	4	0	1	1	3	1	B	0	0	0	1771001	0	0	0	0	0	1809348	1809412	1810394	1810927	1811846	0	1813205	1813446	0	0	0	0	0	0
2	Exec_Auto	0	1132056	5	0	1	3	0	1	B	0	0	0	1771001	0	0	0	0	0	1819446	1819524	1820749	1821503	1822075	0	1823197	1823438	0	0	0	0	0	0
2	Exec_Auto	0	1132056	6	1	0	3	1	0	B	1	1	0	1771001	0	0	0	0	0	1829438	1829503	1830718	1831266	1831817	1833087	0	1833328	0	0	0	0	0	0
2	Exec_Auto	0	1132056	7	0	1	1	0	1	A	1	1	0	1771001	0	0	0	0	0	1839328	1839397	1839962	1840476	1841041	1841688	0	1841929	0	0	0	0	0	0
2	Exec_Auto	0	1132056	8	0	1	1	2	1	A	1	0	0	1771001	0	0	0	0	0	1847929	1848022	1848580	1849075	1849634	1850444	0	1850685	0	0	0	0	0	0
2	Exec_Auto	0	1132056	9	1	0	2	1	0		1	0	253	1771001	0	0	0	0	0	1856686	1856730	1858141	1863407	0	0	0	1876607	0	0	0	1873407	0	0
2	Exec_Auto	0	1132056	9	1	0	2	1	0	A	0	1	0	1771001	0	0	0	0	0	1882607	1882663	1884074	1884789	1886924	0	1888213	1888454	0	0	0	0	0	0
2	Exec_Auto	1	1132056	10	0	1	3	1	1	B	0	0	0	1771001	0	0	0	0	0	1894454	1894485	1895956	1896966	1897538	0	1898307	1898547	0	0	0	0	0	0
2	Exec_Auto	1	1132056	11	0	1	2	0	1	B	0	0	0	1771001	0	0	0	0	0	1904547	1904622	1905878	1906578	1907116	0	1908097	1908339	0	0	0	0	0	0
2	Exec_Auto	1	1132056	12	1	0	1	3	0	B	1	1	0	1771001	0	0	0	0	0	1914340	1914391	1915476	1916242	1916786	1917378	0	1917618	0	0	0	0	0	0
2	Exec_Auto	1	1132056	13	1	0	2	0	0	B	1	1	0	1771001	0	0	0	0	0	1923622	1923657	1924203	1925029	1925617	1927001	0	1927242	0	0	0	0	0	0
2	Exec_Auto	1	1132056	14	0	1	3	1	1		0	0	252	1771001	0	0	0	0	0	1933242	1933318	1934300	1934781	1937816	0	0	1941702	0	0	1938502	0	0	0
2	Exec_Auto	1	1132056	14	0	1	3	1	1		0	0	253	1771001	0	0	0	0	0	1947702	1947772	1948754	1951313	0	0	0	1964513	0	0	0	1961313	0	0
2	Exec_Auto	1	1132056	14	0	1	3	1	1		0	0	254	1771001	0	0	0	0	0	1970514	1970582	1971564	0	0	0	0	1984764	0	0	0	0	1981564	0
2	Exec_Auto	1	1132056	14	0	1	3	1	1		0	0	253	1771001	0	0	0	0	0	1990764	1990827	1991809	1995447	0	0	0	2008647	0	0	0	2005447	0	0
2	Exec_Auto	1	1132056	14	0	1	3	1	1		0	0	253	1771001	0	0	0	0	0	2014648	2014687	2015669	2021966	0	0	0	2035166	0	0	0	2031966	0	0
2	Exec_Auto	1	1132056	14	0	1	3	1	1		0	0	253	1771001	0	0	0	0	0	2041166	2041236	2042218	2049298	0	0	0	2062498	0	0	0	2059298	0	0
2	Exec_Auto	1	1132056	14	0	1	3	1	1		0	0	253	1771001	0	0	0	0	0	2068498	2068568	2069550	2079381	0	0	0	2092581	0	0	0	2089381	0	0
2	Exec_Auto	1	1132056	14	0	1	3	1	1		0	0	253	1771001	0	0	0	0	0	2098581	2098642	2099624	2109284	0	0	0	2122484	0	0	0	2119284	0	0
2	Exec_Auto	1	1132056	14	0	1	3	1	1		0	0	253	1771001	0	0	0	0	0	2128485	2128549	2129531	2134276	0	0	0	2147476	0	0	0	2144276	0	0
2	Exec_Auto	1	1132056	14	0	1	3	1	1		0	0	253	1771001	0	0	0	0	0	2153477	2153535	2154517	2155162	0	0	0	2168362	0	0	0	2165162	0	0
2	Exec_Auto	1	1132056	14	0	1	3	1	1		0	0	253	1771001	0	0	0	0	0	2174363	2174429	2175411	2180075	0	0	0	2193275	0	0	0	2190075	0	0
2	Exec_Auto	1	1132056	14	0	1	3	1	1	A	1	0	252	1771001	0	0	0	0	0	2199275	2199344	2200326	2204629	2207605	0	0	2211928	0	0	2208728	0	0	0
2	Exec_Auto	1	1132056	14	0	1	3	1	1	B	0	0	0	1771001	0	0	0	0	0	2217929	2217989	2218971	2221571	2228210	0	2229569	2229809	0	0	0	0	0	0
2	Exec_Auto	1	1132056	15	1	0	3	1	0	A	0	0	0	1771001	0	0	0	0	0	2235811	2235876	2237101	2238073	2238722	0	2239844	2240085	0	0	0	0	0	0
2	Exec_Auto	1	1132056	16	0	1	3	0	1	A	1	1	0	1771001	0	0	0	0	0	2246086	2246152	2247367	2248616	2249279	2250549	0	2250790	0	0	0	0	0	0
2	Exec_Auto	1	1132056	17	0	1	0	3	1		1	0	253	1771001	0	0	0	0	0	2256791	2256841	2257406	2267077	0	0	0	2280277	0	0	0	2277077	0	0
2	Exec_Auto	1	1132056	17	0	1	0	3	1		1	0	254	1771001	0	0	0	0	0	2286278	2286331	2286896	0	0	0	0	2300096	0	0	0	0	2296896	0
2	Exec_Auto	1	1132056	17	0	1	0	3	1		1	0	253	1771001	0	0	0	0	0	2306096	2306151	2306716	2308370	0	0	0	2321570	0	0	0	2318370	0	0
2	Exec_Auto	1	1132056	17	0	1	0	3	1		1	0	254	1771001	0	0	0	0	0	2327571	2327628	2328193	0	0	0	0	2341393	0	0	0	0	2338193	0
2	Exec_Auto	1	1132056	17	0	1	0	3	1		1	0	254	1771001	0	0	0	0	0	2347393	2347465	2348030	0	0	0	0	2361230	0	0	0	0	2358030	0
2	Exec_Auto	1	1132056	17	0	1	0	3	1		1	0	253	1771001	0	0	0	0	0	2367231	2367295	2367860	2370892	0	0	0	2384092	0	0	0	2380892	0	0
2	Exec_Auto	1	1132056	17	0	1	0	3	1		1	0	253	1771001	0	0	0	0	0	2390093	2390149	2390714	2394616	0	0	0	2407816	0	0	0	2404616	0	0
2	Exec_Auto	1	1132056	17	0	1	0	3	1		1	0	253	1771001	0	0	0	0	0	2413816	2413869	2414434	2420121	0	0	0	2433321	0	0	0	2430121	0	0
2	Exec_Auto	1	1132056	17	0	1	0	3	1		1	0	253	1771001	0	0	0	0	0	2439322	2439383	2439948	2445770	0	0	0	2458970	0	0	0	2455770	0	0
2	Exec_Auto	1	1132056	17	0	1	0	3	1		1	0	254	1771001	0	0	0	0	0	2464970	2465063	2465628	0	0	0	0	2478828	0	0	0	0	2475628	0
2	Exec_Auto	1	1132056	17	0	1	0	3	1		1	0	253	1771001	0	0	0	0	0	2484828	2484900	2485465	2487087	0	0	0	2500287	0	0	0	2497087	0	0
2	Exec_Auto	1	1132056	17	0	1	0	3	1		1	0	254	1771001	0	0	0	0	0	2506288	2506321	2506886	0	0	0	0	2520086	0	0	0	0	2516886	0
2	Exec_Auto	1	1132056	17	0	1	0	3	1		1	0	253	1771001	0	0	0	0	0	2526087	2526128	2526693	2528973	0	0	0	2542173	0	0	0	2538973	0	0
2	Exec_Auto	1	1132056	17	0	1	0	3	1		1	0	253	1771001	0	0	0	0	0	2548173	2548193	2548758	2555023	0	0	0	2568223	0	0	0	2565023	0	0
2	Exec_Auto	1	1132056	17	0	1	0	3	1		1	0	253	1771001	0	0	0	0	0	2574223	2574295	2574860	2576489	0	0	0	2589689	0	0	0	2586489	0	0
2	Exec_Auto	1	1132056	17	0	1	0	3	1	B	0	0	0	1771001	0	0	0	0	0	2595689	2595749	2596314	2600168	2609180	0	2609827	2610067	0	0	0	0	0	0
2	Exec_Auto	1	1132056	18	1	0	3	1	0	A	0	1	0	1771001	0	0	0	0	0	2616068	2616136	2616694	2617565	2618260	0	2619070	2619310	0	0	0	0	0	0
2	Exec_Auto	1	1132056	19	1	0	3	1	0		0	0	252	1771001	0	0	0	0	0	2625310	2625364	2626775	2628645	2629552	0	0	2633278	0	0	2630078	0	0	0
2	Exec_Auto	1	1132056	19	1	0	3	1	0		0	0	253	1771001	0	0	0	0	0	2639278	2639314	2640725	2648239	0	0	0	2661439	0	0	0	2658239	0	0
2	Exec_Auto	1	1132056	19	1	0	3	1	0		0	0	253	1771001	0	0	0	0	0	2667439	2667491	2668902	2676287	0	0	0	2689487	0	0	0	2686287	0	0
2	Exec_Auto	1	1132056	19	1	0	3	1	0		0	0	254	1771001	0	0	0	0	0	2695487	2695555	2696966	0	0	0	0	2710166	0	0	0	0	2706966	0
2	Exec_Auto	1	1132056	19	1	0	3	1	0		0	0	253	1771001	0	0	0	0	0	2716167	2716242	2717653	2719901	0	0	0	2733101	0	0	0	2729901	0	0
2	Exec_Auto	1	1132056	19	1	0	3	1	0		0	0	253	1771001	0	0	0	0	0	2739101	2739168	2740579	2741382	0	0	0	2754582	0	0	0	2751382	0	0
2	Exec_Auto	1	1132056	19	1	0	3	1	0		0	0	253	1771001	0	0	0	0	0	2760582	2760633	2762044	2766244	0	0	0	2779444	0	0	0	2776244	0	0
2	Exec_Auto	1	1132056	19	1	0	3	1	0		0	0	253	1771001	0	0	0	0	0	2785445	2785507	2786918	2794030	0	0	0	2807230	0	0	0	2804030	0	0
2	Exec_Auto	1	1132056	19	1	0	3	1	0		0	0	253	1771001	0	0	0	0	0	2813231	2813287	2814698	2818247	0	0	0	2831447	0	0	0	2828247	0	0
2	Exec_Auto	1	1132056	19	1	0	3	1	0		0	0	255	1771001	0	0	0	0	0	2837447	2837497	0	0	0	0	0	2839162	0	0	0	0	0	2837662
2	Exec_Auto	1	1132056	19	1	0	3	1	0		0	0	253	1771001	0	0	0	0	0	2845163	2845215	2846626	2853375	0	0	0	2866575	0	0	0	2863375	0	0
2	Exec_Auto	1	1132056	19	1	0	3	1	0		0	0	254	1771001	0	0	0	0	0	2872576	2872626	2874037	0	0	0	0	2887237	0	0	0	0	2884037	0
2	Exec_Auto	1	1132056	19	1	0	3	1	0		0	0	253	1771001	0	0	0	0	0	2893238	2893314	2894725	2895373	0	0	0	2908573	0	0	0	2905373	0	0
2	Exec_Auto	1	1132056	19	1	0	3	1	0		0	0	254	1771001	0	0	0	0	0	2914574	2914638	2916049	0	0	0	0	2929249	0	0	0	0	2926049	0
2	Exec_Auto	1	1132056	19	1	0	3	1	0		0	0	255	1771001	0	0	0	0	0	2935250	2935299	0	0	0	0	0	2936897	0	0	0	0	0	2935397
2	Exec_Auto	1	1132056	19	1	0	3	1	0		0	0	253	1771001	0	0	0	0	0	2942898	2942969	2944380	2945140	0	0	0	2958340	0	0	0	2955140	0	0
2	Exec_Auto	1	1132056	19	1	0	3	1	0		0	0	253	1771001	0	0	0	0	0	2964340	2964382	2965793	2973419	0	0	0	2986619	0	0	0	2983419	0	0
2	Exec_Auto	1	1132056	19	1	0	3	1	0		0	0	253	1771001	0	0	0	0	0	2992619	2992725	2994136	2995815	0	0	0	3009015	0	0	0	3005815	0	0
2	Exec_Auto	1	1132056	19	1	0	3	1	0		0	0	253	1771001	0	0	0	0	0	3015016	3015089	3016500	3020960	0	0	0	3034160	0	0	0	3030960	0	0
2	Exec_Auto	1	1132056	19	1	0	3	1	0		0	0	253	1771001	0	0	0	0	0	3040160	3040224	3041635	3042678	0	0	0	3055878	0	0	0	3052678	0	0
2	Exec_Auto	1	1132056	19	1	0	3	1	0		0	0	253	1771001	0	0	0	0	0	3061878	3061921	3063332	3067601	0	0	0	3080801	0	0	0	3077601	0	0
2	Exec_Auto	1	1132056	19	1	0	3	1	0		0	0	255	1771001	0	0	0	0	0	3086802	3086862	0	0	0	0	0	3089061	0	0	0	0	0	3087561
2	Exec_Auto	1	1132056	19	1	0	3	1	0		0	0	254	1771001	0	0	0	0	0	3095061	3095129	3096540	0	0	0	0	3109740	0	0	0	0	3106540	0
2	Exec_Auto	1	1132056	19	1	0	3	1	0		0	0	254	1771001	0	0	0	0	0	3115740	3115811	3117222	0	0	0	0	3130422	0	0	0	0	3127222	0
2	Exec_Auto	1	1132056	19	1	0	3	1	0		0	0	253	1771001	0	0	0	0	0	3136423	3136492	3137903	3138406	0	0	0	3151606	0	0	0	3148406	0	0
2	Exec_Auto	1	1132056	19	1	0	3	1	0		0	0	254	1771001	0	0	0	0	0	3157608	3157646	3159057	0	0	0	0	3172257	0	0	0	0	3169057	0
2	Exec_Auto	1	1132056	19	1	0	3	1	0		0	0	253	1771001	0	0	0	0	0	3178257	3178313	3179724	3186081	0	0	0	3199281	0	0	0	3196081	0	0
2	Exec_Auto	1	1132056	19	1	0	3	1	0	B	1	0	252	1771001	0	0	0	0	0	3205282	3205334	3206745	3212091	3219319	0	0	3223501	0	0	3220301	0	0	0
2	Exec_Auto	1	1132056	19	1	0	3	1	0		1	0	253	1771001	0	0	0	0	0	3229501	3229536	3230947	3236138	0	0	0	3249338	0	0	0	3246138	0	0
2	Exec_Auto	1	1132056	19	1	0	3	1	0		1	0	254	1771001	0	0	0	0	0	3255338	3256070	3257481	0	0	0	0	3270681	0	0	0	0	3267481	0
2	Exec_Auto	1	1132056	19	1	0	3	1	0		1	0	254	1771001	0	0	0	0	0	3276681	3278565	3279976	0	0	0	0	3293176	0	0	0	0	3289976	0
2	Exec_Auto	1	1132056	19	1	0	3	1	0		1	0	253	1771001	0	0	0	0	0	3299177	3299213	3300624	3307271	0	0	0	3320471	0	0	0	3317271	0	0
2	Exec_Auto	1	1132056	19	1	0	3	1	0		1	0	253	1771001	0	0	0	0	0	3326471	3326536	3327947	3332272	0	0	0	3345472	0	0	0	3342272	0	0
2	Exec_Auto	1	1132056	19	1	0	3	1	0		1	0	255	1771001	0	0	0	0	0	3351472	3351505	0	0	0	0	0	3354204	0	0	0	0	0	3352704
2	Exec_Auto	1	1132056	19	1	0	3	1	0		1	0	253	1771001	0	0	0	0	0	3360205	3360260	3361671	3366180	0	0	0	3379380	0	0	0	3376180	0	0
2	Exec_Auto	1	1132056	19	1	0	3	1	0		1	0	253	1771001	0	0	0	0	0	3385381	3385424	3386835	3388805	0	0	0	3402005	0	0	0	3398805	0	0
2	Exec_Auto	1	1132056	19	1	0	3	1	0		1	0	254	1771001	0	0	0	0	0	3408006	3408074	3409485	0	0	0	0	3422685	0	0	0	0	3419485	0
2	Exec_Auto	1	1132056	19	1	0	3	1	0		1	0	253	1771001	0	0	0	0	0	3428686	3428744	3430155	3433178	0	0	0	3446378	0	0	0	3443178	0	0
2	Exec_Auto	1	1132056	19	1	0	3	1	0		1	0	253	1771001	0	0	0	0	0	3452379	3452431	3453842	3455397	0	0	0	3468597	0	0	0	3465397	0	0
2	Exec_Auto	1	1132056	19	1	0	3	1	0		1	0	253	1771001	0	0	0	0	0	3474597	3474636	3476047	3479757	0	0	0	3492957	0	0	0	3489757	0	0
2	Exec_Auto	1	1132056	19	1	0	3	1	0		1	0	253	1771001	0	0	0	0	0	3498957	3499018	3500429	3501034	0	0	0	3514234	0	0	0	3511034	0	0
2	Exec_Auto	1	1132056	19	1	0	3	1	0		1	0	253	1771001	0	0	0	0	0	3520234	3529155	3530566	3532934	0	0	0	3546134	0	0	0	3542934	0	0
2	Exec_Auto	1	1132056	19	1	0	3	1	0		1	0	253	1771001	0	0	0	0	0	3552136	3552205	3553616	3556248	0	0	0	3569448	0	0	0	3566248	0	0
2	Exec_Auto	1	1132056	19	1	0	3	1	0		1	0	254	1771001	0	0	0	0	0	3575449	3575502	3576913	0	0	0	0	3590113	0	0	0	0	3586913	0
2	Exec_Auto	1	1132056	19	1	0	3	1	0		1	0	253	1771001	0	0	0	0	0	3596113	3596149	3597560	3605837	0	0	0	3619037	0	0	0	3615837	0	0
2	Exec_Auto	1	1132056	19	1	0	3	1	0		1	0	253	1771001	0	0	0	0	0	3625038	3625109	3626520	3635435	0	0	0	3648635	0	0	0	3645435	0	0
2	Exec_Auto	1	1132056	19	1	0	3	1	0		1	0	253	1771001	0	0	0	0	0	3654635	3654700	3656111	3665392	0	0	0	3678592	0	0	0	3675392	0	0
2	Exec_Auto	1	1132056	19	1	0	3	1	0		1	0	254	1771001	0	0	0	0	0	3684592	3684646	3686057	0	0	0	0	3699257	0	0	0	0	3696057	0
2	Exec_Auto	1	1132056	19	1	0	3	1	0		1	0	253	1771001	0	0	0	0	0	3705258	3705304	3706715	3714898	0	0	0	3728098	0	0	0	3724898	0	0
2	Exec_Auto	1	1132056	19	1	0	3	1	0		1	0	255	1771001	0	0	0	0	0	3734099	3734130	0	0	0	0	0	3736052	0	0	0	0	0	3734552
2	Exec_Auto	1	1132056	19	1	0	3	1	0		1	0	255	1771001	0	0	0	0	0	3742053	3742121	0	0	0	0	0	3743670	0	0	0	0	0	3742170
2	Exec_Auto	1	1132056	19	1	0	3	1	0		1	0	253	1771001	0	0	0	0	0	3749672	3749725	3751136	3752571	0	0	0	3765771	0	0	0	3762571	0	0
2	Exec_Auto	1	1132056	19	1	0	3	1	0		1	0	253	1771001	0	0	0	0	0	3771772	3771839	3773250	3774142	0	0	0	3787342	0	0	0	3784142	0	0
2	Exec_Auto	1	1132056	19	1	0	3	1	0		1	0	255	1771001	0	0	0	0	0	3793343	3793361	0	0	0	0	0	3796160	0	0	0	0	0	3794660
2	Exec_Auto	1	1132056	19	1	0	3	1	0		1	0	254	1771001	0	0	0	0	0	3802160	3802217	3803628	0	0	0	0	3816828	0	0	0	0	3813628	0
2	Exec_Auto	1	1132056	19	1	0	3	1	0		1	0	253	1771001	0	0	0	0	0	3822828	3822892	3824303	3826533	0	0	0	3839733	0	0	0	3836533	0	0
2	Exec_Auto	1	1132056	19	1	0	3	1	0		1	0	253	1771001	0	0	0	0	0	3845734	3845805	3847216	3853014	0	0	0	3866214	0	0	0	3863014	0	0
2	Exec_Auto	1	1132056	19	1	0	3	1	0		1	0	254	1771001	0	0	0	0	0	3872214	3872283	3873694	0	0	0	0	3886894	0	0	0	0	3883694	0
2	Exec_Auto	1	1132056	19	1	0	3	1	0		1	0	254	1771001	0	0	0	0	0	3892895	3892962	3894373	0	0	0	0	3907573	0	0	0	0	3904373	0
2	Exec_Auto	1	1132056	19	1	0	3	1	0		1	0	253	1771001	0	0	0	0	0	3913574	3913640	3915051	3920512	0	0	0	3933712	0	0	0	3930512	0	0
2	Exec_Auto	1	1132056	19	1	0	3	1	0		1	0	254	1771001	0	0	0	0	0	3939713	3939775	3941186	0	0	0	0	3954386	0	0	0	0	3951186	0
2	Exec_Auto	1	1132056	19	1	0	3	1	0		1	0	253	1771001	0	0	0	0	0	3960388	3960448	3961859	3967453	0	0	0	3980653	0	0	0	3977453	0	0
2	Exec_Auto	1	1132056	19	1	0	3	1	0		1	0	253	1771001	0	0	0	0	0	3986654	3986695	3988106	3989359	0	0	0	4002559	0	0	0	3999359	0	0
2	Exec_Auto	1	1132056	19	1	0	3	1	0		1	0	253	1771001	0	0	0	0	0	4008559	4008619	4010030	4011028	0	0	0	4024228	0	0	0	4021028	0	0
2	Exec_Auto	1	1132056	19	1	0	3	1	0		1	0	253	1771001	0	0	0	0	0	4030229	4030282	4031693	4037580	0	0	0	4050780	0	0	0	4047580	0	0
2	Exec_Auto	1	1132056	19	1	0	3	1	0		1	0	254	1771001	0	0	0	0	0	4056781	4056845	4058256	0	0	0	0	4071456	0	0	0	0	4068256	0
2	Exec_Auto	1	1132056	19	1	0	3	1	0		1	0	254	1771001	0	0	0	0	0	4077456	4077526	4078937	0	0	0	0	4092137	0	0	0	0	4088937	0
2	Exec_Auto	1	1132056	19	1	0	3	1	0		1	0	254	1771001	0	0	0	0	0	4098137	4098203	4099614	0	0	0	0	4112814	0	0	0	0	4109614	0
2	Exec_Auto	1	1132056	19	1	0	3	1	0		1	0	253	1771001	0	0	0	0	0	4118815	4118884	4120295	4120398	0	0	0	4133598	0	0	0	4130398	0	0
2	Exec_Auto	1	1132056	19	1	0	3	1	0		1	0	254	1771001	0	0	0	0	0	4139598	4139632	4141043	0	0	0	0	4154243	0	0	0	0	4151043	0
2	Exec_Auto	1	1132056	19	1	0	3	1	0		1	0	254	1771001	0	0	0	0	0	4160243	4160310	4161721	0	0	0	0	4174921	0	0	0	0	4171721	0
2	Exec_Auto	1	1132056	19	1	0	3	1	0		1	0	255	1771001	0	0	0	0	0	4180922	4180986	0	0	0	0	0	4182823	0	0	0	0	0	4181323
2	Exec_Auto	1	1132056	19	1	0	3	1	0		1	0	253	1771001	0	0	0	0	0	4188824	4188894	4190305	4191121	0	0	0	4204321	0	0	0	4201121	0	0
2	Exec_Auto	1	1132056	19	1	0	3	1	0		1	0	254	1771001	0	0	0	0	0	4210321	4210380	4211791	0	0	0	0	4224991	0	0	0	0	4221791	0
2	Exec_Auto	1	1132056	19	1	0	3	1	0		1	0	254	1771001	0	0	0	0	0	4230992	4231048	4232459	0	0	0	0	4245659	0	0	0	0	4242459	0
2	Exec_Auto	1	1132056	19	1	0	3	1	0		1	0	253	1771001	0	0	0	0	0	4251659	4251710	4253121	4257463	0	0	0	4270663	0	0	0	4267463	0	0
2	Exec_Auto	1	1132056	19	1	0	3	1	0		1	0	253	1771001	0	0	0	0	0	4276663	4276731	4278142	4287859	0	0	0	4301059	0	0	0	4297859	0	0
2	Exec_Auto	1	1132056	19	1	0	3	1	0		1	0	255	1771001	0	0	0	0	0	4307059	4307117	0	0	0	0	0	4308819	0	0	0	0	0	4307319
2	Exec_Auto	1	1132056	19	1	0	3	1	0		1	0	254	1771001	0	0	0	0	0	4314820	4314891	4316302	0	0	0	0	4329502	0	0	0	0	4326302	0
2	Exec_Auto	1	1132056	19	1	0	3	1	0		1	0	254	1771001	0	0	0	0	0	4335503	4335558	4336969	0	0	0	0	4350169	0	0	0	0	4346969	0
2	Exec_Auto	1	1132056	19	1	0	3	1	0		1	0	255	1771001	0	0	0	0	0	4356170	4356239	0	0	0	0	0	4358663	0	0	0	0	0	4357163
2	Exec_Auto	1	1132056	19	1	0	3	1	0		1	0	253	1771001	0	0	0	0	0	4364663	4364730	4366141	4374895	0	0	0	4388095	0	0	0	4384895	0	0
2	Exec_Auto	1	1132056	19	1	0	3	1	0		1	0	254	1771001	0	0	0	0	0	4394095	4394146	4395557	0	0	0	0	4408757	0	0	0	0	4405557	0
2	Exec_Auto	1	1132056	19	1	0	3	1	0		1	0	254	1771001	0	0	0	0	0	4414757	4414827	4416238	0	0	0	0	4429438	0	0	0	0	4426238	0
2	Exec_Auto	1	1132056	19	1	0	3	1	0		1	0	253	1771001	0	0	0	0	0	4435438	4435494	4436905	4437386	0	0	0	4450586	0	0	0	4447386	0	0
2	Exec_Auto	1	1132056	19	1	0	3	1	0		1	0	253	1771001	0	0	0	0	0	4456586	4456626	4458037	4459460	0	0	0	4472660	0	0	0	4469460	0	0
2	Exec_Auto	1	1132056	19	1	0	3	1	0		1	0	253	1771001	0	0	0	0	0	4478661	4478728	4480139	4480895	0	0	0	4494095	0	0	0	4490895	0	0
2	Exec_Auto	1	1132056	19	1	0	3	1	0		1	0	253	1771001	0	0	0	0	0	4500097	4500150	4501561	4507446	0	0	0	4520646	0	0	0	4517446	0	0
2	Exec_Auto	1	1132056	19	1	0	3	1	0		1	0	253	1771001	0	0	0	0	0	4526647	4526713	4528124	4531533	0	0	0	4544733	0	0	0	4541533	0	0
2	Exec_Auto	1	1132056	19	1	0	3	1	0		1	0	254	1771001	0	0	0	0	0	4550734	4550768	4552179	0	0	0	0	4565379	0	0	0	0	4562179	0
2	Exec_Auto	1	1132056	19	1	0	3	1	0		1	0	253	1771001	0	0	0	0	0	4571380	4571409	4572820	4578823	0	0	0	4592023	0	0	0	4588823	0	0
2	Exec_Auto	1	1132056	19	1	0	3	1	0		1	0	254	1771001	0	0	0	0	0	4598024	4598081	4599492	0	0	0	0	4612692	0	0	0	0	4609492	0
2	Exec_Auto	1	1132056	19	1	0	3	1	0		1	0	253	1771001	0	0	0	0	0	4618692	4618711	4620122	4621283	0	0	0	4634483	0	0	0	4631283	0	0
2	Exec_Auto	1	1132056	19	1	0	3	1	0		1	0	253	1771001	0	0	0	0	0	4640484	4640549	4641960	4645206	0	0	0	4658406	0	0	0	4655206	0	0
2	Exec_Auto	1	1132056	19	1	0	3	1	0		1	0	254	1771001	0	0	0	0	0	4664406	4664465	4665876	0	0	0	0	4679076	0	0	0	0	4675876	0
2	Exec_Auto	1	1132056	19	1	0	3	1	0		1	0	253	1771001	0	0	0	0	0	4685077	4685129	4686540	4689951	0	0	0	4703151	0	0	0	4699951	0	0
2	Exec_Auto	1	1132056	19	1	0	3	1	0		1	0	253	1771001	0	0	0	0	0	4709152	4709217	4710628	4711845	0	0	0	4725045	0	0	0	4721845	0	0
2	Exec_Auto	1	1132056	19	1	0	3	1	0		1	0	254	1771001	0	0	0	0	0	4731048	4731113	4732524	0	0	0	0	4745724	0	0	0	0	4742524	0
2	Exec_Auto	1	1132056	19	1	0	3	1	0		1	0	253	1771001	0	0	0	0	0	4751725	4751793	4753204	4761821	0	0	0	4775021	0	0	0	4771821	0	0
2	Exec_Auto	1	1132056	19	1	0	3	1	0		1	0	253	1771001	0	0	0	0	0	4781021	4781091	4782502	4786681	0	0	0	4799881	0	0	0	4796681	0	0
2	Exec_Auto	1	1132056	19	1	0	3	1	0		1	0	253	1771001	0	0	0	0	0	4805881	4805949	4807360	4812950	0	0	0	4826150	0	0	0	4822950	0	0
2	Exec_Auto	1	1132056	19	1	0	3	1	0		1	0	253	1771001	0	0	0	0	0	4832151	4832176	4833587	4834557	0	0	0	4847757	0	0	0	4844557	0	0
2	Exec_Auto	1	1132056	19	1	0	3	1	0		1	0	253	1771001	0	0	0	0	0	4853757	4853804	4855215	4858963	0	0	0	4872163	0	0	0	4868963	0	0
2	Exec_Auto	1	1132056	19	1	0	3	1	0		1	0	255	1771001	0	0	0	0	0	4878163	4878203	0	0	0	0	0	4880422	0	0	0	0	0	4878922
2	Exec_Auto	1	1132056	19	1	0	3	1	0		1	0	253	1771001	0	0	0	0	0	4886423	4886479	4887890	4893531	0	0	0	4906731	0	0	0	4903531	0	0
2	Exec_Auto	1	1132056	19	1	0	3	1	0		1	0	255	1771001	0	0	0	0	0	4912731	4912763	0	0	0	0	0	4914992	0	0	0	0	0	4913492
2	Exec_Auto	1	1132056	19	1	0	3	1	0		1	0	254	1771001	0	0	0	0	0	4920993	4921009	4922420	0	0	0	0	4935620	0	0	0	0	4932420	0
2	Exec_Auto	1	1132056	19	1	0	3	1	0		1	0	253	1771001	0	0	0	0	0	4941621	4941653	4943064	4944801	0	0	0	4958001	0	0	0	4954801	0	0
2	Exec_Auto	1	1132056	19	1	0	3	1	0		1	0	255	1771001	0	0	0	0	0	4964004	4964067	0	0	0	0	0	4966359	0	0	0	0	0	4964859
2	Exec_Auto	1	1132056	19	1	0	3	1	0		1	0	253	1771001	0	0	0	0	0	4972360	4972427	4973838	4977001	0	0	0	4990201	0	0	0	4987001	0	0
2	Exec_Auto	1	1132056	19	1	0	3	1	0		1	0	253	1771001	0	0	0	0	0	4996202	4996254	4997665	4997705	0	0	0	5010905	0	0	0	5007705	0	0
2	Exec_Auto	1	1132056	19	1	0	3	1	0		1	0	253	1771001	0	0	0	0	0	5016906	5016967	5018378	5027211	0	0	0	5040411	0	0	0	5037211	0	0
2	Exec_Auto	1	1132056	19	1	0	3	1	0	B	1	0	0	1771001	0	0	0	0	0	5046411	5046434	5047845	5049464	5058404	5059693	0	5059934	0	0	0	0	0	0
2	Exec_Auto	0	1132056	0	0	1	3	1	1	A	1	1	0	5065935	0	0	0	0	0	5065996	5066053	5067001	5067780	5068413	5069251	0	5069492	0	0	0	0	0	0
2	Exec_Auto	0	1132056	1	0	1	3	0	1	A	1	1	0	5065935	0	0	0	0	0	5075494	5075565	5077033	5077669	5078175	5079339	0	5079581	0	0	0	0	0	0
2	Exec_Auto	0	1132056	2	1	0	3	1	0	B	1	1	0	5065935	0	0	0	0	0	5085581	5085641	5086765	5087288	5087752	5088374	0	5088615	0	0	0	0	0	0
2	Exec_Auto	0	1132056	3	1	0	1	0	0	B	1	1	0	5065935	0	0	0	0	0	5094616	5094676	5095337	5095941	5096640	5097160	0	5097401	0	0	0	0	0	0
2	Exec_Auto	0	1132056	4	1	0	2	1	0	B	1	0	0	5065935	0	0	0	0	0	5103401	5103456	5104602	5105235	5105695	5106860	0	5107101	0	0	0	0	0	0
2	Exec_Auto	0	1132056	5	1	0	3	2	0	B	1	1	0	5065935	0	0	0	0	0	5113102	5113175	5114062	5114112	5120697	5121780	0	5122022	0	0	0	0	0	0
2	Exec_Auto	0	1132056	6	1	0	2	0	0	B	1	0	0	5065935	0	0	0	0	0	5128022	5128088	5128841	5130343	5131021	5131800	0	5132043	0	0	0	0	0	0
2	Exec_Auto	0	1132056	7	1	0	3	2	0	B	1	0	0	5065935	0	0	0	0	0	5138043	5138104	5139083	5140052	5140498	5141212	0	5141452	0	0	0	0	0	0
2	Exec_Auto	0	1132056	8	0	1	1	0	1	A	1	1	0	5065935	0	0	0	0	0	5147452	5147506	5148421	5149029	5149584	5151083	0	5151324	0	0	0	0	0	0
2	Exec_Auto	0	1132056	9	0	1	1	0	1		0	0	252	5065935	0	0	0	0	0	5157324	5157388	5158237	5159658	5160306	0	0	5164224	0	0	5161024	0	0	0
2	Exec_Auto	0	1132056	9	0	1	1	0	1	A	1	0	0	5065935	0	0	0	0	0	5170225	5170286	5171135	5172068	5172724	5173505	0	5173746	0	0	0	0	0	0
2	Exec_Auto	1	1132056	10	1	0	2	1	0	A	0	0	0	5065935	0	0	0	0	0	5179748	5179806	5180754	5182608	5183990	0	5184828	5185068	0	0	0	0	0	0
2	Exec_Auto	1	1132056	11	1	0	1	2	0		0	0	253	5065935	0	0	0	0	0	5191068	5191114	5192582	5195840	0	0	0	5209040	0	0	0	5205840	0	0
2	Exec_Auto	1	1132056	11	1	0	1	2	0		0	0	253	5065935	0	0	0	0	0	5215041	5215093	5216561	5222251	0	0	0	5235451	0	0	0	5232251	0	0
2	Exec_Auto	1	1132056	11	1	0	1	2	0		0	0	255	5065935	0	0	0	0	0	5241452	5241513	0	0	0	0	0	5243713	0	0	0	0	0	5242213
2	Exec_Auto	1	1132056	11	1	0	1	2	0		0	0	253	5065935	0	0	0	0	0	5249713	5249747	5251215	5252411	0	0	0	5265611	0	0	0	5262411	0	0
2	Exec_Auto	1	1132056	11	1	0	1	2	0		0	0	254	5065935	0	0	0	0	0	5271611	5271648	5273116	0	0	0	0	5286316	0	0	0	0	5283116	0
2	Exec_Auto	1	1132056	11	1	0	1	2	0		0	0	254	5065935	0	0	0	0	0	5292316	5292381	5293849	0	0	0	0	5307049	0	0	0	0	5303849	0
2	Exec_Auto	1	1132056	11	1	0	1	2	0		0	0	254	5065935	0	0	0	0	0	5313050	5313105	5314573	0	0	0	0	5327773	0	0	0	0	5324573	0
2	Exec_Auto	1	1132056	11	1	0	1	2	0		0	0	254	5065935	0	0	0	0	0	5333773	5333803	5335271	0	0	0	0	5348471	0	0	0	0	5345271	0
2	Exec_Auto	1	1132056	11	1	0	1	2	0		0	0	254	5065935	0	0	0	0	0	5354472	5354535	5356003	0	0	0	0	5369203	0	0	0	0	5366003	0
