# Supplementary material for: A Computational Model of Dual Competition between the Basal Ganglia and the Cortex
Source: eNeuro. 2019 Jan 4;5(6):ENEURO.0339-17.2018. doi: 10.1523/ENEURO.0339-17.2018 (PMC6325557; doi:10.1523/ENEURO.0339-17.2018)
Supplement: Supplementary 1 — Supplementary Model Codes. Download Supplementary 1, ZIP file [file sup_enu-eN-TNC-0339-17-s02.zip › one-critic-two-actors-1.2/experiments/data/experimental/D1-muscimol-D2-saline/Enya/20160328_160546EnM.txt]

Task	Typ of Try	FT/ST	Begin launch	Num Try	Num CibleA	Num CibleB	Pos CibleA	Pos CibleB	%RecA_>_B	Target Choice	Good Choice	Reward	Num error	E0	E10	E20	E30	E100	E40	E15	E25	E35	E45	E55	E105	E115	E200	E250	E251	E252	E253	E254	E255
2	Exec_Auto	0	19819557	0	0	1	2	1	1	A	1	1	0	956205	0	0	0	0	0	956211	956271	957071	957741	958340	959630	0	959950	0	0	0	0	0	0
2	Exec_Auto	0	19819557	1	1	0	2	0	0	B	1	1	0	956205	0	0	0	0	0	965950	965999	966619	967092	967575	968581	0	968903	0	0	0	0	0	0
2	Exec_Auto	0	19819557	2	0	1	1	2	1	A	1	0	0	956205	0	0	0	0	0	974903	974977	976158	976654	977121	978416	0	978737	0	0	0	0	0	0
2	Exec_Auto	0	19819557	3	1	0	2	1	0	B	1	1	0	956205	0	0	0	0	0	984738	984805	986137	986627	987091	988045	0	988366	0	0	0	0	0	0
2	Exec_Auto	0	19819557	4	1	0	2	3	0	B	1	0	0	956205	0	0	0	0	0	994367	994434	995804	996330	996722	997489	0	997810	0	0	0	0	0	0
2	Exec_Auto	0	19819557	5	1	0	2	1	0	B	1	1	0	956205	0	0	0	0	0	1003811	1003853	1004577	1005080	1005519	1006695	0	1007016	0	0	0	0	0	0
2	Exec_Auto	0	19819557	6	1	0	3	0	0	B	1	1	0	956205	0	0	0	0	0	1013017	1013094	1014449	1015064	1015480	1016975	0	1017296	0	0	0	0	0	0
2	Exec_Auto	0	19819557	7	0	1	0	3	1	A	1	0	0	956205	0	0	0	0	0	1023296	1023361	1024505	1024992	1025402	1026654	0	1026975	0	0	0	0	0	0
2	Exec_Auto	0	19819557	8	0	1	2	0	1	A	1	1	0	956205	0	0	0	0	0	1032976	1033059	1033815	1034333	1034793	1035640	0	1035961	0	0	0	0	0	0
2	Exec_Auto	0	19819557	9	1	0	3	1	0	B	1	1	0	956205	0	0	0	0	0	1041961	1042051	1043081	1043637	1043989	1045105	0	1045426	0	0	0	0	0	0
2	Exec_Auto	1	19819557	10	1	0	1	3	0	A	0	0	0	956205	0	0	0	0	0	1051426	1051486	1052286	1052985	1053385	0	1054675	1054995	0	0	0	0	0	0
2	Exec_Auto	1	19819557	11	0	1	0	2	1	A	1	1	0	956205	0	0	0	0	0	1060996	1061041	1061661	1062268	1062776	1063782	0	1064102	0	0	0	0	0	0
2	Exec_Auto	1	19819557	12	1	0	3	0	0	B	1	0	0	956205	0	0	0	0	0	1070103	1070178	1071359	1072018	1072408	1073703	0	1074024	0	0	0	0	0	0
2	Exec_Auto	1	19819557	13	0	1	0	1	1	B	0	1	0	956205	0	0	0	0	0	1080024	1080093	1081425	1081956	1082423	0	1083377	1083698	0	0	0	0	0	0
2	Exec_Auto	1	19819557	14	0	1	1	3	1	B	0	0	0	956205	0	0	0	0	0	1089700	1089756	1091126	1091761	1092265	0	1093032	1093352	0	0	0	0	0	0
2	Exec_Auto	1	19819557	15	1	0	3	1	0	B	1	1	0	956205	0	0	0	0	0	1099353	1099411	1100135	1100689	1101147	1102323	0	1102643	0	0	0	0	0	0
2	Exec_Auto	1	19819557	16	1	0	1	3	0	A	0	0	0	956205	0	0	0	0	0	1108643	1108698	1110053	1110527	1110941	0	1112436	1112757	0	0	0	0	0	0
2	Exec_Auto	1	19819557	17	0	1	3	2	1	B	0	0	0	956205	0	0	0	0	0	1118757	1118799	1119943	1120552	1121016	0	1122268	1122589	0	0	0	0	0	0
2	Exec_Auto	1	19819557	18	1	0	0	3	0	B	1	0	0	956205	0	0	0	0	0	1128589	1128655	1129411	1130025	1130370	1131217	0	1131538	0	0	0	0	0	0
2	Exec_Auto	1	19819557	19	0	1	0	1	1	B	0	0	0	956205	0	0	0	0	0	1137538	1137590	1138620	1139221	1139622	0	1140738	1141058	0	0	0	0	0	0
2	Exec_Auto	0	19819557	0	1	0	2	0	0	B	1	0	0	1179064	0	0	0	0	0	1179071	1179182	1179912	1180568	1181027	1181876	0	1182199	0	0	0	0	0	0
2	Exec_Auto	0	19819557	1	0	1	3	1	1	A	1	0	0	1179064	0	0	0	0	0	1188200	1188238	1189582	1190177	1190490	1191889	0	1192210	0	0	0	0	0	0
2	Exec_Auto	0	19819557	2	1	0	1	3	0	B	1	1	0	1179064	0	0	0	0	0	1198210	1198268	1198934	1199471	1199826	1200953	0	1201275	0	0	0	0	0	0
2	Exec_Auto	0	19819557	3	1	0	2	0	0	B	1	1	0	1179064	0	0	0	0	0	1207275	1207357	1208366	1208856	1209253	1210042	0	1210363	0	0	0	0	0	0
2	Exec_Auto	0	19819557	4	0	1	0	1	1	A	1	1	0	1179064	0	0	0	0	0	1216363	1216385	1217201	1217784	1218191	1219324	0	1219646	0	0	0	0	0	0
2	Exec_Auto	0	19819557	5	0	1	1	0	1	A	1	0	0	1179064	0	0	0	0	0	1225646	1225698	1227194	1227675	1228155	1229468	0	1229789	0	0	0	0	0	0
2	Exec_Auto	0	19819557	6	1	0	2	0	0	B	1	1	0	1179064	0	0	0	0	0	1235790	1235822	1237068	1237613	1237975	1239043	0	1239364	0	0	0	0	0	0
2	Exec_Auto	0	19819557	7	0	1	1	0	1	A	1	0	0	1179064	0	0	0	0	0	1245364	1245442	1246824	1247326	1247732	1248505	0	1248826	0	0	0	0	0	0
2	Exec_Auto	0	19819557	8	1	0	0	1	0	B	1	1	0	1179064	0	0	0	0	0	1254826	1254903	1255862	1256351	1256754	1257666	0	1257987	0	0	0	0	0	0
2	Exec_Auto	0	19819557	9	1	0	1	3	0	B	1	1	0	1179064	0	0	0	0	0	1263988	1264054	1265219	1265822	1266205	1267403	0	1267724	0	0	0	0	0	0
2	Exec_Auto	1	19819557	10	0	1	3	1	1	A	1	0	0	1179064	0	0	0	0	0	1273725	1273781	1274511	1275160	1275705	1276554	0	1276874	0	0	0	0	0	0
2	Exec_Auto	1	19819557	11	1	0	1	3	0	B	1	0	0	1179064	0	0	0	0	0	1282875	1282934	1284278	1284865	1285234	1286633	0	1286953	0	0	0	0	0	0
2	Exec_Auto	1	19819557	12	1	0	2	1	0	A	0	1	0	1179064	0	0	0	0	0	1292953	1293011	1293677	1294195	1294559	0	1295686	1296006	0	0	0	0	0	0
2	Exec_Auto	1	19819557	13	0	1	0	1	1	B	0	1	0	1179064	0	0	0	0	0	1302007	1302079	1303088	1303801	1304335	0	1305124	1305445	0	0	0	0	0	0
2	Exec_Auto	1	19819557	14	1	0	3	0	0	B	1	1	0	1179064	0	0	0	0	0	1311445	1311517	1312333	1312896	1313323	1314456	0	1314776	0	0	0	0	0	0
2	Exec_Auto	1	19819557	15	0	1	3	0	1	B	0	0	0	1179064	0	0	0	0	0	1320777	1320853	1322349	1322923	1323291	0	1324604	1324924	0	0	0	0	0	0
2	Exec_Auto	1	19819557	16	0	1	1	3	1	A	1	1	0	1179064	0	0	0	0	0	1330924	1330995	1332241	1332763	1333258	1334326	0	1334646	0	0	0	0	0	0
2	Exec_Auto	1	19819557	17	1	0	0	1	0	A	0	0	0	1179064	0	0	0	0	0	1340647	1340695	1342077	1342690	1343124	0	1343897	1344218	0	0	0	0	0	0
2	Exec_Auto	1	19819557	18	1	0	2	0	0	B	1	0	0	1179064	0	0	0	0	0	1350219	1350298	1351257	1352030	1352406	1353318	0	1353639	0	0	0	0	0	0
2	Exec_Auto	1	19819557	19	0	1	2	3	1	B	0	0	0	1179064	0	0	0	0	0	1359640	1359708	1360873	1361546	1361970	0	1363168	1363489	0	0	0	0	0	0
2	Exec_Auto	0	19819557	0	0	1	3	1	1	A	1	0	0	1369491	0	0	0	0	0	1369524	1369607	1370391	1370921	1371237	1372168	0	1372489	0	0	0	0	0	0
2	Exec_Auto	0	19819557	1	1	0	2	0	0	B	1	1	0	1369491	0	0	0	0	0	1378490	1378549	1379645	1380217	1380631	1381310	0	1381631	0	0	0	0	0	0
2	Exec_Auto	0	19819557	2	1	0	0	3	0	B	1	1	0	1369491	0	0	0	0	0	1387632	1387704	1388313	1388914	1389333	1390436	0	1390756	0	0	0	0	0	0
2	Exec_Auto	0	19819557	3	1	0	1	2	0	B	1	1	0	1369491	0	0	0	0	0	1396757	1396795	1397823	1398308	1398751	1399469	0	1399790	0	0	0	0	0	0
2	Exec_Auto	0	19819557	4	0	1	2	1	1	A	1	1	0	1369491	0	0	0	0	0	1405791	1405856	1406879	1407421	1407921	1409126	0	1409447	0	0	0	0	0	0
2	Exec_Auto	0	19819557	5	1	0	2	1	0	B	1	1	0	1369491	0	0	0	0	0	1415449	1415508	1416876	1417359	1417834	1418621	0	1418943	0	0	0	0	0	0
2	Exec_Auto	0	19819557	6	1	0	3	2	0	B	1	1	0	1369491	0	0	0	0	0	1424943	1425016	1425927	1426463	1426947	1427811	0	1428132	0	0	0	0	0	0
2	Exec_Auto	0	19819557	7	0	1	3	0	1	A	1	1	0	1369491	0	0	0	0	0	1434133	1434200	1434901	1435447	1435858	1437197	0	1437518	0	0	0	0	0	0
2	Exec_Auto	0	19819557	8	1	0	0	3	0	B	1	0	0	1369491	0	0	0	0	0	1443518	1443578	1444361	1445008	1445548	1446095	0	1446416	0	0	0	0	0	0
2	Exec_Auto	0	19819557	9	0	1	1	3	1	A	1	1	0	1369491	0	0	0	0	0	1452417	1452474	1453640	1454115	1454590	1456042	0	1456363	0	0	0	0	0	0
2	Exec_Auto	1	19819557	10	0	1	1	2	1	A	1	1	0	1369491	0	0	0	0	0	1462364	1462422	1463206	1463772	1464221	1465152	0	1465473	0	0	0	0	0	0
2	Exec_Auto	1	19819557	11	1	0	0	1	0	B	1	0	0	1369491	0	0	0	0	0	1471473	1471542	1472638	1473146	1473606	1474285	0	1474606	0	0	0	0	0	0
2	Exec_Auto	1	19819557	12	0	1	1	0	1	A	1	1	0	1369491	0	0	0	0	0	1480606	1480673	1481282	1481892	1482570	1483673	0	1483993	0	0	0	0	0	0
2	Exec_Auto	1	19819557	13	0	1	2	1	1	A	1	1	0	1369491	0	0	0	0	0	1489993	1490080	1491108	1491741	1492193	1492911	0	1493232	0	0	0	0	0	0
2	Exec_Auto	1	19819557	14	1	0	1	0	0	A	0	0	0	1369491	0	0	0	0	0	1499232	1499293	1500316	1500800	1501309	0	1502514	1502834	0	0	0	0	0	0
2	Exec_Auto	1	19819557	15	1	0	0	1	0	B	1	0	0	1369491	0	0	0	0	0	1508834	1508887	1510255	1510789	1511401	1512188	0	1512508	0	0	0	0	0	0
2	Exec_Auto	1	19819557	16	1	0	0	2	0	B	1	1	0	1369491	0	0	0	0	0	1518508	1518568	1519479	1520128	1520577	1521441	0	1521761	0	0	0	0	0	0
2	Exec_Auto	1	19819557	17	1	0	2	3	0	B	1	0	0	1369491	0	0	0	0	0	1527761	1527835	1528536	1529136	1529880	1531219	0	1531540	0	0	0	0	0	0
2	Exec_Auto	1	19819557	18	1	0	1	3	0	B	1	1	0	1369491	0	0	0	0	0	1537541	1537611	1538394	1539032	1539406	1539953	0	1540274	0	0	0	0	0	0
2	Exec_Auto	1	19819557	19	0	1	2	0	1	A	1	0	0	1369491	0	0	0	0	0	1546275	1546337	1547503	1548279	1548813	1550265	0	1550585	0	0	0	0	0	0
2	Exec_Auto	0	19819557	0	0	1	0	3	1	A	1	1	0	1556587	0	0	0	0	0	1556603	1556699	1557964	1558492	1558980	1559584	0	1559905	0	0	0	0	0	0
2	Exec_Auto	0	19819557	1	0	1	0	2	1	A	1	1	0	1556587	0	0	0	0	0	1565906	1565978	1567186	1567777	1568198	1569152	0	1569474	0	0	0	0	0	0
2	Exec_Auto	0	19819557	2	1	0	2	0	0	B	1	0	252	1556587	0	0	0	0	0	1575475	1575519	1576035	1576607	1577124	0	0	1580334	0	0	1577134	0	0	0
2	Exec_Auto	0	19819557	2	1	0	2	0	0	B	1	1	0	1556587	0	0	0	0	0	1586335	1586361	1586877	1587375	1587800	1589262	0	1589583	0	0	0	0	0	0
2	Exec_Auto	0	19819557	3	0	1	1	2	1	A	1	0	0	1556587	0	0	0	0	0	1595583	1595603	1596612	1597134	1597565	1598119	0	1598440	0	0	0	0	0	0
2	Exec_Auto	0	19819557	4	0	1	1	3	1	A	1	1	0	1556587	0	0	0	0	0	1604441	1604470	1605535	1606052	1606504	1607801	0	1608122	0	0	0	0	0	0
2	Exec_Auto	0	19819557	5	0	1	0	3	1	A	1	0	0	1556587	0	0	0	0	0	1614123	1614141	1615324	1615857	1616230	1617467	0	1617788	0	0	0	0	0	0
2	Exec_Auto	0	19819557	6	0	1	0	2	1	A	1	1	0	1556587	0	0	0	0	0	1623788	1623849	1624639	1625250	1625636	1626480	0	1626801	0	0	0	0	0	0
2	Exec_Auto	0	19819557	7	1	0	2	3	0	B	1	1	0	1556587	0	0	0	0	0	1632802	1632858	1633961	1634578	1634979	1636350	0	1636671	0	0	0	0	0	0
2	Exec_Auto	0	19819557	8	0	1	3	2	1	A	1	1	0	1556587	0	0	0	0	0	1642671	1642732	1643410	1643953	1644365	1645104	0	1645425	0	0	0	0	0	0
2	Exec_Auto	0	19819557	9	0	1	1	0	1	A	1	0	0	1556587	0	0	0	0	0	1651426	1651492	1652668	1653238	1653714	1655154	0	1655475	0	0	0	0	0	0
2	Exec_Auto	1	19819557	10	1	0	2	0	0	B	1	1	0	1556587	0	0	0	0	0	1661476	1661531	1662796	1663631	1664286	1664890	0	1665211	0	0	0	0	0	0
2	Exec_Auto	1	19819557	11	1	0	1	0	0	B	1	0	0	1556587	0	0	0	0	0	1671212	1671281	1672489	1673256	1673690	1674644	0	1674964	0	0	0	0	0	0
2	Exec_Auto	1	19819557	12	0	1	3	2	1	A	1	1	0	1556587	0	0	0	0	0	1680965	1681015	1681531	1682273	1682577	1684039	0	1684359	0	0	0	0	0	0
2	Exec_Auto	1	19819557	13	0	1	0	2	1	A	1	1	0	1556587	0	0	0	0	0	1690359	1690415	1691424	1692211	1692708	1693262	0	1693582	0	0	0	0	0	0
2	Exec_Auto	1	19819557	14	0	1	3	0	1	A	1	0	0	1556587	0	0	0	0	0	1699582	1699641	1700706	1701354	1701863	1703160	0	1703481	0	0	0	0	0	0
2	Exec_Auto	1	19819557	15	0	1	2	3	1		0	0	251	1556587	0	0	0	0	0	1709481	1709537	1710720	1711281	1711709	0	0	1716146	0	1712946	0	0	0	0
2	Exec_Auto	1	19819557	15	0	1	2	3	1	B	0	0	0	1556587	0	0	0	0	0	1722146	1722219	1723402	1724008	1724483	0	1725720	1726040	0	0	0	0	0	0
2	Exec_Auto	1	19819557	16	1	0	2	3	0	A	0	1	0	1556587	0	0	0	0	0	1732040	1732100	1732890	1733617	1734081	0	1734925	1735245	0	0	0	0	0	0
2	Exec_Auto	1	19819557	17	0	1	2	3	1	A	1	1	0	1556587	0	0	0	0	0	1741246	1741309	1742412	1743099	1743568	1744939	0	1745260	0	0	0	0	0	0
2	Exec_Auto	1	19819557	18	0	1	1	3	1	A	1	1	0	1556587	0	0	0	0	0	1751261	1751320	1751998	1752617	1753133	1753872	0	1754193	0	0	0	0	0	0
2	Exec_Auto	1	19819557	19	0	1	1	2	1	A	1	1	0	1556587	0	0	0	0	0	1760193	1760267	1761443	1762223	1762657	1764097	0	1764417	0	0	0	0	0	0
2	Exec_Auto	0	19819557	0	1	0	2	0	0	B	1	1	0	1770419	0	0	0	0	0	1770456	1770561	1771648	1772384	1772829	1774310	0	1774631	0	0	0	0	0	0
2	Exec_Auto	0	19819557	1	0	1	0	1	1	A	1	1	0	1770419	0	0	0	0	0	1780631	1780688	1782045	1785432	1785900	1787355	0	1787676	0	0	0	0	0	0
2	Exec_Auto	0	19819557	2	1	0	3	1	0	B	1	1	0	1770419	0	0	0	0	0	1793676	1793727	1794781	1795460	1795971	1797281	0	1797602	0	0	0	0	0	0
2	Exec_Auto	0	19819557	3	0	1	0	3	1	B	0	0	252	1770419	0	0	0	0	0	1803602	1803682	1804326	1806443	1806999	0	0	1810721	0	0	1807521	0	0	0
2	Exec_Auto	0	19819557	3	0	1	0	3	1	B	0	0	0	1770419	0	0	0	0	0	1816722	1816766	1817410	1818347	1818911	0	1819715	1820036	0	0	0	0	0	0
2	Exec_Auto	0	19819557	4	0	1	0	3	1		0	0	253	1770419	0	0	0	0	0	1826036	1826112	1827273	1828229	0	0	0	1841429	0	0	0	1838229	0	0
2	Exec_Auto	0	19819557	4	0	1	0	3	1	A	1	1	0	1770419	0	0	0	0	0	1847429	1847469	1848630	1849638	1850043	1851398	0	1851719	0	0	0	0	0	0
2	Exec_Auto	0	19819557	5	1	0	3	2	0	B	1	1	0	1770419	0	0	0	0	0	1857719	1857777	1859276	1860124	1860509	1861717	0	1862037	0	0	0	0	0	0
2	Exec_Auto	0	19819557	6	1	0	3	2	0	B	1	0	0	1770419	0	0	0	0	0	1868038	1868099	1869272	1870231	1870649	1871537	0	1871858	0	0	0	0	0	0
2	Exec_Auto	0	19819557	7	0	1	0	3	1	A	1	1	0	1770419	0	0	0	0	0	1877858	1877905	1878468	1879148	1879512	1880694	0	1881016	0	0	0	0	0	0
2	Exec_Auto	0	19819557	8	0	1	2	0	1	A	1	1	0	1770419	0	0	0	0	0	1887017	1887111	1887856	1888532	1888928	1889998	0	1890319	0	0	0	0	0	0
2	Exec_Auto	0	19819557	9	0	1	1	0	1	A	1	1	0	1770419	0	0	0	0	0	1896320	1896387	1897518	1898245	1898703	1900121	0	1900441	0	0	0	0	0	0
2	Exec_Auto	1	19819557	10	1	0	1	0	0	B	1	1	0	1770419	0	0	0	0	0	1906442	1906516	1907603	1908638	1909047	1910528	0	1910849	0	0	0	0	0	0
2	Exec_Auto	1	19819557	11	1	0	3	1	0	B	1	1	0	1770419	0	0	0	0	0	1916849	1916899	1918256	1920530	1922659	1924114	0	1924434	0	0	0	0	0	0
2	Exec_Auto	1	19819557	12	0	1	3	2	1	A	1	0	0	1770419	0	0	0	0	0	1930435	1930484	1931538	1932560	1937970	1939280	0	1939601	0	0	0	0	0	0
2	Exec_Auto	1	19819557	13	1	0	1	3	0		1	0	253	1770419	0	0	0	0	0	1945602	1945629	1946273	1947215	0	0	0	1960415	0	0	0	1957215	0	0
2	Exec_Auto	1	19819557	13	1	0	1	3	0		1	0	253	1770419	0	0	0	0	0	1966415	1966457	1967101	1967592	0	0	0	1980792	0	0	0	1977592	0	0
2	Exec_Auto	1	19819557	13	1	0	1	3	0		1	0	254	1770419	0	0	0	0	0	1986792	1986860	1987504	0	0	0	0	2000704	0	0	0	0	1997504	0
2	Exec_Auto	1	19819557	13	1	0	1	3	0		1	0	254	1770419	0	0	0	0	0	2006704	2006755	2007399	0	0	0	0	2020599	0	0	0	0	2017399	0
2	Exec_Auto	1	19819557	13	1	0	1	3	0		1	0	254	1770419	0	0	0	0	0	2026599	2026650	2027294	0	0	0	0	2040494	0	0	0	0	2037294	0
2	Exec_Auto	1	19819557	13	1	0	1	3	0		1	0	254	1770419	0	0	0	0	0	2046494	2046541	2047185	0	0	0	0	2060385	0	0	0	0	2057185	0
2	Exec_Auto	1	19819557	13	1	0	1	3	0		1	0	253	1770419	0	0	0	0	0	2066385	2066461	2067105	2072145	0	0	0	2085345	0	0	0	2082145	0	0
2	Exec_Auto	1	19819557	13	1	0	1	3	0		1	0	253	1770419	0	0	0	0	0	2091346	2091399	2092043	2092285	0	0	0	2105485	0	0	0	2102285	0	0
2	Exec_Auto	1	19819557	13	1	0	1	3	0		1	0	253	1770419	0	0	0	0	0	2111485	2111548	2112192	2116468	0	0	0	2129668	0	0	0	2126468	0	0
2	Exec_Auto	1	19819557	13	1	0	1	3	0		1	0	253	1770419	0	0	0	0	0	2135668	2135731	2136375	2143645	0	0	0	2156845	0	0	0	2153645	0	0
2	Exec_Auto	1	19819557	13	1	0	1	3	0		1	0	254	1770419	0	0	0	0	0	2162846	2162906	2163550	0	0	0	0	2176750	0	0	0	0	2173550	0
2	Exec_Auto	1	19819557	13	1	0	1	3	0		1	0	254	1770419	0	0	0	0	0	2182750	2182831	2183475	0	0	0	0	2196675	0	0	0	0	2193475	0
2	Exec_Auto	1	19819557	13	1	0	1	3	0		1	0	253	1770419	0	0	0	0	0	2202676	2202753	2203397	2204887	0	0	0	2218087	0	0	0	2214887	0	0
2	Exec_Auto	1	19819557	13	1	0	1	3	0	A	0	1	0	1770419	0	0	0	0	0	2224088	2224153	2224797	2229659	2232751	0	2233555	2233875	0	0	0	0	0	0
2	Exec_Auto	1	19819557	14	1	0	3	2	0	B	1	0	252	1770419	0	0	0	0	0	2239876	2239942	2241103	2243162	2243621	0	0	2247811	0	0	2244611	0	0	0
2	Exec_Auto	1	19819557	14	1	0	3	2	0	B	1	1	0	1770419	0	0	0	0	0	2253812	2253839	2255000	2255937	2256275	2257630	0	2257951	0	0	0	0	0	0
2	Exec_Auto	1	19819557	15	1	0	1	2	0		1	0	254	1770419	0	0	0	0	0	2263952	2264026	2265525	0	0	0	0	2278725	0	0	0	0	2275525	0
2	Exec_Auto	1	19819557	15	1	0	1	2	0		1	0	253	1770419	0	0	0	0	0	2284725	2284781	2286280	2288916	0	0	0	2302116	0	0	0	2298916	0	0
2	Exec_Auto	1	19819557	15	1	0	1	2	0		1	0	253	1770419	0	0	0	0	0	2308117	2308185	2309684	2318826	0	0	0	2332026	0	0	0	2328826	0	0
2	Exec_Auto	1	19819557	15	1	0	1	2	0		1	0	254	1770419	0	0	0	0	0	2338026	2338101	2339600	0	0	0	0	2352800	0	0	0	0	2349600	0
2	Exec_Auto	1	19819557	15	1	0	1	2	0		1	0	253	1770419	0	0	0	0	0	2358800	2358876	2360375	2361987	0	0	0	2375187	0	0	0	2371987	0	0
2	Exec_Auto	1	19819557	15	1	0	1	2	0		1	0	254	1770419	0	0	0	0	0	2381187	2381424	2382923	0	0	0	0	2396123	0	0	0	0	2392923	0
2	Exec_Auto	1	19819557	15	1	0	1	2	0		1	0	255	1770419	0	0	0	0	0	2402124	2402172	0	0	0	0	0	2404195	0	0	0	0	0	2402695
2	Exec_Auto	1	19819557	15	1	0	1	2	0		1	0	253	1770419	0	0	0	0	0	2410195	2410268	2411767	2420227	0	0	0	2433427	0	0	0	2430227	0	0
2	Exec_Auto	1	19819557	15	1	0	1	2	0		1	0	253	1770419	0	0	0	0	0	2439428	2439488	2440987	2442480	0	0	0	2455680	0	0	0	2452480	0	0
2	Exec_Auto	1	19819557	15	1	0	1	2	0		1	0	253	1770419	0	0	0	0	0	2461681	2461712	2463211	2472188	0	0	0	2485388	0	0	0	2482188	0	0
2	Exec_Auto	1	19819557	15	1	0	1	2	0		1	0	254	1770419	0	0	0	0	0	2491389	2491445	2492944	0	0	0	0	2506144	0	0	0	0	2502944	0
2	Exec_Auto	1	19819557	15	1	0	1	2	0		1	0	254	1770419	0	0	0	0	0	2512144	2512211	2513710	0	0	0	0	2526910	0	0	0	0	2523710	0
2	Exec_Auto	1	19819557	15	1	0	1	2	0		1	0	254	1770419	0	0	0	0	0	2532911	2532982	2534481	0	0	0	0	2547681	0	0	0	0	2544481	0
2	Exec_Auto	1	19819557	15	1	0	1	2	0		1	0	254	1770419	0	0	0	0	0	2553681	2553748	2555247	0	0	0	0	2568447	0	0	0	0	2565247	0
2	Exec_Auto	1	19819557	15	1	0	1	2	0		1	0	254	1770419	0	0	0	0	0	2574447	2574517	2576016	0	0	0	0	2589216	0	0	0	0	2586016	0
2	Exec_Auto	1	19819557	15	1	0	1	2	0		1	0	254	1770419	0	0	0	0	0	2595217	2595295	2596794	0	0	0	0	2609994	0	0	0	0	2606794	0
2	Exec_Auto	1	19819557	15	1	0	1	2	0		1	0	254	1770419	0	0	0	0	0	2615995	2616055	2617554	0	0	0	0	2630754	0	0	0	0	2627554	0
2	Exec_Auto	1	19819557	15	1	0	1	2	0		1	0	254	1770419	0	0	0	0	0	2636755	2636826	2638325	0	0	0	0	2651525	0	0	0	0	2648325	0
2	Exec_Auto	1	19819557	15	1	0	1	2	0		1	0	254	1770419	0	0	0	0	0	2657527	2657590	2659089	0	0	0	0	2672289	0	0	0	0	2669089	0
2	Exec_Auto	1	19819557	15	1	0	1	2	0		1	0	254	1770419	0	0	0	0	0	2678289	2678381	2679880	0	0	0	0	2693080	0	0	0	0	2689880	0
2	Exec_Auto	1	19819557	15	1	0	1	2	0		1	0	254	1770419	0	0	0	0	0	2699080	2699135	2700634	0	0	0	0	2713834	0	0	0	0	2710634	0
2	Exec_Auto	1	19819557	15	1	0	1	2	0		1	0	253	1770419	0	0	0	0	0	2719835	2719884	2721383	2728184	0	0	0	2741384	0	0	0	2738184	0	0
2	Exec_Auto	1	19819557	15	1	0	1	2	0		1	0	254	1770419	0	0	0	0	0	2747385	2747440	2748939	0	0	0	0	2762139	0	0	0	0	2758939	0
2	Exec_Auto	1	19819557	15	1	0	1	2	0		1	0	254	1770419	0	0	0	0	0	2768139	2768204	2769703	0	0	0	0	2782903	0	0	0	0	2779703	0
2	Exec_Auto	1	19819557	15	1	0	1	2	0		1	0	255	1770419	0	0	0	0	0	2788904	2788957	0	0	0	0	0	2791247	0	0	0	0	0	2789747
2	Exec_Auto	1	19819557	15	1	0	1	2	0		1	0	253	1770419	0	0	0	0	0	2797248	2797312	2798811	2802461	0	0	0	2815661	0	0	0	2812461	0	0
2	Exec_Auto	1	19819557	15	1	0	1	2	0		1	0	253	1770419	0	0	0	0	0	2821662	2821715	2823214	2827649	0	0	0	2840849	0	0	0	2837649	0	0
2	Exec_Auto	1	19819557	15	1	0	1	2	0		1	0	254	1770419	0	0	0	0	0	2846849	2846903	2848402	0	0	0	0	2861602	0	0	0	0	2858402	0
2	Exec_Auto	1	19819557	15	1	0	1	2	0		1	0	254	1770419	0	0	0	0	0	2867603	2867672	2869171	0	0	0	0	2882371	0	0	0	0	2879171	0
2	Exec_Auto	1	19819557	15	1	0	1	2	0		1	0	253	1770419	0	0	0	0	0	2888371	2888443	2889942	2891053	0	0	0	2904253	0	0	0	2901053	0	0
2	Exec_Auto	1	19819557	15	1	0	1	2	0		1	0	253	1770419	0	0	0	0	0	2910254	2910304	2911803	2916797	0	0	0	2929997	0	0	0	2926797	0	0
2	Exec_Auto	1	19819557	15	1	0	1	2	0		1	0	254	1770419	0	0	0	0	0	2935997	2936049	2937548	0	0	0	0	2950748	0	0	0	0	2947548	0
2	Exec_Auto	1	19819557	15	1	0	1	2	0		1	0	254	1770419	0	0	0	0	0	2956749	2956797	2958296	0	0	0	0	2971496	0	0	0	0	2968296	0
2	Exec_Auto	1	19819557	15	1	0	1	2	0		1	0	254	1770419	0	0	0	0	0	2977496	2977570	2979069	0	0	0	0	2992269	0	0	0	0	2989069	0
2	Exec_Auto	1	19819557	15	1	0	1	2	0		1	0	254	1770419	0	0	0	0	0	2998269	2998330	2999830	0	0	0	0	3013030	0	0	0	0	3009830	0
2	Exec_Auto	1	19819557	15	1	0	1	2	0		1	0	253	1770419	0	0	0	0	0	3019031	3019105	3020604	3021606	0	0	0	3034806	0	0	0	3031606	0	0
2	Exec_Auto	1	19819557	15	1	0	1	2	0		1	0	254	1770419	0	0	0	0	0	3040806	3040868	3042367	0	0	0	0	3055567	0	0	0	0	3052367	0
2	Exec_Auto	1	19819557	15	1	0	1	2	0		1	0	253	1770419	0	0	0	0	0	3061567	3061623	3063122	3072025	0	0	0	3085225	0	0	0	3082025	0	0
2	Exec_Auto	1	19819557	15	1	0	1	2	0		1	0	253	1770419	0	0	0	0	0	3091226	3091275	3092774	3097883	0	0	0	3111083	0	0	0	3107883	0	0
2	Exec_Auto	1	19819557	15	1	0	1	2	0		1	0	254	1770419	0	0	0	0	0	3117084	3117146	3118645	0	0	0	0	3131845	0	0	0	0	3128645	0
2	Exec_Auto	1	19819557	15	1	0	1	2	0		1	0	253	1770419	0	0	0	0	0	3137848	3137909	3139408	3148930	0	0	0	3162130	0	0	0	3158930	0	0
2	Exec_Auto	1	19819557	15	1	0	1	2	0		1	0	254	1770419	0	0	0	0	0	3168131	3168201	3169700	0	0	0	0	3182900	0	0	0	0	3179700	0
2	Exec_Auto	1	19819557	15	1	0	1	2	0		1	0	253	1770419	0	0	0	0	0	3188900	3188947	3190446	3200229	0	0	0	3213430	0	0	0	3210230	0	0
2	Exec_Auto	1	19819557	15	1	0	1	2	0		1	0	254	1770419	0	0	0	0	0	3219430	3219479	3220978	0	0	0	0	3234178	0	0	0	0	3230978	0
2	Exec_Auto	1	19819557	15	1	0	1	2	0		1	0	253	1770419	0	0	0	0	0	3240179	3240222	3241721	3249277	0	0	0	3262477	0	0	0	3259277	0	0
2	Exec_Auto	1	19819557	15	1	0	1	2	0		1	0	253	1770419	0	0	0	0	0	3268477	3268527	3270026	3273979	0	0	0	3287179	0	0	0	3283979	0	0
2	Exec_Auto	1	19819557	15	1	0	1	2	0		1	0	253	1770419	0	0	0	0	0	3293180	3293246	3294745	3300172	0	0	0	3313372	0	0	0	3310172	0	0
2	Exec_Auto	1	19819557	15	1	0	1	2	0		1	0	254	1770419	0	0	0	0	0	3319373	3319447	3320946	0	0	0	0	3334146	0	0	0	0	3330946	0
2	Exec_Auto	1	19819557	15	1	0	1	2	0		1	0	254	1770419	0	0	0	0	0	3340147	3340211	3341710	0	0	0	0	3354910	0	0	0	0	3351710	0
2	Exec_Auto	1	19819557	15	1	0	1	2	0		1	0	253	1770419	0	0	0	0	0	3360911	3360991	3362490	3366358	0	0	0	3379558	0	0	0	3376358	0	0
2	Exec_Auto	1	19819557	15	1	0	1	2	0		1	0	254	1770419	0	0	0	0	0	3385559	3385628	3387127	0	0	0	0	3400327	0	0	0	0	3397127	0
2	Exec_Auto	1	19819557	15	1	0	1	2	0		1	0	255	1770419	0	0	0	0	0	3406328	3406401	0	0	0	0	0	3409067	0	0	0	0	0	3407567
2	Exec_Auto	1	19819557	15	1	0	1	2	0		1	0	254	1770419	0	0	0	0	0	3415068	3415135	3416634	0	0	0	0	3429834	0	0	0	0	3426634	0
2	Exec_Auto	1	19819557	15	1	0	1	2	0		1	0	254	1770419	0	0	0	0	0	3435835	3435905	3437404	0	0	0	0	3450604	0	0	0	0	3447404	0
2	Exec_Auto	1	19819557	15	1	0	1	2	0		1	0	254	1770419	0	0	0	0	0	3456605	3456677	3458176	0	0	0	0	3471376	0	0	0	0	3468176	0
2	Exec_Auto	1	19819557	15	1	0	1	2	0		1	0	254	1770419	0	0	0	0	0	3477377	3477444	3478943	0	0	0	0	3492143	0	0	0	0	3488943	0
2	Exec_Auto	1	19819557	15	1	0	1	2	0		1	0	253	1770419	0	0	0	0	0	3498143	3498194	3499693	3506981	0	0	0	3520181	0	0	0	3516981	0	0
2	Exec_Auto	1	19819557	15	1	0	1	2	0		1	0	253	1770419	0	0	0	0	0	3526181	3526231	3527730	3529464	0	0	0	3542664	0	0	0	3539464	0	0
2	Exec_Auto	1	19819557	15	1	0	1	2	0		1	0	255	1770419	0	0	0	0	0	3548664	3548733	0	0	0	0	0	3551145	0	0	0	0	0	3549645
2	Exec_Auto	1	19819557	15	1	0	1	2	0		1	0	253	1770419	0	0	0	0	0	3557145	3557208	3558707	3560670	0	0	0	3573870	0	0	0	3570670	0	0
2	Exec_Auto	1	19819557	15	1	0	1	2	0		1	0	253	1770419	0	0	0	0	0	3579871	3579959	3581458	3589274	0	0	0	3602474	0	0	0	3599274	0	0
2	Exec_Auto	1	19819557	15	1	0	1	2	0		1	0	254	1770419	0	0	0	0	0	3608476	3608528	3610027	0	0	0	0	3623227	0	0	0	0	3620027	0
2	Exec_Auto	1	19819557	15	1	0	1	2	0		1	0	255	1770419	0	0	0	0	0	3629228	3629276	0	0	0	0	0	3631106	0	0	0	0	0	3629606
2	Exec_Auto	1	19819557	15	1	0	1	2	0		1	0	254	1770419	0	0	0	0	0	3637106	3637180	3638679	0	0	0	0	3651879	0	0	0	0	3648679	0
2	Exec_Auto	1	19819557	15	1	0	1	2	0		1	0	254	1770419	0	0	0	0	0	3657880	3657954	3659453	0	0	0	0	3672653	0	0	0	0	3669453	0
2	Exec_Auto	1	19819557	15	1	0	1	2	0		1	0	254	1770419	0	0	0	0	0	3678654	3678724	3680223	0	0	0	0	3693423	0	0	0	0	3690223	0
2	Exec_Auto	1	19819557	15	1	0	1	2	0		1	0	254	1770419	0	0	0	0	0	3699423	3699462	3700961	0	0	0	0	3714161	0	0	0	0	3710961	0
2	Exec_Auto	1	19819557	15	1	0	1	2	0		1	0	254	1770419	0	0	0	0	0	3720162	3720206	3721705	0	0	0	0	3734905	0	0	0	0	3731705	0
2	Exec_Auto	1	19819557	15	1	0	1	2	0		1	0	254	1770419	0	0	0	0	0	3740905	3740953	3742452	0	0	0	0	3755652	0	0	0	0	3752452	0
2	Exec_Auto	1	19819557	15	1	0	1	2	0		1	0	254	1770419	0	0	0	0	0	3761653	3761698	3763197	0	0	0	0	3776397	0	0	0	0	3773197	0
2	Exec_Auto	1	19819557	15	1	0	1	2	0		1	0	254	1770419	0	0	0	0	0	3782397	3782462	3783961	0	0	0	0	3797161	0	0	0	0	3793961	0
2	Exec_Auto	1	19819557	15	1	0	1	2	0		1	0	254	1770419	0	0	0	0	0	3803162	3803202	3804701	0	0	0	0	3817901	0	0	0	0	3814701	0
2	Exec_Auto	1	19819557	15	1	0	1	2	0		1	0	254	1770419	0	0	0	0	0	3823902	3823969	3825468	0	0	0	0	3838668	0	0	0	0	3835468	0
2	Exec_Auto	1	19819557	15	1	0	1	2	0	B	1	0	252	1770419	0	0	0	0	0	3844668	3844727	3846226	3849074	3849898	0	0	3853924	0	0	3850724	0	0	0
2	Exec_Auto	1	19819557	15	1	0	1	2	0		1	0	254	1770419	0	0	0	0	0	3859924	3859959	3861458	0	0	0	0	3874658	0	0	0	0	3871458	0
2	Exec_Auto	1	19819557	15	1	0	1	2	0		1	0	254	1770419	0	0	0	0	0	3880659	3880706	3882205	0	0	0	0	3895405	0	0	0	0	3892205	0
2	Exec_Auto	1	19819557	15	1	0	1	2	0		1	0	254	1770419	0	0	0	0	0	3901405	3901457	3902956	0	0	0	0	3916156	0	0	0	0	3912956	0
2	Exec_Auto	1	19819557	15	1	0	1	2	0		1	0	254	1770419	0	0	0	0	0	3922157	3922235	3923734	0	0	0	0	3936934	0	0	0	0	3933734	0
2	Exec_Auto	1	19819557	15	1	0	1	2	0		1	0	253	1770419	0	0	0	0	0	3942935	3943003	3944502	3944685	0	0	0	3957885	0	0	0	3954685	0	0
2	Exec_Auto	1	19819557	15	1	0	1	2	0		1	0	254	1770419	0	0	0	0	0	3963886	3963958	3965457	0	0	0	0	3978657	0	0	0	0	3975457	0
2	Exec_Auto	1	19819557	15	1	0	1	2	0		1	0	254	1770419	0	0	0	0	0	3984657	3986822	3988321	0	0	0	0	4001521	0	0	0	0	3998321	0
2	Exec_Auto	1	19819557	15	1	0	1	2	0		1	0	254	1770419	0	0	0	0	0	4007521	4007589	4009088	0	0	0	0	4022288	0	0	0	0	4019088	0
2	Exec_Auto	1	19819557	15	1	0	1	2	0		1	0	254	1770419	0	0	0	0	0	4028289	4028335	4029834	0	0	0	0	4043034	0	0	0	0	4039834	0
2	Exec_Auto	1	19819557	15	1	0	1	2	0		1	0	254	1770419	0	0	0	0	0	4049034	4049098	4050597	0	0	0	0	4063797	0	0	0	0	4060597	0
2	Exec_Auto	1	19819557	15	1	0	1	2	0		1	0	254	1770419	0	0	0	0	0	4069798	4069847	4071346	0	0	0	0	4084546	0	0	0	0	4081346	0
2	Exec_Auto	1	19819557	15	1	0	1	2	0		1	0	254	1770419	0	0	0	0	0	4090546	4090619	4092118	0	0	0	0	4105318	0	0	0	0	4102118	0
2	Exec_Auto	1	19819557	15	1	0	1	2	0		1	0	255	1770419	0	0	0	0	0	4111320	4111397	0	0	0	0	0	4113311	0	0	0	0	0	4111811
2	Exec_Auto	1	19819557	15	1	0	1	2	0		1	0	254	1770419	0	0	0	0	0	4119312	4119393	4120892	0	0	0	0	4134092	0	0	0	0	4130892	0
2	Exec_Auto	1	19819557	15	1	0	1	2	0		1	0	254	1770419	0	0	0	0	0	4140093	4140159	4141658	0	0	0	0	4154858	0	0	0	0	4151658	0
2	Exec_Auto	1	19819557	15	1	0	1	2	0		1	0	254	1770419	0	0	0	0	0	4160858	4160933	4162432	0	0	0	0	4175632	0	0	0	0	4172432	0
2	Exec_Auto	1	19819557	15	1	0	1	2	0		1	0	254	1770419	0	0	0	0	0	4181633	4181682	4183181	0	0	0	0	4196381	0	0	0	0	4193181	0
2	Exec_Auto	1	19819557	15	1	0	1	2	0		1	0	254	1770419	0	0	0	0	0	4202382	4202444	4203943	0	0	0	0	4217143	0	0	0	0	4213943	0
2	Exec_Auto	1	19819557	15	1	0	1	2	0		1	0	254	1770419	0	0	0	0	0	4223143	4223219	4224718	0	0	0	0	4237918	0	0	0	0	4234718	0
2	Exec_Auto	1	19819557	15	1	0	1	2	0		1	0	255	1770419	0	0	0	0	0	4243919	4243998	0	0	0	0	0	4246178	0	0	0	0	0	4244678
2	Exec_Auto	1	19819557	15	1	0	1	2	0		1	0	254	1770419	0	0	0	0	0	4252179	4252257	4253756	0	0	0	0	4266956	0	0	0	0	4263756	0
2	Exec_Auto	1	19819557	15	1	0	1	2	0		1	0	254	1770419	0	0	0	0	0	4272957	4273009	4274508	0	0	0	0	4287708	0	0	0	0	4284508	0
2	Exec_Auto	1	19819557	15	1	0	1	2	0		1	0	253	1770419	0	0	0	0	0	4293709	4296382	4297881	4298736	0	0	0	4311936	0	0	0	4308736	0	0
2	Exec_Auto	1	19819557	15	1	0	1	2	0		1	0	254	1770419	0	0	0	0	0	4317937	4317990	4319489	0	0	0	0	4332689	0	0	0	0	4329489	0
2	Exec_Auto	1	19819557	15	1	0	1	2	0		1	0	254	1770419	0	0	0	0	0	4338690	4338787	4340286	0	0	0	0	4353486	0	0	0	0	4350286	0
2	Exec_Auto	1	19819557	15	1	0	1	2	0		1	0	254	1770419	0	0	0	0	0	4359486	4367907	4369406	0	0	0	0	4382606	0	0	0	0	4379406	0
2	Exec_Auto	1	19819557	15	1	0	1	2	0		1	0	254	1770419	0	0	0	0	0	4388607	4388791	4390290	0	0	0	0	4403490	0	0	0	0	4400290	0
2	Exec_Auto	1	19819557	15	1	0	1	2	0		1	0	254	1770419	0	0	0	0	0	4409491	4409561	4411060	0	0	0	0	4424260	0	0	0	0	4421060	0
2	Exec_Auto	1	19819557	15	1	0	1	2	0		1	0	254	1770419	0	0	0	0	0	4430260	4430330	4431829	0	0	0	0	4445029	0	0	0	0	4441829	0
2	Exec_Auto	1	19819557	15	1	0	1	2	0		1	0	254	1770419	0	0	0	0	0	4451029	4451076	4452575	0	0	0	0	4465775	0	0	0	0	4462575	0
2	Exec_Auto	1	19819557	15	1	0	1	2	0		1	0	254	1770419	0	0	0	0	0	4471775	4471834	4473333	0	0	0	0	4486533	0	0	0	0	4483333	0
2	Exec_Auto	1	19819557	15	1	0	1	2	0		1	0	253	1770419	0	0	0	0	0	4492534	4492602	4494101	4500678	0	0	0	4513878	0	0	0	4510678	0	0
2	Exec_Auto	1	19819557	15	1	0	1	2	0		1	0	254	1770419	0	0	0	0	0	4519878	4519925	4521424	0	0	0	0	4534624	0	0	0	0	4531424	0
2	Exec_Auto	1	19819557	15	1	0	1	2	0		1	0	253	1770419	0	0	0	0	0	4540624	4540701	4542200	4546643	0	0	0	4559843	0	0	0	4556643	0	0
2	Exec_Auto	1	19819557	15	1	0	1	2	0		1	0	254	1770419	0	0	0	0	0	4565843	4565892	4567391	0	0	0	0	4580591	0	0	0	0	4577391	0
2	Exec_Auto	1	19819557	15	1	0	1	2	0		1	0	254	1770419	0	0	0	0	0	4586592	4586619	4588118	0	0	0	0	4601318	0	0	0	0	4598118	0
2	Exec_Auto	1	19819557	15	1	0	1	2	0		1	0	253	1770419	0	0	0	0	0	4607319	4607371	4608870	4611053	0	0	0	4624253	0	0	0	4621053	0	0
2	Exec_Auto	1	19819557	15	1	0	1	2	0		1	0	254	1770419	0	0	0	0	0	4630253	4630275	4631774	0	0	0	0	4644974	0	0	0	0	4641774	0
2	Exec_Auto	1	19819557	15	1	0	1	2	0		1	0	253	1770419	0	0	0	0	0	4650974	4651044	4652543	4659131	0	0	0	4672331	0	0	0	4669131	0	0
2	Exec_Auto	1	19819557	15	1	0	1	2	0		1	0	255	1770419	0	0	0	0	0	4678332	4678406	0	0	0	0	0	4681248	0	0	0	0	0	4679748
2	Exec_Auto	1	19819557	15	1	0	1	2	0		1	0	254	1770419	0	0	0	0	0	4687248	4687293	4688792	0	0	0	0	4701992	0	0	0	0	4698792	0
2	Exec_Auto	1	19819557	15	1	0	1	2	0		1	0	254	1770419	0	0	0	0	0	4707992	4708064	4709563	0	0	0	0	4722763	0	0	0	0	4719563	0
2	Exec_Auto	1	19819557	15	1	0	1	2	0		1	0	254	1770419	0	0	0	0	0	4728764	4728821	4730320	0	0	0	0	4743520	0	0	0	0	4740320	0
2	Exec_Auto	1	19819557	15	1	0	1	2	0		0	0	252	1770419	0	0	0	0	0	4749520	4749589	4751088	4751625	4756323	0	0	4759575	0	0	4756375	0	0	0
2	Exec_Auto	1	19819557	15	1	0	1	2	0		0	0	254	1770419	0	0	0	0	0	4765576	4765627	4767126	0	0	0	0	4780326	0	0	0	0	4777126	0
2	Exec_Auto	1	19819557	15	1	0	1	2	0		0	0	254	1770419	0	0	0	0	0	4786327	4786386	4787885	0	0	0	0	4801085	0	0	0	0	4797885	0
2	Exec_Auto	1	19819557	15	1	0	1	2	0		0	0	254	1770419	0	0	0	0	0	4807085	4807132	4808631	0	0	0	0	4821831	0	0	0	0	4818631	0
2	Exec_Auto	1	19819557	15	1	0	1	2	0		0	0	254	1770419	0	0	0	0	0	4827832	4827905	4829404	0	0	0	0	4842604	0	0	0	0	4839404	0
2	Exec_Auto	1	19819557	15	1	0	1	2	0		0	0	254	1770419	0	0	0	0	0	4848606	4848693	4850192	0	0	0	0	4863392	0	0	0	0	4860192	0
2	Exec_Auto	1	19819557	15	1	0	1	2	0		0	0	254	1770419	0	0	0	0	0	4869392	4869455	4870954	0	0	0	0	4884154	0	0	0	0	4880954	0
2	Exec_Auto	1	19819557	15	1	0	1	2	0		0	0	254	1770419	0	0	0	0	0	4890154	4890233	4891732	0	0	0	0	4904932	0	0	0	0	4901732	0
2	Exec_Auto	1	19819557	15	1	0	1	2	0		0	0	254	1770419	0	0	0	0	0	4910934	4911001	4912500	0	0	0	0	4925700	0	0	0	0	4922500	0
2	Exec_Auto	1	19819557	15	1	0	1	2	0		0	0	254	1770419	0	0	0	0	0	4931700	4931767	4933266	0	0	0	0	4946466	0	0	0	0	4943266	0
2	Exec_Auto	1	19819557	15	1	0	1	2	0		0	0	254	1770419	0	0	0	0	0	4952466	4952522	4954021	0	0	0	0	4967221	0	0	0	0	4964021	0
2	Exec_Auto	1	19819557	15	1	0	1	2	0		0	0	254	1770419	0	0	0	0	0	4973222	4973275	4974774	0	0	0	0	4987974	0	0	0	0	4984774	0
2	Exec_Auto	1	19819557	15	1	0	1	2	0		0	0	253	1770419	0	0	0	0	0	4993975	4994031	4995530	5002530	0	0	0	5015730	0	0	0	5012530	0	0
2	Exec_Auto	1	19819557	15	1	0	1	2	0		0	0	254	1770419	0	0	0	0	0	5021730	5021787	5023286	0	0	0	0	5036486	0	0	0	0	5033286	0
2	Exec_Auto	1	19819557	15	1	0	1	2	0		0	0	254	1770419	0	0	0	0	0	5042488	5042552	5044051	0	0	0	0	5057251	0	0	0	0	5054051	0
2	Exec_Auto	1	19819557	15	1	0	1	2	0		0	0	254	1770419	0	0	0	0	0	5063252	5063320	5064819	0	0	0	0	5078019	0	0	0	0	5074819	0
2	Exec_Auto	1	19819557	15	1	0	1	2	0		0	0	254	1770419	0	0	0	0	0	5084020	5084099	5085598	0	0	0	0	5098798	0	0	0	0	5095598	0
2	Exec_Auto	1	19819557	15	1	0	1	2	0		0	0	254	1770419	0	0	0	0	0	5104799	5104864	5106363	0	0	0	0	5119563	0	0	0	0	5116363	0
2	Exec_Auto	1	19819557	15	1	0	1	2	0		0	0	254	1770419	0	0	0	0	0	5125563	5125636	5127135	0	0	0	0	5140335	0	0	0	0	5137135	0
2	Exec_Auto	1	19819557	15	1	0	1	2	0		0	0	253	1770419	0	0	0	0	0	5146335	5146396	5147895	5152594	0	0	0	5165794	0	0	0	5162594	0	0
2	Exec_Auto	1	19819557	15	1	0	1	2	0		0	0	253	1770419	0	0	0	0	0	5171795	5171819	5173318	5177765	0	0	0	5190965	0	0	0	5187765	0	0
2	Exec_Auto	1	19819557	15	1	0	1	2	0		0	0	253	1770419	0	0	0	0	0	5196966	5197021	5198520	5206562	0	0	0	5219762	0	0	0	5216562	0	0
2	Exec_Auto	1	19819557	15	1	0	1	2	0		0	0	254	1770419	0	0	0	0	0	5225762	5225779	5227278	0	0	0	0	5240478	0	0	0	0	5237278	0
2	Exec_Auto	1	19819557	15	1	0	1	2	0		0	0	254	1770419	0	0	0	0	0	5246478	5246540	5248039	0	0	0	0	5261239	0	0	0	0	5258039	0
2	Exec_Auto	1	19819557	15	1	0	1	2	0		0	0	254	1770419	0	0	0	0	0	5267239	5267264	5268763	0	0	0	0	5281963	0	0	0	0	5278763	0
2	Exec_Auto	1	19819557	15	1	0	1	2	0		0	0	254	1770419	0	0	0	0	0	5287964	5288028	5289527	0	0	0	0	5302727	0	0	0	0	5299527	0
2	Exec_Auto	1	19819557	15	1	0	1	2	0		0	0	254	1770419	0	0	0	0	0	5308728	5308763	5310262	0	0	0	0	5323462	0	0	0	0	5320262	0
2	Exec_Auto	1	19819557	15	1	0	1	2	0		0	0	254	1770419	0	0	0	0	0	5329463	5329535	5331034	0	0	0	0	5344234	0	0	0	0	5341034	0
2	Exec_Auto	1	19819557	15	1	0	1	2	0		0	0	254	1770419	0	0	0	0	0	5350235	5350272	5351771	0	0	0	0	5364971	0	0	0	0	5361771	0
2	Exec_Auto	1	19819557	15	1	0	1	2	0		0	0	254	1770419	0	0	0	0	0	5370972	5371054	5372553	0	0	0	0	5385753	0	0	0	0	5382553	0
2	Exec_Auto	1	19819557	15	1	0	1	2	0		0	0	254	1770419	0	0	0	0	0	5391753	5391824	5393323	0	0	0	0	5406523	0	0	0	0	5403323	0
2	Exec_Auto	1	19819557	15	1	0	1	2	0		0	0	255	1770419	0	0	0	0	0	5412524	5412598	0	0	0	0	0	5415040	0	0	0	0	0	5413540
2	Exec_Auto	1	19819557	15	1	0	1	2	0		0	0	254	1770419	0	0	0	0	0	5421041	5421134	5422633	0	0	0	0	5435833	0	0	0	0	5432633	0
2	Exec_Auto	1	19819557	15	1	0	1	2	0		0	0	253	1770419	0	0	0	0	0	5441834	5441883	5443382	5443482	0	0	0	5456682	0	0	0	5453482	0	0
2	Exec_Auto	1	19819557	15	1	0	1	2	0		0	0	253	1770419	0	0	0	0	0	5462682	5462741	5464240	5472924	0	0	0	5486124	0	0	0	5482924	0	0
2	Exec_Auto	1	19819557	15	1	0	1	2	0		0	0	253	1770419	0	0	0	0	0	5492125	5498162	5499661	5505457	0	0	0	5518657	0	0	0	5515457	0	0
2	Exec_Auto	1	19819557	15	1	0	1	2	0		0	0	254	1770419	0	0	0	0	0	5524658	5524727	5526226	0	0	0	0	5539426	0	0	0	0	5536226	0
2	Exec_Auto	1	19819557	15	1	0	1	2	0		0	0	254	1770419	0	0	0	0	0	5545426	5545473	5546972	0	0	0	0	5560172	0	0	0	0	5556972	0
2	Exec_Auto	1	19819557	15	1	0	1	2	0		0	0	254	1770419	0	0	0	0	0	5566173	5566230	5567729	0	0	0	0	5580929	0	0	0	0	5577729	0
2	Exec_Auto	1	19819557	15	1	0	1	2	0		0	0	254	1770419	0	0	0	0	0	5586930	5587009	5588508	0	0	0	0	5601708	0	0	0	0	5598508	0
2	Exec_Auto	1	19819557	15	1	0	1	2	0		0	0	254	1770419	0	0	0	0	0	5607708	5607776	5609275	0	0	0	0	5622475	0	0	0	0	5619275	0
2	Exec_Auto	1	19819557	15	1	0	1	2	0		0	0	254	1770419	0	0	0	0	0	5628476	5628531	5630030	0	0	0	0	5643230	0	0	0	0	5640030	0
2	Exec_Auto	1	19819557	15	1	0	1	2	0		0	0	254	1770419	0	0	0	0	0	5649231	5649252	5650751	0	0	0	0	5663951	0	0	0	0	5660751	0
2	Exec_Auto	1	19819557	15	1	0	1	2	0		0	0	254	1770419	0	0	0	0	0	5669952	5670004	5671503	0	0	0	0	5684703	0	0	0	0	5681503	0
2	Exec_Auto	1	19819557	15	1	0	1	2	0		0	0	254	1770419	0	0	0	0	0	5690704	5690766	5692265	0	0	0	0	5705465	0	0	0	0	5702265	0
2	Exec_Auto	1	19819557	15	1	0	1	2	0		0	0	254	1770419	0	0	0	0	0	5711466	5711492	5712991	0	0	0	0	5726191	0	0	0	0	5722991	0
2	Exec_Auto	1	19819557	15	1	0	1	2	0		0	0	253	1770419	0	0	0	0	0	5732191	5732258	5733757	5743522	0	0	0	5756722	0	0	0	5753522	0	0
2	Exec_Auto	1	19819557	15	1	0	1	2	0		0	0	253	1770419	0	0	0	0	0	5762723	5762775	5764274	5764901	0	0	0	5778101	0	0	0	5774901	0	0
2	Exec_Auto	1	19819557	15	1	0	1	2	0		0	0	253	1770419	0	0	0	0	0	5784102	5784173	5785672	5794885	0	0	0	5808085	0	0	0	5804885	0	0
2	Exec_Auto	1	19819557	15	1	0	1	2	0		0	0	253	1770419	0	0	0	0	0	5814086	5814139	5815638	5816209	0	0	0	5829409	0	0	0	5826209	0	0
2	Exec_Auto	1	19819557	15	1	0	1	2	0		0	0	254	1770419	0	0	0	0	0	5835409	5835470	5836969	0	0	0	0	5850169	0	0	0	0	5846969	0
2	Exec_Auto	1	19819557	15	1	0	1	2	0		0	0	253	1770419	0	0	0	0	0	5856169	5856209	5857708	5862414	0	0	0	5875614	0	0	0	5872414	0	0
2	Exec_Auto	1	19819557	15	1	0	1	2	0		0	0	254	1770419	0	0	0	0	0	5881614	5881641	5883140	0	0	0	0	5896340	0	0	0	0	5893140	0
2	Exec_Auto	1	19819557	15	1	0	1	2	0		0	0	254	1770419	0	0	0	0	0	5902341	5902388	5903887	0	0	0	0	5917087	0	0	0	0	5913887	0
2	Exec_Auto	1	19819557	15	1	0	1	2	0		0	0	253	1770419	0	0	0	0	0	5923087	5923152	5924651	5928339	0	0	0	5941539	0	0	0	5938339	0	0
2	Exec_Auto	1	19819557	15	1	0	1	2	0		0	0	254	1770419	0	0	0	0	0	5947540	5947591	5949090	0	0	0	0	5962290	0	0	0	0	5959090	0
2	Exec_Auto	1	19819557	15	1	0	1	2	0		0	0	254	1770419	0	0	0	0	0	5968291	5968345	5969844	0	0	0	0	5983044	0	0	0	0	5979844	0
2	Exec_Auto	1	19819557	15	1	0	1	2	0		0	0	254	1770419	0	0	0	0	0	5989045	5989100	5990599	0	0	0	0	6003799	0	0	0	0	6000599	0
2	Exec_Auto	1	19819557	15	1	0	1	2	0		0	0	254	1770419	0	0	0	0	0	6009799	6009848	6011347	0	0	0	0	6024547	0	0	0	0	6021347	0
2	Exec_Auto	1	19819557	15	1	0	1	2	0		0	0	254	1770419	0	0	0	0	0	6030547	6030621	6032120	0	0	0	0	6045321	0	0	0	0	6042121	0
2	Exec_Auto	1	19819557	15	1	0	1	2	0		0	0	254	1770419	0	0	0	0	0	6051322	6051347	6052846	0	0	0	0	6066046	0	0	0	0	6062846	0
2	Exec_Auto	1	19819557	15	1	0	1	2	0		0	0	254	1770419	0	0	0	0	0	6072047	6072091	6073590	0	0	0	0	6086790	0	0	0	0	6083590	0
2	Exec_Auto	1	19819557	15	1	0	1	2	0		0	0	254	1770419	0	0	0	0	0	6092792	6092836	6094335	0	0	0	0	6107535	0	0	0	0	6104335	0
2	Exec_Auto	1	19819557	15	1	0	1	2	0		0	0	254	1770419	0	0	0	0	0	6113535	6113583	6115082	0	0	0	0	6128282	0	0	0	0	6125082	0
2	Exec_Auto	1	19819557	15	1	0	1	2	0		0	0	254	1770419	0	0	0	0	0	6134282	6134334	6135833	0	0	0	0	6149033	0	0	0	0	6145833	0
2	Exec_Auto	1	19819557	15	1	0	1	2	0		0	0	254	1770419	0	0	0	0	0	6155034	6155103	6156602	0	0	0	0	6169802	0	0	0	0	6166602	0
2	Exec_Auto	1	19819557	15	1	0	1	2	0		0	0	254	1770419	0	0	0	0	0	6175802	6175867	6177366	0	0	0	0	6190566	0	0	0	0	6187366	0
2	Exec_Auto	1	19819557	15	1	0	1	2	0		0	0	254	1770419	0	0	0	0	0	6196566	6196629	6198128	0	0	0	0	6211328	0	0	0	0	6208128	0
2	Exec_Auto	1	19819557	15	1	0	1	2	0		0	0	253	1770419	0	0	0	0	0	6217329	6217371	6218870	6227799	0	0	0	6240999	0	0	0	6237799	0	0
2	Exec_Auto	1	19819557	15	1	0	1	2	0		0	0	253	1770419	0	0	0	0	0	6247001	6247063	6248562	6252983	0	0	0	6266183	0	0	0	6262983	0	0
2	Exec_Auto	1	19819557	15	1	0	1	2	0		0	0	254	1770419	0	0	0	0	0	6272184	6272246	6273745	0	0	0	0	6286945	0	0	0	0	6283745	0
2	Exec_Auto	1	19819557	15	1	0	1	2	0		0	0	254	1770419	0	0	0	0	0	6292945	6293019	6294518	0	0	0	0	6307718	0	0	0	0	6304518	0
2	Exec_Auto	1	19819557	15	1	0	1	2	0		0	0	254	1770419	0	0	0	0	0	6313720	6313777	6315276	0	0	0	0	6328476	0	0	0	0	6325276	0
2	Exec_Auto	1	19819557	15	1	0	1	2	0		0	0	254	1770419	0	0	0	0	0	6334476	6334555	6336054	0	0	0	0	6349254	0	0	0	0	6346054	0
2	Exec_Auto	1	19819557	15	1	0	1	2	0		0	0	255	1770419	0	0	0	0	0	6355255	6357235	0	0	0	0	0	6359168	0	0	0	0	0	6357668
2	Exec_Auto	1	19819557	15	1	0	1	2	0	A	0	0	0	1770419	0	0	0	0	0	6365168	6365239	6366738	6371865	6372384	0	6373592	6373913	0	0	0	0	0	0
2	Exec_Auto	1	19819557	16	0	1	0	2	1		0	0	254	1770419	0	0	0	0	0	6379913	6379953	6381126	0	0	0	0	6394326	0	0	0	0	6391126	0
2	Exec_Auto	1	19819557	16	0	1	0	2	1		0	0	253	1770419	0	0	0	0	0	6400327	6400395	6401568	6410740	0	0	0	6423940	0	0	0	6420740	0	0
2	Exec_Auto	1	19819557	16	0	1	0	2	1		0	0	254	1770419	0	0	0	0	0	6429940	6430018	6431191	0	0	0	0	6444391	0	0	0	0	6441191	0
2	Exec_Auto	1	19819557	16	0	1	0	2	1		0	0	254	1770419	0	0	0	0	0	6450391	6450465	6451638	0	0	0	0	6464838	0	0	0	0	6461638	0
2	Exec_Auto	1	19819557	16	0	1	0	2	1		0	0	254	1770419	0	0	0	0	0	6470838	6470857	6472030	0	0	0	0	6485230	0	0	0	0	6482030	0
2	Exec_Auto	1	19819557	16	0	1	0	2	1		0	0	254	1770419	0	0	0	0	0	6491231	6491303	6492476	0	0	0	0	6505676	0	0	0	0	6502476	0
2	Exec_Auto	1	19819557	16	0	1	0	2	1		0	0	254	1770419	0	0	0	0	0	6511677	6511727	6512900	0	0	0	0	6526100	0	0	0	0	6522900	0
2	Exec_Auto	1	19819557	16	0	1	0	2	1		0	0	254	1770419	0	0	0	0	0	6532101	6532154	6533327	0	0	0	0	6546527	0	0	0	0	6543327	0
2	Exec_Auto	1	19819557	16	0	1	0	2	1		0	0	254	1770419	0	0	0	0	0	6552527	6552567	6553740	0	0	0	0	6566940	0	0	0	0	6563740	0
2	Exec_Auto	1	19819557	16	0	1	0	2	1		0	0	253	1770419	0	0	0	0	0	6572941	6573007	6574180	6575441	0	0	0	6588641	0	0	0	6585441	0	0
2	Exec_Auto	1	19819557	16	0	1	0	2	1		0	0	253	1770419	0	0	0	0	0	6594642	6594716	6595889	6596772	0	0	0	6609972	0	0	0	6606772	0	0
2	Exec_Auto	1	19819557	16	0	1	0	2	1		0	0	255	1770419	0	0	0	0	0	6615972	6616032	0	0	0	0	0	6617769	0	0	0	0	0	6616269
2	Exec_Auto	1	19819557	16	0	1	0	2	1		0	0	254	1770419	0	0	0	0	0	6623770	6623824	6624997	0	0	0	0	6638197	0	0	0	0	6634997	0
2	Exec_Auto	1	19819557	16	0	1	0	2	1		0	0	253	1770419	0	0	0	0	0	6644198	6644255	6645428	6652252	0	0	0	6665452	0	0	0	6662252	0	0
2	Exec_Auto	1	19819557	16	0	1	0	2	1		0	0	254	1770419	0	0	0	0	0	6671453	6671473	6672646	0	0	0	0	6685846	0	0	0	0	6682646	0
2	Exec_Auto	1	19819557	16	0	1	0	2	1		0	0	254	1770419	0	0	0	0	0	6691847	6691915	6693088	0	0	0	0	6706288	0	0	0	0	6703088	0
2	Exec_Auto	1	19819557	16	0	1	0	2	1		0	0	254	1770419	0	0	0	0	0	6712288	6712359	6713532	0	0	0	0	6726732	0	0	0	0	6723532	0
2	Exec_Auto	1	19819557	16	0	1	0	2	1		0	0	254	1770419	0	0	0	0	0	6732733	6732806	6733979	0	0	0	0	6747179	0	0	0	0	6743979	0
2	Exec_Auto	1	19819557	16	0	1	0	2	1		0	0	254	1770419	0	0	0	0	0	6753180	6753255	6754428	0	0	0	0	6767628	0	0	0	0	6764428	0
2	Exec_Auto	1	19819557	16	0	1	0	2	1		0	0	254	1770419	0	0	0	0	0	6773629	6773695	6774868	0	0	0	0	6788068	0	0	0	0	6784868	0
2	Exec_Auto	1	19819557	16	0	1	0	2	1		0	0	254	1770419	0	0	0	0	0	6794068	6794135	6795308	0	0	0	0	6808508	0	0	0	0	6805308	0
2	Exec_Auto	1	19819557	16	0	1	0	2	1		0	0	254	1770419	0	0	0	0	0	6814509	6814556	6815729	0	0	0	0	6828929	0	0	0	0	6825729	0
2	Exec_Auto	1	19819557	16	0	1	0	2	1		0	0	254	1770419	0	0	0	0	0	6834929	6834984	6836157	0	0	0	0	6849357	0	0	0	0	6846157	0
2	Exec_Auto	1	19819557	16	0	1	0	2	1		0	0	254	1770419	0	0	0	0	0	6855358	6855419	6856592	0	0	0	0	6869792	0	0	0	0	6866592	0
2	Exec_Auto	1	19819557	16	0	1	0	2	1		0	0	254	1770419	0	0	0	0	0	6875792	6875871	6877044	0	0	0	0	6890244	0	0	0	0	6887044	0
2	Exec_Auto	1	19819557	16	0	1	0	2	1		0	0	254	1770419	0	0	0	0	0	6896244	6896310	6897483	0	0	0	0	6910683	0	0	0	0	6907483	0
2	Exec_Auto	1	19819557	16	0	1	0	2	1		0	0	254	1770419	0	0	0	0	0	6916683	6916751	6917924	0	0	0	0	6931124	0	0	0	0	6927924	0
2	Exec_Auto	1	19819557	16	0	1	0	2	1		0	0	254	1770419	0	0	0	0	0	6937124	6937191	6938364	0	0	0	0	6951564	0	0	0	0	6948364	0
2	Exec_Auto	1	19819557	16	0	1	0	2	1		0	0	254	1770419	0	0	0	0	0	6957564	6957612	6958785	0	0	0	0	6971985	0	0	0	0	6968785	0
2	Exec_Auto	1	19819557	16	0	1	0	2	1		0	0	253	1770419	0	0	0	0	0	6977985	6978050	6979223	6985683	0	0	0	6998883	0	0	0	6995683	0	0
2	Exec_Auto	1	19819557	16	0	1	0	2	1		0	0	253	1770419	0	0	0	0	0	7004884	7004903	7006076	7012229	0	0	0	7025429	0	0	0	7022229	0	0
2	Exec_Auto	1	19819557	16	0	1	0	2	1		0	0	254	1770419	0	0	0	0	0	7031430	7031483	7032656	0	0	0	0	7045856	0	0	0	0	7042656	0
2	Exec_Auto	1	19819557	16	0	1	0	2	1		0	0	254	1770419	0	0	0	0	0	7051856	7051905	7053078	0	0	0	0	7066278	0	0	0	0	7063078	0
2	Exec_Auto	1	19819557	16	0	1	0	2	1		0	0	253	1770419	0	0	0	0	0	7072279	7072328	7073501	7081309	0	0	0	7094509	0	0	0	7091309	0	0
2	Exec_Auto	1	19819557	16	0	1	0	2	1		0	0	254	1770419	0	0	0	0	0	7100510	7112924	7114097	0	0	0	0	7127297	0	0	0	0	7124097	0
2	Exec_Auto	1	19819557	16	0	1	0	2	1		0	0	254	1770419	0	0	0	0	0	7133298	7133369	7134542	0	0	0	0	7147742	0	0	0	0	7144542	0
2	Exec_Auto	1	19819557	16	0	1	0	2	1		0	0	253	1770419	0	0	0	0	0	7153742	7153836	7155009	7156863	0	0	0	7170063	0	0	0	7166863	0	0
2	Exec_Auto	1	19819557	16	0	1	0	2	1		0	0	254	1770419	0	0	0	0	0	7176063	7176111	7177284	0	0	0	0	7190484	0	0	0	0	7187284	0
2	Exec_Auto	1	19819557	16	0	1	0	2	1		0	0	254	1770419	0	0	0	0	0	7196484	7196547	7197720	0	0	0	0	7210920	0	0	0	0	7207720	0
2	Exec_Auto	1	19819557	16	0	1	0	2	1		0	0	254	1770419	0	0	0	0	0	7216920	7216981	7218154	0	0	0	0	7231354	0	0	0	0	7228154	0
2	Exec_Auto	1	19819557	16	0	1	0	2	1		0	0	254	1770419	0	0	0	0	0	7237354	7237433	7238606	0	0	0	0	7251806	0	0	0	0	7248606	0
2	Exec_Auto	1	19819557	16	0	1	0	2	1		0	0	254	1770419	0	0	0	0	0	7257807	7257872	7259045	0	0	0	0	7272245	0	0	0	0	7269045	0
2	Exec_Auto	1	19819557	16	0	1	0	2	1		0	0	253	1770419	0	0	0	0	0	7278246	7278287	7279460	7280386	0	0	0	7293586	0	0	0	7290386	0	0
2	Exec_Auto	1	19819557	16	0	1	0	2	1		0	0	253	1770419	0	0	0	0	0	7299586	7299637	7300810	7301064	0	0	0	7314264	0	0	0	7311064	0	0
2	Exec_Auto	1	19819557	16	0	1	0	2	1		0	0	253	1770419	0	0	0	0	0	7320264	7320301	7321474	7326148	0	0	0	7339348	0	0	0	7336148	0	0
2	Exec_Auto	1	19819557	16	0	1	0	2	1		0	0	253	1770419	0	0	0	0	0	7345349	7345391	7346564	7347709	0	0	0	7360909	0	0	0	7357709	0	0
2	Exec_Auto	1	19819557	16	0	1	0	2	1		0	0	252	1770419	0	0	0	0	0	7366909	7372365	7373538	7377872	7380708	0	0	7384601	0	0	7381401	0	0	0
2	Exec_Auto	1	19819557	16	0	1	0	2	1		0	0	253	1770419	0	0	0	0	0	7390601	7390675	7391848	7392417	0	0	0	7405617	0	0	0	7402417	0	0
2	Exec_Auto	1	19819557	16	0	1	0	2	1		0	0	254	1770419	0	0	0	0	0	7411617	7411672	7412845	0	0	0	0	7426045	0	0	0	0	7422845	0
2	Exec_Auto	1	19819557	16	0	1	0	2	1		0	0	255	1770419	0	0	0	0	0	7432045	7432113	0	0	0	0	0	7434366	0	0	0	0	0	7432866
2	Exec_Auto	1	19819557	16	0	1	0	2	1		0	0	254	1770419	0	0	0	0	0	7440367	7440404	7441577	0	0	0	0	7454777	0	0	0	0	7451577	0
2	Exec_Auto	1	19819557	16	0	1	0	2	1		0	0	254	1770419	0	0	0	0	0	7460778	7460827	7462000	0	0	0	0	7475200	0	0	0	0	7472000	0
2	Exec_Auto	1	19819557	16	0	1	0	2	1		0	0	254	1770419	0	0	0	0	0	7481201	7481282	7482455	0	0	0	0	7495655	0	0	0	0	7492455	0
2	Exec_Auto	1	19819557	16	0	1	0	2	1		0	0	253	1770419	0	0	0	0	0	7501656	7501714	7502887	7505255	0	0	0	7518455	0	0	0	7515255	0	0
2	Exec_Auto	1	19819557	16	0	1	0	2	1		0	0	254	1770419	0	0	0	0	0	7524456	7524516	7525689	0	0	0	0	7538889	0	0	0	0	7535689	0
2	Exec_Auto	1	19819557	16	0	1	0	2	1		0	0	254	1770419	0	0	0	0	0	7544890	7544952	7546125	0	0	0	0	7559325	0	0	0	0	7556125	0
2	Exec_Auto	1	19819557	16	0	1	0	2	1		0	0	254	1770419	0	0	0	0	0	7565326	7565404	7566577	0	0	0	0	7579777	0	0	0	0	7576577	0
2	Exec_Auto	1	19819557	16	0	1	0	2	1		0	0	254	1770419	0	0	0	0	0	7585778	7585832	7587005	0	0	0	0	7600205	0	0	0	0	7597005	0
2	Exec_Auto	1	19819557	16	0	1	0	2	1		0	0	252	1770419	0	0	0	0	0	7606206	7606257	7607430	7611509	7612231	0	0	7615981	0	0	7612781	0	0	0
2	Exec_Auto	1	19819557	16	0	1	0	2	1	A	1	1	0	1770419	0	0	0	0	0	7621982	7622047	7623220	7624129	7624619	7625507	0	7625827	0	0	0	0	0	0
2	Exec_Auto	1	19819557	17	0	1	3	1	1		0	0	252	1770419	0	0	0	0	0	7631827	7631860	7632423	7633091	7634009	0	0	7637765	0	0	7634565	0	0	0
2	Exec_Auto	1	19819557	17	0	1	3	1	1	B	0	0	0	1770419	0	0	0	0	0	7643767	7643834	7644397	7645448	7646665	0	7647847	7648168	0	0	0	0	0	0
2	Exec_Auto	1	19819557	18	0	1	0	1	1	B	0	0	0	1770419	0	0	0	0	0	7654168	7654219	7654964	7656440	7657016	0	7658086	7658407	0	0	0	0	0	0
2	Exec_Auto	1	19819557	19	1	0	1	2	0	B	1	1	0	1770419	0	0	0	0	0	7664407	7664476	7665607	7666286	7666895	7668313	0	7668633	0	0	0	0	0	0
2	Exec_Auto	0	19819557	0	1	0	3	0	0	B	1	1	0	7674634	0	0	0	0	0	7674652	7674722	7675544	7676223	7676614	7677465	0	7677786	0	0	0	0	0	0
2	Exec_Auto	0	19819557	1	0	1	3	0	1	A	1	1	0	7674634	0	0	0	0	0	7683787	7683842	7684850	7685826	7686330	7686937	0	7687258	0	0	0	0	0	0
2	Exec_Auto	0	19819557	2	1	0	1	0	0	B	1	1	0	7674634	0	0	0	0	0	7693258	7693307	7694528	7695388	7695940	7696766	0	7697087	0	0	0	0	0	0
2	Exec_Auto	0	19819557	3	0	1	2	0	1		1	0	254	7674634	0	0	0	0	0	7703087	7703172	7703731	0	0	0	0	7716931	0	0	0	0	7713731	0
2	Exec_Auto	0	19819557	3	0	1	2	0	1		1	0	254	7674634	0	0	0	0	0	7722932	7722984	7723543	0	0	0	0	7736743	0	0	0	0	7733543	0
2	Exec_Auto	0	19819557	3	0	1	2	0	1	A	1	1	0	7674634	0	0	0	0	0	7742743	7742816	7743375	7749722	7750263	7751045	0	7751366	0	0	0	0	0	0
2	Exec_Auto	0	19819557	4	1	0	1	0	0		1	0	254	7674634	0	0	0	0	0	7757367	7757443	7758802	0	0	0	0	7772002	0	0	0	0	7768802	0
2	Exec_Auto	0	19819557	4	1	0	1	0	0	A	0	0	0	7674634	0	0	0	0	0	7778002	7778072	7779431	7780952	7781502	0	7782097	7782418	0	0	0	0	0	0
2	Exec_Auto	0	19819557	5	0	1	3	0	1	A	1	1	0	7674634	0	0	0	0	0	7788419	7788442	7789384	7790298	7790737	7791635	0	7791956	0	0	0	0	0	0
2	Exec_Auto	0	19819557	6	1	0	2	3	0	B	1	1	0	7674634	0	0	0	0	0	7797957	7798020	7799058	7799865	7800263	7801641	0	7801963	0	0	0	0	0	0
2	Exec_Auto	0	19819557	7	0	1	1	0	1	A	1	0	0	7674634	0	0	0	0	0	7807965	7808017	7809105	7809934	7810381	7811792	0	7812113	0	0	0	0	0	0
2	Exec_Auto	0	19819557	8	0	1	3	2	1	A	1	1	0	7674634	0	0	0	0	0	7818114	7818170	7819451	7826913	7827383	7828027	0	7828350	0	0	0	0	0	0
2	Exec_Auto	0	19819557	9	1	0	2	0	0		1	0	254	7674634	0	0	0	0	0	7834350	7834403	7835334	0	0	0	0	7848534	0	0	0	0	7845334	0
2	Exec_Auto	0	19819557	9	1	0	2	0	0		1	0	253	7674634	0	0	0	0	0	7854534	7854610	7855541	7860113	0	0	0	7873313	0	0	0	7870113	0	0
2	Exec_Auto	0	19819557	9	1	0	2	0	0		1	0	253	7674634	0	0	0	0	0	7879313	7879393	7880324	7885241	0	0	0	7898441	0	0	0	7895241	0	0
2	Exec_Auto	0	19819557	9	1	0	2	0	0		1	0	253	7674634	0	0	0	0	0	7904441	7907431	7908362	7911304	0	0	0	7924504	0	0	0	7921304	0	0
2	Exec_Auto	0	19819557	9	1	0	2	0	0		1	0	254	7674634	0	0	0	0	0	7930505	7930574	7931505	0	0	0	0	7944705	0	0	0	0	7941505	0
2	Exec_Auto	0	19819557	9	1	0	2	0	0		1	0	254	7674634	0	0	0	0	0	7950706	7950763	7951694	0	0	0	0	7964894	0	0	0	0	7961694	0
2	Exec_Auto	0	19819557	9	1	0	2	0	0		1	0	254	7674634	0	0	0	0	0	7970895	7970978	7971909	0	0	0	0	7985109	0	0	0	0	7981909	0
2	Exec_Auto	0	19819557	9	1	0	2	0	0		1	0	254	7674634	0	0	0	0	0	7991109	7991174	7992105	0	0	0	0	8005305	0	0	0	0	8002105	0
2	Exec_Auto	0	19819557	9	1	0	2	0	0		1	0	254	7674634	0	0	0	0	0	8011306	8011385	8012316	0	0	0	0	8025516	0	0	0	0	8022316	0
2	Exec_Auto	0	19819557	9	1	0	2	0	0		1	0	254	7674634	0	0	0	0	0	8031517	8031585	8032516	0	0	0	0	8045716	0	0	0	0	8042516	0
2	Exec_Auto	0	19819557	9	1	0	2	0	0		1	0	254	7674634	0	0	0	0	0	8051716	8051779	8052710	0	0	0	0	8065910	0	0	0	0	8062710	0
2	Exec_Auto	0	19819557	9	1	0	2	0	0		1	0	254	7674634	0	0	0	0	0	8071910	8071978	8072909	0	0	0	0	8086109	0	0	0	0	8082909	0
2	Exec_Auto	0	19819557	9	1	0	2	0	0		1	0	254	7674634	0	0	0	0	0	8092110	8092183	8093114	0	0	0	0	8106314	0	0	0	0	8103114	0
2	Exec_Auto	0	19819557	9	1	0	2	0	0		1	0	254	7674634	0	0	0	0	0	8112315	8112357	8113288	0	0	0	0	8126488	0	0	0	0	8123288	0
2	Exec_Auto	0	19819557	9	1	0	2	0	0		1	0	254	7674634	0	0	0	0	0	8132489	8132565	8133496	0	0	0	0	8146696	0	0	0	0	8143496	0
2	Exec_Auto	0	19819557	9	1	0	2	0	0		1	0	254	7674634	0	0	0	0	0	8152696	8152761	8153692	0	0	0	0	8166892	0	0	0	0	8163692	0
2	Exec_Auto	0	19819557	9	1	0	2	0	0		1	0	254	7674634	0	0	0	0	0	8172893	8172954	8173885	0	0	0	0	8187085	0	0	0	0	8183885	0
2	Exec_Auto	0	19819557	9	1	0	2	0	0		1	0	254	7674634	0	0	0	0	0	8193086	8193113	8194044	0	0	0	0	8207244	0	0	0	0	8204044	0
2	Exec_Auto	0	19819557	9	1	0	2	0	0		1	0	254	7674634	0	0	0	0	0	8213245	8213301	8214232	0	0	0	0	8227432	0	0	0	0	8224232	0
2	Exec_Auto	0	19819557	9	1	0	2	0	0		1	0	254	7674634	0	0	0	0	0	8233432	8233476	8234407	0	0	0	0	8247607	0	0	0	0	8244407	0
2	Exec_Auto	0	19819557	9	1	0	2	0	0		1	0	254	7674634	0	0	0	0	0	8253608	8253679	8254610	0	0	0	0	8267810	0	0	0	0	8264610	0
2	Exec_Auto	0	19819557	9	1	0	2	0	0		1	0	254	7674634	0	0	0	0	0	8273810	8273882	8274813	0	0	0	0	8288013	0	0	0	0	8284813	0
2	Exec_Auto	0	19819557	9	1	0	2	0	0		1	0	254	7674634	0	0	0	0	0	8294013	8294074	8295005	0	0	0	0	8308205	0	0	0	0	8305005	0
2	Exec_Auto	0	19819557	9	1	0	2	0	0		1	0	254	7674634	0	0	0	0	0	8314205	8314229	8315160	0	0	0	0	8328360	0	0	0	0	8325160	0
2	Exec_Auto	0	19819557	9	1	0	2	0	0		1	0	254	7674634	0	0	0	0	0	8334360	8334435	8335366	0	0	0	0	8348566	0	0	0	0	8345366	0
2	Exec_Auto	0	19819557	9	1	0	2	0	0		1	0	254	7674634	0	0	0	0	0	8354566	8354631	8355562	0	0	0	0	8368762	0	0	0	0	8365562	0
2	Exec_Auto	0	19819557	9	1	0	2	0	0		1	0	254	7674634	0	0	0	0	0	8374762	8374835	8375766	0	0	0	0	8388966	0	0	0	0	8385766	0
2	Exec_Auto	0	19819557	9	1	0	2	0	0		1	0	254	7674634	0	0	0	0	0	8394969	8394998	8395929	0	0	0	0	8409129	0	0	0	0	8405929	0
2	Exec_Auto	0	19819557	9	1	0	2	0	0		1	0	254	7674634	0	0	0	0	0	8415130	8415197	8416128	0	0	0	0	8429328	0	0	0	0	8426128	0
2	Exec_Auto	0	19819557	9	1	0	2	0	0		1	0	254	7674634	0	0	0	0	0	8435328	8435344	8436275	0	0	0	0	8449475	0	0	0	0	8446275	0
2	Exec_Auto	0	19819557	9	1	0	2	0	0		1	0	253	7674634	0	0	0	0	0	8455475	8455536	8456467	8456911	0	0	0	8470111	0	0	0	8466911	0	0
2	Exec_Auto	0	19819557	9	1	0	2	0	0		1	0	253	7674634	0	0	0	0	0	8476111	8476173	8477104	8486703	0	0	0	8499903	0	0	0	8496703	0	0
2	Exec_Auto	0	19819557	9	1	0	2	0	0		1	0	253	7674634	0	0	0	0	0	8505904	8505976	8506907	8508896	0	0	0	8522096	0	0	0	8518896	0	0
2	Exec_Auto	0	19819557	9	1	0	2	0	0		1	0	254	7674634	0	0	0	0	0	8528096	8528165	8529096	0	0	0	0	8542296	0	0	0	0	8539096	0
2	Exec_Auto	0	19819557	9	1	0	2	0	0		1	0	254	7674634	0	0	0	0	0	8548296	8548355	8549286	0	0	0	0	8562486	0	0	0	0	8559286	0
2	Exec_Auto	0	19819557	9	1	0	2	0	0		1	0	254	7674634	0	0	0	0	0	8568487	8568527	8569458	0	0	0	0	8582658	0	0	0	0	8579458	0
2	Exec_Auto	0	19819557	9	1	0	2	0	0		1	0	254	7674634	0	0	0	0	0	8588658	8588734	8589665	0	0	0	0	8602865	0	0	0	0	8599665	0
2	Exec_Auto	0	19819557	9	1	0	2	0	0		1	0	254	7674634	0	0	0	0	0	8608865	8608925	8609856	0	0	0	0	8623056	0	0	0	0	8619856	0
2	Exec_Auto	0	19819557	9	1	0	2	0	0		1	0	254	7674634	0	0	0	0	0	8629057	8629107	8630038	0	0	0	0	8643238	0	0	0	0	8640038	0
2	Exec_Auto	0	19819557	9	1	0	2	0	0		1	0	254	7674634	0	0	0	0	0	8649240	8649305	8650236	0	0	0	0	8663436	0	0	0	0	8660236	0
2	Exec_Auto	0	19819557	9	1	0	2	0	0		1	0	254	7674634	0	0	0	0	0	8669437	8669493	8670424	0	0	0	0	8683624	0	0	0	0	8680424	0
2	Exec_Auto	0	19819557	9	1	0	2	0	0		1	0	254	7674634	0	0	0	0	0	8689625	8689686	8690617	0	0	0	0	8703817	0	0	0	0	8700617	0
2	Exec_Auto	0	19819557	9	1	0	2	0	0		1	0	254	7674634	0	0	0	0	0	8709817	8709868	8710799	0	0	0	0	8723999	0	0	0	0	8720799	0
2	Exec_Auto	0	19819557	9	1	0	2	0	0		1	0	254	7674634	0	0	0	0	0	8729999	8730041	8730972	0	0	0	0	8744172	0	0	0	0	8740972	0
2	Exec_Auto	0	19819557	9	1	0	2	0	0		1	0	254	7674634	0	0	0	0	0	8750174	8750244	8751175	0	0	0	0	8764375	0	0	0	0	8761175	0
2	Exec_Auto	0	19819557	9	1	0	2	0	0		1	0	254	7674634	0	0	0	0	0	8770376	8770446	8771377	0	0	0	0	8784577	0	0	0	0	8781377	0
2	Exec_Auto	0	19819557	9	1	0	2	0	0		1	0	254	7674634	0	0	0	0	0	8790578	8790657	8791588	0	0	0	0	8804788	0	0	0	0	8801588	0
2	Exec_Auto	0	19819557	9	1	0	2	0	0		1	0	254	7674634	0	0	0	0	0	8810788	8810851	8811782	0	0	0	0	8824982	0	0	0	0	8821782	0
2	Exec_Auto	0	19819557	9	1	0	2	0	0		1	0	254	7674634	0	0	0	0	0	8830983	8831055	8831986	0	0	0	0	8845186	0	0	0	0	8841986	0
2	Exec_Auto	0	19819557	9	1	0	2	0	0		1	0	254	7674634	0	0	0	0	0	8851186	8851258	8852189	0	0	0	0	8865389	0	0	0	0	8862189	0
2	Exec_Auto	0	19819557	9	1	0	2	0	0		1	0	254	7674634	0	0	0	0	0	8871390	8871459	8872390	0	0	0	0	8885590	0	0	0	0	8882390	0
2	Exec_Auto	0	19819557	9	1	0	2	0	0		1	0	254	7674634	0	0	0	0	0	8891590	8891653	8892584	0	0	0	0	8905784	0	0	0	0	8902584	0
2	Exec_Auto	0	19819557	9	1	0	2	0	0		1	0	254	7674634	0	0	0	0	0	8911785	8911864	8912795	0	0	0	0	8925995	0	0	0	0	8922795	0
2	Exec_Auto	0	19819557	9	1	0	2	0	0		1	0	254	7674634	0	0	0	0	0	8931995	8932065	8932996	0	0	0	0	8946196	0	0	0	0	8942996	0
2	Exec_Auto	0	19819557	9	1	0	2	0	0		1	0	254	7674634	0	0	0	0	0	8952197	8952263	8953194	0	0	0	0	8966394	0	0	0	0	8963194	0
2	Exec_Auto	0	19819557	9	1	0	2	0	0		1	0	254	7674634	0	0	0	0	0	8972394	8972439	8973370	0	0	0	0	8986570	0	0	0	0	8983370	0
2	Exec_Auto	0	19819557	9	1	0	2	0	0		1	0	254	7674634	0	0	0	0	0	8992570	8992636	8993567	0	0	0	0	9006767	0	0	0	0	9003567	0
2	Exec_Auto	0	19819557	9	1	0	2	0	0		1	0	254	7674634	0	0	0	0	0	9012768	9012797	9013728	0	0	0	0	9026928	0	0	0	0	9023728	0
2	Exec_Auto	0	19819557	9	1	0	2	0	0		1	0	254	7674634	0	0	0	0	0	9032928	9032989	9033920	0	0	0	0	9047120	0	0	0	0	9043920	0
2	Exec_Auto	0	19819557	9	1	0	2	0	0		1	0	253	7674634	0	0	0	0	0	9053121	9053178	9054109	9063404	0	0	0	9076604	0	0	0	9073404	0	0
2	Exec_Auto	0	19819557	9	1	0	2	0	0		1	0	254	7674634	0	0	0	0	0	9082604	9082674	9083605	0	0	0	0	9096805	0	0	0	0	9093605	0
2	Exec_Auto	0	19819557	9	1	0	2	0	0		1	0	254	7674634	0	0	0	0	0	9102805	9102863	9103794	0	0	0	0	9116994	0	0	0	0	9113794	0
2	Exec_Auto	0	19819557	9	1	0	2	0	0		1	0	254	7674634	0	0	0	0	0	9122995	9123061	9123992	0	0	0	0	9137192	0	0	0	0	9133992	0
2	Exec_Auto	0	19819557	9	1	0	2	0	0		1	0	254	7674634	0	0	0	0	0	9143193	9143249	9144180	0	0	0	0	9157380	0	0	0	0	9154180	0
2	Exec_Auto	0	19819557	9	1	0	2	0	0		1	0	254	7674634	0	0	0	0	0	9163381	9163458	9164389	0	0	0	0	9177589	0	0	0	0	9174389	0
2	Exec_Auto	0	19819557	9	1	0	2	0	0		1	0	254	7674634	0	0	0	0	0	9183590	9183634	9184565	0	0	0	0	9197765	0	0	0	0	9194565	0
2	Exec_Auto	0	19819557	9	1	0	2	0	0		1	0	254	7674634	0	0	0	0	0	9203766	9203811	9204742	0	0	0	0	9217942	0	0	0	0	9214742	0
2	Exec_Auto	0	19819557	9	1	0	2	0	0		1	0	254	7674634	0	0	0	0	0	9223942	9224013	9224944	0	0	0	0	9238144	0	0	0	0	9234944	0
2	Exec_Auto	0	19819557	9	1	0	2	0	0		1	0	254	7674634	0	0	0	0	0	9244145	9244212	9245143	0	0	0	0	9258343	0	0	0	0	9255143	0
2	Exec_Auto	0	19819557	9	1	0	2	0	0		1	0	254	7674634	0	0	0	0	0	9264343	9264378	9265309	0	0	0	0	9278509	0	0	0	0	9275309	0
2	Exec_Auto	0	19819557	9	1	0	2	0	0		1	0	253	7674634	0	0	0	0	0	9284509	9284573	9285504	9290071	0	0	0	9303271	0	0	0	9300071	0	0
2	Exec_Auto	0	19819557	9	1	0	2	0	0		1	0	254	7674634	0	0	0	0	0	9309272	9309302	9310233	0	0	0	0	9323433	0	0	0	0	9320233	0
2	Exec_Auto	0	19819557	9	1	0	2	0	0		1	0	254	7674634	0	0	0	0	0	9329434	9329493	9330424	0	0	0	0	9343624	0	0	0	0	9340424	0
2	Exec_Auto	0	19819557	9	1	0	2	0	0		1	0	254	7674634	0	0	0	0	0	9349625	9349692	9350623	0	0	0	0	9363823	0	0	0	0	9360623	0
2	Exec_Auto	0	19819557	9	1	0	2	0	0		1	0	254	7674634	0	0	0	0	0	9369824	9369890	9370821	0	0	0	0	9384021	0	0	0	0	9380821	0
2	Exec_Auto	0	19819557	9	1	0	2	0	0		1	0	254	7674634	0	0	0	0	0	9390022	9390085	9391016	0	0	0	0	9404216	0	0	0	0	9401016	0
2	Exec_Auto	0	19819557	9	1	0	2	0	0		1	0	254	7674634	0	0	0	0	0	9410217	9410282	9411213	0	0	0	0	9424413	0	0	0	0	9421213	0
2	Exec_Auto	0	19819557	9	1	0	2	0	0		1	0	254	7674634	0	0	0	0	0	9430413	9430457	9431388	0	0	0	0	9444588	0	0	0	0	9441388	0
2	Exec_Auto	0	19819557	9	1	0	2	0	0		1	0	254	7674634	0	0	0	0	0	9450589	9450648	9451579	0	0	0	0	9464779	0	0	0	0	9461579	0
2	Exec_Auto	0	19819557	9	1	0	2	0	0		1	0	253	7674634	0	0	0	0	0	9470779	9470845	9471776	9477570	0	0	0	9490770	0	0	0	9487570	0	0
2	Exec_Auto	0	19819557	9	1	0	2	0	0		1	0	254	7674634	0	0	0	0	0	9496771	9496819	9497750	0	0	0	0	9510950	0	0	0	0	9507750	0
2	Exec_Auto	0	19819557	9	1	0	2	0	0		1	0	254	7674634	0	0	0	0	0	9516951	9517020	9517951	0	0	0	0	9531151	0	0	0	0	9527951	0
2	Exec_Auto	0	19819557	9	1	0	2	0	0		1	0	254	7674634	0	0	0	0	0	9537151	9537212	9538143	0	0	0	0	9551343	0	0	0	0	9548143	0
2	Exec_Auto	0	19819557	9	1	0	2	0	0		1	0	254	7674634	0	0	0	0	0	9557343	9557397	9558328	0	0	0	0	9571528	0	0	0	0	9568328	0
2	Exec_Auto	0	19819557	9	1	0	2	0	0		1	0	254	7674634	0	0	0	0	0	9577529	9577590	9578521	0	0	0	0	9591721	0	0	0	0	9588521	0
2	Exec_Auto	0	19819557	9	1	0	2	0	0		1	0	253	7674634	0	0	0	0	0	9597721	9597781	9598712	9603353	0	0	0	9616553	0	0	0	9613353	0	0
2	Exec_Auto	0	19819557	9	1	0	2	0	0		1	0	254	7674634	0	0	0	0	0	9622555	9622615	9623546	0	0	0	0	9636746	0	0	0	0	9633546	0
2	Exec_Auto	0	19819557	9	1	0	2	0	0		1	0	254	7674634	0	0	0	0	0	9642747	9642822	9643753	0	0	0	0	9656953	0	0	0	0	9653753	0
2	Exec_Auto	0	19819557	9	1	0	2	0	0	A	0	0	252	7674634	0	0	0	0	0	9662953	9662999	9663930	9667962	9670831	0	0	9674272	0	0	9671072	0	0	0
2	Exec_Auto	0	19819557	9	1	0	2	0	0		0	0	253	7674634	0	0	0	0	0	9680272	9680355	9681286	9683702	0	0	0	9696902	0	0	0	9693702	0	0
2	Exec_Auto	0	19819557	9	1	0	2	0	0		0	0	254	7674634	0	0	0	0	0	9702903	9702967	9703898	0	0	0	0	9717098	0	0	0	0	9713898	0
2	Exec_Auto	0	19819557	9	1	0	2	0	0		0	0	254	7674634	0	0	0	0	0	9723098	9723156	9724087	0	0	0	0	9737287	0	0	0	0	9734087	0
2	Exec_Auto	0	19819557	9	1	0	2	0	0		0	0	254	7674634	0	0	0	0	0	9743288	9743368	9744299	0	0	0	0	9757499	0	0	0	0	9754299	0
2	Exec_Auto	0	19819557	9	1	0	2	0	0		0	0	254	7674634	0	0	0	0	0	9763500	9763574	9764505	0	0	0	0	9777705	0	0	0	0	9774505	0
2	Exec_Auto	0	19819557	9	1	0	2	0	0		0	0	254	7674634	0	0	0	0	0	9783705	9783732	9784663	0	0	0	0	9797863	0	0	0	0	9794663	0
2	Exec_Auto	0	19819557	9	1	0	2	0	0		0	0	253	7674634	0	0	0	0	0	9803864	9803932	9804863	9807084	0	0	0	9820284	0	0	0	9817084	0	0
2	Exec_Auto	0	19819557	9	1	0	2	0	0		0	0	254	7674634	0	0	0	0	0	9826285	9826349	9827280	0	0	0	0	9840480	0	0	0	0	9837280	0
2	Exec_Auto	0	19819557	9	1	0	2	0	0		0	0	255	7674634	0	0	0	0	0	9846481	9846546	0	0	0	0	0	9848657	0	0	0	0	0	9847157
2	Exec_Auto	0	19819557	9	1	0	2	0	0		0	0	253	7674634	0	0	0	0	0	9854657	9854705	9855636	9863807	0	0	0	9877007	0	0	0	9873807	0	0
2	Exec_Auto	0	19819557	9	1	0	2	0	0		0	0	254	7674634	0	0	0	0	0	9883008	9883060	9883991	0	0	0	0	9897191	0	0	0	0	9893991	0
2	Exec_Auto	0	19819557	9	1	0	2	0	0		0	0	255	7674634	0	0	0	0	0	9903192	9903231	0	0	0	0	0	9904863	0	0	0	0	0	9903363
2	Exec_Auto	0	19819557	9	1	0	2	0	0		0	0	255	7674634	0	0	0	0	0	9910864	9910913	0	0	0	0	0	9912769	0	0	0	0	0	9911269
2	Exec_Auto	0	19819557	9	1	0	2	0	0		0	0	253	7674634	0	0	0	0	0	9918770	9918849	9919780	9924588	0	0	0	9937788	0	0	0	9934588	0	0
2	Exec_Auto	0	19819557	9	1	0	2	0	0		0	0	254	7674634	0	0	0	0	0	9943788	9943856	9944787	0	0	0	0	9957987	0	0	0	0	9954787	0
2	Exec_Auto	0	19819557	9	1	0	2	0	0		0	0	254	7674634	0	0	0	0	0	9963987	9964064	9964995	0	0	0	0	9978195	0	0	0	0	9974995	0
2	Exec_Auto	0	19819557	9	1	0	2	0	0		0	0	254	7674634	0	0	0	0	0	9984195	9984227	9985158	0	0	0	0	9998358	0	0	0	0	9995158	0
2	Exec_Auto	0	19819557	9	1	0	2	0	0		0	0	254	7674634	0	0	0	0	0	10004359	10004432	10005363	0	0	0	0	10018563	0	0	0	0	10015363	0
2	Exec_Auto	0	19819557	9	1	0	2	0	0		0	0	254	7674634	0	0	0	0	0	10024564	10024639	10025570	0	0	0	0	10038770	0	0	0	0	10035570	0
2	Exec_Auto	0	19819557	9	1	0	2	0	0		0	0	254	7674634	0	0	0	0	0	10044771	10044835	10045766	0	0	0	0	10058966	0	0	0	0	10055766	0
2	Exec_Auto	0	19819557	9	1	0	2	0	0		0	0	254	7674634	0	0	0	0	0	10064966	10065016	10065947	0	0	0	0	10079147	0	0	0	0	10075947	0
2	Exec_Auto	0	19819557	9	1	0	2	0	0		0	0	254	7674634	0	0	0	0	0	10085148	10085203	10086134	0	0	0	0	10099334	0	0	0	0	10096134	0
2	Exec_Auto	0	19819557	9	1	0	2	0	0		0	0	254	7674634	0	0	0	0	0	10105336	10105399	10106330	0	0	0	0	10119530	0	0	0	0	10116330	0
2	Exec_Auto	0	19819557	9	1	0	2	0	0		0	0	253	7674634	0	0	0	0	0	10125531	10125557	10126488	10133530	0	0	0	10146730	0	0	0	10143530	0	0
2	Exec_Auto	0	19819557	9	1	0	2	0	0		0	0	253	7674634	0	0	0	0	0	10152732	10152799	10153730	10154673	0	0	0	10167873	0	0	0	10164673	0	0
2	Exec_Auto	0	19819557	9	1	0	2	0	0		0	0	254	7674634	0	0	0	0	0	10173873	10173927	10174858	0	0	0	0	10188058	0	0	0	0	10184858	0
2	Exec_Auto	0	19819557	9	1	0	2	0	0		0	0	254	7674634	0	0	0	0	0	10194058	10194110	10195041	0	0	0	0	10208241	0	0	0	0	10205041	0
2	Exec_Auto	0	19819557	9	1	0	2	0	0		0	0	254	7674634	0	0	0	0	0	10214242	10214312	10215243	0	0	0	0	10228443	0	0	0	0	10225243	0
2	Exec_Auto	0	19819557	9	1	0	2	0	0		0	0	254	7674634	0	0	0	0	0	10234443	10234483	10235414	0	0	0	0	10248614	0	0	0	0	10245414	0
2	Exec_Auto	0	19819557	9	1	0	2	0	0		0	0	253	7674634	0	0	0	0	0	10254614	10254688	10255619	10264188	0	0	0	10277388	0	0	0	10274188	0	0
2	Exec_Auto	0	19819557	9	1	0	2	0	0		0	0	254	7674634	0	0	0	0	0	10283388	10283442	10284373	0	0	0	0	10297573	0	0	0	0	10294373	0
2	Exec_Auto	0	19819557	9	1	0	2	0	0		0	0	255	7674634	0	0	0	0	0	10303575	10303646	0	0	0	0	0	10305673	0	0	0	0	0	10304173
2	Exec_Auto	0	19819557	9	1	0	2	0	0	B	1	1	0	7674634	0	0	0	0	0	10311674	10311734	10312665	10313967	10314394	10315006	0	10315328	0	0	0	0	0	0
2	Exec_Auto	1	19819557	10	1	0	1	0	0	A	0	0	252	7674634	0	0	0	0	0	10321328	10321394	10322216	10323204	10323604	0	0	10327372	0	0	10324172	0	0	0
2	Exec_Auto	1	19819557	10	1	0	1	0	0	B	1	1	0	7674634	0	0	0	0	0	10333372	10333419	10334241	10334873	10335329	10336180	0	10336500	0	0	0	0	0	0
2	Exec_Auto	1	19819557	11	1	0	3	0	0	B	1	1	0	7674634	0	0	0	0	0	10342500	10342579	10343587	10346550	10346954	10347561	0	10347881	0	0	0	0	0	0
2	Exec_Auto	1	19819557	12	1	0	2	1	0		1	0	255	7674634	0	0	0	0	0	10353881	10353941	0	0	0	0	0	10356475	0	0	0	0	0	10354975
2	Exec_Auto	1	19819557	12	1	0	2	1	0		1	0	253	7674634	0	0	0	0	0	10362475	10363649	10364870	10364958	0	0	0	10378158	0	0	0	10374958	0	0
2	Exec_Auto	1	19819557	12	1	0	2	1	0		1	0	253	7674634	0	0	0	0	0	10384158	10393925	10395146	10398066	0	0	0	10411266	0	0	0	10408066	0	0
2	Exec_Auto	1	19819557	12	1	0	2	1	0		1	0	254	7674634	0	0	0	0	0	10417266	10417318	10418539	0	0	0	0	10431739	0	0	0	0	10428539	0
2	Exec_Auto	1	19819557	12	1	0	2	1	0		1	0	254	7674634	0	0	0	0	0	10437739	10437814	10439035	0	0	0	0	10452235	0	0	0	0	10449035	0
2	Exec_Auto	1	19819557	12	1	0	2	1	0		1	0	254	7674634	0	0	0	0	0	10458235	10458306	10459527	0	0	0	0	10472727	0	0	0	0	10469527	0
2	Exec_Auto	1	19819557	12	1	0	2	1	0		1	0	254	7674634	0	0	0	0	0	10478728	10478785	10480006	0	0	0	0	10493206	0	0	0	0	10490006	0
2	Exec_Auto	1	19819557	12	1	0	2	1	0		1	0	254	7674634	0	0	0	0	0	10499206	10499303	10500524	0	0	0	0	10513724	0	0	0	0	10510524	0
2	Exec_Auto	1	19819557	12	1	0	2	1	0		1	0	253	7674634	0	0	0	0	0	10519724	10519794	10521015	10522889	0	0	0	10536089	0	0	0	10532889	0	0
2	Exec_Auto	1	19819557	12	1	0	2	1	0		1	0	254	7674634	0	0	0	0	0	10542090	10542163	10543384	0	0	0	0	10556584	0	0	0	0	10553384	0
2	Exec_Auto	1	19819557	12	1	0	2	1	0		1	0	254	7674634	0	0	0	0	0	10562585	10562652	10563873	0	0	0	0	10577073	0	0	0	0	10573873	0
2	Exec_Auto	1	19819557	12	1	0	2	1	0		1	0	254	7674634	0	0	0	0	0	10583073	10583122	10584343	0	0	0	0	10597543	0	0	0	0	10594343	0
2	Exec_Auto	1	19819557	12	1	0	2	1	0		1	0	253	7674634	0	0	0	0	0	10603544	10603617	10604838	10605635	0	0	0	10618835	0	0	0	10615635	0	0
2	Exec_Auto	1	19819557	12	1	0	2	1	0		1	0	253	7674634	0	0	0	0	0	10624835	10624899	10626120	10628699	0	0	0	10641899	0	0	0	10638699	0	0
2	Exec_Auto	1	19819557	12	1	0	2	1	0		1	0	254	7674634	0	0	0	0	0	10647901	10647961	10649182	0	0	0	0	10662382	0	0	0	0	10659182	0
2	Exec_Auto	1	19819557	12	1	0	2	1	0		1	0	254	7674634	0	0	0	0	0	10668383	10668437	10669658	0	0	0	0	10682858	0	0	0	0	10679658	0
2	Exec_Auto	1	19819557	12	1	0	2	1	0		1	0	254	7674634	0	0	0	0	0	10688858	10688910	10690131	0	0	0	0	10703331	0	0	0	0	10700131	0
2	Exec_Auto	1	19819557	12	1	0	2	1	0		1	0	253	7674634	0	0	0	0	0	10709331	10709402	10710623	10712256	0	0	0	10725456	0	0	0	10722256	0	0
2	Exec_Auto	1	19819557	12	1	0	2	1	0		1	0	254	7674634	0	0	0	0	0	10731457	10731513	10732734	0	0	0	0	10745934	0	0	0	0	10742734	0
2	Exec_Auto	1	19819557	12	1	0	2	1	0		1	0	254	7674634	0	0	0	0	0	10751935	10751993	10753214	0	0	0	0	10766414	0	0	0	0	10763214	0
2	Exec_Auto	1	19819557	12	1	0	2	1	0		1	0	254	7674634	0	0	0	0	0	10772415	10772440	10773661	0	0	0	0	10786861	0	0	0	0	10783661	0
2	Exec_Auto	1	19819557	12	1	0	2	1	0		1	0	254	7674634	0	0	0	0	0	10792862	10792925	10794146	0	0	0	0	10807346	0	0	0	0	10804146	0
2	Exec_Auto	1	19819557	12	1	0	2	1	0		1	0	254	7674634	0	0	0	0	0	10813347	10813394	10814615	0	0	0	0	10827815	0	0	0	0	10824615	0
2	Exec_Auto	1	19819557	12	1	0	2	1	0		1	0	254	7674634	0	0	0	0	0	10833817	10833882	10835103	0	0	0	0	10848303	0	0	0	0	10845103	0
2	Exec_Auto	1	19819557	12	1	0	2	1	0		1	0	253	7674634	0	0	0	0	0	10854303	10854354	10855575	10865225	0	0	0	10878425	0	0	0	10875225	0	0
2	Exec_Auto	1	19819557	12	1	0	2	1	0		1	0	253	7674634	0	0	0	0	0	10884426	10886497	10887718	10897375	0	0	0	10910575	0	0	0	10907375	0	0
2	Exec_Auto	1	19819557	12	1	0	2	1	0		1	0	254	7674634	0	0	0	0	0	10916575	10916630	10917851	0	0	0	0	10931051	0	0	0	0	10927851	0
2	Exec_Auto	1	19819557	12	1	0	2	1	0		1	0	254	7674634	0	0	0	0	0	10937053	10937114	10938335	0	0	0	0	10951535	0	0	0	0	10948335	0
2	Exec_Auto	1	19819557	12	1	0	2	1	0		1	0	254	7674634	0	0	0	0	0	10957535	10957595	10958816	0	0	0	0	10972016	0	0	0	0	10968816	0
2	Exec_Auto	1	19819557	12	1	0	2	1	0		1	0	254	7674634	0	0	0	0	0	10978017	10978084	10979305	0	0	0	0	10992505	0	0	0	0	10989305	0
2	Exec_Auto	1	19819557	12	1	0	2	1	0		1	0	253	7674634	0	0	0	0	0	10998505	11010359	11011580	11018074	0	0	0	11031274	0	0	0	11028074	0	0
2	Exec_Auto	1	19819557	12	1	0	2	1	0		1	0	254	7674634	0	0	0	0	0	11037275	11037372	11038593	0	0	0	0	11051793	0	0	0	0	11048593	0
2	Exec_Auto	1	19819557	12	1	0	2	1	0		1	0	253	7674634	0	0	0	0	0	11057793	11057847	11059068	11068315	0	0	0	11081515	0	0	0	11078315	0	0
2	Exec_Auto	1	19819557	12	1	0	2	1	0		1	0	254	7674634	0	0	0	0	0	11087516	11087566	11088787	0	0	0	0	11101987	0	0	0	0	11098787	0
2	Exec_Auto	1	19819557	12	1	0	2	1	0		1	0	254	7674634	0	0	0	0	0	11107988	11108051	11109272	0	0	0	0	11122472	0	0	0	0	11119272	0
2	Exec_Auto	1	19819557	12	1	0	2	1	0		1	0	254	7674634	0	0	0	0	0	11128473	11128557	11129778	0	0	0	0	11142978	0	0	0	0	11139778	0
2	Exec_Auto	1	19819557	12	1	0	2	1	0		1	0	254	7674634	0	0	0	0	0	11148979	11149056	11150277	0	0	0	0	11163477	0	0	0	0	11160277	0
2	Exec_Auto	1	19819557	12	1	0	2	1	0		1	0	254	7674634	0	0	0	0	0	11169477	11185616	11186837	0	0	0	0	11200037	0	0	0	0	11196837	0
2	Exec_Auto	1	19819557	12	1	0	2	1	0		1	0	253	7674634	0	0	0	0	0	11206037	11206107	11207328	11211547	0	0	0	11224747	0	0	0	11221547	0	0
2	Exec_Auto	1	19819557	12	1	0	2	1	0		1	0	254	7674634	0	0	0	0	0	11230748	11230792	11232013	0	0	0	0	11245213	0	0	0	0	11242013	0
2	Exec_Auto	1	19819557	12	1	0	2	1	0		1	0	254	7674634	0	0	0	0	0	11251213	11251277	11252498	0	0	0	0	11265698	0	0	0	0	11262498	0
2	Exec_Auto	1	19819557	12	1	0	2	1	0		1	0	254	7674634	0	0	0	0	0	11271699	11271760	11272981	0	0	0	0	11286182	0	0	0	0	11282981	0
2	Exec_Auto	1	19819557	12	1	0	2	1	0		1	0	254	7674634	0	0	0	0	0	11292183	11292228	11293449	0	0	0	0	11306649	0	0	0	0	11303449	0
2	Exec_Auto	1	19819557	12	1	0	2	1	0		1	0	254	7674634	0	0	0	0	0	11312650	11312718	11313939	0	0	0	0	11327139	0	0	0	0	11323939	0
2	Exec_Auto	1	19819557	12	1	0	2	1	0		1	0	254	7674634	0	0	0	0	0	11333139	11355313	11356534	0	0	0	0	11369734	0	0	0	0	11366534	0
2	Exec_Auto	1	19819557	12	1	0	2	1	0		1	0	254	7674634	0	0	0	0	0	11375735	11391586	11392807	0	0	0	0	11406007	0	0	0	0	11402807	0
2	Exec_Auto	1	19819557	12	1	0	2	1	0		1	0	254	7674634	0	0	0	0	0	11412007	11412057	11413278	0	0	0	0	11426478	0	0	0	0	11423278	0
2	Exec_Auto	1	19819557	12	1	0	2	1	0		1	0	253	7674634	0	0	0	0	0	11432478	11432548	11433769	11443397	0	0	0	11456597	0	0	0	11453397	0	0
2	Exec_Auto	1	19819557	12	1	0	2	1	0		1	0	254	7674634	0	0	0	0	0	11462598	11469851	11471072	0	0	0	0	11484272	0	0	0	0	11481072	0
2	Exec_Auto	1	19819557	12	1	0	2	1	0		1	0	254	7674634	0	0	0	0	0	11490272	11490317	11491538	0	0	0	0	11504738	0	0	0	0	11501538	0
2	Exec_Auto	1	19819557	12	1	0	2	1	0		1	0	254	7674634	0	0	0	0	0	11510738	11528705	11529926	0	0	0	0	11543127	0	0	0	0	11539926	0
2	Exec_Auto	1	19819557	12	1	0	2	1	0		1	0	253	7674634	0	0	0	0	0	11549128	11549201	11550422	11550924	0	0	0	11564124	0	0	0	11560924	0	0
2	Exec_Auto	1	19819557	12	1	0	2	1	0		1	0	254	7674634	0	0	0	0	0	11570125	11570200	11571421	0	0	0	0	11584621	0	0	0	0	11581421	0
2	Exec_Auto	1	19819557	12	1	0	2	1	0		1	0	254	7674634	0	0	0	0	0	11590621	11590674	11591895	0	0	0	0	11605095	0	0	0	0	11601895	0
2	Exec_Auto	1	19819557	12	1	0	2	1	0		1	0	254	7674634	0	0	0	0	0	11611098	11611162	11612383	0	0	0	0	11625583	0	0	0	0	11622383	0
2	Exec_Auto	1	19819557	12	1	0	2	1	0		1	0	254	7674634	0	0	0	0	0	11631583	11631644	11632865	0	0	0	0	11646065	0	0	0	0	11642865	0
2	Exec_Auto	1	19819557	12	1	0	2	1	0		1	0	254	7674634	0	0	0	0	0	11652066	11652117	11653338	0	0	0	0	11666538	0	0	0	0	11663338	0
2	Exec_Auto	1	19819557	12	1	0	2	1	0		1	0	254	7674634	0	0	0	0	0	11672539	11672560	11673781	0	0	0	0	11686981	0	0	0	0	11683781	0
2	Exec_Auto	1	19819557	12	1	0	2	1	0		1	0	254	7674634	0	0	0	0	0	11692983	11693044	11694265	0	0	0	0	11707465	0	0	0	0	11704265	0
2	Exec_Auto	1	19819557	12	1	0	2	1	0		1	0	254	7674634	0	0	0	0	0	11713465	11713544	11714765	0	0	0	0	11727965	0	0	0	0	11724765	0
2	Exec_Auto	1	19819557	12	1	0	2	1	0		1	0	254	7674634	0	0	0	0	0	11733965	11734020	11735241	0	0	0	0	11748441	0	0	0	0	11745241	0
2	Exec_Auto	1	19819557	12	1	0	2	1	0		1	0	254	7674634	0	0	0	0	0	11754441	11754503	11755724	0	0	0	0	11768924	0	0	0	0	11765724	0
2	Exec_Auto	1	19819557	12	1	0	2	1	0		1	0	254	7674634	0	0	0	0	0	11774924	11775002	11776223	0	0	0	0	11789423	0	0	0	0	11786223	0
2	Exec_Auto	1	19819557	12	1	0	2	1	0		1	0	254	7674634	0	0	0	0	0	11795424	11795476	11796697	0	0	0	0	11809897	0	0	0	0	11806697	0
2	Exec_Auto	1	19819557	12	1	0	2	1	0		1	0	254	7674634	0	0	0	0	0	11815897	11815963	11817184	0	0	0	0	11830384	0	0	0	0	11827184	0
2	Exec_Auto	1	19819557	12	1	0	2	1	0		1	0	254	7674634	0	0	0	0	0	11836384	11836457	11837678	0	0	0	0	11850878	0	0	0	0	11847678	0
2	Exec_Auto	1	19819557	12	1	0	2	1	0		1	0	254	7674634	0	0	0	0	0	11856878	11856960	11858181	0	0	0	0	11871381	0	0	0	0	11868181	0
2	Exec_Auto	1	19819557	12	1	0	2	1	0		1	0	254	7674634	0	0	0	0	0	11877382	11877434	11878655	0	0	0	0	11891855	0	0	0	0	11888655	0
2	Exec_Auto	1	19819557	12	1	0	2	1	0		1	0	254	7674634	0	0	0	0	0	11897856	11897874	11899095	0	0	0	0	11912295	0	0	0	0	11909095	0
2	Exec_Auto	1	19819557	12	1	0	2	1	0		1	0	254	7674634	0	0	0	0	0	11918296	11918345	11919566	0	0	0	0	11932766	0	0	0	0	11929566	0
2	Exec_Auto	1	19819557	12	1	0	2	1	0		1	0	254	7674634	0	0	0	0	0	11938766	11938822	11940043	0	0	0	0	11953243	0	0	0	0	11950043	0
2	Exec_Auto	1	19819557	12	1	0	2	1	0		1	0	254	7674634	0	0	0	0	0	11959243	11959313	11960534	0	0	0	0	11973734	0	0	0	0	11970534	0
2	Exec_Auto	1	19819557	12	1	0	2	1	0		1	0	254	7674634	0	0	0	0	0	11979734	11979805	11981026	0	0	0	0	11994226	0	0	0	0	11991026	0
2	Exec_Auto	1	19819557	12	1	0	2	1	0		1	0	254	7674634	0	0	0	0	0	12000226	12000285	12001506	0	0	0	0	12014706	0	0	0	0	12011506	0
2	Exec_Auto	1	19819557	12	1	0	2	1	0		1	0	254	7674634	0	0	0	0	0	12020707	12020771	12021992	0	0	0	0	12035192	0	0	0	0	12031992	0
2	Exec_Auto	1	19819557	12	1	0	2	1	0		1	0	254	7674634	0	0	0	0	0	12041192	12041245	12042466	0	0	0	0	12055666	0	0	0	0	12052466	0
2	Exec_Auto	1	19819557	12	1	0	2	1	0		1	0	253	7674634	0	0	0	0	0	12061666	12061697	12062918	12066402	0	0	0	12079602	0	0	0	12076402	0	0
2	Exec_Auto	1	19819557	12	1	0	2	1	0		1	0	254	7674634	0	0	0	0	0	12085603	12085655	12086876	0	0	0	0	12100076	0	0	0	0	12096876	0
2	Exec_Auto	1	19819557	12	1	0	2	1	0	B	1	0	252	7674634	0	0	0	0	0	12106077	12106131	12107352	12108385	12109064	0	0	12113060	0	0	12109860	0	0	0
2	Exec_Auto	1	19819557	12	1	0	2	1	0	B	1	1	0	7674634	0	0	0	0	0	12119060	12119138	12120359	12120832	12121155	12121981	0	12122302	0	0	0	0	0	0
2	Exec_Auto	1	19819557	13	1	0	2	3	0	B	1	1	0	7674634	0	0	0	0	0	12128302	12128371	12128930	12130121	12130508	12131290	0	12131611	0	0	0	0	0	0
2	Exec_Auto	1	19819557	14	1	0	0	1	0		1	0	255	7674634	0	0	0	0	0	12137611	12140426	0	0	0	0	0	12143225	0	0	0	0	0	12141725
2	Exec_Auto	1	19819557	14	1	0	0	1	0		1	0	253	7674634	0	0	0	0	0	12149225	12152874	12154233	12156693	0	0	0	12169893	0	0	0	12166693	0	0
2	Exec_Auto	1	19819557	14	1	0	0	1	0		1	0	254	7674634	0	0	0	0	0	12175895	12175954	12177313	0	0	0	0	12190513	0	0	0	0	12187313	0
2	Exec_Auto	1	19819557	14	1	0	0	1	0		1	0	254	7674634	0	0	0	0	0	12196513	12196552	12197911	0	0	0	0	12211111	0	0	0	0	12207911	0
2	Exec_Auto	1	19819557	14	1	0	0	1	0		1	0	254	7674634	0	0	0	0	0	12217111	12217175	12218534	0	0	0	0	12231735	0	0	0	0	12228534	0
2	Exec_Auto	1	19819557	14	1	0	0	1	0		1	0	254	7674634	0	0	0	0	0	12237736	12237806	12239165	0	0	0	0	12252365	0	0	0	0	12249165	0
2	Exec_Auto	1	19819557	14	1	0	0	1	0		1	0	254	7674634	0	0	0	0	0	12258365	12258436	12259795	0	0	0	0	12272995	0	0	0	0	12269795	0
2	Exec_Auto	1	19819557	14	1	0	0	1	0		1	0	254	7674634	0	0	0	0	0	12278995	12279065	12280424	0	0	0	0	12293624	0	0	0	0	12290424	0
2	Exec_Auto	1	19819557	14	1	0	0	1	0		1	0	254	7674634	0	0	0	0	0	12299625	12299686	12301045	0	0	0	0	12314245	0	0	0	0	12311045	0
2	Exec_Auto	1	19819557	14	1	0	0	1	0		1	0	253	7674634	0	0	0	0	0	12320247	12320318	12321677	12326372	0	0	0	12339572	0	0	0	12336372	0	0
2	Exec_Auto	1	19819557	14	1	0	0	1	0		1	0	254	7674634	0	0	0	0	0	12345572	12345639	12346998	0	0	0	0	12360198	0	0	0	0	12356998	0
2	Exec_Auto	1	19819557	14	1	0	0	1	0		1	0	254	7674634	0	0	0	0	0	12366198	12366253	12367612	0	0	0	0	12380812	0	0	0	0	12377612	0
2	Exec_Auto	1	19819557	14	1	0	0	1	0		1	0	253	7674634	0	0	0	0	0	12386812	12386878	12388237	12388289	0	0	0	12401489	0	0	0	12398289	0	0
2	Exec_Auto	1	19819557	14	1	0	0	1	0		1	0	253	7674634	0	0	0	0	0	12407490	12407547	12408906	12410515	0	0	0	12423715	0	0	0	12420515	0	0
2	Exec_Auto	1	19819557	14	1	0	0	1	0		1	0	254	7674634	0	0	0	0	0	12429716	12431925	12433284	0	0	0	0	12446484	0	0	0	0	12443284	0
2	Exec_Auto	1	19819557	14	1	0	0	1	0		1	0	253	7674634	0	0	0	0	0	12452484	12452537	12453896	12454058	0	0	0	12467258	0	0	0	12464058	0	0
2	Exec_Auto	1	19819557	14	1	0	0	1	0		1	0	254	7674634	0	0	0	0	0	12473258	12473315	12474674	0	0	0	0	12487874	0	0	0	0	12484674	0
2	Exec_Auto	1	19819557	14	1	0	0	1	0		1	0	254	7674634	0	0	0	0	0	12493874	12493942	12495301	0	0	0	0	12508501	0	0	0	0	12505301	0
2	Exec_Auto	1	19819557	14	1	0	0	1	0		1	0	254	7674634	0	0	0	0	0	12514502	12514553	12515912	0	0	0	0	12529112	0	0	0	0	12525912	0
2	Exec_Auto	1	19819557	14	1	0	0	1	0		1	0	254	7674634	0	0	0	0	0	12535113	12535162	12536521	0	0	0	0	12549721	0	0	0	0	12546521	0
2	Exec_Auto	1	19819557	14	1	0	0	1	0		1	0	254	7674634	0	0	0	0	0	12555721	12555813	12557172	0	0	0	0	12570372	0	0	0	0	12567172	0
2	Exec_Auto	1	19819557	14	1	0	0	1	0		1	0	255	7674634	0	0	0	0	0	12576372	12576438	0	0	0	0	0	12578340	0	0	0	0	0	12576840
2	Exec_Auto	1	19819557	14	1	0	0	1	0		1	0	254	7674634	0	0	0	0	0	12584340	12584388	12585747	0	0	0	0	12598947	0	0	0	0	12595747	0
2	Exec_Auto	1	19819557	14	1	0	0	1	0		1	0	253	7674634	0	0	0	0	0	12604947	12605016	12606375	12606549	0	0	0	12619749	0	0	0	12616549	0	0
2	Exec_Auto	1	19819557	14	1	0	0	1	0		1	0	254	7674634	0	0	0	0	0	12625749	12625815	12627174	0	0	0	0	12640374	0	0	0	0	12637174	0
2	Exec_Auto	1	19819557	14	1	0	0	1	0		1	0	254	7674634	0	0	0	0	0	12646375	12646426	12647785	0	0	0	0	12660985	0	0	0	0	12657785	0
2	Exec_Auto	1	19819557	14	1	0	0	1	0		1	0	253	7674634	0	0	0	0	0	12666986	12667060	12668419	12670363	0	0	0	12683563	0	0	0	12680363	0	0
2	Exec_Auto	1	19819557	14	1	0	0	1	0		1	0	254	7674634	0	0	0	0	0	12689563	12689623	12690982	0	0	0	0	12704182	0	0	0	0	12700982	0
2	Exec_Auto	1	19819557	14	1	0	0	1	0		1	0	254	7674634	0	0	0	0	0	12710183	12710237	12711596	0	0	0	0	12724796	0	0	0	0	12721596	0
2	Exec_Auto	1	19819557	14	1	0	0	1	0		1	0	254	7674634	0	0	0	0	0	12730796	12730847	12732206	0	0	0	0	12745406	0	0	0	0	12742206	0
2	Exec_Auto	1	19819557	14	1	0	0	1	0		1	0	253	7674634	0	0	0	0	0	12751406	12751480	12752839	12757768	0	0	0	12770968	0	0	0	12767768	0	0
2	Exec_Auto	1	19819557	14	1	0	0	1	0		1	0	254	7674634	0	0	0	0	0	12776969	12777023	12778382	0	0	0	0	12791582	0	0	0	0	12788382	0
2	Exec_Auto	1	19819557	14	1	0	0	1	0		1	0	254	7674634	0	0	0	0	0	12797583	12797656	12799015	0	0	0	0	12812215	0	0	0	0	12809015	0
2	Exec_Auto	1	19819557	14	1	0	0	1	0		1	0	254	7674634	0	0	0	0	0	12818215	12818267	12819626	0	0	0	0	12832826	0	0	0	0	12829626	0
2	Exec_Auto	1	19819557	14	1	0	0	1	0		1	0	254	7674634	0	0	0	0	0	12838826	12838901	12840260	0	0	0	0	12853460	0	0	0	0	12850260	0
2	Exec_Auto	1	19819557	14	1	0	0	1	0		1	0	254	7674634	0	0	0	0	0	12859460	12859483	12860842	0	0	0	0	12874042	0	0	0	0	12870842	0
2	Exec_Auto	1	19819557	14	1	0	0	1	0		1	0	254	7674634	0	0	0	0	0	12880043	12880113	12881472	0	0	0	0	12894672	0	0	0	0	12891472	0
2	Exec_Auto	1	19819557	14	1	0	0	1	0		1	0	254	7674634	0	0	0	0	0	12900673	12900726	12902085	0	0	0	0	12915285	0	0	0	0	12912085	0
2	Exec_Auto	1	19819557	14	1	0	0	1	0		1	0	254	7674634	0	0	0	0	0	12921286	12921331	12922690	0	0	0	0	12935890	0	0	0	0	12932690	0
2	Exec_Auto	1	19819557	14	1	0	0	1	0		1	0	254	7674634	0	0	0	0	0	12941891	12941950	12943309	0	0	0	0	12956509	0	0	0	0	12953309	0
2	Exec_Auto	1	19819557	14	1	0	0	1	0		1	0	253	7674634	0	0	0	0	0	12962509	12962561	12963920	12973009	0	0	0	12986209	0	0	0	12983009	0	0
2	Exec_Auto	1	19819557	14	1	0	0	1	0		1	0	255	7674634	0	0	0	0	0	12992209	12992269	0	0	0	0	0	12994638	0	0	0	0	0	12993138
2	Exec_Auto	1	19819557	14	1	0	0	1	0		1	0	254	7674634	0	0	0	0	0	13000638	13000708	13002067	0	0	0	0	13015267	0	0	0	0	13012067	0
2	Exec_Auto	1	19819557	14	1	0	0	1	0		1	0	254	7674634	0	0	0	0	0	13021267	13021330	13022689	0	0	0	0	13035889	0	0	0	0	13032689	0
2	Exec_Auto	1	19819557	14	1	0	0	1	0		1	0	253	7674634	0	0	0	0	0	13041889	13041950	13043309	13053255	0	0	0	13066455	0	0	0	13063255	0	0
2	Exec_Auto	1	19819557	14	1	0	0	1	0		1	0	254	7674634	0	0	0	0	0	13072455	13094698	13096057	0	0	0	0	13109257	0	0	0	0	13106057	0
2	Exec_Auto	1	19819557	14	1	0	0	1	0		1	0	254	7674634	0	0	0	0	0	13115257	13153720	13155079	0	0	0	0	13168279	0	0	0	0	13165079	0
2	Exec_Auto	1	19819557	14	1	0	0	1	0		1	0	254	7674634	0	0	0	0	0	13174279	13174347	13175706	0	0	0	0	13188906	0	0	0	0	13185706	0
2	Exec_Auto	1	19819557	14	1	0	0	1	0		1	0	254	7674634	0	0	0	0	0	13194906	13194975	13196334	0	0	0	0	13209534	0	0	0	0	13206334	0
2	Exec_Auto	1	19819557	14	1	0	0	1	0		1	0	254	7674634	0	0	0	0	0	13215534	13215610	13216969	0	0	0	0	13230169	0	0	0	0	13226969	0
2	Exec_Auto	1	19819557	14	1	0	0	1	0		1	0	254	7674634	0	0	0	0	0	13236169	13236212	13237571	0	0	0	0	13250771	0	0	0	0	13247571	0
2	Exec_Auto	1	19819557	14	1	0	0	1	0		1	0	254	7674634	0	0	0	0	0	13256771	13263370	13264729	0	0	0	0	13277929	0	0	0	0	13274729	0
2	Exec_Auto	1	19819557	14	1	0	0	1	0		1	0	254	7674634	0	0	0	0	0	13283929	13283996	13285355	0	0	0	0	13298555	0	0	0	0	13295355	0
2	Exec_Auto	1	19819557	14	1	0	0	1	0		1	0	254	7674634	0	0	0	0	0	13304555	13304600	13305959	0	0	0	0	13319159	0	0	0	0	13315959	0
2	Exec_Auto	1	19819557	14	1	0	0	1	0		1	0	254	7674634	0	0	0	0	0	13325160	13325222	13326581	0	0	0	0	13339781	0	0	0	0	13336581	0
2	Exec_Auto	1	19819557	14	1	0	0	1	0		1	0	254	7674634	0	0	0	0	0	13345781	13345874	13347233	0	0	0	0	13360433	0	0	0	0	13357233	0
2	Exec_Auto	1	19819557	14	1	0	0	1	0		1	0	254	7674634	0	0	0	0	0	13366433	13366496	13367855	0	0	0	0	13381055	0	0	0	0	13377855	0
2	Exec_Auto	1	19819557	14	1	0	0	1	0		1	0	254	7674634	0	0	0	0	0	13387056	13387099	13388458	0	0	0	0	13401658	0	0	0	0	13398458	0
2	Exec_Auto	1	19819557	14	1	0	0	1	0		1	0	254	7674634	0	0	0	0	0	13407658	13407733	13409092	0	0	0	0	13422292	0	0	0	0	13419092	0
2	Exec_Auto	1	19819557	14	1	0	0	1	0		1	0	254	7674634	0	0	0	0	0	13428293	13428368	13429727	0	0	0	0	13442927	0	0	0	0	13439727	0
2	Exec_Auto	1	19819557	14	1	0	0	1	0		1	0	254	7674634	0	0	0	0	0	13448927	13448998	13450357	0	0	0	0	13463557	0	0	0	0	13460357	0
2	Exec_Auto	1	19819557	14	1	0	0	1	0		1	0	254	7674634	0	0	0	0	0	13469559	13469622	13470981	0	0	0	0	13484181	0	0	0	0	13480981	0
2	Exec_Auto	1	19819557	14	1	0	0	1	0		1	0	254	7674634	0	0	0	0	0	13490181	13490199	13491558	0	0	0	0	13504758	0	0	0	0	13501558	0
2	Exec_Auto	1	19819557	14	1	0	0	1	0	B	1	1	0	7674634	0	0	0	0	0	13510759	13510811	13512170	13515977	13516664	13517259	0	13517579	0	0	0	0	0	0
2	Exec_Auto	1	19819557	15	0	1	3	1	1	A	1	0	0	7674634	0	0	0	0	0	13523579	13523649	13524591	13527695	13528142	13529040	0	13529361	0	0	0	0	0	0
2	Exec_Auto	1	19819557	16	0	1	3	2	1		0	0	252	7674634	0	0	0	0	0	13535362	13535384	13536422	13537909	13538509	0	0	13542335	0	0	13539135	0	0	0
2	Exec_Auto	1	19819557	16	0	1	3	2	1		0	0	252	7674634	0	0	0	0	0	13548336	13548415	13549453	13550308	13550651	0	0	13554510	0	0	13551310	0	0	0
2	Exec_Auto	1	19819557	16	0	1	3	2	1		0	0	253	7674634	0	0	0	0	0	13560510	13582153	13583191	13584241	0	0	0	13597441	0	0	0	13594241	0	0
2	Exec_Auto	1	19819557	16	0	1	3	2	1		0	0	253	7674634	0	0	0	0	0	13603441	13608936	13609974	13611432	0	0	0	13624632	0	0	0	13621432	0	0
2	Exec_Auto	1	19819557	16	0	1	3	2	1		0	0	254	7674634	0	0	0	0	0	13630633	13634450	13635488	0	0	0	0	13648688	0	0	0	0	13645488	0
2	Exec_Auto	1	19819557	16	0	1	3	2	1		0	0	253	7674634	0	0	0	0	0	13654689	13654742	13655780	13658415	0	0	0	13671615	0	0	0	13668415	0	0
2	Exec_Auto	1	19819557	16	0	1	3	2	1		0	0	254	7674634	0	0	0	0	0	13677615	13677702	13678740	0	0	0	0	13691940	0	0	0	0	13688740	0
2	Exec_Auto	1	19819557	16	0	1	3	2	1		0	0	254	7674634	0	0	0	0	0	13697941	13697995	13699033	0	0	0	0	13712233	0	0	0	0	13709033	0
2	Exec_Auto	1	19819557	16	0	1	3	2	1		0	0	253	7674634	0	0	0	0	0	13718233	13718267	13719305	13725248	0	0	0	13738448	0	0	0	13735248	0	0
2	Exec_Auto	1	19819557	16	0	1	3	2	1		0	0	254	7674634	0	0	0	0	0	13744448	13744489	13745527	0	0	0	0	13758727	0	0	0	0	13755527	0
2	Exec_Auto	1	19819557	16	0	1	3	2	1		0	0	254	7674634	0	0	0	0	0	13764728	13913283	13914321	0	0	0	0	13927521	0	0	0	0	13924321	0
2	Exec_Auto	1	19819557	16	0	1	3	2	1		0	0	254	7674634	0	0	0	0	0	13933521	13999766	14000804	0	0	0	0	14014004	0	0	0	0	14010804	0
2	Exec_Auto	1	19819557	16	0	1	3	2	1		0	0	255	7674634	0	0	0	0	0	14020004	14020076	0	0	0	0	0	14022479	0	0	0	0	0	14020979
2	Exec_Auto	1	19819557	16	0	1	3	2	1		0	0	254	7674634	0	0	0	0	0	14028480	14092365	14093403	0	0	0	0	14106603	0	0	0	0	14103403	0
2	Exec_Auto	1	19819557	16	0	1	3	2	1		0	0	254	7674634	0	0	0	0	0	14112604	14112638	14113676	0	0	0	0	14126876	0	0	0	0	14123676	0
2	Exec_Auto	1	19819557	16	0	1	3	2	1		0	0	254	7674634	0	0	0	0	0	14132877	14132924	14133962	0	0	0	0	14147162	0	0	0	0	14143962	0
2	Exec_Auto	1	19819557	16	0	1	3	2	1		0	0	254	7674634	0	0	0	0	0	14153162	14153240	14154278	0	0	0	0	14167479	0	0	0	0	14164278	0
2	Exec_Auto	1	19819557	16	0	1	3	2	1		0	0	254	7674634	0	0	0	0	0	14173480	14173547	14174585	0	0	0	0	14187785	0	0	0	0	14184585	0
2	Exec_Auto	1	19819557	16	0	1	3	2	1		0	0	254	7674634	0	0	0	0	0	14193786	14193848	14194886	0	0	0	0	14208087	0	0	0	0	14204886	0
2	Exec_Auto	1	19819557	16	0	1	3	2	1		0	0	254	7674634	0	0	0	0	0	14214087	14214150	14215188	0	0	0	0	14228388	0	0	0	0	14225188	0
2	Exec_Auto	1	19819557	16	0	1	3	2	1		0	0	254	7674634	0	0	0	0	0	14234389	14234411	14235449	0	0	0	0	14248649	0	0	0	0	14245449	0
2	Exec_Auto	1	19819557	16	0	1	3	2	1		0	0	254	7674634	0	0	0	0	0	14254650	14254718	14255756	0	0	0	0	14268956	0	0	0	0	14265756	0
2	Exec_Auto	1	19819557	16	0	1	3	2	1		0	0	254	7674634	0	0	0	0	0	14274956	14275038	14276076	0	0	0	0	14289276	0	0	0	0	14286076	0
2	Exec_Auto	1	19819557	16	0	1	3	2	1		0	0	254	7674634	0	0	0	0	0	14295277	14295327	14296365	0	0	0	0	14309565	0	0	0	0	14306365	0
2	Exec_Auto	1	19819557	16	0	1	3	2	1		0	0	254	7674634	0	0	0	0	0	14315566	14315615	14316653	0	0	0	0	14329853	0	0	0	0	14326653	0
2	Exec_Auto	1	19819557	16	0	1	3	2	1		0	0	254	7674634	0	0	0	0	0	14335853	14335918	14336956	0	0	0	0	14350156	0	0	0	0	14346956	0
2	Exec_Auto	1	19819557	16	0	1	3	2	1		0	0	254	7674634	0	0	0	0	0	14356156	14356206	14357244	0	0	0	0	14370444	0	0	0	0	14367244	0
2	Exec_Auto	1	19819557	16	0	1	3	2	1		0	0	254	7674634	0	0	0	0	0	14376444	14376499	14377537	0	0	0	0	14390737	0	0	0	0	14387537	0
2	Exec_Auto	1	19819557	16	0	1	3	2	1		0	0	254	7674634	0	0	0	0	0	14396738	14396793	14397831	0	0	0	0	14411031	0	0	0	0	14407831	0
2	Exec_Auto	1	19819557	16	0	1	3	2	1		0	0	254	7674634	0	0	0	0	0	14417031	14417087	14418125	0	0	0	0	14431325	0	0	0	0	14428125	0
2	Exec_Auto	1	19819557	16	0	1	3	2	1		0	0	254	7674634	0	0	0	0	0	14437326	14437398	14438436	0	0	0	0	14451636	0	0	0	0	14448436	0
2	Exec_Auto	1	19819557	16	0	1	3	2	1		0	0	254	7674634	0	0	0	0	0	14457636	14457670	14458708	0	0	0	0	14471908	0	0	0	0	14468708	0
2	Exec_Auto	1	19819557	16	0	1	3	2	1		0	0	254	7674634	0	0	0	0	0	14477908	14477976	14479014	0	0	0	0	14492214	0	0	0	0	14489014	0
2	Exec_Auto	1	19819557	16	0	1	3	2	1		0	0	254	7674634	0	0	0	0	0	14498214	14498280	14499318	0	0	0	0	14512518	0	0	0	0	14509318	0
2	Exec_Auto	1	19819557	16	0	1	3	2	1		0	0	254	7674634	0	0	0	0	0	14518520	14518595	14519633	0	0	0	0	14532833	0	0	0	0	14529633	0
2	Exec_Auto	1	19819557	16	0	1	3	2	1		0	0	254	7674634	0	0	0	0	0	14538834	14538912	14539950	0	0	0	0	14553150	0	0	0	0	14549950	0
2	Exec_Auto	1	19819557	16	0	1	3	2	1		0	0	254	7674634	0	0	0	0	0	14559150	14559195	14560233	0	0	0	0	14573433	0	0	0	0	14570233	0
2	Exec_Auto	1	19819557	16	0	1	3	2	1		0	0	254	7674634	0	0	0	0	0	14579433	14579496	14580534	0	0	0	0	14593734	0	0	0	0	14590534	0
2	Exec_Auto	1	19819557	16	0	1	3	2	1		0	0	254	7674634	0	0	0	0	0	14599737	14599798	14600836	0	0	0	0	14614036	0	0	0	0	14610836	0
2	Exec_Auto	1	19819557	16	0	1	3	2	1		0	0	254	7674634	0	0	0	0	0	14620036	14620107	14621145	0	0	0	0	14634345	0	0	0	0	14631145	0
2	Exec_Auto	1	19819557	16	0	1	3	2	1		0	0	254	7674634	0	0	0	0	0	14640346	14640413	14641451	0	0	0	0	14654651	0	0	0	0	14651451	0
2	Exec_Auto	1	19819557	16	0	1	3	2	1		0	0	254	7674634	0	0	0	0	0	14660652	14660719	14661757	0	0	0	0	14674957	0	0	0	0	14671757	0
2	Exec_Auto	1	19819557	16	0	1	3	2	1		0	0	254	7674634	0	0	0	0	0	14680958	14681017	14682055	0	0	0	0	14695255	0	0	0	0	14692055	0
2	Exec_Auto	1	19819557	16	0	1	3	2	1		0	0	254	7674634	0	0	0	0	0	14701255	14701312	14702350	0	0	0	0	14715550	0	0	0	0	14712350	0
2	Exec_Auto	1	19819557	16	0	1	3	2	1		0	0	254	7674634	0	0	0	0	0	14721551	14721609	14722647	0	0	0	0	14735847	0	0	0	0	14732647	0
2	Exec_Auto	1	19819557	16	0	1	3	2	1	B	0	0	0	7674634	0	0	0	0	0	14741848	14741886	14742924	14748096	14748468	0	14749846	14750168	0	0	0	0	0	0
2	Exec_Auto	1	19819557	17	0	1	0	3	1	B	0	1	0	7674634	0	0	0	0	0	14756170	14756238	14757326	14758576	14758929	0	14760340	14760661	0	0	0	0	0	0
2	Exec_Auto	1	19819557	18	1	0	0	2	0	A	0	0	0	7674634	0	0	0	0	0	14766662	14766721	14768002	14769554	14770274	0	14770918	14771239	0	0	0	0	0	0
2	Exec_Auto	1	19819557	19	0	1	3	2	1	B	0	0	0	7674634	0	0	0	0	0	14777241	14777306	14778237	14780372	14781077	0	14781689	14782010	0	0	0	0	0	0
2	Exec_Auto	0	19819557	0	0	1	3	2	1		0	0	254	14788011	0	0	0	0	0	14788033	14788113	14789080	0	0	0	0	14802280	0	0	0	0	14799080	0
2	Exec_Auto	0	19819557	0	0	1	3	2	1		0	0	254	14788011	0	0	0	0	0	14808282	14808345	14809312	0	0	0	0	14822512	0	0	0	0	14819312	0
2	Exec_Auto	0	19819557	0	0	1	3	2	1		0	0	254	14788011	0	0	0	0	0	14828514	14828571	14829538	0	0	0	0	14842738	0	0	0	0	14839538	0
2	Exec_Auto	0	19819557	0	0	1	3	2	1		0	0	254	14788011	0	0	0	0	0	14848738	14848800	14849767	0	0	0	0	14862967	0	0	0	0	14859767	0
2	Exec_Auto	0	19819557	0	0	1	3	2	1	A	1	0	0	14788011	0	0	0	0	0	14868967	14869023	14869990	14879858	14880163	14881261	0	14881582	0	0	0	0	0	0
2	Exec_Auto	0	19819557	1	1	0	3	0	0	B	1	1	0	14788011	0	0	0	0	0	14887583	14887651	14888257	14891855	14892293	14893338	0	14893660	0	0	0	0	0	0
2	Exec_Auto	0	19819557	2	0	1	1	3	1		1	0	254	14788011	0	0	0	0	0	14899660	14900661	14901319	0	0	0	0	14914519	0	0	0	0	14911319	0
2	Exec_Auto	0	19819557	2	0	1	1	3	1	A	1	1	0	14788011	0	0	0	0	0	14920519	14920573	14921231	14922148	14922748	14923994	0	14924314	0	0	0	0	0	0
2	Exec_Auto	0	19819557	3	1	0	0	3	0	B	1	1	0	14788011	0	0	0	0	0	14930315	14930350	14931602	14932628	14933096	14933863	0	14934183	0	0	0	0	0	0
2	Exec_Auto	0	19819557	4	0	1	0	2	1	A	1	1	0	14788011	0	0	0	0	0	14940185	14940229	14941230	14942650	14943495	14944547	0	14944868	0	0	0	0	0	0
2	Exec_Auto	0	19819557	5	1	0	3	2	0		1	0	254	14788011	0	0	0	0	0	14950869	14950931	14951992	0	0	0	0	14965192	0	0	0	0	14961992	0
2	Exec_Auto	0	19819557	5	1	0	3	2	0		1	0	254	14788011	0	0	0	0	0	14971193	14971262	14972323	0	0	0	0	14985523	0	0	0	0	14982323	0
2	Exec_Auto	0	19819557	5	1	0	3	2	0		1	0	254	14788011	0	0	0	0	0	14991524	14991554	14992615	0	0	0	0	15005815	0	0	0	0	15002615	0
2	Exec_Auto	0	19819557	5	1	0	3	2	0		1	0	254	14788011	0	0	0	0	0	15011816	15011880	15012941	0	0	0	0	15026141	0	0	0	0	15022941	0
2	Exec_Auto	0	19819557	5	1	0	3	2	0		1	0	253	14788011	0	0	0	0	0	15032142	15032196	15033257	15037277	0	0	0	15050477	0	0	0	15047277	0	0
2	Exec_Auto	0	19819557	5	1	0	3	2	0		1	0	253	14788011	0	0	0	0	0	15056478	15056535	15057596	15057686	0	0	0	15070886	0	0	0	15067686	0	0
2	Exec_Auto	0	19819557	5	1	0	3	2	0		1	0	254	14788011	0	0	0	0	0	15076887	15098498	15099559	0	0	0	0	15112759	0	0	0	0	15109559	0
2	Exec_Auto	0	19819557	5	1	0	3	2	0	B	1	1	0	14788011	0	0	0	0	0	15118759	15118832	15119893	15121639	15122188	15123177	0	15123498	0	0	0	0	0	0
2	Exec_Auto	0	19819557	6	0	1	3	2	1	A	1	1	0	14788011	0	0	0	0	0	15129499	15129527	15130567	15132941	15133348	15134534	0	15134857	0	0	0	0	0	0
2	Exec_Auto	0	19819557	7	1	0	1	3	0	B	1	1	0	14788011	0	0	0	0	0	15140858	15140915	15141579	15143186	15143498	15144837	0	15145158	0	0	0	0	0	0
2	Exec_Auto	0	19819557	8	0	1	0	1	1	A	1	1	0	14788011	0	0	0	0	0	15151159	15151236	15152379	15157136	15158767	15160247	0	15160569	0	0	0	0	0	0
2	Exec_Auto	0	19819557	9	1	0	3	0	0	B	1	1	0	14788011	0	0	0	0	0	15166570	15166616	15167403	15175952	15176483	15176995	0	15177315	0	0	0	0	0	0
2	Exec_Auto	1	19819557	10	1	0	2	0	0	B	1	1	0	14788011	0	0	0	0	0	15183316	15183387	15184354	15189261	15189857	15190955	0	15191275	0	0	0	0	0	0
2	Exec_Auto	1	19819557	11	0	1	1	3	1	B	0	0	0	14788011	0	0	0	0	0	15197278	15197333	15197939	15200252	15200597	0	15201642	15201963	0	0	0	0	0	0
2	Exec_Auto	1	19819557	12	0	1	0	1	1	A	1	1	0	14788011	0	0	0	0	0	15207965	15208022	15208680	15211472	15212014	15213260	0	15213580	0	0	0	0	0	0
2	Exec_Auto	1	19819557	13	0	1	1	3	1	B	0	0	0	14788011	0	0	0	0	0	15219581	15219650	15220902	15223602	15223804	0	15224571	15224893	0	0	0	0	0	0
2	Exec_Auto	1	19819557	14	1	0	1	3	0		0	0	254	14788011	0	0	0	0	0	15230894	15230960	15231961	0	0	0	0	15245161	0	0	0	0	15241961	0
2	Exec_Auto	1	19819557	14	1	0	1	3	0	B	1	0	0	14788011	0	0	0	0	0	15251161	15251224	15252225	15254737	15255742	15256794	0	15257115	0	0	0	0	0	0
2	Exec_Auto	1	19819557	15	1	0	1	0	0	B	1	1	0	14788011	0	0	0	0	0	15263116	15263177	15264238	15267091	15267761	15268750	0	15269071	0	0	0	0	0	0
2	Exec_Auto	1	19819557	16	1	0	3	0	0	A	0	0	0	14788011	0	0	0	0	0	15275071	15275118	15276158	15279024	15279362	0	15280548	15280868	0	0	0	0	0	0
2	Exec_Auto	1	19819557	17	0	1	2	0	1	B	0	0	0	14788011	0	0	0	0	0	15286869	15286889	15287553	15292292	15292876	0	15294215	15294536	0	0	0	0	0	0
2	Exec_Auto	1	19819557	18	1	0	2	3	0		0	0	254	14788011	0	0	0	0	0	15300537	15300599	15301742	0	0	0	0	15314942	0	0	0	0	15311742	0
2	Exec_Auto	1	19819557	18	1	0	2	3	0		0	0	254	14788011	0	0	0	0	0	15320942	15321009	15322152	0	0	0	0	15335352	0	0	0	0	15332152	0
2	Exec_Auto	1	19819557	18	1	0	2	3	0		0	0	254	14788011	0	0	0	0	0	15341353	15341392	15342535	0	0	0	0	15355735	0	0	0	0	15352535	0
2	Exec_Auto	1	19819557	18	1	0	2	3	0		0	0	253	14788011	0	0	0	0	0	15361736	15361792	15362935	15364223	0	0	0	15377423	0	0	0	15374223	0	0
2	Exec_Auto	1	19819557	18	1	0	2	3	0		0	0	254	14788011	0	0	0	0	0	15383424	15383480	15384623	0	0	0	0	15397823	0	0	0	0	15394623	0
2	Exec_Auto	1	19819557	18	1	0	2	3	0		0	0	253	14788011	0	0	0	0	0	15403823	15403875	15405018	15414943	0	0	0	15428143	0	0	0	15424943	0	0
2	Exec_Auto	1	19819557	18	1	0	2	3	0		0	0	254	14788011	0	0	0	0	0	15434143	15436612	15437755	0	0	0	0	15450955	0	0	0	0	15447755	0
2	Exec_Auto	1	19819557	18	1	0	2	3	0		0	0	254	14788011	0	0	0	0	0	15456957	15457006	15458149	0	0	0	0	15471349	0	0	0	0	15468149	0
2	Exec_Auto	1	19819557	18	1	0	2	3	0		0	0	254	14788011	0	0	0	0	0	15477350	15477416	15478559	0	0	0	0	15491759	0	0	0	0	15488559	0
2	Exec_Auto	1	19819557	18	1	0	2	3	0		0	0	253	14788011	0	0	0	0	0	15497760	15497806	15498949	15504708	0	0	0	15517908	0	0	0	15514708	0	0
2	Exec_Auto	1	19819557	18	1	0	2	3	0		0	0	253	14788011	0	0	0	0	0	15523909	15523977	15525120	15534095	0	0	0	15547295	0	0	0	15544095	0	0
2	Exec_Auto	1	19819557	18	1	0	2	3	0		0	0	254	14788011	0	0	0	0	0	15553295	15553322	15554465	0	0	0	0	15567665	0	0	0	0	15564465	0
2	Exec_Auto	1	19819557	18	1	0	2	3	0		0	0	254	14788011	0	0	0	0	0	15573665	15573711	15574854	0	0	0	0	15588054	0	0	0	0	15584854	0
2	Exec_Auto	1	19819557	18	1	0	2	3	0		0	0	254	14788011	0	0	0	0	0	15594055	15594116	15595259	0	0	0	0	15608459	0	0	0	0	15605259	0
2	Exec_Auto	1	19819557	18	1	0	2	3	0		0	0	254	14788011	0	0	0	0	0	15614461	15614534	15615677	0	0	0	0	15628877	0	0	0	0	15625677	0
2	Exec_Auto	1	19819557	18	1	0	2	3	0		0	0	254	14788011	0	0	0	0	0	15634877	15634945	15636088	0	0	0	0	15649288	0	0	0	0	15646088	0
2	Exec_Auto	1	19819557	18	1	0	2	3	0		0	0	254	14788011	0	0	0	0	0	15655290	15655357	15656500	0	0	0	0	15669700	0	0	0	0	15666500	0
2	Exec_Auto	1	19819557	18	1	0	2	3	0		0	0	254	14788011	0	0	0	0	0	15675700	15675762	15676905	0	0	0	0	15690105	0	0	0	0	15686905	0
2	Exec_Auto	1	19819557	18	1	0	2	3	0		0	0	254	14788011	0	0	0	0	0	15696106	15696175	15697318	0	0	0	0	15710518	0	0	0	0	15707318	0
2	Exec_Auto	1	19819557	18	1	0	2	3	0		0	0	254	14788011	0	0	0	0	0	15716519	15716582	15717725	0	0	0	0	15730925	0	0	0	0	15727725	0
2	Exec_Auto	1	19819557	18	1	0	2	3	0		0	0	254	14788011	0	0	0	0	0	15736925	15736970	15738113	0	0	0	0	15751313	0	0	0	0	15748113	0
2	Exec_Auto	1	19819557	18	1	0	2	3	0		0	0	253	14788011	0	0	0	0	0	15757313	15757369	15758512	15768348	0	0	0	15781548	0	0	0	15778348	0	0
2	Exec_Auto	1	19819557	18	1	0	2	3	0		0	0	254	14788011	0	0	0	0	0	15787549	15787620	15788763	0	0	0	0	15801963	0	0	0	0	15798763	0
2	Exec_Auto	1	19819557	18	1	0	2	3	0		0	0	253	14788011	0	0	0	0	0	15807965	15807985	15809128	15812081	0	0	0	15825281	0	0	0	15822081	0	0
2	Exec_Auto	1	19819557	18	1	0	2	3	0		0	0	254	14788011	0	0	0	0	0	15831281	15831315	15832458	0	0	0	0	15845658	0	0	0	0	15842458	0
2	Exec_Auto	1	19819557	18	1	0	2	3	0		0	0	255	14788011	0	0	0	0	0	15851659	15851729	0	0	0	0	0	15853275	0	0	0	0	0	15851775
2	Exec_Auto	1	19819557	18	1	0	2	3	0		0	0	254	14788011	0	0	0	0	0	15859275	15859346	15860489	0	0	0	0	15873689	0	0	0	0	15870489	0
2	Exec_Auto	1	19819557	18	1	0	2	3	0		0	0	254	14788011	0	0	0	0	0	15879690	15879728	15880871	0	0	0	0	15894071	0	0	0	0	15890871	0
2	Exec_Auto	1	19819557	18	1	0	2	3	0		0	0	254	14788011	0	0	0	0	0	15900072	15900135	15901278	0	0	0	0	15914478	0	0	0	0	15911278	0
2	Exec_Auto	1	19819557	18	1	0	2	3	0		0	0	254	14788011	0	0	0	0	0	15920479	15920517	15921660	0	0	0	0	15934860	0	0	0	0	15931660	0
2	Exec_Auto	1	19819557	18	1	0	2	3	0		0	0	254	14788011	0	0	0	0	0	15940861	15940928	15942071	0	0	0	0	15955271	0	0	0	0	15952071	0
2	Exec_Auto	1	19819557	18	1	0	2	3	0		0	0	254	14788011	0	0	0	0	0	15961274	15961342	15962485	0	0	0	0	15975685	0	0	0	0	15972485	0
2	Exec_Auto	1	19819557	18	1	0	2	3	0		0	0	254	14788011	0	0	0	0	0	15981685	15981755	15982898	0	0	0	0	15996098	0	0	0	0	15992898	0
2	Exec_Auto	1	19819557	18	1	0	2	3	0		0	0	254	14788011	0	0	0	0	0	16002098	16002162	16003305	0	0	0	0	16016505	0	0	0	0	16013305	0
2	Exec_Auto	1	19819557	18	1	0	2	3	0		0	0	254	14788011	0	0	0	0	0	16022506	16022575	16023718	0	0	0	0	16036918	0	0	0	0	16033718	0
2	Exec_Auto	1	19819557	18	1	0	2	3	0		0	0	254	14788011	0	0	0	0	0	16042918	16042974	16044117	0	0	0	0	16057317	0	0	0	0	16054117	0
2	Exec_Auto	1	19819557	18	1	0	2	3	0		0	0	254	14788011	0	0	0	0	0	16063317	16063392	16064535	0	0	0	0	16077735	0	0	0	0	16074535	0
2	Exec_Auto	1	19819557	18	1	0	2	3	0		0	0	254	14788011	0	0	0	0	0	16083735	16083768	16084911	0	0	0	0	16098111	0	0	0	0	16094911	0
2	Exec_Auto	1	19819557	18	1	0	2	3	0		0	0	254	14788011	0	0	0	0	0	16104112	16104178	16105321	0	0	0	0	16118521	0	0	0	0	16115321	0
2	Exec_Auto	1	19819557	18	1	0	2	3	0		0	0	254	14788011	0	0	0	0	0	16124522	16124556	16125699	0	0	0	0	16138899	0	0	0	0	16135699	0
2	Exec_Auto	1	19819557	18	1	0	2	3	0		0	0	254	14788011	0	0	0	0	0	16144900	16144956	16146099	0	0	0	0	16159299	0	0	0	0	16156099	0
2	Exec_Auto	1	19819557	18	1	0	2	3	0		0	0	254	14788011	0	0	0	0	0	16165300	16165349	16166492	0	0	0	0	16179692	0	0	0	0	16176492	0
2	Exec_Auto	1	19819557	18	1	0	2	3	0		0	0	254	14788011	0	0	0	0	0	16185692	16185737	16186880	0	0	0	0	16200080	0	0	0	0	16196880	0
2	Exec_Auto	1	19819557	18	1	0	2	3	0		0	0	253	14788011	0	0	0	0	0	16206081	16206138	16207281	16211135	0	0	0	16224335	0	0	0	16221135	0	0
2	Exec_Auto	1	19819557	18	1	0	2	3	0	A	0	0	0	14788011	0	0	0	0	0	16230335	16230390	16231533	16232613	16234026	0	16235506	16235827	0	0	0	0	0	0
2	Exec_Auto	1	19819557	19	0	1	0	1	1		0	0	253	14788011	0	0	0	0	0	16241828	16241892	16242679	16245655	0	0	0	16258855	0	0	0	16255655	0	0
2	Exec_Auto	1	19819557	19	0	1	0	1	1	A	1	1	0	14788011	0	0	0	0	0	16264855	16264888	16265675	16266391	16268041	16268553	0	16268873	0	0	0	0	0	0
