# Supplementary material for: A Computational Model of Dual Competition between the Basal Ganglia and the Cortex
Source: eNeuro. 2019 Jan 4;5(6):ENEURO.0339-17.2018. doi: 10.1523/ENEURO.0339-17.2018 (PMC6325557; doi:10.1523/ENEURO.0339-17.2018)
Supplement: Supplementary 1 — Supplementary Model Codes. Download Supplementary 1, ZIP file [file sup_enu-eN-TNC-0339-17-s02.zip › one-critic-two-actors-1.2/experiments/data/experimental/D1-muscimol-D2-saline/France/20150601_151258FrIB.txt]

Task	Typ of Try	FT/ST	Begin launch	Num Try	Num CibleA	Num CibleB	Pos CibleA	Pos CibleB	RecA__B	Target Choice	Good Choice	Reward	Num error	E0	E10	E20	E30	E100	E40	E15	E25	E35	E45	E55	E105	E115	E200	E250	E251	E252	E253	E254	E255
2	Exec_Auto	0	22129112	0	0	1	1	0	1	A	1	1	0	1408	0	0	0	0	0	1415	1514	2519	2588	2999	3499	0	3739	0	0	0	0	0	0
2	Exec_Auto	0	22129112	1	1	0	3	1	0	B	1	1	0	1408	0	0	0	0	0	5739	5813	6790	7199	7323	7823	0	8063	0	0	0	0	0	0
2	Exec_Auto	0	22129112	2	1	0	2	1	0	B	1	1	0	1408	0	0	0	0	0	10063	10153	10813	11187	11279	11779	0	12019	0	0	0	0	0	0
2	Exec_Auto	0	22129112	3	0	1	1	3	1	A	1	0	252	1408	0	0	0	0	0	14019	14093	15027	15396	15508	0	0	19175	0	0	15975	0	0	0
2	Exec_Auto	0	22129112	3	0	1	1	3	1		1	0	255	1408	0	0	0	0	0	21176	21235	0	0	0	0	0	22902	0	0	0	0	0	21402
2	Exec_Auto	0	22129112	3	0	1	1	3	1	A	1	0	252	1408	0	0	0	0	0	24902	24951	25885	26211	26348	0	0	29964	0	0	26764	0	0	0
2	Exec_Auto	0	22129112	3	0	1	1	3	1		1	0	255	1408	0	0	0	0	0	31964	32024	0	0	0	0	0	33566	0	0	0	0	0	32066
2	Exec_Auto	0	22129112	3	0	1	1	3	1	A	1	0	252	1408	0	0	0	0	0	35567	35648	36582	36908	37020	0	0	40595	0	0	37395	0	0	0
2	Exec_Auto	0	22129112	3	0	1	1	3	1	A	1	0	252	1408	0	0	0	0	0	42595	42645	43579	43996	44085	0	0	47658	0	0	44458	0	0	0
2	Exec_Auto	0	22129112	3	0	1	1	3	1		1	0	255	1408	0	0	0	0	0	49659	49724	0	0	0	0	0	51270	0	0	0	0	0	49770
2	Exec_Auto	0	22129112	3	0	1	1	3	1	A	1	0	252	1408	0	0	0	0	0	53272	53297	54231	54571	54659	0	0	58160	0	0	54960	0	0	0
2	Exec_Auto	0	22129112	3	0	1	1	3	1	A	1	0	252	1408	0	0	0	0	0	60160	60189	61123	61524	61651	0	0	65049	0	0	61849	0	0	0
2	Exec_Auto	0	22129112	3	0	1	1	3	1	A	1	0	252	1408	0	0	0	0	0	67049	67143	68077	68478	68604	0	0	71966	0	0	68766	0	0	0
2	Exec_Auto	0	22129112	3	0	1	1	3	1	A	1	0	0	1408	0	0	0	0	0	73966	73994	74928	75386	75477	75977	0	76218	0	0	0	0	0	0
2	Exec_Auto	0	22129112	4	1	0	2	3	0	B	1	0	0	1408	0	0	0	0	0	78219	78272	78971	79365	79466	79966	0	80207	0	0	0	0	0	0
2	Exec_Auto	0	22129112	5	0	1	1	0	1	A	1	0	252	1408	0	0	0	0	0	82208	82275	83660	84031	84158	0	0	87458	0	0	84258	0	0	0
2	Exec_Auto	0	22129112	5	0	1	1	0	1	A	1	0	252	1408	0	0	0	0	0	89458	89530	90915	91305	91433	0	0	94648	0	0	91448	0	0	0
2	Exec_Auto	0	22129112	5	0	1	1	0	1	A	1	0	252	1408	0	0	0	0	0	96648	96721	98106	98536	98661	0	0	101911	0	0	98711	0	0	0
2	Exec_Auto	0	22129112	5	0	1	1	0	1	A	1	0	252	1408	0	0	0	0	0	103911	103969	105354	105821	106001	0	0	109233	0	0	106033	0	0	0
2	Exec_Auto	0	22129112	5	0	1	1	0	1	A	1	0	252	1408	0	0	0	0	0	111234	111308	112693	113132	113355	0	0	116606	0	0	113406	0	0	0
2	Exec_Auto	0	22129112	5	0	1	1	0	1	A	1	0	252	1408	0	0	0	0	0	118606	118665	120050	120514	120693	0	0	123917	0	0	120717	0	0	0
2	Exec_Auto	0	22129112	5	0	1	1	0	1	A	1	0	252	1408	0	0	0	0	0	125918	125986	127371	127923	128218	0	0	131803	0	0	128603	0	0	0
2	Exec_Auto	0	22129112	5	0	1	1	0	1		1	0	253	1408	0	0	0	0	0	133804	133843	135228	135806	0	0	0	149006	0	0	0	145806	0	0
2	Exec_Auto	0	22129112	5	0	1	1	0	1	A	1	0	252	1408	0	0	0	0	0	151007	151052	152437	152891	154459	0	0	158071	0	0	154871	0	0	0
2	Exec_Auto	0	22129112	5	0	1	1	0	1	A	1	1	0	1408	0	0	0	0	0	160072	160125	161510	161945	163127	163627	0	163867	0	0	0	0	0	0
2	Exec_Auto	0	22129112	6	1	0	3	2	0	B	1	0	252	1408	0	0	0	0	0	165867	165914	166724	167157	167209	0	0	170444	0	0	167244	0	0	0
2	Exec_Auto	0	22129112	6	1	0	3	2	0	B	1	0	252	1408	0	0	0	0	0	172445	172502	173312	173753	173873	0	0	177111	0	0	173911	0	0	0
2	Exec_Auto	0	22129112	6	1	0	3	2	0	B	1	0	252	1408	0	0	0	0	0	179112	179183	179993	180445	180576	0	0	183788	0	0	180588	0	0	0
2	Exec_Auto	0	22129112	6	1	0	3	2	0	B	1	1	0	1408	0	0	0	0	0	185788	185848	186658	187041	188758	189258	0	189498	0	0	0	0	0	0
2	Exec_Auto	0	22129112	7	0	1	2	0	1	A	1	0	252	1408	0	0	0	0	0	191499	191582	192127	192529	192618	0	0	196087	0	0	192887	0	0	0
2	Exec_Auto	0	22129112	7	0	1	2	0	1	A	1	0	252	1408	0	0	0	0	0	198088	198147	198692	199070	199218	0	0	202430	0	0	199230	0	0	0
2	Exec_Auto	0	22129112	7	0	1	2	0	1	A	1	0	252	1408	0	0	0	0	0	204430	204482	205027	205515	205630	0	0	208841	0	0	205641	0	0	0
2	Exec_Auto	0	22129112	7	0	1	2	0	1	A	1	1	0	1408	0	0	0	0	0	210841	210910	211455	211893	213245	213745	0	213985	0	0	0	0	0	0
2	Exec_Auto	0	22129112	8	0	1	3	2	1	A	1	1	0	1408	0	0	0	0	0	215986	216048	216686	217059	217138	217638	0	217878	0	0	0	0	0	0
2	Exec_Auto	0	22129112	9	1	0	0	1	0	B	1	0	252	1408	0	0	0	0	0	219879	219940	221034	221413	221546	0	0	224764	0	0	221564	0	0	0
2	Exec_Auto	0	22129112	9	1	0	0	1	0	B	1	0	252	1408	0	0	0	0	0	226764	226846	227940	228411	228723	0	0	231945	0	0	228745	0	0	0
2	Exec_Auto	0	22129112	9	1	0	0	1	0	B	1	1	0	1408	0	0	0	0	0	233945	234023	235117	235509	236939	237439	0	237681	0	0	0	0	0	0
2	Exec_Auto	1	22129112	10	1	0	0	3	0	B	1	0	0	1408	0	0	0	0	0	239681	239749	240754	241283	241389	241889	0	242130	0	0	0	0	0	0
2	Exec_Auto	1	22129112	11	1	0	3	1	0	A	0	0	252	1408	0	0	0	0	0	244131	244180	245157	245627	245766	0	0	248983	0	0	245783	0	0	0
2	Exec_Auto	1	22129112	11	1	0	3	1	0	A	0	0	0	1408	0	0	0	0	0	250983	251034	252011	252580	252686	0	253186	253427	0	0	0	0	0	0
2	Exec_Auto	1	22129112	12	0	1	3	0	0	A	0	1	0	1408	0	0	0	0	0	255428	255489	256149	256611	256667	0	257167	257407	0	0	0	0	0	0
2	Exec_Auto	1	22129112	13	0	1	1	2	0	B	1	0	252	1408	0	0	0	0	0	259409	272115	273049	273781	273906	0	0	277116	0	0	273916	0	0	0
2	Exec_Auto	1	22129112	13	0	1	1	2	0	B	1	0	252	1408	0	0	0	0	0	279116	279215	280149	280653	280828	0	0	284046	0	0	280846	0	0	0
2	Exec_Auto	1	22129112	13	0	1	1	2	0	B	1	0	0	1408	0	0	0	0	0	286047	286101	287035	287481	289370	289870	0	290110	0	0	0	0	0	0
2	Exec_Auto	1	22129112	14	0	1	2	0	0	A	0	0	252	1408	0	0	0	0	0	292110	293145	293844	294311	294658	0	0	297885	0	0	294685	0	0	0
2	Exec_Auto	1	22129112	14	0	1	2	0	0	A	0	0	0	1408	0	0	0	0	0	299885	299933	300632	301094	302557	0	303057	303297	0	0	0	0	0	0
2	Exec_Auto	1	22129112	15	1	0	1	0	0	A	0	0	0	1408	0	0	0	0	0	305297	305370	306755	307406	310112	0	310612	310852	0	0	0	0	0	0
2	Exec_Auto	1	22129112	16	0	1	1	0	0	A	0	0	0	1408	0	0	0	0	0	312852	325756	326566	327059	328123	0	328623	328864	0	0	0	0	0	0
2	Exec_Auto	1	22129112	17	0	1	2	0	0	A	0	1	0	1408	0	0	0	0	0	330865	338030	338575	339009	340192	0	340692	340933	0	0	0	0	0	0
2	Exec_Auto	1	22129112	18	0	1	2	1	0	A	0	0	252	1408	0	0	0	0	0	342934	343000	343638	344085	344254	0	0	347462	0	0	344262	0	0	0
2	Exec_Auto	1	22129112	18	0	1	2	1	0	A	0	0	252	1408	0	0	0	0	0	349463	349488	350126	350763	352081	0	0	355706	0	0	352506	0	0	0
2	Exec_Auto	1	22129112	18	0	1	2	1	0	A	0	1	0	1408	0	0	0	0	0	357706	357780	358418	358815	359437	0	359937	360178	0	0	0	0	0	0
2	Exec_Auto	1	22129112	19	1	0	2	0	0	A	0	0	252	1408	0	0	0	0	0	362178	362234	363328	363891	364014	0	0	367476	0	0	364276	0	0	0
2	Exec_Auto	1	22129112	19	1	0	2	0	0	A	0	0	252	1408	0	0	0	0	0	369476	369548	370642	371136	371482	0	0	374982	0	0	371782	0	0	0
2	Exec_Auto	1	22129112	19	1	0	2	0	0	A	0	1	0	1408	0	0	0	0	0	376982	377022	378116	378631	379825	0	380325	380566	0	0	0	0	0	0
2	Exec_Auto	0	22129112	0	1	0	2	1	0	B	1	0	252	382568	0	0	0	0	0	382578	382664	384072	384573	384841	0	0	388322	0	0	385122	0	0	0
2	Exec_Auto	0	22129112	0	1	0	2	1	0	B	1	1	0	382568	0	0	0	0	0	390322	390364	391772	392162	392492	392992	0	393234	0	0	0	0	0	0
2	Exec_Auto	0	22129112	1	1	0	0	3	0	B	1	0	252	382568	0	0	0	0	0	395234	395289	396313	396838	396919	0	0	400137	0	0	396937	0	0	0
2	Exec_Auto	0	22129112	1	1	0	0	3	0	B	1	1	0	382568	0	0	0	0	0	402137	402197	403221	403711	405532	406032	0	406273	0	0	0	0	0	0
2	Exec_Auto	0	22129112	2	0	1	3	0	1	A	1	0	252	382568	0	0	0	0	0	408274	408374	409044	409655	409835	0	0	413045	0	0	409845	0	0	0
2	Exec_Auto	0	22129112	2	0	1	3	0	1		1	0	255	382568	0	0	0	0	0	415045	415098	0	0	0	0	0	417018	0	0	0	0	0	415518
2	Exec_Auto	0	22129112	2	0	1	3	0	1	A	1	0	252	382568	0	0	0	0	0	419018	421116	421786	422282	425873	0	0	429406	0	0	426206	0	0	0
2	Exec_Auto	0	22129112	2	0	1	3	0	1		0	0	252	382568	0	0	0	0	0	431407	437009	437679	437753	438605	0	0	441838	0	0	438638	0	0	0
2	Exec_Auto	0	22129112	2	0	1	3	0	1		0	0	255	382568	0	0	0	0	0	443839	443888	0	0	0	0	0	445422	0	0	0	0	0	443922
2	Exec_Auto	0	22129112	2	0	1	3	0	1	A	1	0	252	382568	0	0	0	0	0	447423	447486	448156	448721	452962	0	0	456171	0	0	452971	0	0	0
2	Exec_Auto	0	22129112	2	0	1	3	0	1		1	0	255	382568	0	0	0	0	0	458172	458234	0	0	0	0	0	459857	0	0	0	0	0	458357
2	Exec_Auto	0	22129112	2	0	1	3	0	1	A	1	1	0	382568	0	0	0	0	0	461858	461936	462606	463156	470689	471189	0	471429	0	0	0	0	0	0
2	Exec_Auto	0	22129112	3	1	0	0	3	0	B	1	1	0	382568	0	0	0	0	0	473429	473492	474130	474630	481106	481606	0	481846	0	0	0	0	0	0
2	Exec_Auto	0	22129112	4	0	1	3	0	1		1	0	255	382568	0	0	0	0	0	483846	484442	0	0	0	0	0	486026	0	0	0	0	0	484526
2	Exec_Auto	0	22129112	4	0	1	3	0	1		1	0	255	382568	0	0	0	0	0	488026	488881	0	0	0	0	0	490994	0	0	0	0	0	489494
2	Exec_Auto	0	22129112	4	0	1	3	0	1		1	0	255	382568	0	0	0	0	0	492995	493045	0	0	0	0	0	495081	0	0	0	0	0	493581
2	Exec_Auto	0	22129112	4	0	1	3	0	1		1	0	255	382568	0	0	0	0	0	497081	504980	0	0	0	0	0	506592	0	0	0	0	0	505092
2	Exec_Auto	0	22129112	4	0	1	3	0	1	A	1	0	252	382568	0	0	0	0	0	508592	508668	509440	509942	514398	0	0	517906	0	0	514706	0	0	0
2	Exec_Auto	0	22129112	4	0	1	3	0	1	A	1	0	252	382568	0	0	0	0	0	519906	519958	520730	520933	527756	0	0	531007	0	0	527807	0	0	0
2	Exec_Auto	0	22129112	4	0	1	3	0	1		0	0	251	382568	0	0	0	0	0	533009	533070	533842	534812	542942	0	0	546642	0	543442	0	0	0	0
2	Exec_Auto	0	22129112	4	0	1	3	0	1		0	0	255	382568	0	0	0	0	0	548642	548673	0	0	0	0	0	550253	0	0	0	0	0	548753
2	Exec_Auto	0	22129112	4	0	1	3	0	1		0	0	253	382568	0	0	0	0	0	552253	552310	553082	554263	0	0	0	567463	0	0	0	564263	0	0
2	Exec_Auto	0	22129112	4	0	1	3	0	1		0	0	253	382568	0	0	0	0	0	569464	573386	574158	574876	0	0	0	588076	0	0	0	584876	0	0
2	Exec_Auto	0	22129112	4	0	1	3	0	1	A	1	0	0	382568	0	0	0	0	0	590076	590141	590913	591589	592280	592780	0	593021	0	0	0	0	0	0
2	Exec_Auto	0	22129112	5	0	1	1	2	1	A	1	0	252	382568	0	0	0	0	0	595021	595091	596210	596664	597080	0	0	600480	0	0	597280	0	0	0
2	Exec_Auto	0	22129112	5	0	1	1	2	1	B	0	0	0	382568	0	0	0	0	0	602482	602538	603657	604226	605115	0	605615	605856	0	0	0	0	0	0
2	Exec_Auto	0	22129112	6	0	1	0	2	1	B	0	0	0	382568	0	0	0	0	0	607856	607927	609406	609901	610949	0	611449	611690	0	0	0	0	0	0
2	Exec_Auto	0	22129112	7	1	0	2	3	0	B	1	1	0	382568	0	0	0	0	0	613691	613752	614673	615201	621687	622187	0	622427	0	0	0	0	0	0
2	Exec_Auto	0	22129112	8	1	0	3	2	0	B	1	1	0	382568	0	0	0	0	0	624427	624472	625693	626201	626857	627357	0	627598	0	0	0	0	0	0
2	Exec_Auto	0	22129112	9	1	0	3	0	0	B	1	0	252	382568	0	0	0	0	0	629599	629651	630190	630776	631227	0	0	634451	0	0	631251	0	0	0
2	Exec_Auto	0	22129112	9	1	0	3	0	0	B	1	0	252	382568	0	0	0	0	0	636452	636529	637068	637528	638049	0	0	641558	0	0	638358	0	0	0
2	Exec_Auto	0	22129112	9	1	0	3	0	0	B	1	0	252	382568	0	0	0	0	0	643558	643613	644152	644812	645213	0	0	648901	0	0	645701	0	0	0
2	Exec_Auto	0	22129112	9	1	0	3	0	0	B	1	1	0	382568	0	0	0	0	0	650901	650924	651463	651954	652311	652811	0	653052	0	0	0	0	0	0
2	Exec_Auto	1	22129112	10	1	0	2	1	0	A	0	0	0	382568	0	0	0	0	0	655053	655079	656487	657064	659471	0	659971	660211	0	0	0	0	0	0
2	Exec_Auto	1	22129112	11	0	1	3	1	0	A	0	0	252	382568	0	0	0	0	0	662212	662261	663285	664062	664273	0	0	667510	0	0	664310	0	0	0
2	Exec_Auto	1	22129112	11	0	1	3	1	0	A	0	0	252	382568	0	0	0	0	0	669511	669544	670568	671301	672819	0	0	676211	0	0	673011	0	0	0
2	Exec_Auto	1	22129112	11	0	1	3	1	0	A	0	0	252	382568	0	0	0	0	0	678212	678281	679305	680095	681118	0	0	684331	0	0	681131	0	0	0
2	Exec_Auto	1	22129112	11	0	1	3	1	0	B	1	0	0	382568	0	0	0	0	0	686332	686394	687418	688102	688441	688941	0	689181	0	0	0	0	0	0
2	Exec_Auto	1	22129112	12	0	1	3	2	0	B	1	0	252	382568	0	0	0	0	0	691181	691219	691889	692456	693981	0	0	697340	0	0	694140	0	0	0
2	Exec_Auto	1	22129112	12	0	1	3	2	0	B	1	0	252	382568	0	0	0	0	0	699341	699399	700069	700563	701728	0	0	705201	0	0	702001	0	0	0
2	Exec_Auto	1	22129112	12	0	1	3	2	0	B	1	0	252	382568	0	0	0	0	0	707201	707246	707916	708436	708919	0	0	712275	0	0	709075	0	0	0
2	Exec_Auto	1	22129112	12	0	1	3	2	0	B	1	0	252	382568	0	0	0	0	0	714276	714353	715023	715630	716105	0	0	719666	0	0	716466	0	0	0
2	Exec_Auto	1	22129112	12	0	1	3	2	0	B	1	0	252	382568	0	0	0	0	0	721667	721710	722380	723011	723635	0	0	726853	0	0	723653	0	0	0
2	Exec_Auto	1	22129112	12	0	1	3	2	0	B	1	0	0	382568	0	0	0	0	0	728854	728928	729598	730331	731209	731709	0	731950	0	0	0	0	0	0
2	Exec_Auto	1	22129112	13	1	0	2	3	0	A	0	1	0	382568	0	0	0	0	0	733951	734007	734645	735326	735955	0	736455	736696	0	0	0	0	0	0
2	Exec_Auto	1	22129112	14	0	1	0	3	0	B	1	0	252	382568	0	0	0	0	0	738696	738767	739539	740288	741247	0	0	744658	0	0	741458	0	0	0
2	Exec_Auto	1	22129112	14	0	1	0	3	0	B	1	0	252	382568	0	0	0	0	0	746659	746706	747478	748088	748692	0	0	752092	0	0	748892	0	0	0
2	Exec_Auto	1	22129112	14	0	1	0	3	0		1	0	255	382568	0	0	0	0	0	754092	755670	0	0	0	0	0	757470	0	0	0	0	0	755970
2	Exec_Auto	1	22129112	14	0	1	0	3	0	B	1	0	252	382568	0	0	0	0	0	759471	759522	760294	760972	761336	0	0	764914	0	0	761714	0	0	0
2	Exec_Auto	1	22129112	14	0	1	0	3	0	A	0	0	252	382568	0	0	0	0	0	766915	767006	767778	768602	768823	0	0	772043	0	0	768843	0	0	0
2	Exec_Auto	1	22129112	14	0	1	0	3	0	A	0	0	252	382568	0	0	0	0	0	774044	774116	774888	775462	775749	0	0	779338	0	0	776138	0	0	0
2	Exec_Auto	1	22129112	14	0	1	0	3	0	A	0	0	0	382568	0	0	0	0	0	781338	781639	782411	783039	783203	0	783703	783943	0	0	0	0	0	0
2	Exec_Auto	1	22129112	15	0	1	2	3	0		0	0	255	382568	0	0	0	0	0	785945	786011	0	0	0	0	0	787792	0	0	0	0	0	786292
2	Exec_Auto	1	22129112	15	0	1	2	3	0	A	0	0	252	382568	0	0	0	0	0	789793	789866	790985	791482	793287	0	0	796951	0	0	793751	0	0	0
2	Exec_Auto	1	22129112	15	0	1	2	3	0	A	0	1	0	382568	0	0	0	0	0	798951	799022	800141	800599	801312	0	801812	802052	0	0	0	0	0	0
2	Exec_Auto	1	22129112	16	1	0	2	0	0	A	0	0	0	382568	0	0	0	0	0	804053	804075	805554	806056	807596	0	808096	808337	0	0	0	0	0	0
2	Exec_Auto	1	22129112	17	0	1	0	1	0		0	0	255	382568	0	0	0	0	0	810338	811064	0	0	0	0	0	812613	0	0	0	0	0	811113
2	Exec_Auto	1	22129112	17	0	1	0	1	0	B	1	0	0	382568	0	0	0	0	0	814614	814677	815598	816212	816388	816888	0	817129	0	0	0	0	0	0
2	Exec_Auto	1	22129112	18	0	1	0	1	0	B	1	0	252	382568	0	0	0	0	0	819130	819533	820754	821253	821493	0	0	824986	0	0	821786	0	0	0
2	Exec_Auto	1	22129112	18	0	1	0	1	0	B	1	1	0	382568	0	0	0	0	0	826986	827739	828960	829550	829781	830281	0	830522	0	0	0	0	0	0
2	Exec_Auto	1	22129112	19	0	1	2	1	0	A	0	0	252	382568	0	0	0	0	0	832522	846023	846562	846689	847187	0	0	850445	0	0	847245	0	0	0
2	Exec_Auto	1	22129112	19	0	1	2	1	0	A	0	1	0	382568	0	0	0	0	0	852445	852512	853051	853519	854139	0	854639	854879	0	0	0	0	0	0
2	Exec_Auto	0	22129112	0	0	1	0	2	1	A	1	1	0	856883	0	0	0	0	0	856903	856988	857734	858243	859177	859677	0	859918	0	0	0	0	0	0
2	Exec_Auto	0	22129112	1	0	1	0	1	1	A	1	0	252	856883	0	0	0	0	0	861919	861964	862506	862975	863260	0	0	866719	0	0	863519	0	0	0
2	Exec_Auto	0	22129112	1	0	1	0	1	1	A	1	0	0	856883	0	0	0	0	0	868719	868798	869340	869752	869957	870457	0	870697	0	0	0	0	0	0
2	Exec_Auto	0	22129112	2	1	0	3	1	0	B	1	1	0	856883	0	0	0	0	0	872698	872747	873693	874312	874517	875017	0	875257	0	0	0	0	0	0
2	Exec_Auto	0	22129112	3	0	1	1	0	1	A	1	1	0	856883	0	0	0	0	0	877258	877315	878789	879264	879430	879930	0	880170	0	0	0	0	0	0
2	Exec_Auto	0	22129112	4	1	0	3	1	0	B	1	1	0	856883	0	0	0	0	0	882170	882233	883185	883703	884050	884550	0	884791	0	0	0	0	0	0
2	Exec_Auto	0	22129112	5	1	0	0	3	0	B	1	1	0	856883	0	0	0	0	0	886791	886868	887375	887948	888612	889112	0	889352	0	0	0	0	0	0
2	Exec_Auto	0	22129112	6	0	1	2	3	1	A	1	0	252	856883	0	0	0	0	0	891352	891373	892508	893024	893294	0	0	896597	0	0	893397	0	0	0
2	Exec_Auto	0	22129112	6	0	1	2	3	1	A	1	1	0	856883	0	0	0	0	0	898597	898675	899810	900315	900771	901271	0	901512	0	0	0	0	0	0
2	Exec_Auto	0	22129112	7	1	0	0	3	0	B	1	0	252	856883	0	0	0	0	0	903512	903571	904991	905715	906226	0	0	909879	0	0	906679	0	0	0
2	Exec_Auto	0	22129112	7	1	0	0	3	0		1	0	255	856883	0	0	0	0	0	911880	911935	0	0	0	0	0	913512	0	0	0	0	0	912012
2	Exec_Auto	0	22129112	7	1	0	0	3	0	B	1	0	252	856883	0	0	0	0	0	915513	915579	916999	917498	918066	0	0	921559	0	0	918359	0	0	0
2	Exec_Auto	0	22129112	7	1	0	0	3	0		1	0	255	856883	0	0	0	0	0	923559	924295	0	0	0	0	0	925951	0	0	0	0	0	924451
2	Exec_Auto	0	22129112	7	1	0	0	3	0	B	1	1	0	856883	0	0	0	0	0	927953	927981	929401	929969	930292	930792	0	931033	0	0	0	0	0	0
2	Exec_Auto	0	22129112	8	0	1	0	3	1	A	1	1	0	856883	0	0	0	0	0	933034	933189	934468	934990	935213	935713	0	935954	0	0	0	0	0	0
2	Exec_Auto	0	22129112	9	0	1	0	3	1	A	1	1	0	856883	0	0	0	0	0	937955	938032	938788	939475	939646	940146	0	940386	0	0	0	0	0	0
2	Exec_Auto	1	22129112	10	1	0	1	0	0	A	0	1	0	856883	0	0	0	0	0	942386	942411	943157	944010	944314	0	944814	945054	0	0	0	0	0	0
2	Exec_Auto	1	22129112	11	1	0	3	2	0	B	1	1	0	856883	0	0	0	0	0	947054	947109	947651	948311	949324	949824	0	950065	0	0	0	0	0	0
2	Exec_Auto	1	22129112	12	1	0	1	2	0	B	1	0	0	856883	0	0	0	0	0	952066	952115	953061	953664	954404	954904	0	955144	0	0	0	0	0	0
2	Exec_Auto	1	22129112	13	1	0	2	0	0	A	0	1	0	856883	0	0	0	0	0	957145	957196	958670	959294	959614	0	960114	960355	0	0	0	0	0	0
2	Exec_Auto	1	22129112	14	0	1	2	0	0	A	0	0	252	856883	0	0	0	0	0	962355	962424	963376	963938	964250	0	0	967730	0	0	964530	0	0	0
2	Exec_Auto	1	22129112	14	0	1	2	0	0	A	0	0	252	856883	0	0	0	0	0	969730	969778	970730	971534	971965	0	0	975507	0	0	972307	0	0	0
2	Exec_Auto	1	22129112	14	0	1	2	0	0	A	0	0	0	856883	0	0	0	0	0	977508	977569	978521	979178	979745	0	980245	980485	0	0	0	0	0	0
2	Exec_Auto	1	22129112	15	0	1	3	0	0	A	0	1	0	856883	0	0	0	0	0	982485	982547	983054	985030	985318	0	985818	986058	0	0	0	0	0	0
2	Exec_Auto	1	22129112	16	1	0	1	2	0	B	1	1	0	856883	0	0	0	0	0	988059	988124	989259	989918	990837	991337	0	991578	0	0	0	0	0	0
2	Exec_Auto	1	22129112	17	0	1	1	0	0	A	0	0	0	856883	0	0	0	0	0	993578	993627	995047	995781	995902	0	996402	996642	0	0	0	0	0	0
2	Exec_Auto	1	22129112	18	1	0	3	0	0	B	1	0	252	856883	0	0	0	0	0	998642	998704	999983	1000536	1000702	0	0	1003935	0	0	1000735	0	0	0
2	Exec_Auto	1	22129112	18	1	0	3	0	0	B	1	0	0	856883	0	0	0	0	0	1005937	1006000	1007279	1008053	1008210	1008710	0	1008951	0	0	0	0	0	0
2	Exec_Auto	1	22129112	19	0	1	1	2	0	B	1	1	0	856883	0	0	0	0	0	1010952	1011032	1011788	1012583	1013202	1013702	0	1013943	0	0	0	0	0	0
2	Exec_Auto	0	22129112	0	1	0	1	2	0	B	1	0	252	1015944	0	0	0	0	0	1015973	1016067	1017367	1017890	1018512	0	0	1021899	0	0	1018699	0	0	0
2	Exec_Auto	0	22129112	0	1	0	1	2	0	B	1	1	0	1015944	0	0	0	0	0	1023899	1023947	1025247	1025799	1026040	1026540	0	1026780	0	0	0	0	0	0
2	Exec_Auto	0	22129112	1	0	1	3	0	1	A	1	0	252	1015944	0	0	0	0	0	1028781	1028808	1029515	1030147	1030803	0	0	1034133	0	0	1030933	0	0	0
2	Exec_Auto	0	22129112	1	0	1	3	0	1	A	1	1	0	1015944	0	0	0	0	0	1036134	1036183	1036890	1037692	1038249	1038749	0	1038990	0	0	0	0	0	0
2	Exec_Auto	0	22129112	2	1	0	0	3	0	B	1	0	0	1015944	0	0	0	0	0	1040990	1041043	1041697	1042670	1042954	1043454	0	1043695	0	0	0	0	0	0
2	Exec_Auto	0	22129112	3	0	1	0	2	1	A	1	0	252	1015944	0	0	0	0	0	1045696	1051021	1051895	1052044	1052557	0	0	1056224	0	0	1053024	0	0	0
2	Exec_Auto	0	22129112	3	0	1	0	2	1	A	1	0	252	1015944	0	0	0	0	0	1058224	1058296	1059170	1059617	1059798	0	0	1063320	0	0	1060120	0	0	0
2	Exec_Auto	0	22129112	3	0	1	0	2	1	A	1	0	252	1015944	0	0	0	0	0	1065320	1065395	1066269	1066758	1066961	0	0	1070438	0	0	1067238	0	0	0
2	Exec_Auto	0	22129112	3	0	1	0	2	1		1	0	255	1015944	0	0	0	0	0	1072439	1072498	0	0	0	0	0	1074099	0	0	0	0	0	1072599
2	Exec_Auto	0	22129112	3	0	1	0	2	1	A	1	1	0	1015944	0	0	0	0	0	1076099	1076131	1077005	1077558	1077721	1078221	0	1078462	0	0	0	0	0	0
2	Exec_Auto	0	22129112	4	1	0	0	2	0	B	1	1	0	1015944	0	0	0	0	0	1080463	1080508	1081010	1081482	1082290	1082790	0	1083031	0	0	0	0	0	0
2	Exec_Auto	0	22129112	5	0	1	2	1	1	A	1	1	0	1015944	0	0	0	0	0	1085031	1085109	1086108	1086602	1086811	1087311	0	1087552	0	0	0	0	0	0
2	Exec_Auto	0	22129112	6	1	0	3	1	0	B	1	1	0	1015944	0	0	0	0	0	1089553	1089602	1090220	1090936	1091127	1091627	0	1091867	0	0	0	0	0	0
2	Exec_Auto	0	22129112	7	0	1	1	0	1	A	1	1	0	1015944	0	0	0	0	0	1093867	1094070	1094644	1095094	1095365	1095865	0	1096105	0	0	0	0	0	0
2	Exec_Auto	0	22129112	8	1	0	1	3	0		0	0	251	1015944	0	0	0	0	0	1098105	1098160	1098973	1099525	1106785	0	0	1110485	0	1107285	0	0	0	0
2	Exec_Auto	0	22129112	8	1	0	1	3	0	B	1	0	252	1015944	0	0	0	0	0	1112485	1112544	1113357	1115701	1116026	0	0	1119454	0	0	1116254	0	0	0
2	Exec_Auto	0	22129112	8	1	0	1	3	0		1	0	254	1015944	0	0	0	0	0	1121455	1121529	1122342	0	0	0	0	1135542	0	0	0	0	1132342	0
2	Exec_Auto	0	22129112	8	1	0	1	3	0		1	0	255	1015944	0	0	0	0	0	1137543	1137558	0	0	0	0	0	1139161	0	0	0	0	0	1137661
2	Exec_Auto	0	22129112	8	1	0	1	3	0	B	1	0	252	1015944	0	0	0	0	0	1141161	1141236	1142049	1142540	1142957	0	0	1146342	0	0	1143142	0	0	0
2	Exec_Auto	0	22129112	8	1	0	1	3	0		0	0	252	1015944	0	0	0	0	0	1148343	1148414	1149227	1150570	1151608	0	0	1155218	0	0	1152018	0	0	0
2	Exec_Auto	0	22129112	8	1	0	1	3	0	B	1	0	252	1015944	0	0	0	0	0	1157218	1157245	1158058	1159532	1160023	0	0	1163682	0	0	1160482	0	0	0
2	Exec_Auto	0	22129112	8	1	0	1	3	0	B	1	0	252	1015944	0	0	0	0	0	1165683	1165756	1166569	1167173	1167733	0	0	1171174	0	0	1167974	0	0	0
2	Exec_Auto	0	22129112	8	1	0	1	3	0	B	1	1	0	1015944	0	0	0	0	0	1173174	1173244	1174057	1176221	1177132	1177632	0	1177874	0	0	0	0	0	0
2	Exec_Auto	0	22129112	9	1	0	1	2	0	B	1	1	0	1015944	0	0	0	0	0	1179875	1179938	1180547	1181037	1181520	1182020	0	1182260	0	0	0	0	0	0
2	Exec_Auto	1	22129112	10	0	1	0	2	0	B	1	0	252	1015944	0	0	0	0	0	1184260	1184304	1185604	1186335	1187123	0	0	1190814	0	0	1187614	0	0	0
2	Exec_Auto	1	22129112	10	0	1	0	2	0	B	1	0	252	1015944	0	0	0	0	0	1192814	1192893	1194193	1194803	1194960	0	0	1198333	0	0	1195133	0	0	0
2	Exec_Auto	1	22129112	10	0	1	0	2	0	B	1	0	252	1015944	0	0	0	0	0	1200334	1200395	1201695	1201917	1202506	0	0	1205718	0	0	1202518	0	0	0
2	Exec_Auto	1	22129112	10	0	1	0	2	0	B	1	0	0	1015944	0	0	0	0	0	1207718	1207772	1209072	1209725	1210477	1210977	0	1211217	0	0	0	0	0	0
2	Exec_Auto	1	22129112	11	1	0	1	3	0	A	0	0	0	1015944	0	0	0	0	0	1213218	1213289	1213996	1214975	1215207	0	1215707	1215948	0	0	0	0	0	0
2	Exec_Auto	1	22129112	12	1	0	0	2	0	B	1	0	252	1015944	0	0	0	0	0	1217948	1223473	1224127	1224638	1225229	0	0	1228798	0	0	1225598	0	0	0
2	Exec_Auto	1	22129112	12	1	0	0	2	0	B	1	0	0	1015944	0	0	0	0	0	1230799	1230867	1231521	1232181	1232574	1233074	0	1233315	0	0	0	0	0	0
2	Exec_Auto	1	22129112	13	1	0	1	2	0		1	0	255	1015944	0	0	0	0	0	1235315	1235377	0	0	0	0	0	1237468	0	0	0	0	0	1235968
2	Exec_Auto	1	22129112	13	1	0	1	2	0		1	0	255	1015944	0	0	0	0	0	1239468	1239544	0	0	0	0	0	1241111	0	0	0	0	0	1239611
2	Exec_Auto	1	22129112	13	1	0	1	2	0	B	1	0	252	1015944	0	0	0	0	0	1243111	1243194	1244068	1244799	1244987	0	0	1248316	0	0	1245116	0	0	0
2	Exec_Auto	1	22129112	13	1	0	1	2	0	B	1	0	252	1015944	0	0	0	0	0	1250316	1250396	1251270	1251987	1252170	0	0	1255477	0	0	1252277	0	0	0
2	Exec_Auto	1	22129112	13	1	0	1	2	0	B	1	1	0	1015944	0	0	0	0	0	1257478	1257540	1258414	1259064	1259967	1260467	0	1260707	0	0	0	0	0	0
2	Exec_Auto	1	22129112	14	1	0	1	2	0	B	1	0	252	1015944	0	0	0	0	0	1262707	1262749	1263251	1263366	1265271	0	0	1268913	0	0	1265713	0	0	0
2	Exec_Auto	1	22129112	14	1	0	1	2	0	B	1	0	252	1015944	0	0	0	0	0	1270915	1270996	1271498	1272083	1272301	0	0	1275542	0	0	1272342	0	0	0
2	Exec_Auto	1	22129112	14	1	0	1	2	0	B	1	0	252	1015944	0	0	0	0	0	1277543	1277596	1278098	1278729	1279617	0	0	1283251	0	0	1280051	0	0	0
2	Exec_Auto	1	22129112	14	1	0	1	2	0	B	1	0	252	1015944	0	0	0	0	0	1285251	1285325	1285827	1286301	1286586	0	0	1289968	0	0	1286768	0	0	0
2	Exec_Auto	1	22129112	14	1	0	1	2	0	B	1	0	252	1015944	0	0	0	0	0	1291969	1292024	1292526	1293224	1293388	0	0	1296634	0	0	1293434	0	0	0
2	Exec_Auto	1	22129112	14	1	0	1	2	0	B	1	0	252	1015944	0	0	0	0	0	1298635	1298687	1299189	1299932	1300159	0	0	1303573	0	0	1300373	0	0	0
2	Exec_Auto	1	22129112	14	1	0	1	2	0	B	1	0	252	1015944	0	0	0	0	0	1305573	1305610	1306112	1306209	1306734	0	0	1310142	0	0	1306942	0	0	0
2	Exec_Auto	1	22129112	14	1	0	1	2	0	B	1	0	0	1015944	0	0	0	0	0	1312143	1312205	1312707	1313182	1313419	1313919	0	1314160	0	0	0	0	0	0
2	Exec_Auto	1	22129112	15	0	1	3	1	0		1	0	255	1015944	0	0	0	0	0	1316160	1316232	0	0	0	0	0	1317849	0	0	0	0	0	1316349
2	Exec_Auto	1	22129112	15	0	1	3	1	0		1	0	255	1015944	0	0	0	0	0	1319850	1319930	0	0	0	0	0	1322291	0	0	0	0	0	1320791
2	Exec_Auto	1	22129112	15	0	1	3	1	0	B	1	0	252	1015944	0	0	0	0	0	1324292	1324344	1325343	1327053	1327675	0	0	1330924	0	0	1327724	0	0	0
2	Exec_Auto	1	22129112	15	0	1	3	1	0	B	1	0	252	1015944	0	0	0	0	0	1332924	1332955	1333954	1334701	1334853	0	0	1338125	0	0	1334925	0	0	0
2	Exec_Auto	1	22129112	15	0	1	3	1	0		1	0	255	1015944	0	0	0	0	0	1340126	1350342	0	0	0	0	0	1352177	0	0	0	0	0	1350677
2	Exec_Auto	1	22129112	15	0	1	3	1	0	B	1	1	0	1015944	0	0	0	0	0	1354177	1354249	1355248	1356663	1356903	1357403	0	1357643	0	0	0	0	0	0
2	Exec_Auto	1	22129112	16	0	1	2	0	0	A	0	1	0	1015944	0	0	0	0	0	1359644	1359699	1360317	1360374	1361563	0	1362063	1362304	0	0	0	0	0	0
2	Exec_Auto	1	22129112	17	0	1	0	2	0	B	1	0	252	1015944	0	0	0	0	0	1364306	1364356	1364930	1365656	1365938	0	0	1369173	0	0	1365973	0	0	0
2	Exec_Auto	1	22129112	17	0	1	0	2	0	B	1	1	0	1015944	0	0	0	0	0	1371174	1371198	1371772	1372031	1372824	1373324	0	1373564	0	0	0	0	0	0
2	Exec_Auto	1	22129112	18	1	0	0	2	0	B	1	0	252	1015944	0	0	0	0	0	1375564	1375635	1376448	1377190	1377810	0	0	1381106	0	0	1377906	0	0	0
2	Exec_Auto	1	22129112	18	1	0	0	2	0	B	1	0	252	1015944	0	0	0	0	0	1383107	1383122	1383935	1386555	1388043	0	0	1391640	0	0	1388440	0	0	0
2	Exec_Auto	1	22129112	18	1	0	0	2	0	B	1	0	252	1015944	0	0	0	0	0	1393641	1393697	1394510	1395529	1396252	0	0	1399780	0	0	1396580	0	0	0
2	Exec_Auto	1	22129112	18	1	0	0	2	0	A	0	0	0	1015944	0	0	0	0	0	1401780	1401850	1402663	1404170	1404459	0	1404959	1405203	0	0	0	0	0	0
2	Exec_Auto	1	22129112	19	0	1	1	0	0	A	0	0	252	1015944	0	0	0	0	0	1407203	1407235	1407844	1408470	1408654	0	0	1411998	0	0	1408798	0	0	0
2	Exec_Auto	1	22129112	19	0	1	1	0	0	A	0	0	252	1015944	0	0	0	0	0	1413999	1414062	1414671	1415606	1417377	0	0	1420582	0	0	1417382	0	0	0
2	Exec_Auto	1	22129112	19	0	1	1	0	0	A	0	0	252	1015944	0	0	0	0	0	1422583	1422616	1423225	1424185	1424406	0	0	1427700	0	0	1424500	0	0	0
2	Exec_Auto	1	22129112	19	0	1	1	0	0	A	0	0	252	1015944	0	0	0	0	0	1429700	1429776	1430385	1431102	1432672	0	0	1436328	0	0	1433128	0	0	0
2	Exec_Auto	1	22129112	19	0	1	1	0	0	A	0	0	252	1015944	0	0	0	0	0	1438328	1438363	1438972	1439709	1441306	0	0	1444611	0	0	1441411	0	0	0
2	Exec_Auto	1	22129112	19	0	1	1	0	0		0	0	254	1015944	0	0	0	0	0	1446612	1446679	1447288	0	0	0	0	1460488	0	0	0	0	1457288	0
2	Exec_Auto	1	22129112	19	0	1	1	0	0		0	0	255	1015944	0	0	0	0	0	1462489	1462560	0	0	0	0	0	1464191	0	0	0	0	0	1462691
2	Exec_Auto	1	22129112	19	0	1	1	0	0	A	0	0	0	1015944	0	0	0	0	0	1466193	1466256	1466865	1468691	1470301	0	1470801	1471042	0	0	0	0	0	0
2	Exec_Auto	0	22129112	0	0	1	2	1	1	A	1	0	252	1473044	0	0	0	0	0	1473102	1473172	1474434	1474875	1475505	0	0	1478731	0	0	1475531	0	0	0
2	Exec_Auto	0	22129112	0	0	1	2	1	1	A	1	0	252	1473044	0	0	0	0	0	1480732	1480786	1482048	1482473	1483085	0	0	1486507	0	0	1483307	0	0	0
2	Exec_Auto	0	22129112	0	0	1	2	1	1	A	1	0	252	1473044	0	0	0	0	0	1488507	1488571	1489833	1490355	1490703	0	0	1494246	0	0	1491046	0	0	0
2	Exec_Auto	0	22129112	0	0	1	2	1	1	A	1	0	252	1473044	0	0	0	0	0	1496247	1496275	1497537	1498085	1498242	0	0	1501488	0	0	1498288	0	0	0
2	Exec_Auto	0	22129112	0	0	1	2	1	1	A	1	0	252	1473044	0	0	0	0	0	1503489	1503510	1504772	1505368	1505631	0	0	1509196	0	0	1505996	0	0	0
2	Exec_Auto	0	22129112	0	0	1	2	1	1	A	1	0	252	1473044	0	0	0	0	0	1511197	1511234	1512497	1512958	1513226	0	0	1516500	0	0	1513300	0	0	0
2	Exec_Auto	0	22129112	0	0	1	2	1	1		1	0	255	1473044	0	0	0	0	0	1518500	1518521	0	0	0	0	0	1520269	0	0	0	0	0	1518769
2	Exec_Auto	0	22129112	0	0	1	2	1	1	A	1	0	252	1473044	0	0	0	0	0	1522269	1522387	1523649	1524135	1524790	0	0	1528309	0	0	1525109	0	0	0
2	Exec_Auto	0	22129112	0	0	1	2	1	1	A	1	0	252	1473044	0	0	0	0	0	1530310	1530383	1531645	1532069	1532294	0	0	1535822	0	0	1532622	0	0	0
2	Exec_Auto	0	22129112	0	0	1	2	1	1	A	1	0	252	1473044	0	0	0	0	0	1537822	1537891	1539153	1539771	1539976	0	0	1543251	0	0	1540051	0	0	0
2	Exec_Auto	0	22129112	0	0	1	2	1	1	A	1	0	252	1473044	0	0	0	0	0	1545251	1545324	1546586	1547222	1547771	0	0	1551021	0	0	1547821	0	0	0
2	Exec_Auto	0	22129112	0	0	1	2	1	1	A	1	0	252	1473044	0	0	0	0	0	1553022	1553075	1554337	1554910	1555085	0	0	1558375	0	0	1555175	0	0	0
2	Exec_Auto	0	22129112	0	0	1	2	1	1	A	1	0	252	1473044	0	0	0	0	0	1560376	1560404	1561666	1562341	1562634	0	0	1565864	0	0	1562664	0	0	0
2	Exec_Auto	0	22129112	0	0	1	2	1	1	A	1	0	252	1473044	0	0	0	0	0	1567865	1567932	1569194	1569804	1570417	0	0	1573698	0	0	1570498	0	0	0
2	Exec_Auto	0	22129112	0	0	1	2	1	1	A	1	1	0	1473044	0	0	0	0	0	1575699	1575765	1577027	1577542	1578093	1578593	0	1578833	0	0	0	0	0	0
2	Exec_Auto	0	22129112	1	1	0	1	0	0	B	1	0	252	1473044	0	0	0	0	0	1580834	1580910	1582131	1582831	1582966	0	0	1586193	0	0	1582993	0	0	0
2	Exec_Auto	0	22129112	1	1	0	1	0	0		0	0	251	1473044	0	0	0	0	0	1588194	1588292	1589513	1590391	1591558	0	0	1595258	0	1592058	0	0	0	0
2	Exec_Auto	0	22129112	1	1	0	1	0	0	B	1	0	252	1473044	0	0	0	0	0	1597258	1597327	1598548	1599068	1599180	0	0	1602850	0	0	1599650	0	0	0
2	Exec_Auto	0	22129112	1	1	0	1	0	0	B	1	0	252	1473044	0	0	0	0	0	1604851	1604926	1606147	1606758	1606860	0	0	1610476	0	0	1607276	0	0	0
2	Exec_Auto	0	22129112	1	1	0	1	0	0	B	1	0	252	1473044	0	0	0	0	0	1612477	1612542	1613763	1614311	1614661	0	0	1617958	0	0	1614758	0	0	0
2	Exec_Auto	0	22129112	1	1	0	1	0	0	B	1	1	0	1473044	0	0	0	0	0	1619959	1620026	1621247	1621841	1622003	1622503	0	1622743	0	0	0	0	0	0
2	Exec_Auto	0	22129112	2	1	0	2	0	0	B	1	1	0	1473044	0	0	0	0	0	1624744	1624809	1626004	1626775	1626941	1627441	0	1627681	0	0	0	0	0	0
2	Exec_Auto	0	22129112	3	0	1	1	0	1		1	0	255	1473044	0	0	0	0	0	1629682	1629739	0	0	0	0	0	1631473	0	0	0	0	0	1629973
2	Exec_Auto	0	22129112	3	0	1	1	0	1	A	1	0	252	1473044	0	0	0	0	0	1633474	1633546	1634266	1634553	1635000	0	0	1638267	0	0	1635067	0	0	0
2	Exec_Auto	0	22129112	3	0	1	1	0	1	A	1	1	0	1473044	0	0	0	0	0	1640267	1640330	1641050	1641848	1645168	1645668	0	1645908	0	0	0	0	0	0
2	Exec_Auto	0	22129112	4	1	0	1	3	0	B	1	0	0	1473044	0	0	0	0	0	1647909	1647981	1648506	1649499	1652511	1653011	0	1653252	0	0	0	0	0	0
2	Exec_Auto	0	22129112	5	1	0	2	0	0	B	1	0	252	1473044	0	0	0	0	0	1655253	1655311	1656625	1657185	1657335	0	0	1660867	0	0	1657667	0	0	0
2	Exec_Auto	0	22129112	5	1	0	2	0	0	B	1	1	0	1473044	0	0	0	0	0	1662867	1662943	1664257	1664865	1665172	1665672	0	1665913	0	0	0	0	0	0
2	Exec_Auto	0	22129112	6	0	1	0	1	1		1	0	255	1473044	0	0	0	0	0	1667914	1667965	0	0	0	0	0	1669708	0	0	0	0	0	1668208
2	Exec_Auto	0	22129112	6	0	1	0	1	1	A	1	1	0	1473044	0	0	0	0	0	1671709	1671771	1672993	1673666	1673804	1674304	0	1674546	0	0	0	0	0	0
2	Exec_Auto	0	22129112	7	0	1	0	2	1	A	1	0	0	1473044	0	0	0	0	0	1676547	1676596	1677335	1677834	1677911	1678411	0	1678652	0	0	0	0	0	0
2	Exec_Auto	0	22129112	8	0	1	0	3	1	A	1	0	252	1473044	0	0	0	0	0	1680653	1680714	1681699	1682266	1682314	0	0	1685521	0	0	1682321	0	0	0
2	Exec_Auto	0	22129112	8	0	1	0	3	1		1	0	254	1473044	0	0	0	0	0	1687522	1687589	1688574	0	0	0	0	1701774	0	0	0	0	1698574	0
2	Exec_Auto	0	22129112	8	0	1	0	3	1	A	1	1	0	1473044	0	0	0	0	0	1703774	1703808	1704793	1705441	1705577	1706077	0	1706317	0	0	0	0	0	0
2	Exec_Auto	0	22129112	9	0	1	1	3	1	A	1	0	252	1473044	0	0	0	0	0	1708317	1708378	1709145	1709615	1709778	0	0	1713014	0	0	1709814	0	0	0
2	Exec_Auto	0	22129112	9	0	1	1	3	1	A	1	0	252	1473044	0	0	0	0	0	1715015	1715085	1715852	1716478	1717101	0	0	1720669	0	0	1717469	0	0	0
2	Exec_Auto	0	22129112	9	0	1	1	3	1	A	1	0	252	1473044	0	0	0	0	0	1722670	1722731	1723498	1724007	1724140	0	0	1727529	0	0	1724329	0	0	0
2	Exec_Auto	0	22129112	9	0	1	1	3	1	A	1	0	252	1473044	0	0	0	0	0	1729531	1729600	1730367	1731116	1732134	0	0	1735595	0	0	1732395	0	0	0
2	Exec_Auto	0	22129112	9	0	1	1	3	1	A	1	0	252	1473044	0	0	0	0	0	1737595	1737654	1738421	1738987	1739192	0	0	1742423	0	0	1739223	0	0	0
2	Exec_Auto	0	22129112	9	0	1	1	3	1	A	1	0	252	1473044	0	0	0	0	0	1744423	1744492	1745259	1745987	1746514	0	0	1750021	0	0	1746821	0	0	0
2	Exec_Auto	0	22129112	9	0	1	1	3	1		1	0	255	1473044	0	0	0	0	0	1752022	1752086	0	0	0	0	0	1753992	0	0	0	0	0	1752492
2	Exec_Auto	0	22129112	9	0	1	1	3	1	A	1	0	252	1473044	0	0	0	0	0	1755993	1756058	1756825	1757386	1757553	0	0	1761100	0	0	1757900	0	0	0
2	Exec_Auto	0	22129112	9	0	1	1	3	1	A	1	0	0	1473044	0	0	0	0	0	1763100	1763168	1763935	1764751	1765526	1766026	0	1766267	0	0	0	0	0	0
2	Exec_Auto	1	22129112	10	0	1	3	2	0	B	1	0	0	1473044	0	0	0	0	0	1768268	1768311	1769573	1770536	1771586	1772086	0	1772326	0	0	0	0	0	0
2	Exec_Auto	1	22129112	11	0	1	0	3	0	B	1	0	252	1473044	0	0	0	0	0	1774327	1774363	1775584	1776709	1778183	0	0	1781721	0	0	1778521	0	0	0
2	Exec_Auto	1	22129112	11	0	1	0	3	0	A	0	0	252	1473044	0	0	0	0	0	1783722	1783787	1785008	1785518	1786152	0	0	1789421	0	0	1786221	0	0	0
2	Exec_Auto	1	22129112	11	0	1	0	3	0	A	0	0	0	1473044	0	0	0	0	0	1791422	1791484	1792705	1793722	1794136	0	1794636	1794877	0	0	0	0	0	0
2	Exec_Auto	1	22129112	12	0	1	0	3	0	A	0	0	0	1473044	0	0	0	0	0	1796878	1796948	1798143	1798858	1798987	0	1799487	1799727	0	0	0	0	0	0
2	Exec_Auto	1	22129112	13	0	1	3	0	0		0	0	255	1473044	0	0	0	0	0	1801727	1801811	0	0	0	0	0	1803566	0	0	0	0	0	1802066
2	Exec_Auto	1	22129112	13	0	1	3	0	0	B	1	0	252	1473044	0	0	0	0	0	1805567	1805620	1806340	1807200	1807522	0	0	1810758	0	0	1807558	0	0	0
2	Exec_Auto	1	22129112	13	0	1	3	0	0		0	0	252	1473044	0	0	0	0	0	1812759	1812826	1813546	1817716	1825834	0	0	1829088	0	0	1825888	0	0	0
2	Exec_Auto	1	22129112	13	0	1	3	0	0		0	0	254	1473044	0	0	0	0	0	1831089	1831161	1831881	0	0	0	0	1845081	0	0	0	0	1841881	0
2	Exec_Auto	1	22129112	13	0	1	3	0	0		0	0	254	1473044	0	0	0	0	0	1847081	1847143	1847863	0	0	0	0	1861063	0	0	0	0	1857863	0
2	Exec_Auto	1	22129112	13	0	1	3	0	0		0	0	254	1473044	0	0	0	0	0	1863063	1863129	1863849	0	0	0	0	1877049	0	0	0	0	1873849	0
2	Exec_Auto	1	22129112	13	0	1	3	0	0		0	0	254	1473044	0	0	0	0	0	1879049	1879121	1879841	0	0	0	0	1893041	0	0	0	0	1889841	0
2	Exec_Auto	1	22129112	13	0	1	3	0	0		0	0	254	1473044	0	0	0	0	0	1895041	1895115	1895835	0	0	0	0	1909035	0	0	0	0	1905835	0
2	Exec_Auto	1	22129112	13	0	1	3	0	0		0	0	254	1473044	0	0	0	0	0	1911035	1911100	1911820	0	0	0	0	1925020	0	0	0	0	1921820	0
2	Exec_Auto	1	22129112	13	0	1	3	0	0		0	0	254	1473044	0	0	0	0	0	1927020	1927040	1927760	0	0	0	0	1940960	0	0	0	0	1937760	0
2	Exec_Auto	1	22129112	13	0	1	3	0	0		0	0	254	1473044	0	0	0	0	0	1942960	1943028	1943748	0	0	0	0	1956948	0	0	0	0	1953748	0
2	Exec_Auto	1	22129112	13	0	1	3	0	0		0	0	254	1473044	0	0	0	0	0	1958949	1958977	1959697	0	0	0	0	1972897	0	0	0	0	1969697	0
2	Exec_Auto	1	22129112	13	0	1	3	0	0		0	0	254	1473044	0	0	0	0	0	1974898	1974969	1975689	0	0	0	0	1988889	0	0	0	0	1985689	0
2	Exec_Auto	1	22129112	13	0	1	3	0	0		0	0	254	1473044	0	0	0	0	0	1990889	1990918	1991638	0	0	0	0	2004838	0	0	0	0	2001638	0
2	Exec_Auto	1	22129112	13	0	1	3	0	0		0	0	253	1473044	0	0	0	0	0	2006838	2006894	2007614	2011413	0	0	0	2024613	0	0	0	2021413	0	0
2	Exec_Auto	1	22129112	13	0	1	3	0	0		0	0	254	1473044	0	0	0	0	0	2026614	2026680	2027400	0	0	0	0	2040600	0	0	0	0	2037400	0
2	Exec_Auto	1	22129112	13	0	1	3	0	0	A	0	0	252	1473044	0	0	0	0	0	2042601	2042659	2043379	2044059	2045830	0	0	2049170	0	0	2045970	0	0	0
2	Exec_Auto	1	22129112	13	0	1	3	0	0	B	1	1	0	1473044	0	0	0	0	0	2051171	2051209	2051929	2053185	2053358	2053858	0	2054099	0	0	0	0	0	0
2	Exec_Auto	1	22129112	14	0	1	3	0	0	B	1	0	0	1473044	0	0	0	0	0	2056100	2056152	2056677	2057533	2057706	2058206	0	2058446	0	0	0	0	0	0
2	Exec_Auto	1	22129112	15	1	0	2	1	0	A	0	0	252	1473044	0	0	0	0	0	2060446	2060510	2061824	2062429	2062706	0	0	2066117	0	0	2062917	0	0	0
2	Exec_Auto	1	22129112	15	1	0	2	1	0	A	0	0	252	1473044	0	0	0	0	0	2068118	2068184	2069498	2069973	2070541	0	0	2073891	0	0	2070691	0	0	0
2	Exec_Auto	1	22129112	15	1	0	2	1	0	A	0	0	252	1473044	0	0	0	0	0	2075893	2075959	2077273	2077592	2078070	0	0	2081537	0	0	2078337	0	0	0
2	Exec_Auto	1	22129112	15	1	0	2	1	0	A	0	0	252	1473044	0	0	0	0	0	2083538	2083558	2084872	2085395	2086088	0	0	2089506	0	0	2086306	0	0	0
2	Exec_Auto	1	22129112	15	1	0	2	1	0		0	0	255	1473044	0	0	0	0	0	2091508	2091571	0	0	0	0	0	2093269	0	0	0	0	0	2091769
2	Exec_Auto	1	22129112	15	1	0	2	1	0	A	0	0	252	1473044	0	0	0	0	0	2095270	2095345	2096659	2097199	2097497	0	0	2100850	0	0	2097650	0	0	0
2	Exec_Auto	1	22129112	15	1	0	2	1	0	A	0	0	0	1473044	0	0	0	0	0	2102850	2102906	2104220	2105106	2105758	0	2106258	2106499	0	0	0	0	0	0
2	Exec_Auto	1	22129112	16	0	1	2	3	0	A	0	0	252	1473044	0	0	0	0	0	2108500	2108551	2109773	2110476	2110864	0	0	2114271	0	0	2111071	0	0	0
2	Exec_Auto	1	22129112	16	0	1	2	3	0	A	0	0	0	1473044	0	0	0	0	0	2116274	2116318	2117540	2118119	2118622	0	2119122	2119363	0	0	0	0	0	0
2	Exec_Auto	1	22129112	17	0	1	2	1	0	A	0	0	252	1473044	0	0	0	0	0	2121364	2121430	2122169	2122916	2123409	0	0	2126929	0	0	2123729	0	0	0
2	Exec_Auto	1	22129112	17	0	1	2	1	0	A	0	0	252	1473044	0	0	0	0	0	2128930	2129002	2129741	2130428	2130898	0	0	2134226	0	0	2131026	0	0	0
2	Exec_Auto	1	22129112	17	0	1	2	1	0	A	0	1	0	1473044	0	0	0	0	0	2136226	2136297	2137036	2137857	2138260	0	2138760	2139001	0	0	0	0	0	0
2	Exec_Auto	1	22129112	18	0	1	0	2	0	B	1	1	0	1473044	0	0	0	0	0	2141001	2141043	2142028	2142849	2143279	2143779	0	2144019	0	0	0	0	0	0
2	Exec_Auto	1	22129112	19	1	0	1	3	0	A	0	0	252	1473044	0	0	0	0	0	2146020	2146075	2146842	2147571	2148124	0	0	2151633	0	0	2148433	0	0	0
2	Exec_Auto	1	22129112	19	1	0	1	3	0		0	0	252	1473044	0	0	0	0	0	2153634	2153668	2154435	2155676	2155962	0	0	2159402	0	0	2156202	0	0	0
2	Exec_Auto	1	22129112	19	1	0	1	3	0	B	1	0	252	1473044	0	0	0	0	0	2161402	2161478	2162245	2163455	2164722	0	0	2168361	0	0	2165161	0	0	0
2	Exec_Auto	1	22129112	19	1	0	1	3	0	A	0	0	252	1473044	0	0	0	0	0	2170361	2170429	2171196	2172345	2172595	0	0	2175868	0	0	2172668	0	0	0
2	Exec_Auto	1	22129112	19	1	0	1	3	0	B	1	0	252	1473044	0	0	0	0	0	2177869	2177915	2178682	2180199	2180631	0	0	2183926	0	0	2180726	0	0	0
2	Exec_Auto	1	22129112	19	1	0	1	3	0	B	1	0	252	1473044	0	0	0	0	0	2185927	2186004	2186771	2188180	2188881	0	0	2192466	0	0	2189266	0	0	0
2	Exec_Auto	1	22129112	19	1	0	1	3	0	A	0	0	252	1473044	0	0	0	0	0	2194467	2194532	2195299	2196309	2196831	0	0	2200403	0	0	2197203	0	0	0
2	Exec_Auto	1	22129112	19	1	0	1	3	0	A	0	0	252	1473044	0	0	0	0	0	2202404	2202431	2203198	2203846	2204704	0	0	2207976	0	0	2204776	0	0	0
2	Exec_Auto	1	22129112	19	1	0	1	3	0	A	0	0	252	1473044	0	0	0	0	0	2209976	2210035	2210802	2212492	2215350	0	0	2218839	0	0	2215639	0	0	0
2	Exec_Auto	1	22129112	19	1	0	1	3	0		0	0	255	1473044	0	0	0	0	0	2220839	2220910	0	0	0	0	0	2222482	0	0	0	0	0	2220982
2	Exec_Auto	1	22129112	19	1	0	1	3	0	A	0	0	252	1473044	0	0	0	0	0	2224483	2224548	2225315	2225924	2226092	0	0	2229330	0	0	2226130	0	0	0
2	Exec_Auto	1	22129112	19	1	0	1	3	0		0	0	255	1473044	0	0	0	0	0	2231330	2231389	0	0	0	0	0	2232927	0	0	0	0	0	2231427
2	Exec_Auto	1	22129112	19	1	0	1	3	0		0	0	251	1473044	0	0	0	0	0	2234929	2234990	2235757	2240072	2240111	0	0	2243811	0	2240611	0	0	0	0
2	Exec_Auto	1	22129112	19	1	0	1	3	0		0	0	255	1473044	0	0	0	0	0	2245811	2245873	0	0	0	0	0	2247695	0	0	0	0	0	2246195
2	Exec_Auto	1	22129112	19	1	0	1	3	0		0	0	251	1473044	0	0	0	0	0	2249695	2249757	2250524	2251505	2252686	0	0	2256386	0	2253186	0	0	0	0
2	Exec_Auto	1	22129112	19	1	0	1	3	0	A	0	0	252	1473044	0	0	0	0	0	2258387	2258447	2259214	2259926	2260093	0	0	2263497	0	0	2260297	0	0	0
2	Exec_Auto	1	22129112	19	1	0	1	3	0		0	0	254	1473044	0	0	0	0	0	2265498	2265557	2266324	0	0	0	0	2279524	0	0	0	0	2276324	0
2	Exec_Auto	1	22129112	19	1	0	1	3	0		0	0	254	1473044	0	0	0	0	0	2281525	2281594	2282361	0	0	0	0	2295561	0	0	0	0	2292361	0
2	Exec_Auto	1	22129112	19	1	0	1	3	0	A	0	0	252	1473044	0	0	0	0	0	2297562	2297616	2298383	2308085	2315611	0	0	2319012	0	0	2315812	0	0	0
2	Exec_Auto	1	22129112	19	1	0	1	3	0	A	0	0	252	1473044	0	0	0	0	0	2321012	2321094	2321861	2322539	2323121	0	0	2326542	0	0	2323342	0	0	0
2	Exec_Auto	1	22129112	19	1	0	1	3	0	A	0	0	252	1473044	0	0	0	0	0	2328542	2328615	2329382	2330109	2330319	0	0	2333969	0	0	2330769	0	0	0
2	Exec_Auto	1	22129112	19	1	0	1	3	0	A	0	0	252	1473044	0	0	0	0	0	2335969	2336043	2336810	2337381	2337550	0	0	2340878	0	0	2337678	0	0	0
2	Exec_Auto	1	22129112	19	1	0	1	3	0	A	0	0	252	1473044	0	0	0	0	0	2342879	2342957	2343724	2344536	2345622	0	0	2349297	0	0	2346097	0	0	0
2	Exec_Auto	1	22129112	19	1	0	1	3	0		0	0	255	1473044	0	0	0	0	0	2351297	2351366	0	0	0	0	0	2353631	0	0	0	0	0	2352131
2	Exec_Auto	1	22129112	19	1	0	1	3	0	B	1	1	0	1473044	0	0	0	0	0	2355632	2355665	2356432	2356919	2357422	2357922	0	2358163	0	0	0	0	0	0
2	Exec_Auto	0	22129112	0	1	0	2	0	0		1	0	255	2360165	0	0	0	0	0	2360181	2360266	0	0	0	0	0	2361902	0	0	0	0	0	2360402
2	Exec_Auto	0	22129112	0	1	0	2	0	0	B	1	0	252	2360165	0	0	0	0	0	2363902	2363975	2364762	2364974	2365224	0	0	2368556	0	0	2365356	0	0	0
2	Exec_Auto	0	22129112	0	1	0	2	0	0	B	1	0	252	2360165	0	0	0	0	0	2370556	2370622	2371409	2371885	2371996	0	0	2375419	0	0	2372219	0	0	0
2	Exec_Auto	0	22129112	0	1	0	2	0	0		0	0	252	2360165	0	0	0	0	0	2377420	2377466	2378253	2378694	2379091	0	0	2382450	0	0	2379250	0	0	0
2	Exec_Auto	0	22129112	0	1	0	2	0	0	B	1	0	252	2360165	0	0	0	0	0	2384450	2384536	2385323	2385802	2385910	0	0	2389352	0	0	2386152	0	0	0
2	Exec_Auto	0	22129112	0	1	0	2	0	0	B	1	1	0	2360165	0	0	0	0	0	2391353	2391424	2392211	2392699	2392854	2393354	0	2393595	0	0	0	0	0	0
2	Exec_Auto	0	22129112	1	0	1	1	2	1	A	1	0	252	2360165	0	0	0	0	0	2395596	2395654	2396952	2397362	2397565	0	0	2401191	0	0	2397991	0	0	0
2	Exec_Auto	0	22129112	1	0	1	1	2	1	A	1	0	252	2360165	0	0	0	0	0	2403191	2410756	2412054	2412610	2412763	0	0	2415994	0	0	2412794	0	0	0
2	Exec_Auto	0	22129112	1	0	1	1	2	1	A	1	0	252	2360165	0	0	0	0	0	2417995	2418023	2419321	2419974	2420023	0	0	2423382	0	0	2420182	0	0	0
2	Exec_Auto	0	22129112	1	0	1	1	2	1		1	0	255	2360165	0	0	0	0	0	2425382	2425995	0	0	0	0	0	2427525	0	0	0	0	0	2426025
2	Exec_Auto	0	22129112	1	0	1	1	2	1	A	1	0	252	2360165	0	0	0	0	0	2429526	2429580	2430878	2431384	2431465	0	0	2434888	0	0	2431688	0	0	0
2	Exec_Auto	0	22129112	1	0	1	1	2	1	A	1	0	252	2360165	0	0	0	0	0	2436888	2445980	2447278	2447923	2447955	0	0	2451436	0	0	2448236	0	0	0
2	Exec_Auto	0	22129112	1	0	1	1	2	1		1	0	255	2360165	0	0	0	0	0	2453436	2453665	0	0	0	0	0	2455322	0	0	0	0	0	2453822
2	Exec_Auto	0	22129112	1	0	1	1	2	1	B	0	0	0	2360165	0	0	0	0	0	2457323	2457395	2458693	2458974	2459593	0	2460093	2460334	0	0	0	0	0	0
2	Exec_Auto	0	22129112	2	0	1	3	0	1	A	1	0	252	2360165	0	0	0	0	0	2462334	2462394	2463055	2463965	2464875	0	0	2468202	0	0	2465002	0	0	0
2	Exec_Auto	0	22129112	2	0	1	3	0	1		1	0	255	2360165	0	0	0	0	0	2470202	2470264	0	0	0	0	0	2472213	0	0	0	0	0	2470713
2	Exec_Auto	0	22129112	2	0	1	3	0	1	A	1	0	252	2360165	0	0	0	0	0	2474213	2474278	2474939	2475747	2477387	0	0	2480626	0	0	2477426	0	0	0
2	Exec_Auto	0	22129112	2	0	1	3	0	1		0	0	252	2360165	0	0	0	0	0	2482626	2482705	2483366	2491446	2491723	0	0	2494989	0	0	2491789	0	0	0
2	Exec_Auto	0	22129112	2	0	1	3	0	1		0	0	255	2360165	0	0	0	0	0	2496989	2497054	0	0	0	0	0	2498609	0	0	0	0	0	2497109
2	Exec_Auto	0	22129112	2	0	1	3	0	1		0	0	252	2360165	0	0	0	0	0	2500609	2500665	2501326	2503730	2503777	0	0	2507002	0	0	2503802	0	0	0
2	Exec_Auto	0	22129112	2	0	1	3	0	1		0	0	255	2360165	0	0	0	0	0	2509002	2512810	0	0	0	0	0	2514609	0	0	0	0	0	2513109
2	Exec_Auto	0	22129112	2	0	1	3	0	1	B	0	0	252	2360165	0	0	0	0	0	2516609	2516679	2517340	2520361	2520411	0	0	2523647	0	0	2520447	0	0	0
2	Exec_Auto	0	22129112	2	0	1	3	0	1	A	1	0	252	2360165	0	0	0	0	0	2525648	2525786	2526447	2530106	2532446	0	0	2535660	0	0	2532460	0	0	0
2	Exec_Auto	0	22129112	2	0	1	3	0	1		0	0	252	2360165	0	0	0	0	0	2537660	2537731	2538392	2539708	2539739	0	0	2543068	0	0	2539868	0	0	0
2	Exec_Auto	0	22129112	2	0	1	3	0	1		0	0	255	2360165	0	0	0	0	0	2545069	2545141	0	0	0	0	0	2546667	0	0	0	0	0	2545167
2	Exec_Auto	0	22129112	2	0	1	3	0	1	B	0	0	252	2360165	0	0	0	0	0	2548667	2548733	2549394	2553652	2553916	0	0	2557161	0	0	2553961	0	0	0
2	Exec_Auto	0	22129112	2	0	1	3	0	1		0	0	255	2360165	0	0	0	0	0	2559161	2559246	0	0	0	0	0	2560828	0	0	0	0	0	2559328
2	Exec_Auto	0	22129112	2	0	1	3	0	1	A	1	0	252	2360165	0	0	0	0	0	2562828	2562871	2563532	2564314	2564371	0	0	2567577	0	0	2564377	0	0	0
2	Exec_Auto	0	22129112	2	0	1	3	0	1		1	0	254	2360165	0	0	0	0	0	2569577	2569607	2570268	0	0	0	0	2583468	0	0	0	0	2580268	0
2	Exec_Auto	0	22129112	2	0	1	3	0	1	A	1	0	252	2360165	0	0	0	0	0	2585468	2585519	2586180	2586681	2586759	0	0	2590421	0	0	2587221	0	0	0
2	Exec_Auto	0	22129112	2	0	1	3	0	1		1	0	255	2360165	0	0	0	0	0	2592421	2594427	0	0	0	0	0	2595961	0	0	0	0	0	2594461
2	Exec_Auto	0	22129112	2	0	1	3	0	1		1	0	255	2360165	0	0	0	0	0	2597961	2618846	0	0	0	0	0	2620394	0	0	0	0	0	2618894
2	Exec_Auto	0	22129112	2	0	1	3	0	1		1	0	255	2360165	0	0	0	0	0	2622395	2623617	0	0	0	0	0	2625639	0	0	0	0	0	2624139
2	Exec_Auto	0	22129112	2	0	1	3	0	1		1	0	254	2360165	0	0	0	0	0	2627639	2627688	2628349	0	0	0	0	2641549	0	0	0	0	2638349	0
2	Exec_Auto	0	22129112	2	0	1	3	0	1		1	0	254	2360165	0	0	0	0	0	2643549	2643579	2644240	0	0	0	0	2657440	0	0	0	0	2654240	0
2	Exec_Auto	0	22129112	2	0	1	3	0	1		0	0	252	2360165	0	0	0	0	0	2659441	2659483	2660144	2660760	2667934	0	0	2671142	0	0	2667942	0	0	0
2	Exec_Auto	0	22129112	2	0	1	3	0	1		0	0	253	2360165	0	0	0	0	0	2673142	2673202	2673863	2680120	0	0	0	2693320	0	0	0	2690120	0	0
2	Exec_Auto	0	22129112	2	0	1	3	0	1		0	0	254	2360165	0	0	0	0	0	2695320	2695388	2696049	0	0	0	0	2709249	0	0	0	0	2706049	0
2	Exec_Auto	0	22129112	2	0	1	3	0	1	B	0	0	0	2360165	0	0	0	0	0	2711250	2711304	2711965	2713210	2714358	0	2714858	2715098	0	0	0	0	0	0
2	Exec_Auto	0	22129112	3	0	1	2	3	1	A	1	1	0	2360165	0	0	0	0	0	2717098	2717128	2718614	2719056	2720063	2720563	0	2720804	0	0	0	0	0	0
2	Exec_Auto	0	22129112	4	0	1	0	3	1	A	1	1	0	2360165	0	0	0	0	0	2722806	2722875	2723894	2724409	2724529	2725029	0	2725270	0	0	0	0	0	0
2	Exec_Auto	0	22129112	5	0	1	1	2	1		1	0	255	2360165	0	0	0	0	0	2727271	2749763	0	0	0	0	0	2751563	0	0	0	0	0	2750063
2	Exec_Auto	0	22129112	5	0	1	1	2	1		1	0	255	2360165	0	0	0	0	0	2753564	2753619	0	0	0	0	0	2755250	0	0	0	0	0	2753750
2	Exec_Auto	0	22129112	5	0	1	1	2	1	A	1	0	252	2360165	0	0	0	0	0	2757250	2757514	2758589	2758912	2759595	0	0	2762867	0	0	2759667	0	0	0
2	Exec_Auto	0	22129112	5	0	1	1	2	1		1	0	255	2360165	0	0	0	0	0	2764867	2830906	0	0	0	0	0	2832656	0	0	0	0	0	2831156
2	Exec_Auto	0	22129112	5	0	1	1	2	1	B	0	0	252	2360165	0	0	0	0	0	2834657	2834692	2835767	2836310	2836743	0	0	2840121	0	0	2836921	0	0	0
2	Exec_Auto	0	22129112	5	0	1	1	2	1	A	1	0	252	2360165	0	0	0	0	0	2842121	2842151	2843226	2843627	2843745	0	0	2846953	0	0	2843753	0	0	0
2	Exec_Auto	0	22129112	5	0	1	1	2	1	A	1	0	252	2360165	0	0	0	0	0	2848953	2849037	2850112	2850569	2852022	0	0	2855552	0	0	2852352	0	0	0
2	Exec_Auto	0	22129112	5	0	1	1	2	1		1	0	255	2360165	0	0	0	0	0	2857554	2880970	0	0	0	0	0	2882627	0	0	0	0	0	2881127
2	Exec_Auto	0	22129112	5	0	1	1	2	1	A	1	0	252	2360165	0	0	0	0	0	2884628	2918349	2919424	2919971	2920005	0	0	2923244	0	0	2920044	0	0	0
2	Exec_Auto	0	22129112	5	0	1	1	2	1		1	0	255	2360165	0	0	0	0	0	2925245	2971623	0	0	0	0	0	2973179	0	0	0	0	0	2971679
2	Exec_Auto	0	22129112	5	0	1	1	2	1		1	0	255	2360165	0	0	0	0	0	2975179	2975227	0	0	0	0	0	2976880	0	0	0	0	0	2975380
2	Exec_Auto	0	22129112	5	0	1	1	2	1		1	0	255	2360165	0	0	0	0	0	2978880	2993626	0	0	0	0	0	2995160	0	0	0	0	0	2993660
2	Exec_Auto	0	22129112	5	0	1	1	2	1		1	0	255	2360165	0	0	0	0	0	2997161	2997212	0	0	0	0	0	2998766	0	0	0	0	0	2997266
2	Exec_Auto	0	22129112	5	0	1	1	2	1		1	0	255	2360165	0	0	0	0	0	3000766	3000806	0	0	0	0	0	3002908	0	0	0	0	0	3001408
2	Exec_Auto	0	22129112	5	0	1	1	2	1		1	0	255	2360165	0	0	0	0	0	3004909	3004994	0	0	0	0	0	3006523	0	0	0	0	0	3005023
2	Exec_Auto	0	22129112	5	0	1	1	2	1		1	0	255	2360165	0	0	0	0	0	3008523	3008569	0	0	0	0	0	3010676	0	0	0	0	0	3009176
2	Exec_Auto	0	22129112	5	0	1	1	2	1		1	0	255	2360165	0	0	0	0	0	3012677	3013834	0	0	0	0	0	3015377	0	0	0	0	0	3013877
2	Exec_Auto	0	22129112	5	0	1	1	2	1	A	1	0	252	2360165	0	0	0	0	0	3017377	3017440	3018515	3019116	3019165	0	0	3022450	0	0	3019250	0	0	0
2	Exec_Auto	0	22129112	5	0	1	1	2	1	A	1	0	252	2360165	0	0	0	0	0	3024450	3024518	3025593	3026071	3026201	0	0	3029723	0	0	3026523	0	0	0
2	Exec_Auto	0	22129112	5	0	1	1	2	1		1	0	255	2360165	0	0	0	0	0	3031724	3184388	0	0	0	0	0	3185941	0	0	0	0	0	3184441
2	Exec_Auto	0	22129112	5	0	1	1	2	1	A	1	0	252	2360165	0	0	0	0	0	3187941	3205832	3206907	3207132	3207365	0	0	3210573	0	0	3207373	0	0	0
2	Exec_Auto	0	22129112	5	0	1	1	2	1		1	0	255	2360165	0	0	0	0	0	3212573	3225206	0	0	0	0	0	3226817	0	0	0	0	0	3225317
2	Exec_Auto	0	22129112	5	0	1	1	2	1		1	0	255	2360165	0	0	0	0	0	3228818	3230562	0	0	0	0	0	3232092	0	0	0	0	0	3230592
2	Exec_Auto	0	22129112	5	0	1	1	2	1		1	0	255	2360165	0	0	0	0	0	3234093	3234148	0	0	0	0	0	3235684	0	0	0	0	0	3234184
2	Exec_Auto	0	22129112	5	0	1	1	2	1		1	0	255	2360165	0	0	0	0	0	3237684	3237745	0	0	0	0	0	3239652	0	0	0	0	0	3238152
2	Exec_Auto	0	22129112	5	0	1	1	2	1		1	0	255	2360165	0	0	0	0	0	3241652	3243465	0	0	0	0	0	3245002	0	0	0	0	0	3243502
2	Exec_Auto	0	22129112	5	0	1	1	2	1		1	0	255	2360165	0	0	0	0	0	3247003	3247059	0	0	0	0	0	3248655	0	0	0	0	0	3247155
2	Exec_Auto	0	22129112	5	0	1	1	2	1	A	1	0	252	2360165	0	0	0	0	0	3250655	3250713	3251788	3252256	3252378	0	0	3255595	0	0	3252395	0	0	0
2	Exec_Auto	0	22129112	5	0	1	1	2	1	A	1	0	252	2360165	0	0	0	0	0	3257595	3257910	3258985	3259488	3260128	0	0	3263395	0	0	3260195	0	0	0
2	Exec_Auto	0	22129112	5	0	1	1	2	1	A	1	1	0	2360165	0	0	0	0	0	3265395	3265466	3266541	3267129	3267772	3268272	0	3268512	0	0	0	0	0	0
2	Exec_Auto	0	22129112	6	1	0	0	2	0	B	1	0	252	2360165	0	0	0	0	0	3270512	3272872	3273518	3273851	3274200	0	0	3277769	0	0	3274569	0	0	0
2	Exec_Auto	0	22129112	6	1	0	0	2	0	B	1	0	252	2360165	0	0	0	0	0	3279770	3279800	3280446	3280888	3280961	0	0	3284173	0	0	3280973	0	0	0
2	Exec_Auto	0	22129112	6	1	0	0	2	0	B	1	0	0	2360165	0	0	0	0	0	3286173	3286206	3286852	3287229	3287517	3288017	0	3288257	0	0	0	0	0	0
2	Exec_Auto	0	22129112	7	0	1	1	3	1	A	1	0	252	2360165	0	0	0	0	0	3290258	3290303	3291344	3292031	3292237	0	0	3295817	0	0	3292617	0	0	0
2	Exec_Auto	0	22129112	7	0	1	1	3	1		1	0	255	2360165	0	0	0	0	0	3297817	3298794	0	0	0	0	0	3300961	0	0	0	0	0	3299461
2	Exec_Auto	0	22129112	7	0	1	1	3	1		1	0	255	2360165	0	0	0	0	0	3302962	3303022	0	0	0	0	0	3305115	0	0	0	0	0	3303615
2	Exec_Auto	0	22129112	7	0	1	1	3	1	A	1	1	0	2360165	0	0	0	0	0	3307116	3307178	3308219	3308734	3309345	3309845	0	3310085	0	0	0	0	0	0
2	Exec_Auto	0	22129112	8	1	0	1	2	0	B	1	0	0	2360165	0	0	0	0	0	3312086	3320764	3322001	3322251	3322740	3323240	0	3323481	0	0	0	0	0	0
2	Exec_Auto	0	22129112	9	0	1	1	3	1	A	1	0	252	2360165	0	0	0	0	0	3325481	3325512	3326792	3327925	3328029	0	0	3331489	0	0	3328289	0	0	0
2	Exec_Auto	0	22129112	9	0	1	1	3	1		1	0	255	2360165	0	0	0	0	0	3333490	3336977	0	0	0	0	0	3339132	0	0	0	0	0	3337632
2	Exec_Auto	0	22129112	9	0	1	1	3	1	A	1	1	0	2360165	0	0	0	0	0	3341133	3341195	3342475	3343001	3343507	3344007	0	3344247	0	0	0	0	0	0
2	Exec_Auto	1	22129112	10	1	0	0	3	0		1	0	255	2360165	0	0	0	0	0	3346247	3349577	0	0	0	0	0	3351162	0	0	0	0	0	3349662
2	Exec_Auto	1	22129112	10	1	0	0	3	0	B	1	0	252	2360165	0	0	0	0	0	3353163	3353216	3354003	3354920	3355008	0	0	3358232	0	0	3355032	0	0	0
2	Exec_Auto	1	22129112	10	1	0	0	3	0		1	0	255	2360165	0	0	0	0	0	3360233	3360283	0	0	0	0	0	3361931	0	0	0	0	0	3360431
2	Exec_Auto	1	22129112	10	1	0	0	3	0	B	1	0	252	2360165	0	0	0	0	0	3363931	3363992	3364779	3365416	3365557	0	0	3369056	0	0	3365856	0	0	0
2	Exec_Auto	1	22129112	10	1	0	0	3	0	B	1	1	0	2360165	0	0	0	0	0	3371058	3371089	3371876	3373288	3373336	3373836	0	3374077	0	0	0	0	0	0
2	Exec_Auto	1	22129112	11	1	0	1	0	0	A	0	0	252	2360165	0	0	0	0	0	3376077	3376133	3377431	3378460	3380950	0	0	3384256	0	0	3381056	0	0	0
2	Exec_Auto	1	22129112	11	1	0	1	0	0		0	0	255	2360165	0	0	0	0	0	3386257	3387688	0	0	0	0	0	3389988	0	0	0	0	0	3388488
2	Exec_Auto	1	22129112	11	1	0	1	0	0		0	0	255	2360165	0	0	0	0	0	3391988	3392054	0	0	0	0	0	3393623	0	0	0	0	0	3392123
2	Exec_Auto	1	22129112	11	1	0	1	0	0	A	0	0	252	2360165	0	0	0	0	0	3395623	3395650	3396948	3397522	3397618	0	0	3400825	0	0	3397625	0	0	0
2	Exec_Auto	1	22129112	11	1	0	1	0	0	A	0	0	0	2360165	0	0	0	0	0	3402825	3402877	3404175	3404716	3405042	0	3405542	3405783	0	0	0	0	0	0
2	Exec_Auto	1	22129112	12	1	0	1	2	0	B	1	0	252	2360165	0	0	0	0	0	3407783	3409823	3410484	3410520	3411333	0	0	3414637	0	0	3411437	0	0	0
2	Exec_Auto	1	22129112	12	1	0	1	2	0	B	1	0	252	2360165	0	0	0	0	0	3416637	3416689	3417350	3417912	3418188	0	0	3421415	0	0	3418215	0	0	0
2	Exec_Auto	1	22129112	12	1	0	1	2	0	B	1	1	0	2360165	0	0	0	0	0	3423416	3423455	3424116	3424598	3426226	3426726	0	3426967	0	0	0	0	0	0
2	Exec_Auto	1	22129112	13	1	0	3	0	0	B	1	0	252	2360165	0	0	0	0	0	3428967	3429033	3430519	3431180	3431506	0	0	3434918	0	0	3431718	0	0	0
2	Exec_Auto	1	22129112	13	1	0	3	0	0	A	0	0	252	2360165	0	0	0	0	0	3436919	3436977	3438463	3439286	3440048	0	0	3443276	0	0	3440076	0	0	0
2	Exec_Auto	1	22129112	13	1	0	3	0	0	A	0	0	252	2360165	0	0	0	0	0	3445276	3445331	3446817	3449599	3449709	0	0	3453346	0	0	3450146	0	0	0
2	Exec_Auto	1	22129112	13	1	0	3	0	0	B	1	0	252	2360165	0	0	0	0	0	3455347	3455403	3456889	3457425	3457554	0	0	3460793	0	0	3457593	0	0	0
2	Exec_Auto	1	22129112	13	1	0	3	0	0	B	1	0	252	2360165	0	0	0	0	0	3462794	3462821	3464307	3465512	3467720	0	0	3470966	0	0	3467766	0	0	0
2	Exec_Auto	1	22129112	13	1	0	3	0	0	B	1	1	0	2360165	0	0	0	0	0	3472966	3473330	3474816	3476326	3478232	3478732	0	3478972	0	0	0	0	0	0
2	Exec_Auto	1	22129112	14	0	1	0	1	0	B	1	0	252	2360165	0	0	0	0	0	3480972	3481042	3482061	3482724	3482874	0	0	3486437	0	0	3483237	0	0	0
2	Exec_Auto	1	22129112	14	0	1	0	1	0		1	0	255	2360165	0	0	0	0	0	3488437	3488510	0	0	0	0	0	3490701	0	0	0	0	0	3489201
2	Exec_Auto	1	22129112	14	0	1	0	1	0	B	1	0	252	2360165	0	0	0	0	0	3492701	3492766	3493785	3494363	3495441	0	0	3498688	0	0	3495488	0	0	0
2	Exec_Auto	1	22129112	14	0	1	0	1	0	B	1	0	0	2360165	0	0	0	0	0	3500690	3500747	3501766	3502237	3502517	3503017	0	3503258	0	0	0	0	0	0
2	Exec_Auto	1	22129112	15	0	1	1	3	0		1	0	255	2360165	0	0	0	0	0	3505259	3507249	0	0	0	0	0	3509226	0	0	0	0	0	3507726
2	Exec_Auto	1	22129112	15	0	1	1	3	0	A	0	0	252	2360165	0	0	0	0	0	3511226	3511283	3512358	3512856	3513482	0	0	3516853	0	0	3513653	0	0	0
2	Exec_Auto	1	22129112	15	0	1	1	3	0	A	0	0	0	2360165	0	0	0	0	0	3518853	3518924	3519999	3520555	3520823	0	3521323	3521564	0	0	0	0	0	0
2	Exec_Auto	1	22129112	16	1	0	2	1	0	A	0	0	0	2360165	0	0	0	0	0	3523565	3525475	3526121	3526543	3526982	0	3527482	3527723	0	0	0	0	0	0
2	Exec_Auto	1	22129112	17	1	0	1	0	0	A	0	0	252	2360165	0	0	0	0	0	3529724	3529789	3530830	3531543	3532208	0	0	3535447	0	0	3532247	0	0	0
2	Exec_Auto	1	22129112	17	1	0	1	0	0	A	0	1	0	2360165	0	0	0	0	0	3537447	3537484	3538525	3538996	3539252	0	3539752	3539993	0	0	0	0	0	0
2	Exec_Auto	1	22129112	18	1	0	1	3	0		0	0	255	2360165	0	0	0	0	0	3541994	3544748	0	0	0	0	0	3546547	0	0	0	0	0	3545047
2	Exec_Auto	1	22129112	18	1	0	1	3	0	A	0	0	252	2360165	0	0	0	0	0	3548547	3548606	3549843	3550424	3550573	0	0	3553783	0	0	3550583	0	0	0
2	Exec_Auto	1	22129112	18	1	0	1	3	0	A	0	1	0	2360165	0	0	0	0	0	3555783	3555821	3557058	3557684	3557858	0	3558358	3558599	0	0	0	0	0	0
2	Exec_Auto	1	22129112	19	0	1	2	0	0		0	0	252	2360165	0	0	0	0	0	3560599	3564580	3565860	3566389	3566507	0	0	3569714	0	0	3566514	0	0	0
2	Exec_Auto	1	22129112	19	0	1	2	0	0	A	0	0	252	2360165	0	0	0	0	0	3571714	3571731	3573011	3573471	3573902	0	0	3577206	0	0	3574006	0	0	0
2	Exec_Auto	1	22129112	19	0	1	2	0	0	A	0	0	0	2360165	0	0	0	0	0	3579206	3579271	3580551	3581048	3581578	0	3582078	3582318	0	0	0	0	0	0
2	Exec_Auto	0	22129112	0	1	0	0	2	0	B	1	1	0	3584319	0	0	0	0	0	3584374	3584433	3585159	3585760	3586157	3586657	0	3586899	0	0	0	0	0	0
2	Exec_Auto	0	22129112	1	1	0	3	1	0	B	1	0	252	3584319	0	0	0	0	0	3588899	3588957	3590217	3590612	3590766	0	0	3593987	0	0	3590787	0	0	0
2	Exec_Auto	0	22129112	1	1	0	3	1	0	B	1	0	0	3584319	0	0	0	0	0	3595987	3598787	3600047	3600468	3601435	3601935	0	3602175	0	0	0	0	0	0
