# Supplementary material for: A Computational Model of Dual Competition between the Basal Ganglia and the Cortex
Source: eNeuro. 2019 Jan 4;5(6):ENEURO.0339-17.2018. doi: 10.1523/ENEURO.0339-17.2018 (PMC6325557; doi:10.1523/ENEURO.0339-17.2018)
Supplement: Supplementary 1 — Supplementary Model Codes. Download Supplementary 1, ZIP file [file sup_enu-eN-TNC-0339-17-s02.zip › one-critic-two-actors-1.2/experiments/data/experimental/D1-muscimol-D2-saline/France/20150602_151454FrINB.txt]

Task	Typ of Try	FT/ST	Begin launch	Num Try	Num CibleA	Num CibleB	Pos CibleA	Pos CibleB	%RecA_>_B	Target Choice	Good Choice	Reward	Num error	E0	E10	E20	E30	E100	E40	E15	E25	E35	E45	E55	E105	E115	E200	E250	E251	E252	E253	E254	E255
2	Exec_Auto	0	22621808	0	0	1	3	2	1	A	1	0	252	3830	0	0	0	0	0	3838	3914	5392	6669	6733	0	0	9945	0	0	6745	0	0	0
2	Exec_Auto	0	22621808	0	0	1	3	2	1	A	1	1	0	3830	0	0	0	0	0	11947	12021	13499	14359	14440	14940	0	15181	0	0	0	0	0	0
2	Exec_Auto	0	22621808	1	1	0	0	1	0	B	1	0	0	3830	0	0	0	0	0	17182	17236	18161	18622	18715	19215	0	19455	0	0	0	0	0	0
2	Exec_Auto	0	22621808	2	0	1	2	3	1	A	1	1	0	3830	0	0	0	0	0	21455	21491	22096	22554	22643	23143	0	23384	0	0	0	0	0	0
2	Exec_Auto	0	22621808	3	0	1	2	1	1	A	1	0	0	3830	0	0	0	0	0	25385	25416	26001	26432	26520	27020	0	27261	0	0	0	0	0	0
2	Exec_Auto	0	22621808	4	1	0	0	3	0	B	1	1	0	3830	0	0	0	0	0	29261	29369	30384	30920	30957	31457	0	31698	0	0	0	0	0	0
2	Exec_Auto	0	22621808	5	0	1	0	2	1	A	1	1	0	3830	0	0	0	0	0	33699	33759	34869	35275	35309	35809	0	36050	0	0	0	0	0	0
2	Exec_Auto	0	22621808	6	0	1	1	3	1	A	1	1	0	3830	0	0	0	0	0	38050	38111	39260	39663	39767	40267	0	40508	0	0	0	0	0	0
2	Exec_Auto	0	22621808	7	0	1	1	2	1	A	1	1	0	3830	0	0	0	0	0	42508	42548	43427	43832	43898	44398	0	44639	0	0	0	0	0	0
2	Exec_Auto	0	22621808	8	0	1	1	3	1	A	1	0	0	3830	0	0	0	0	0	46639	46687	47502	47899	47953	48453	0	48694	0	0	0	0	0	0
2	Exec_Auto	0	22621808	9	1	0	3	0	0	B	1	0	0	3830	0	0	0	0	0	50694	50742	52023	52464	52513	53013	0	53254	0	0	0	0	0	0
2	Exec_Auto	1	22621808	10	0	1	3	2	1	A	1	0	0	3830	0	0	0	0	0	55256	55343	56821	57398	57814	58314	0	58554	0	0	0	0	0	0
2	Exec_Auto	1	22621808	11	1	0	3	0	0	B	1	1	0	3830	0	0	0	0	0	60554	60627	61552	62019	62061	62561	0	62801	0	0	0	0	0	0
2	Exec_Auto	1	22621808	12	1	0	3	2	0	B	1	1	0	3830	0	0	0	0	0	64801	64860	65465	65899	65969	66469	0	66709	0	0	0	0	0	0
2	Exec_Auto	1	22621808	13	0	1	2	1	1	A	1	1	0	3830	0	0	0	0	0	68709	68743	69328	69778	69843	70343	0	70591	0	0	0	0	0	0
2	Exec_Auto	1	22621808	14	0	1	2	0	1	A	1	1	0	3830	0	0	0	0	0	72592	72644	73659	74025	74077	74577	0	74818	0	0	0	0	0	0
2	Exec_Auto	1	22621808	15	1	0	1	2	0	B	1	1	0	3830	0	0	0	0	0	76818	76897	78007	78411	78467	78967	0	79207	0	0	0	0	0	0
2	Exec_Auto	1	22621808	16	1	0	0	1	0	B	1	1	0	3830	0	0	0	0	0	81208	81239	82388	82855	82936	83436	0	83676	0	0	0	0	0	0
2	Exec_Auto	1	22621808	17	0	1	1	2	1	A	1	1	0	3830	0	0	0	0	0	85677	85709	86588	87011	87078	87578	0	87818	0	0	0	0	0	0
2	Exec_Auto	1	22621808	18	1	0	0	1	0	B	1	0	0	3830	0	0	0	0	0	89819	89859	90674	91088	91174	91674	0	91915	0	0	0	0	0	0
2	Exec_Auto	1	22621808	19	0	1	2	3	1	A	1	1	0	3830	0	0	0	0	0	93916	93977	95258	95709	95788	96288	0	96529	0	0	0	0	0	0
2	Exec_Auto	0	22621808	0	0	1	3	2	1	A	1	0	0	98530	0	0	0	0	0	98587	98648	99565	99965	100021	100521	0	100762	0	0	0	0	0	0
2	Exec_Auto	0	22621808	1	1	0	2	1	0	B	1	0	0	98530	0	0	0	0	0	102763	102790	104217	104633	104691	105191	0	105431	0	0	0	0	0	0
2	Exec_Auto	0	22621808	2	0	1	0	2	1	A	1	1	0	98530	0	0	0	0	0	107433	107497	108790	109197	109265	109765	0	110006	0	0	0	0	0	0
2	Exec_Auto	0	22621808	3	0	1	0	2	1	A	1	1	0	98530	0	0	0	0	0	112006	112062	113421	113872	113903	114403	0	114646	0	0	0	0	0	0
2	Exec_Auto	0	22621808	4	0	1	1	0	1	A	1	1	0	98530	0	0	0	0	0	116647	116705	117766	118171	118230	118730	0	118971	0	0	0	0	0	0
2	Exec_Auto	0	22621808	5	0	1	3	1	1	A	1	0	0	98530	0	0	0	0	0	120971	121046	122272	122759	122796	123296	0	123537	0	0	0	0	0	0
2	Exec_Auto	0	22621808	6	0	1	2	1	1	A	1	1	0	98530	0	0	0	0	0	125538	125605	126242	126701	126739	127239	0	127483	0	0	0	0	0	0
2	Exec_Auto	0	22621808	7	0	1	2	1	1	A	1	1	0	98530	0	0	0	0	0	129484	129554	130604	130967	131024	131524	0	131767	0	0	0	0	0	0
2	Exec_Auto	0	22621808	8	0	1	0	2	1	A	1	0	0	98530	0	0	0	0	0	133768	133801	134318	134719	134752	135252	0	135493	0	0	0	0	0	0
2	Exec_Auto	0	22621808	9	0	1	1	0	1	A	1	0	0	98530	0	0	0	0	0	137494	137597	138567	139073	139162	139662	0	139902	0	0	0	0	0	0
2	Exec_Auto	1	22621808	10	0	1	2	3	1	A	1	1	0	98530	0	0	0	0	0	141904	141973	142890	143372	143443	143943	0	144183	0	0	0	0	0	0
2	Exec_Auto	1	22621808	11	0	1	0	1	1	A	1	1	0	98530	0	0	0	0	0	146183	146223	147650	148083	148130	148630	0	148871	0	0	0	0	0	0
2	Exec_Auto	1	22621808	12	1	0	2	1	0	B	1	0	0	98530	0	0	0	0	0	150872	150943	152236	152704	152794	153294	0	153535	0	0	0	0	0	0
2	Exec_Auto	1	22621808	13	0	1	3	1	1	A	1	1	0	98530	0	0	0	0	0	155535	155577	156936	157415	157470	157970	0	158210	0	0	0	0	0	0
2	Exec_Auto	1	22621808	14	1	0	1	2	0	B	1	0	0	98530	0	0	0	0	0	160211	160282	161343	161705	161764	162264	0	162505	0	0	0	0	0	0
2	Exec_Auto	1	22621808	15	0	1	2	1	1	B	0	0	0	98530	0	0	0	0	0	164505	164574	165800	166238	166382	0	166882	167123	0	0	0	0	0	0
2	Exec_Auto	1	22621808	16	0	1	1	0	1	B	0	1	0	98530	0	0	0	0	0	169123	169157	169794	170251	170316	0	170816	171056	0	0	0	0	0	0
2	Exec_Auto	1	22621808	17	1	0	1	3	0	A	0	0	0	98530	0	0	0	0	0	173056	173116	174166	174738	174800	0	175300	175545	0	0	0	0	0	0
2	Exec_Auto	1	22621808	18	0	1	1	3	1	B	0	0	0	98530	0	0	0	0	0	177546	177581	178098	178807	178846	0	179346	179588	0	0	0	0	0	0
2	Exec_Auto	1	22621808	19	1	0	0	1	0	B	1	0	0	98530	0	0	0	0	0	181588	181657	182627	183160	183240	183740	0	183980	0	0	0	0	0	0
2	Exec_Auto	0	22621808	0	1	0	1	2	0	B	1	0	0	185982	0	0	0	0	0	185999	186049	187276	187702	187752	188252	0	188492	0	0	0	0	0	0
2	Exec_Auto	0	22621808	1	1	0	1	0	0	B	1	1	0	185982	0	0	0	0	0	190492	190564	191439	191902	191970	192470	0	192710	0	0	0	0	0	0
2	Exec_Auto	0	22621808	2	0	1	0	2	1	A	1	0	0	185982	0	0	0	0	0	194711	194783	195344	195745	195787	196287	0	196527	0	0	0	0	0	0
2	Exec_Auto	0	22621808	3	0	1	3	0	1	A	1	1	0	185982	0	0	0	0	0	198527	198592	199415	199954	200007	200507	0	200748	0	0	0	0	0	0
2	Exec_Auto	0	22621808	4	0	1	1	3	1	A	1	1	0	185982	0	0	0	0	0	202749	202804	203732	204154	204230	204730	0	204970	0	0	0	0	0	0
2	Exec_Auto	0	22621808	5	0	1	3	0	1	A	1	1	0	185982	0	0	0	0	0	206970	207000	208411	208824	208849	209349	0	209589	0	0	0	0	0	0
2	Exec_Auto	0	22621808	6	0	1	3	0	1	A	1	1	0	185982	0	0	0	0	0	211590	211634	212489	212888	212939	213439	0	213679	0	0	0	0	0	0
2	Exec_Auto	0	22621808	7	1	0	0	3	0	B	1	1	0	185982	0	0	0	0	0	215679	215739	216801	217186	217237	217737	0	217978	0	0	0	0	0	0
2	Exec_Auto	0	22621808	8	0	1	0	2	1	A	1	1	0	185982	0	0	0	0	0	219979	220055	221126	221539	221572	222072	0	222313	0	0	0	0	0	0
2	Exec_Auto	0	22621808	9	0	1	3	0	1	A	1	0	0	185982	0	0	0	0	0	224314	224345	225301	225704	225755	226255	0	226496	0	0	0	0	0	0
2	Exec_Auto	1	22621808	10	0	1	0	2	1	A	1	1	0	185982	0	0	0	0	0	228496	228563	229790	230281	230332	230832	0	231073	0	0	0	0	0	0
2	Exec_Auto	1	22621808	11	0	1	0	1	1	A	1	1	0	185982	0	0	0	0	0	233073	233139	234014	234438	234486	234986	0	235227	0	0	0	0	0	0
2	Exec_Auto	1	22621808	12	0	1	0	1	1	A	1	1	0	185982	0	0	0	0	0	237228	237302	237863	238326	238364	238864	0	239104	0	0	0	0	0	0
2	Exec_Auto	1	22621808	13	0	1	2	3	1	A	1	1	0	185982	0	0	0	0	0	241104	241139	241962	242437	242505	243005	0	243245	0	0	0	0	0	0
2	Exec_Auto	1	22621808	14	0	1	2	0	1	A	1	1	0	185982	0	0	0	0	0	245246	245309	246237	246603	246673	247173	0	247415	0	0	0	0	0	0
2	Exec_Auto	1	22621808	15	1	0	0	3	0	B	1	1	0	185982	0	0	0	0	0	249416	249451	250862	251277	251310	251810	0	252051	0	0	0	0	0	0
2	Exec_Auto	1	22621808	16	0	1	1	0	1	A	1	1	0	185982	0	0	0	0	0	254051	254121	254976	255407	255459	255959	0	256199	0	0	0	0	0	0
2	Exec_Auto	1	22621808	17	0	1	3	2	1	A	1	0	0	185982	0	0	0	0	0	258199	258257	259319	259751	259800	260300	0	260541	0	0	0	0	0	0
2	Exec_Auto	1	22621808	18	1	0	0	3	0	B	1	0	0	185982	0	0	0	0	0	262541	262616	263687	264106	264154	264654	0	264894	0	0	0	0	0	0
2	Exec_Auto	1	22621808	19	0	1	3	0	1	B	0	0	0	185982	0	0	0	0	0	266895	266969	267925	268494	268562	0	269062	269303	0	0	0	0	0	0
2	Exec_Auto	0	22621808	0	1	0	0	1	0	B	1	1	0	271304	0	0	0	0	0	271315	271389	271897	272292	272363	272863	0	273104	0	0	0	0	0	0
2	Exec_Auto	0	22621808	1	1	0	0	3	0	B	1	1	0	271304	0	0	0	0	0	275105	275140	275673	276082	276135	276635	0	276876	0	0	0	0	0	0
2	Exec_Auto	0	22621808	2	1	0	3	2	0	B	1	1	0	271304	0	0	0	0	0	278877	278950	280442	280803	280838	281338	0	281579	0	0	0	0	0	0
2	Exec_Auto	0	22621808	3	1	0	1	2	0	B	1	1	0	271304	0	0	0	0	0	283580	283653	284872	285245	285290	285790	0	286030	0	0	0	0	0	0
2	Exec_Auto	0	22621808	4	1	0	1	2	0	B	1	0	0	271304	0	0	0	0	0	288031	288099	289262	289688	289740	290240	0	290481	0	0	0	0	0	0
2	Exec_Auto	0	22621808	5	1	0	3	1	0	B	1	1	0	271304	0	0	0	0	0	292482	292539	293073	293531	293594	294094	0	294335	0	0	0	0	0	0
2	Exec_Auto	0	22621808	6	0	1	3	0	1	A	1	1	0	271304	0	0	0	0	0	296335	296354	296893	297323	297362	297862	0	298103	0	0	0	0	0	0
2	Exec_Auto	0	22621808	7	1	0	1	2	0	B	1	1	0	271304	0	0	0	0	0	300103	300165	300780	301130	301192	301692	0	301932	0	0	0	0	0	0
2	Exec_Auto	0	22621808	8	1	0	3	0	0	B	1	1	0	271304	0	0	0	0	0	303933	303986	305088	305574	305622	306122	0	306363	0	0	0	0	0	0
2	Exec_Auto	0	22621808	9	0	1	1	3	1	A	1	1	0	271304	0	0	0	0	0	308364	308430	309402	309863	309957	310457	0	310697	0	0	0	0	0	0
2	Exec_Auto	1	22621808	10	1	0	0	3	0	B	1	1	0	271304	0	0	0	0	0	312697	312759	313267	313698	313751	314251	0	314492	0	0	0	0	0	0
2	Exec_Auto	1	22621808	11	0	1	1	0	1	A	1	0	0	271304	0	0	0	0	0	316492	316568	317101	317533	317602	318102	0	318342	0	0	0	0	0	0
2	Exec_Auto	1	22621808	12	1	0	0	1	0	B	1	0	0	271304	0	0	0	0	0	320342	320414	321906	322300	322383	322883	0	323124	0	0	0	0	0	0
2	Exec_Auto	1	22621808	13	1	0	0	2	0	B	1	1	0	271304	0	0	0	0	0	325125	325157	326376	326777	326865	327365	0	327606	0	0	0	0	0	0
2	Exec_Auto	1	22621808	14	1	0	3	0	0	B	1	1	0	271304	0	0	0	0	0	329606	329669	330832	331318	331345	331845	0	332087	0	0	0	0	0	0
2	Exec_Auto	1	22621808	15	0	1	3	2	1	A	1	1	0	271304	0	0	0	0	0	334087	334150	334684	335161	335187	335687	0	335928	0	0	0	0	0	0
2	Exec_Auto	1	22621808	16	1	0	3	0	0	B	1	1	0	271304	0	0	0	0	0	337929	337992	338531	339004	339037	339537	0	339778	0	0	0	0	0	0
2	Exec_Auto	1	22621808	17	1	0	0	3	0	B	1	1	0	271304	0	0	0	0	0	341780	341842	342457	342891	342944	343444	0	343685	0	0	0	0	0	0
2	Exec_Auto	1	22621808	18	1	0	3	2	0	B	1	0	0	271304	0	0	0	0	0	345686	345744	346846	347244	347287	347787	0	348027	0	0	0	0	0	0
2	Exec_Auto	1	22621808	19	1	0	3	1	0	B	1	1	0	271304	0	0	0	0	0	350027	350099	351071	351499	351573	352073	0	352315	0	0	0	0	0	0
2	Exec_Auto	0	22621808	0	0	1	2	3	1	A	1	1	0	354316	0	0	0	0	0	354380	354438	355015	355396	355456	355956	0	356196	0	0	0	0	0	0
2	Exec_Auto	0	22621808	1	1	0	0	3	0	B	1	0	0	354316	0	0	0	0	0	358198	358258	359313	359750	359791	360291	0	360532	0	0	0	0	0	0
2	Exec_Auto	0	22621808	2	1	0	1	3	0	B	1	1	0	354316	0	0	0	0	0	362532	362562	364035	364460	364505	365005	0	365245	0	0	0	0	0	0
2	Exec_Auto	0	22621808	3	0	1	2	1	1	A	1	1	0	354316	0	0	0	0	0	367246	367313	367909	368383	368448	368948	0	369189	0	0	0	0	0	0
2	Exec_Auto	0	22621808	4	0	1	3	1	1	A	1	1	0	354316	0	0	0	0	0	371195	371226	371920	372407	372455	372955	0	373195	0	0	0	0	0	0
2	Exec_Auto	0	22621808	5	0	1	2	3	1	A	1	0	0	354316	0	0	0	0	0	375195	375265	375948	376302	376368	376868	0	377109	0	0	0	0	0	0
2	Exec_Auto	0	22621808	6	1	0	2	3	0	B	1	1	0	354316	0	0	0	0	0	379110	379189	380626	381015	381066	381566	0	381806	0	0	0	0	0	0
2	Exec_Auto	0	22621808	7	0	1	2	1	1	A	1	1	0	354316	0	0	0	0	0	383807	383871	384425	384820	384887	385387	0	385627	0	0	0	0	0	0
2	Exec_Auto	0	22621808	8	0	1	1	3	1	A	1	1	0	354316	0	0	0	0	0	387628	387706	388842	389219	389312	389812	0	390052	0	0	0	0	0	0
2	Exec_Auto	0	22621808	9	1	0	0	3	0	B	1	1	0	354316	0	0	0	0	0	392055	392095	392687	393143	393195	393695	0	393936	0	0	0	0	0	0
2	Exec_Auto	1	22621808	10	0	1	3	1	1	A	1	1	0	354316	0	0	0	0	0	395937	396004	396581	397030	397074	397574	0	397815	0	0	0	0	0	0
2	Exec_Auto	1	22621808	11	1	0	1	2	0	B	1	0	0	354316	0	0	0	0	0	399816	399872	400927	401286	401352	401852	0	402092	0	0	0	0	0	0
2	Exec_Auto	1	22621808	12	0	1	2	0	1	A	1	1	0	354316	0	0	0	0	0	404092	404145	405618	406095	406179	406679	0	406919	0	0	0	0	0	0
2	Exec_Auto	1	22621808	13	0	1	3	2	1	A	1	0	0	354316	0	0	0	0	0	408919	408978	409574	410027	410072	410572	0	410812	0	0	0	0	0	0
2	Exec_Auto	1	22621808	14	1	0	2	3	0	B	1	0	0	354316	0	0	0	0	0	412812	412875	413569	414049	414085	414585	0	414825	0	0	0	0	0	0
2	Exec_Auto	1	22621808	15	1	0	2	1	0	B	1	1	0	354316	0	0	0	0	0	416826	416855	417538	418016	418118	418618	0	418858	0	0	0	0	0	0
2	Exec_Auto	1	22621808	16	0	1	3	2	1	B	0	0	0	354316	0	0	0	0	0	420859	420917	422354	422826	422971	0	423471	423712	0	0	0	0	0	0
2	Exec_Auto	1	22621808	17	1	0	2	3	0	A	0	1	0	354316	0	0	0	0	0	425713	425755	426309	426848	427186	0	427686	427927	0	0	0	0	0	0
2	Exec_Auto	1	22621808	18	0	1	0	1	1	B	0	0	0	354316	0	0	0	0	0	429927	430002	431138	431603	431734	0	432234	432474	0	0	0	0	0	0
2	Exec_Auto	1	22621808	19	1	0	3	0	0	B	1	1	0	354316	0	0	0	0	0	434474	434533	435125	435581	435648	436148	0	436388	0	0	0	0	0	0
2	Exec_Auto	0	22621808	0	0	1	1	0	1	A	1	1	0	438391	0	0	0	0	0	438420	438497	439154	439569	439649	440149	0	440389	0	0	0	0	0	0
2	Exec_Auto	0	22621808	1	1	0	1	0	0	B	1	1	0	438391	0	0	0	0	0	442391	442456	443954	444368	444428	444928	0	445168	0	0	0	0	0	0
2	Exec_Auto	0	22621808	2	1	0	2	3	0	B	1	1	0	438391	0	0	0	0	0	447169	447204	448221	448676	448705	449205	0	449445	0	0	0	0	0	0
2	Exec_Auto	0	22621808	3	1	0	1	2	0	B	1	0	0	438391	0	0	0	0	0	451446	451521	452953	453397	453456	453956	0	454199	0	0	0	0	0	0
2	Exec_Auto	0	22621808	4	1	0	1	0	0	B	1	1	0	438391	0	0	0	0	0	456199	456269	456843	457283	457334	457834	0	458075	0	0	0	0	0	0
2	Exec_Auto	0	22621808	5	1	0	2	1	0	B	1	1	0	438391	0	0	0	0	0	460075	460102	461033	461495	461569	462069	0	462309	0	0	0	0	0	0
2	Exec_Auto	0	22621808	6	0	1	0	3	1	A	1	1	0	438391	0	0	0	0	0	464312	464379	465619	466027	466065	466565	0	466806	0	0	0	0	0	0
2	Exec_Auto	0	22621808	7	0	1	0	2	1	A	1	1	0	438391	0	0	0	0	0	468807	468879	469542	469915	469960	470460	0	470700	0	0	0	0	0	0
2	Exec_Auto	0	22621808	8	1	0	0	2	0	B	1	1	0	438391	0	0	0	0	0	472700	472732	473581	473992	474050	474550	0	474790	0	0	0	0	0	0
2	Exec_Auto	0	22621808	9	1	0	3	0	0	B	1	1	0	438391	0	0	0	0	0	476791	476850	478159	478514	478568	479068	0	479308	0	0	0	0	0	0
2	Exec_Auto	1	22621808	10	1	0	3	0	0	B	1	0	0	438391	0	0	0	0	0	481308	481352	482009	482501	482561	483061	0	483301	0	0	0	0	0	0
2	Exec_Auto	1	22621808	11	0	1	0	2	1	A	1	1	0	438391	0	0	0	0	0	485303	485380	486878	487345	487387	487887	0	488127	0	0	0	0	0	0
2	Exec_Auto	1	22621808	12	1	0	2	1	0	A	0	0	0	438391	0	0	0	0	0	490127	490179	491196	491609	491766	0	492266	492507	0	0	0	0	0	0
2	Exec_Auto	1	22621808	13	0	1	1	3	1	A	1	1	0	438391	0	0	0	0	0	494508	494578	496010	496508	496567	497067	0	497308	0	0	0	0	0	0
2	Exec_Auto	1	22621808	14	0	1	3	1	1	A	1	1	0	438391	0	0	0	0	0	499308	499374	499948	500575	500621	501121	0	501361	0	0	0	0	0	0
2	Exec_Auto	1	22621808	15	1	0	2	1	0	B	1	1	0	438391	0	0	0	0	0	503361	503419	504350	504732	504847	505347	0	505589	0	0	0	0	0	0
2	Exec_Auto	1	22621808	16	0	1	2	1	1	A	1	0	0	438391	0	0	0	0	0	507589	507658	508898	509317	509358	509858	0	510099	0	0	0	0	0	0
2	Exec_Auto	1	22621808	17	1	0	1	3	0	A	0	0	0	438391	0	0	0	0	0	512099	512170	512833	513348	513443	0	513943	514184	0	0	0	0	0	0
2	Exec_Auto	1	22621808	18	1	0	0	3	0	A	0	0	0	438391	0	0	0	0	0	516186	516254	517103	517550	517622	0	518122	518363	0	0	0	0	0	0
2	Exec_Auto	1	22621808	19	1	0	1	0	0	A	0	1	0	438391	0	0	0	0	0	520363	520393	521702	522172	522243	0	522743	522983	0	0	0	0	0	0
2	Exec_Auto	0	22621808	0	0	1	0	3	1	A	1	1	0	524985	0	0	0	0	0	525029	525099	525792	526205	526239	526739	0	526980	0	0	0	0	0	0
2	Exec_Auto	0	22621808	1	1	0	0	3	0	B	1	1	0	524985	0	0	0	0	0	528981	529047	529592	530082	530111	530611	0	530852	0	0	0	0	0	0
2	Exec_Auto	0	22621808	2	0	1	3	1	1	A	1	0	0	524985	0	0	0	0	0	532853	532872	533598	534007	534051	534551	0	534791	0	0	0	0	0	0
2	Exec_Auto	0	22621808	3	0	1	1	0	1	A	1	1	0	524985	0	0	0	0	0	536792	536854	538069	538491	538572	539072	0	539312	0	0	0	0	0	0
2	Exec_Auto	0	22621808	4	1	0	1	0	0	B	1	0	0	524985	0	0	0	0	0	541312	541368	542067	542461	542500	543000	0	543240	0	0	0	0	0	0
2	Exec_Auto	0	22621808	5	1	0	3	0	0	B	1	1	0	524985	0	0	0	0	0	545241	545310	546793	547226	547273	547773	0	548013	0	0	0	0	0	0
2	Exec_Auto	0	22621808	6	0	1	3	1	1	A	1	0	0	524985	0	0	0	0	0	550014	550053	550727	551167	551210	551710	0	551951	0	0	0	0	0	0
2	Exec_Auto	0	22621808	7	1	0	2	3	0	B	1	1	0	524985	0	0	0	0	0	553952	554012	554638	555020	555068	555568	0	555809	0	0	0	0	0	0
2	Exec_Auto	0	22621808	8	1	0	2	0	0	B	1	1	0	524985	0	0	0	0	0	557809	557879	559046	559463	559521	560021	0	560262	0	0	0	0	0	0
2	Exec_Auto	0	22621808	9	1	0	2	0	0	B	1	1	0	524985	0	0	0	0	0	562264	562333	563177	563584	563612	564112	0	564352	0	0	0	0	0	0
2	Exec_Auto	1	22621808	10	0	1	1	2	1	A	1	1	0	524985	0	0	0	0	0	566353	566430	567123	567650	567727	568227	0	568469	0	0	0	0	0	0
2	Exec_Auto	1	22621808	11	0	1	2	1	1	A	1	1	0	524985	0	0	0	0	0	570469	570504	571049	571440	571523	572023	0	572264	0	0	0	0	0	0
2	Exec_Auto	1	22621808	12	1	0	2	0	0	B	1	1	0	524985	0	0	0	0	0	574266	574334	575060	575461	575521	576021	0	576262	0	0	0	0	0	0
2	Exec_Auto	1	22621808	13	1	0	3	1	0	B	1	1	0	524985	0	0	0	0	0	578263	578286	579501	580074	580143	580643	0	580883	0	0	0	0	0	0
2	Exec_Auto	1	22621808	14	1	0	3	1	0	B	1	1	0	524985	0	0	0	0	0	582884	582940	583639	584061	584145	584645	0	584887	0	0	0	0	0	0
2	Exec_Auto	1	22621808	15	0	1	0	1	1	A	1	0	0	524985	0	0	0	0	0	586888	586952	588435	588816	588856	589356	0	589597	0	0	0	0	0	0
2	Exec_Auto	1	22621808	16	1	0	1	0	0	B	1	1	0	524985	0	0	0	0	0	591598	591666	592340	592749	592797	593297	0	593538	0	0	0	0	0	0
2	Exec_Auto	1	22621808	17	1	0	0	1	0	B	1	1	0	524985	0	0	0	0	0	595538	595600	596226	596781	596865	597365	0	597605	0	0	0	0	0	0
2	Exec_Auto	1	22621808	18	0	1	2	3	1	A	1	1	0	524985	0	0	0	0	0	599608	599675	600842	601271	601320	601820	0	602061	0	0	0	0	0	0
2	Exec_Auto	1	22621808	19	0	1	0	1	1	A	1	1	0	524985	0	0	0	0	0	604062	604117	604961	605344	605385	605885	0	606126	0	0	0	0	0	0
2	Exec_Auto	0	22621808	0	1	0	3	0	0	B	1	1	0	608127	0	0	0	0	0	608172	608234	609419	609831	609875	610375	0	610616	0	0	0	0	0	0
2	Exec_Auto	0	22621808	1	1	0	3	0	0	B	1	1	0	608127	0	0	0	0	0	612616	612676	613353	613763	613816	614316	0	614557	0	0	0	0	0	0
2	Exec_Auto	0	22621808	2	0	1	2	1	1	A	1	0	0	608127	0	0	0	0	0	616557	616625	617612	618064	618123	618623	0	618864	0	0	0	0	0	0
2	Exec_Auto	0	22621808	3	0	1	1	0	1	A	1	1	0	608127	0	0	0	0	0	620865	620929	621474	621900	621981	622481	0	622721	0	0	0	0	0	0
2	Exec_Auto	0	22621808	4	1	0	1	0	0	B	1	0	0	608127	0	0	0	0	0	624722	624755	626132	626475	626523	627023	0	627263	0	0	0	0	0	0
2	Exec_Auto	0	22621808	5	1	0	3	0	0	B	1	0	0	608127	0	0	0	0	0	629264	629285	630564	630953	631022	631522	0	631762	0	0	0	0	0	0
2	Exec_Auto	0	22621808	6	1	0	3	1	0	B	1	1	0	608127	0	0	0	0	0	633762	633794	634599	635083	635143	635643	0	635884	0	0	0	0	0	0
2	Exec_Auto	0	22621808	7	0	1	0	2	1	A	1	0	0	608127	0	0	0	0	0	637885	637958	639132	639484	639538	640038	0	640280	0	0	0	0	0	0
2	Exec_Auto	0	22621808	8	0	1	2	3	1	A	1	1	0	608127	0	0	0	0	0	642281	642322	643404	643825	643921	644421	0	644663	0	0	0	0	0	0
2	Exec_Auto	0	22621808	9	0	1	3	0	1	A	1	0	0	608127	0	0	0	0	0	646664	646697	647827	648304	648345	648845	0	649086	0	0	0	0	0	0
2	Exec_Auto	1	22621808	10	1	0	2	3	0	A	0	0	0	608127	0	0	0	0	0	651086	651158	652343	652925	653131	0	653631	653871	0	0	0	0	0	0
2	Exec_Auto	1	22621808	11	1	0	2	3	0	A	0	0	0	608127	0	0	0	0	0	655871	655929	656606	657180	657329	0	657829	658070	0	0	0	0	0	0
2	Exec_Auto	1	22621808	12	1	0	3	1	0	B	1	1	0	608127	0	0	0	0	0	660070	660140	661127	661612	661750	662250	0	662491	0	0	0	0	0	0
2	Exec_Auto	1	22621808	13	1	0	1	0	0	B	1	1	0	608127	0	0	0	0	0	664492	664523	665068	665537	665564	666064	0	666304	0	0	0	0	0	0
2	Exec_Auto	1	22621808	14	1	0	3	1	0	B	1	1	0	608127	0	0	0	0	0	668304	668335	669712	670158	670242	670742	0	670982	0	0	0	0	0	0
2	Exec_Auto	1	22621808	15	1	0	3	2	0	B	1	1	0	608127	0	0	0	0	0	672983	673039	674318	674726	674773	675273	0	675515	0	0	0	0	0	0
2	Exec_Auto	1	22621808	16	0	1	1	0	1	A	1	1	0	608127	0	0	0	0	0	677515	677573	678378	678802	678903	679403	0	679644	0	0	0	0	0	0
2	Exec_Auto	1	22621808	17	0	1	0	2	1	A	1	1	0	608127	0	0	0	0	0	681644	681711	682885	683280	683340	683840	0	684081	0	0	0	0	0	0
2	Exec_Auto	1	22621808	18	1	0	2	3	0	B	1	1	0	608127	0	0	0	0	0	686081	686112	687194	687634	687671	688171	0	688411	0	0	0	0	0	0
2	Exec_Auto	1	22621808	19	1	0	3	2	0	B	1	1	0	608127	0	0	0	0	0	690412	690469	691599	692031	692080	692580	0	692822	0	0	0	0	0	0
2	Exec_Auto	0	22621808	0	0	1	0	2	1	A	1	1	0	694823	0	0	0	0	0	694852	694935	696135	696508	696552	697052	0	697293	0	0	0	0	0	0
2	Exec_Auto	0	22621808	1	0	1	0	3	1	A	1	0	0	694823	0	0	0	0	0	699293	699333	700147	700541	700584	701084	0	701326	0	0	0	0	0	0
2	Exec_Auto	0	22621808	2	0	1	1	2	1	A	1	0	0	694823	0	0	0	0	0	703327	703377	704568	704929	705023	705523	0	705764	0	0	0	0	0	0
2	Exec_Auto	0	22621808	3	1	0	3	1	0	B	1	1	0	694823	0	0	0	0	0	707765	707826	708504	708906	709007	709507	0	709747	0	0	0	0	0	0
2	Exec_Auto	0	22621808	4	0	1	2	0	1	A	1	0	0	694823	0	0	0	0	0	711747	711809	712813	713259	713318	713818	0	714058	0	0	0	0	0	0
2	Exec_Auto	0	22621808	5	1	0	3	0	0	B	1	1	0	694823	0	0	0	0	0	716059	716127	717390	717848	717897	718397	0	718637	0	0	0	0	0	0
2	Exec_Auto	0	22621808	6	0	1	3	2	1	A	1	1	0	694823	0	0	0	0	0	720638	720683	721900	722387	722423	722923	0	723164	0	0	0	0	0	0
2	Exec_Auto	0	22621808	7	0	1	0	1	1	A	1	1	0	694823	0	0	0	0	0	725164	725225	726314	726694	726749	727249	0	727489	0	0	0	0	0	0
2	Exec_Auto	0	22621808	8	1	0	2	1	0	B	1	0	0	694823	0	0	0	0	0	729489	729513	730363	730806	730901	731401	0	731642	0	0	0	0	0	0
2	Exec_Auto	0	22621808	9	0	1	0	2	1	A	1	1	0	694823	0	0	0	0	0	733642	733702	734593	735017	735050	735550	0	735791	0	0	0	0	0	0
2	Exec_Auto	1	22621808	10	0	1	2	0	1	A	1	1	0	694823	0	0	0	0	0	737792	737857	739057	739503	739619	740119	0	740359	0	0	0	0	0	0
2	Exec_Auto	1	22621808	11	0	1	1	3	1	A	1	1	0	694823	0	0	0	0	0	742360	742431	743245	743712	743808	744308	0	744548	0	0	0	0	0	0
2	Exec_Auto	1	22621808	12	0	1	0	3	1	A	1	1	0	694823	0	0	0	0	0	746548	746604	747795	748253	748280	748780	0	749021	0	0	0	0	0	0
2	Exec_Auto	1	22621808	13	0	1	1	2	1	A	1	0	0	694823	0	0	0	0	0	751022	751057	751735	752232	752356	752856	0	753097	0	0	0	0	0	0
2	Exec_Auto	1	22621808	14	1	0	2	1	0	B	1	0	0	694823	0	0	0	0	0	755098	755162	756166	756576	756666	757166	0	757407	0	0	0	0	0	0
2	Exec_Auto	1	22621808	15	0	1	1	3	1	A	1	1	0	694823	0	0	0	0	0	759407	759478	760741	761208	761287	761787	0	762027	0	0	0	0	0	0
2	Exec_Auto	1	22621808	16	1	0	3	0	0	B	1	1	0	694823	0	0	0	0	0	764028	764087	765304	765694	765737	766237	0	766478	0	0	0	0	0	0
2	Exec_Auto	1	22621808	17	1	0	3	0	0	B	1	1	0	694823	0	0	0	0	0	768479	768546	769635	770043	770086	770586	0	770826	0	0	0	0	0	0
2	Exec_Auto	1	22621808	18	1	0	1	0	0	B	1	0	0	694823	0	0	0	0	0	772828	772862	773712	774107	774159	774659	0	774899	0	0	0	0	0	0
2	Exec_Auto	1	22621808	19	0	1	2	0	1	A	1	0	0	694823	0	0	0	0	0	776900	776936	777827	778263	778334	778834	0	779074	0	0	0	0	0	0
2	Exec_Auto	0	22621808	0	1	0	2	1	0	B	1	1	0	781075	0	0	0	0	0	781136	781196	782351	782749	782842	783342	0	783583	0	0	0	0	0	0
2	Exec_Auto	0	22621808	1	1	0	3	0	0	B	1	1	0	781075	0	0	0	0	0	785584	785660	787010	787336	787393	787893	0	788133	0	0	0	0	0	0
2	Exec_Auto	0	22621808	2	0	1	2	1	1	A	1	1	0	781075	0	0	0	0	0	790134	790208	791353	791723	791792	792292	0	792534	0	0	0	0	0	0
2	Exec_Auto	0	22621808	3	0	1	3	0	1	A	1	1	0	781075	0	0	0	0	0	794534	794602	796027	796442	796471	796971	0	797212	0	0	0	0	0	0
2	Exec_Auto	0	22621808	4	0	1	3	1	1	A	1	1	0	781075	0	0	0	0	0	799212	799272	799891	800365	800404	800904	0	801144	0	0	0	0	0	0
2	Exec_Auto	0	22621808	5	1	0	1	3	0	B	1	1	0	781075	0	0	0	0	0	803144	803206	803864	804299	804355	804855	0	805096	0	0	0	0	0	0
2	Exec_Auto	0	22621808	6	0	1	0	2	1	A	1	1	0	781075	0	0	0	0	0	807097	807155	808240	808651	808690	809190	0	809432	0	0	0	0	0	0
2	Exec_Auto	0	22621808	7	0	1	1	0	1	A	1	1	0	781075	0	0	0	0	0	811433	811506	812048	812540	812598	813098	0	813339	0	0	0	0	0	0
2	Exec_Auto	0	22621808	8	0	1	3	2	1	A	1	1	0	781075	0	0	0	0	0	815340	815368	816395	816840	816890	817390	0	817631	0	0	0	0	0	0
2	Exec_Auto	0	22621808	9	1	0	3	2	0	B	1	0	0	781075	0	0	0	0	0	819632	819655	820485	820861	820930	821430	0	821671	0	0	0	0	0	0
2	Exec_Auto	1	22621808	10	1	0	0	1	0	B	1	1	0	781075	0	0	0	0	0	823673	823738	824893	825294	825378	825878	0	826118	0	0	0	0	0	0
2	Exec_Auto	1	22621808	11	0	1	0	3	1		0	0	251	781075	0	0	0	0	0	828119	828170	829520	829970	830037	0	0	833737	0	830537	0	0	0	0
2	Exec_Auto	1	22621808	11	0	1	0	3	1	A	1	1	0	781075	0	0	0	0	0	835738	835778	837128	837588	837636	838136	0	838377	0	0	0	0	0	0
2	Exec_Auto	1	22621808	12	1	0	1	3	0	B	1	1	0	781075	0	0	0	0	0	840377	840446	841591	842109	842157	842657	0	842897	0	0	0	0	0	0
2	Exec_Auto	1	22621808	13	1	0	3	0	0	B	1	1	0	781075	0	0	0	0	0	844897	844956	846381	846741	846796	847296	0	847537	0	0	0	0	0	0
2	Exec_Auto	1	22621808	14	0	1	1	3	1	A	1	1	0	781075	0	0	0	0	0	849538	849615	850234	850672	850752	851252	0	851493	0	0	0	0	0	0
2	Exec_Auto	1	22621808	15	0	1	0	1	1	A	1	1	0	781075	0	0	0	0	0	853495	853562	854220	854605	854651	855151	0	855392	0	0	0	0	0	0
2	Exec_Auto	1	22621808	16	0	1	3	1	1	A	1	1	0	781075	0	0	0	0	0	857393	857426	858511	858906	858949	859449	0	859689	0	0	0	0	0	0
2	Exec_Auto	1	22621808	17	0	1	0	1	1	A	1	1	0	781075	0	0	0	0	0	861691	861747	862289	862649	862699	863199	0	863439	0	0	0	0	0	0
2	Exec_Auto	1	22621808	18	1	0	3	1	0	B	1	1	0	781075	0	0	0	0	0	865440	865515	866542	866993	867061	867561	0	867802	0	0	0	0	0	0
2	Exec_Auto	1	22621808	19	0	1	3	0	1	A	1	1	0	781075	0	0	0	0	0	869803	869871	870701	871114	871160	871660	0	871901	0	0	0	0	0	0
2	Exec_Auto	0	22621808	0	1	0	3	1	0	B	1	1	0	873903	0	0	0	0	0	873915	873986	874493	874825	874937	875437	0	875677	0	0	0	0	0	0
2	Exec_Auto	0	22621808	1	1	0	1	0	0	B	1	0	0	873903	0	0	0	0	0	877678	877732	878289	878669	878711	879211	0	879452	0	0	0	0	0	0
2	Exec_Auto	0	22621808	2	0	1	3	2	1	A	1	0	0	873903	0	0	0	0	0	881452	881517	882614	883058	883109	883609	0	883849	0	0	0	0	0	0
2	Exec_Auto	0	22621808	3	1	0	1	2	0	B	1	0	0	873903	0	0	0	0	0	885849	885918	886690	887132	887213	887713	0	887954	0	0	0	0	0	0
2	Exec_Auto	0	22621808	4	0	1	0	2	1	A	1	0	0	873903	0	0	0	0	0	889954	890013	891373	891763	891811	892311	0	892551	0	0	0	0	0	0
2	Exec_Auto	0	22621808	5	1	0	1	2	0	B	1	1	0	873903	0	0	0	0	0	894552	894619	895454	895885	896038	896538	0	896779	0	0	0	0	0	0
2	Exec_Auto	0	22621808	6	0	1	3	2	1	A	1	0	0	873903	0	0	0	0	0	898779	898849	899711	900095	900132	900632	0	900872	0	0	0	0	0	0
2	Exec_Auto	0	22621808	7	1	0	2	0	0	B	1	1	0	873903	0	0	0	0	0	902874	902936	904064	904448	904518	905018	0	905259	0	0	0	0	0	0
2	Exec_Auto	0	22621808	8	1	0	0	3	0	B	1	1	0	873903	0	0	0	0	0	907259	907316	908489	908882	908931	909431	0	909672	0	0	0	0	0	0
2	Exec_Auto	0	22621808	9	1	0	0	1	0	B	1	1	0	873903	0	0	0	0	0	911675	911712	912431	912805	912910	913410	0	913650	0	0	0	0	0	0
2	Exec_Auto	1	22621808	10	1	0	2	3	0	B	1	1	0	873903	0	0	0	0	0	915651	915726	916233	916794	916842	917342	0	917583	0	0	0	0	0	0
2	Exec_Auto	1	22621808	11	0	1	2	0	1	A	1	1	0	873903	0	0	0	0	0	919584	919660	920217	920728	920785	921285	0	921525	0	0	0	0	0	0
2	Exec_Auto	1	22621808	12	0	1	1	3	1	A	1	0	0	873903	0	0	0	0	0	923525	923594	924691	925077	925169	925669	0	925913	0	0	0	0	0	0
2	Exec_Auto	1	22621808	13	0	1	0	1	1	A	1	1	0	873903	0	0	0	0	0	927913	927937	928709	929342	929408	929908	0	930149	0	0	0	0	0	0
2	Exec_Auto	1	22621808	14	1	0	0	2	0	B	1	1	0	873903	0	0	0	0	0	932149	932218	933578	933974	934049	934549	0	934790	0	0	0	0	0	0
2	Exec_Auto	1	22621808	15	1	0	2	3	0	B	1	1	0	873903	0	0	0	0	0	936791	936867	937702	938104	938158	938658	0	938899	0	0	0	0	0	0
2	Exec_Auto	1	22621808	16	1	0	1	3	0	B	1	1	0	873903	0	0	0	0	0	940900	940964	941826	942312	942354	942854	0	943096	0	0	0	0	0	0
2	Exec_Auto	1	22621808	17	1	0	2	1	0	B	1	1	0	873903	0	0	0	0	0	945097	945159	946287	946754	946860	947360	0	947600	0	0	0	0	0	0
2	Exec_Auto	1	22621808	18	1	0	3	0	0	B	1	1	0	873903	0	0	0	0	0	949600	949661	950834	951241	951295	951795	0	952036	0	0	0	0	0	0
2	Exec_Auto	1	22621808	19	0	1	1	0	1	A	1	1	0	873903	0	0	0	0	0	954036	954094	954813	955308	955374	955874	0	956115	0	0	0	0	0	0
2	Exec_Auto	0	22621808	0	1	0	2	0	0	B	1	1	0	958116	0	0	0	0	0	958129	958228	958918	959324	959373	959873	0	960114	0	0	0	0	0	0
2	Exec_Auto	0	22621808	1	1	0	2	1	0	B	1	0	0	958116	0	0	0	0	0	962114	962190	963163	963577	963694	964194	0	964435	0	0	0	0	0	0
2	Exec_Auto	0	22621808	2	0	1	2	3	1	A	1	1	0	958116	0	0	0	0	0	966436	966472	967127	967599	967659	968159	0	968399	0	0	0	0	0	0
2	Exec_Auto	0	22621808	3	0	1	1	2	1	A	1	1	0	958116	0	0	0	0	0	970400	970447	971291	971630	971746	972246	0	972486	0	0	0	0	0	0
2	Exec_Auto	0	22621808	4	1	0	2	1	0	B	1	1	0	958116	0	0	0	0	0	974486	974558	976042	976485	976600	977100	0	977341	0	0	0	0	0	0
2	Exec_Auto	0	22621808	5	1	0	3	2	0	B	1	0	0	958116	0	0	0	0	0	979341	979410	980531	980929	980982	981482	0	981723	0	0	0	0	0	0
2	Exec_Auto	0	22621808	6	1	0	1	2	0	B	1	1	0	958116	0	0	0	0	0	983723	983755	984334	984728	984844	985344	0	985585	0	0	0	0	0	0
2	Exec_Auto	0	22621808	7	0	1	1	2	1	A	1	1	0	958116	0	0	0	0	0	987585	987611	988135	988561	988666	989166	0	989406	0	0	0	0	0	0
2	Exec_Auto	0	22621808	8	1	0	3	0	0	B	1	0	0	958116	0	0	0	0	0	991406	991479	992019	992449	992500	993000	0	993242	0	0	0	0	0	0
2	Exec_Auto	0	22621808	9	1	0	3	1	0	B	1	1	0	958116	0	0	0	0	0	995243	995275	996406	996848	996975	997475	0	997716	0	0	0	0	0	0
2	Exec_Auto	1	22621808	10	1	0	3	0	0	B	1	1	0	958116	0	0	0	0	0	999717	999794	1000484	1000970	1001019	1001519	0	1001759	0	0	0	0	0	0
2	Exec_Auto	1	22621808	11	0	1	3	0	1	A	1	0	0	958116	0	0	0	0	0	1003760	1003821	1004794	1005312	1005352	1005852	0	1006093	0	0	0	0	0	0
2	Exec_Auto	1	22621808	12	1	0	3	1	0	B	1	1	0	958116	0	0	0	0	0	1008094	1008163	1008818	1009280	1009362	1009862	0	1010102	0	0	0	0	0	0
2	Exec_Auto	1	22621808	13	0	1	0	2	1	A	1	1	0	958116	0	0	0	0	0	1012103	1012179	1013023	1013404	1013449	1013949	0	1014189	0	0	0	0	0	0
2	Exec_Auto	1	22621808	14	1	0	2	3	0	B	1	0	0	958116	0	0	0	0	0	1016189	1016225	1017709	1018069	1018106	1018606	0	1018847	0	0	0	0	0	0
2	Exec_Auto	1	22621808	15	1	0	1	0	0	B	1	1	0	958116	0	0	0	0	0	1020847	1020916	1022037	1022456	1022502	1023002	0	1023242	0	0	0	0	0	0
2	Exec_Auto	1	22621808	16	1	0	2	1	0	B	1	1	0	958116	0	0	0	0	0	1025243	1025298	1025877	1026343	1026428	1026928	0	1027169	0	0	0	0	0	0
2	Exec_Auto	1	22621808	17	0	1	0	3	1	A	1	1	0	958116	0	0	0	0	0	1029170	1029199	1029723	1030136	1030175	1030675	0	1030916	0	0	0	0	0	0
2	Exec_Auto	1	22621808	18	1	0	3	1	0	B	1	0	0	958116	0	0	0	0	0	1032916	1032991	1033531	1033932	1034025	1034525	0	1034766	0	0	0	0	0	0
2	Exec_Auto	1	22621808	19	1	0	0	2	0	B	1	0	0	958116	0	0	0	0	0	1036767	1036860	1037991	1038374	1038430	1038930	0	1039171	0	0	0	0	0	0
