# Supplementary material for: A Computational Model of Dual Competition between the Basal Ganglia and the Cortex
Source: eNeuro. 2019 Jan 4;5(6):ENEURO.0339-17.2018. doi: 10.1523/ENEURO.0339-17.2018 (PMC6325557; doi:10.1523/ENEURO.0339-17.2018)
Supplement: Supplementary 1 — Supplementary Model Codes. Download Supplementary 1, ZIP file [file sup_enu-eN-TNC-0339-17-s02.zip › one-critic-two-actors-1.2/experiments/data/experimental/D1-muscimol-D2-saline/France/20150716_162355FrIB.txt]

Task	Typ of Try	FT/ST	Begin launch	Num Try	Num CibleA	Num CibleB	Pos CibleA	Pos CibleB	%RecA_>_B	Target Choice	Good Choice	Reward	Num error	E0	E10	E20	E30	E100	E40	E15	E25	E35	E45	E55	E105	E115	E200	E250	E251	E252	E253	E254	E255
2	Exec_Auto	0	25819942	0	1	0	1	0	0	B	1	1	0	7914	0	0	0	0	0	7920	7982	9028	9486	9782	10282	0	10522	0	0	0	0	0	0
2	Exec_Auto	0	25819942	1	1	0	0	2	0	B	1	1	0	7914	0	0	0	0	0	12524	12568	13946	14386	14614	15114	0	15354	0	0	0	0	0	0
2	Exec_Auto	0	25819942	2	0	1	2	3	1	A	1	1	0	7914	0	0	0	0	0	17355	17427	18399	18811	19067	19567	0	19807	0	0	0	0	0	0
2	Exec_Auto	0	25819942	3	1	0	1	0	0	B	1	1	0	7914	0	0	0	0	0	21808	21857	22490	22897	23172	23672	0	23912	0	0	0	0	0	0
2	Exec_Auto	0	25819942	4	1	0	0	2	0	B	1	1	0	7914	0	0	0	0	0	25913	26008	27100	27515	27895	28395	0	28636	0	0	0	0	0	0
2	Exec_Auto	0	25819942	5	0	1	2	0	1	A	1	1	0	7914	0	0	0	0	0	30636	30657	31583	31949	32348	32848	0	33089	0	0	0	0	0	0
2	Exec_Auto	0	25819942	6	0	1	3	1	1	A	1	1	0	7914	0	0	0	0	0	35090	35136	36454	36881	37275	37775	0	38015	0	0	0	0	0	0
2	Exec_Auto	0	25819942	7	1	0	3	2	0	B	1	0	0	7914	0	0	0	0	0	40016	40047	40621	41036	41890	42390	0	42630	0	0	0	0	0	0
2	Exec_Auto	0	25819942	8	0	1	2	0	1	A	1	1	0	7914	0	0	0	0	0	44630	44682	45389	45791	46080	46580	0	46820	0	0	0	0	0	0
2	Exec_Auto	0	25819942	9	1	0	3	2	0	B	1	0	0	7914	0	0	0	0	0	48820	48882	49862	50244	50631	51131	0	51373	0	0	0	0	0	0
2	Exec_Auto	1	25819942	10	0	1	1	0	1	B	0	1	0	7914	0	0	0	0	0	53374	53425	54471	54929	55257	0	55757	55998	0	0	0	0	0	0
2	Exec_Auto	1	25819942	11	1	0	2	3	0	A	0	1	0	7914	0	0	0	0	0	57999	58021	59399	59816	60136	0	60636	60877	0	0	0	0	0	0
2	Exec_Auto	1	25819942	12	1	0	3	0	0	A	0	0	0	7914	0	0	0	0	0	62877	62961	63933	64356	64783	0	65283	65523	0	0	0	0	0	0
2	Exec_Auto	1	25819942	13	0	1	0	3	1	A	1	1	0	7914	0	0	0	0	0	67523	67583	68216	68798	69206	69706	0	69947	0	0	0	0	0	0
2	Exec_Auto	1	25819942	14	0	1	1	2	1	A	1	0	0	7914	0	0	0	0	0	71948	72046	73138	73560	74621	75121	0	75361	0	0	0	0	0	0
2	Exec_Auto	1	25819942	15	1	0	2	1	0	B	1	1	0	7914	0	0	0	0	0	77362	77433	78359	78823	79187	79687	0	79928	0	0	0	0	0	0
2	Exec_Auto	1	25819942	16	1	0	0	1	0	A	0	1	0	7914	0	0	0	0	0	81929	82005	83323	83720	84054	0	84554	84795	0	0	0	0	0	0
2	Exec_Auto	1	25819942	17	1	0	1	2	0	A	0	0	0	7914	0	0	0	0	0	86796	86851	87425	87875	88217	0	88717	88958	0	0	0	0	0	0
2	Exec_Auto	1	25819942	18	0	1	1	3	1	A	1	1	0	7914	0	0	0	0	0	90959	90995	91702	92182	92513	93013	0	93254	0	0	0	0	0	0
2	Exec_Auto	1	25819942	19	1	0	2	3	0	A	0	0	0	7914	0	0	0	0	0	95255	95309	96289	96780	97104	0	97604	97845	0	0	0	0	0	0
2	Exec_Auto	0	25819942	0	1	0	3	2	0	B	1	1	0	99846	0	0	0	0	0	99868	99959	100666	101069	101306	101806	0	102047	0	0	0	0	0	0
2	Exec_Auto	0	25819942	1	1	0	1	3	0	B	1	1	0	99846	0	0	0	0	0	104047	104115	104679	105137	105509	106009	0	106250	0	0	0	0	0	0
2	Exec_Auto	0	25819942	2	1	0	2	1	0	B	1	1	0	99846	0	0	0	0	0	108250	108274	109126	109576	109913	110413	0	110653	0	0	0	0	0	0
2	Exec_Auto	0	25819942	3	0	1	0	1	1	A	1	1	0	99846	0	0	0	0	0	112653	112706	113633	114007	114429	114929	0	115169	0	0	0	0	0	0
2	Exec_Auto	0	25819942	4	1	0	0	3	0	B	1	1	0	99846	0	0	0	0	0	117171	117216	117732	118173	118625	119125	0	119366	0	0	0	0	0	0
2	Exec_Auto	0	25819942	5	1	0	2	3	0	B	1	1	0	99846	0	0	0	0	0	121366	121387	122640	123106	123477	123977	0	124218	0	0	0	0	0	0
2	Exec_Auto	0	25819942	6	1	0	3	2	0	B	1	1	0	99846	0	0	0	0	0	126219	126327	126832	127216	127525	128025	0	128266	0	0	0	0	0	0
2	Exec_Auto	0	25819942	7	0	1	0	3	1	A	1	1	0	99846	0	0	0	0	0	130266	130319	131068	131523	131831	132331	0	132571	0	0	0	0	0	0
2	Exec_Auto	0	25819942	8	1	0	2	3	0	B	1	1	0	99846	0	0	0	0	0	134572	134648	135160	135599	135992	136492	0	136733	0	0	0	0	0	0
2	Exec_Auto	0	25819942	9	1	0	0	1	0	B	1	1	0	99846	0	0	0	0	0	138733	138788	139343	139756	140095	140595	0	140836	0	0	0	0	0	0
2	Exec_Auto	1	25819942	10	1	0	0	2	0	A	0	0	0	99846	0	0	0	0	0	142836	142880	143587	144043	144383	0	144883	145123	0	0	0	0	0	0
2	Exec_Auto	1	25819942	11	1	0	3	0	0	A	0	0	0	99846	0	0	0	0	0	147123	147157	147721	148317	148600	0	149100	149341	0	0	0	0	0	0
2	Exec_Auto	1	25819942	12	0	1	3	1	1	B	0	0	0	99846	0	0	0	0	0	151341	151427	152279	152716	153029	0	153529	153771	0	0	0	0	0	0
2	Exec_Auto	1	25819942	13	0	1	0	2	1	B	0	0	0	99846	0	0	0	0	0	155771	155860	156787	157201	158027	0	158527	158767	0	0	0	0	0	0
2	Exec_Auto	1	25819942	14	1	0	0	2	0	A	0	0	0	99846	0	0	0	0	0	160768	160805	161321	161785	162097	0	162597	162837	0	0	0	0	0	0
2	Exec_Auto	1	25819942	15	1	0	1	0	0	A	0	0	0	99846	0	0	0	0	0	164838	164866	166119	166591	167015	0	167515	167756	0	0	0	0	0	0
2	Exec_Auto	1	25819942	16	0	1	1	2	1	A	1	1	0	99846	0	0	0	0	0	169757	169803	170308	170747	171182	171682	0	171923	0	0	0	0	0	0
2	Exec_Auto	1	25819942	17	1	0	2	0	0	B	1	1	0	99846	0	0	0	0	0	173923	173960	174709	175181	175507	176007	0	176248	0	0	0	0	0	0
2	Exec_Auto	1	25819942	18	1	0	0	2	0	A	0	1	0	99846	0	0	0	0	0	178248	178324	178836	179248	179607	0	180107	180348	0	0	0	0	0	0
2	Exec_Auto	1	25819942	19	1	0	0	2	0	A	0	0	0	99846	0	0	0	0	0	182350	182410	182965	183409	183739	0	184239	184479	0	0	0	0	0	0
2	Exec_Auto	0	25819942	0	1	0	3	1	0	B	1	1	0	186481	0	0	0	0	0	186500	186591	187577	187985	188696	189196	0	189436	0	0	0	0	0	0
2	Exec_Auto	0	25819942	1	1	0	3	0	0	B	1	1	0	186481	0	0	0	0	0	191436	191495	192646	193069	193455	193955	0	194195	0	0	0	0	0	0
2	Exec_Auto	0	25819942	2	0	1	1	3	1	A	1	1	0	186481	0	0	0	0	0	196196	196248	197080	197502	197870	198370	0	198611	0	0	0	0	0	0
2	Exec_Auto	0	25819942	3	0	1	1	0	1	A	1	0	0	186481	0	0	0	0	0	200612	200649	201970	202354	202711	203211	0	203452	0	0	0	0	0	0
2	Exec_Auto	0	25819942	4	1	0	0	2	0	B	1	1	0	186481	0	0	0	0	0	205453	205527	206503	206896	207208	207708	0	207948	0	0	0	0	0	0
2	Exec_Auto	0	25819942	5	0	1	1	0	1	A	1	0	0	186481	0	0	0	0	0	209949	210018	210851	211281	211620	212120	0	212360	0	0	0	0	0	0
2	Exec_Auto	0	25819942	6	0	1	0	3	1	A	1	1	0	186481	0	0	0	0	0	214360	214399	215052	215454	215738	216238	0	216478	0	0	0	0	0	0
2	Exec_Auto	0	25819942	7	1	0	3	1	0	B	1	1	0	186481	0	0	0	0	0	218478	218505	219795	220184	220468	220968	0	221208	0	0	0	0	0	0
2	Exec_Auto	0	25819942	8	0	1	0	3	1	A	1	1	0	186481	0	0	0	0	0	223208	223258	224386	224759	225095	225595	0	225836	0	0	0	0	0	0
2	Exec_Auto	0	25819942	9	0	1	3	1	1	A	1	1	0	186481	0	0	0	0	0	227837	228348	229597	230014	230332	230832	0	231072	0	0	0	0	0	0
2	Exec_Auto	1	25819942	10	0	1	2	0	1	B	0	1	0	186481	0	0	0	0	0	233072	233132	234118	234555	234869	0	235369	235609	0	0	0	0	0	0
2	Exec_Auto	1	25819942	11	0	1	2	1	1	B	0	0	0	186481	0	0	0	0	0	237611	237785	238936	239410	239768	0	240268	240509	0	0	0	0	0	0
2	Exec_Auto	1	25819942	12	1	0	3	0	0	B	1	1	0	186481	0	0	0	0	0	242509	242583	243415	243848	244178	244678	0	244919	0	0	0	0	0	0
2	Exec_Auto	1	25819942	13	0	1	2	3	1	A	1	0	0	186481	0	0	0	0	0	246920	246992	248313	248738	249092	249592	0	249833	0	0	0	0	0	0
2	Exec_Auto	1	25819942	14	1	0	3	1	0	B	1	1	0	186481	0	0	0	0	0	251833	251870	252846	253224	253566	254066	0	254306	0	0	0	0	0	0
2	Exec_Auto	1	25819942	15	1	0	1	2	0	A	0	0	0	186481	0	0	0	0	0	256306	256368	257201	257666	258007	0	258507	258747	0	0	0	0	0	0
2	Exec_Auto	1	25819942	16	1	0	3	1	0	B	1	1	0	186481	0	0	0	0	0	260747	260790	261443	261829	262248	262748	0	262988	0	0	0	0	0	0
2	Exec_Auto	1	25819942	17	0	1	3	1	1	B	0	0	0	186481	0	0	0	0	0	264989	265058	266348	266806	267173	0	267673	267913	0	0	0	0	0	0
2	Exec_Auto	1	25819942	18	0	1	2	1	1	B	0	0	0	186481	0	0	0	0	0	269914	269986	271114	271514	271883	0	272383	272624	0	0	0	0	0	0
2	Exec_Auto	1	25819942	19	0	1	3	1	1	B	0	0	0	186481	0	0	0	0	0	274624	274723	275972	276367	276755	0	277255	277496	0	0	0	0	0	0
2	Exec_Auto	0	25819942	0	0	1	3	0	1	A	1	0	252	279499	0	0	0	0	0	279521	279617	280177	280657	281285	0	0	284491	0	0	281291	0	0	0
2	Exec_Auto	0	25819942	0	0	1	3	0	1	A	1	1	0	279499	0	0	0	0	0	286491	286543	287103	287572	288339	288839	0	289080	0	0	0	0	0	0
2	Exec_Auto	0	25819942	1	1	0	1	0	0	B	1	1	0	279499	0	0	0	0	0	291080	291144	292128	292480	292861	293361	0	293602	0	0	0	0	0	0
2	Exec_Auto	0	25819942	2	1	0	3	0	0	B	1	0	0	279499	0	0	0	0	0	295603	295636	296244	296644	296993	297493	0	297733	0	0	0	0	0	0
2	Exec_Auto	0	25819942	3	0	1	2	0	1	A	1	1	0	279499	0	0	0	0	0	299734	299809	301009	301442	301690	302190	0	302430	0	0	0	0	0	0
2	Exec_Auto	0	25819942	4	1	0	2	1	0	B	1	1	0	279499	0	0	0	0	0	304431	304499	305648	306064	306445	306945	0	307186	0	0	0	0	0	0
2	Exec_Auto	0	25819942	5	1	0	3	2	0	B	1	1	0	279499	0	0	0	0	0	309186	309270	309835	310183	310509	311009	0	311250	0	0	0	0	0	0
2	Exec_Auto	0	25819942	6	1	0	1	3	0	B	1	1	0	279499	0	0	0	0	0	313250	313307	314351	314713	315127	315627	0	315867	0	0	0	0	0	0
2	Exec_Auto	0	25819942	7	1	0	2	3	0	B	1	0	0	279499	0	0	0	0	0	317867	318078	318779	319199	319558	320058	0	320299	0	0	0	0	0	0
2	Exec_Auto	0	25819942	8	1	0	2	1	0	B	1	1	0	279499	0	0	0	0	0	322300	322349	323121	323542	323920	324420	0	324660	0	0	0	0	0	0
2	Exec_Auto	0	25819942	9	1	0	2	1	0	B	1	0	0	279499	0	0	0	0	0	326660	326706	327966	328302	328656	329156	0	329397	0	0	0	0	0	0
2	Exec_Auto	1	25819942	10	0	1	3	2	1	B	0	1	0	279499	0	0	0	0	0	331397	331477	332037	332465	332715	0	333215	333460	0	0	0	0	0	0
2	Exec_Auto	1	25819942	11	1	0	0	1	0	A	0	0	0	279499	0	0	0	0	0	335461	335510	336494	336908	337227	0	337727	337967	0	0	0	0	0	0
2	Exec_Auto	1	25819942	12	0	1	2	3	1	A	1	0	0	279499	0	0	0	0	0	339967	340032	340640	341116	341343	341843	0	342083	0	0	0	0	0	0
2	Exec_Auto	1	25819942	13	0	1	0	2	1	B	0	0	0	279499	0	0	0	0	0	344084	344129	345329	345788	346307	0	346807	347048	0	0	0	0	0	0
2	Exec_Auto	1	25819942	14	1	0	3	0	0	B	1	0	0	279499	0	0	0	0	0	349048	349102	350251	350694	350983	351483	0	351724	0	0	0	0	0	0
2	Exec_Auto	1	25819942	15	0	1	3	0	1	B	0	0	0	279499	0	0	0	0	0	353724	354659	355224	355691	356034	0	356534	356774	0	0	0	0	0	0
2	Exec_Auto	1	25819942	16	1	0	1	2	0	A	0	0	0	279499	0	0	0	0	0	358775	358836	359880	360332	360725	0	361225	361466	0	0	0	0	0	0
2	Exec_Auto	1	25819942	17	1	0	3	1	0	B	1	1	0	279499	0	0	0	0	0	363468	363501	364202	364720	365085	365585	0	365826	0	0	0	0	0	0
2	Exec_Auto	1	25819942	18	0	1	0	1	1	A	1	1	0	279499	0	0	0	0	0	367827	367847	368619	369070	369444	369944	0	370184	0	0	0	0	0	0
2	Exec_Auto	1	25819942	19	1	0	3	1	0	B	1	1	0	279499	0	0	0	0	0	372185	372231	373491	373878	374261	374761	0	375001	0	0	0	0	0	0
2	Exec_Auto	0	25819942	0	1	0	0	3	0	B	1	1	0	377004	0	0	0	0	0	377027	377090	377647	378040	378314	378814	0	379056	0	0	0	0	0	0
2	Exec_Auto	0	25819942	1	1	0	2	0	0	B	1	1	0	377004	0	0	0	0	0	381056	381129	382083	382477	382833	383333	0	383573	0	0	0	0	0	0
2	Exec_Auto	0	25819942	2	0	1	1	2	1	A	1	1	0	377004	0	0	0	0	0	385574	385609	386870	387237	387582	388082	0	388323	0	0	0	0	0	0
2	Exec_Auto	0	25819942	3	0	1	0	2	1	A	1	0	0	377004	0	0	0	0	0	390324	390355	391789	392222	392576	393076	0	393317	0	0	0	0	0	0
2	Exec_Auto	0	25819942	4	1	0	1	3	0	B	1	0	0	377004	0	0	0	0	0	395318	395359	395975	396385	396659	397159	0	397400	0	0	0	0	0	0
2	Exec_Auto	0	25819942	5	0	1	1	2	1	A	1	0	0	377004	0	0	0	0	0	399401	399472	400391	400784	401111	401611	0	401852	0	0	0	0	0	0
2	Exec_Auto	0	25819942	6	1	0	2	3	0	B	1	1	0	377004	0	0	0	0	0	403852	403927	405405	405823	406113	406613	0	406854	0	0	0	0	0	0
2	Exec_Auto	0	25819942	7	1	0	1	2	0	B	1	1	0	377004	0	0	0	0	0	408855	408898	410248	410621	410988	411488	0	411730	0	0	0	0	0	0
2	Exec_Auto	0	25819942	8	1	0	0	1	0	B	1	0	0	377004	0	0	0	0	0	413732	413803	414837	415297	415610	416110	0	416351	0	0	0	0	0	0
2	Exec_Auto	0	25819942	9	1	0	1	2	0	B	1	1	0	377004	0	0	0	0	0	418352	418430	419655	420016	420328	420828	0	421070	0	0	0	0	0	0
2	Exec_Auto	1	25819942	10	0	1	2	1	1	B	0	1	0	377004	0	0	0	0	0	423071	423134	423691	424179	424496	0	424996	425236	0	0	0	0	0	0
2	Exec_Auto	1	25819942	11	0	1	0	3	1	A	1	1	0	377004	0	0	0	0	0	427236	427301	428255	428708	428996	429496	0	429736	0	0	0	0	0	0
2	Exec_Auto	1	25819942	12	0	1	2	3	1	B	0	0	0	377004	0	0	0	0	0	431737	431772	433033	433473	433786	0	434286	434527	0	0	0	0	0	0
2	Exec_Auto	1	25819942	13	0	1	3	0	1	B	0	0	0	377004	0	0	0	0	0	436529	436601	438035	438423	438730	0	439230	439470	0	0	0	0	0	0
2	Exec_Auto	1	25819942	14	1	0	1	3	0	A	0	1	0	377004	0	0	0	0	0	441471	441501	442117	442498	442874	0	443374	443614	0	0	0	0	0	0
2	Exec_Auto	1	25819942	15	1	0	0	1	0	A	0	0	0	377004	0	0	0	0	0	445615	445668	446587	446983	447349	0	447849	448090	0	0	0	0	0	0
2	Exec_Auto	1	25819942	16	1	0	3	2	0	B	1	1	0	377004	0	0	0	0	0	450092	450159	451637	452068	452292	452792	0	453033	0	0	0	0	0	0
2	Exec_Auto	1	25819942	17	0	1	3	2	1	B	0	1	0	377004	0	0	0	0	0	455034	455097	456447	456868	457233	0	457733	457973	0	0	0	0	0	0
2	Exec_Auto	1	25819942	18	0	1	2	3	1	A	1	1	0	377004	0	0	0	0	0	459973	460046	461080	461531	461755	462255	0	462495	0	0	0	0	0	0
2	Exec_Auto	1	25819942	19	1	0	2	0	0	B	1	0	0	377004	0	0	0	0	0	464496	464535	465760	466162	466530	467030	0	467270	0	0	0	0	0	0
2	Exec_Auto	0	25819942	0	1	0	3	2	0	B	1	0	0	469272	0	0	0	0	0	469293	469359	469932	470281	470634	471134	0	471374	0	0	0	0	0	0
2	Exec_Auto	0	25819942	1	0	1	0	2	1	A	1	1	0	469272	0	0	0	0	0	473376	473415	474248	474768	475132	475632	0	475872	0	0	0	0	0	0
2	Exec_Auto	0	25819942	2	1	0	0	1	0	B	1	1	0	469272	0	0	0	0	0	477873	477945	479025	479386	479705	480205	0	480447	0	0	0	0	0	0
2	Exec_Auto	0	25819942	3	1	0	0	2	0	B	1	1	0	469272	0	0	0	0	0	482448	482504	483833	484191	484858	485358	0	485599	0	0	0	0	0	0
2	Exec_Auto	0	25819942	4	0	1	3	0	1	A	1	1	0	469272	0	0	0	0	0	487601	487654	488391	488820	489197	489697	0	489938	0	0	0	0	0	0
2	Exec_Auto	0	25819942	5	0	1	3	0	1	A	1	1	0	469272	0	0	0	0	0	491939	492006	493384	493815	494241	494741	0	494982	0	0	0	0	0	0
2	Exec_Auto	0	25819942	6	1	0	1	0	0	B	1	1	0	469272	0	0	0	0	0	496983	497135	497677	498068	498475	498975	0	499216	0	0	0	0	0	0
2	Exec_Auto	0	25819942	7	0	1	0	2	1	A	1	1	0	469272	0	0	0	0	0	501217	501291	502764	503145	503549	504049	0	504290	0	0	0	0	0	0
2	Exec_Auto	0	25819942	8	1	0	1	3	0		1	0	255	469272	0	0	0	0	0	506291	506354	0	0	0	0	0	507887	0	0	0	0	0	506387
2	Exec_Auto	0	25819942	8	1	0	1	3	0	B	1	1	0	469272	0	0	0	0	0	509887	509959	511214	511629	511949	512449	0	512690	0	0	0	0	0	0
2	Exec_Auto	0	25819942	9	0	1	3	1	1	A	1	0	0	469272	0	0	0	0	0	514690	514714	516032	516536	516863	517363	0	517604	0	0	0	0	0	0
2	Exec_Auto	1	25819942	10	1	0	1	2	0	A	0	0	0	469272	0	0	0	0	0	519605	519626	520199	520798	521201	0	521701	521941	0	0	0	0	0	0
2	Exec_Auto	1	25819942	11	1	0	1	0	0	B	1	0	0	469272	0	0	0	0	0	523942	523975	524808	525231	525612	526112	0	526353	0	0	0	0	0	0
2	Exec_Auto	1	25819942	12	0	1	0	1	1	B	0	0	0	469272	0	0	0	0	0	528353	528409	529489	529933	530302	0	530802	531042	0	0	0	0	0	0
2	Exec_Auto	1	25819942	13	1	0	2	3	0	A	0	1	0	469272	0	0	0	0	0	533043	533111	534440	535005	536055	0	536555	536795	0	0	0	0	0	0
2	Exec_Auto	1	25819942	14	1	0	1	2	0	A	0	0	0	469272	0	0	0	0	0	538796	538841	539578	540037	540346	0	540846	541086	0	0	0	0	0	0
2	Exec_Auto	1	25819942	15	0	1	0	3	1	A	1	1	0	469272	0	0	0	0	0	543088	543152	544530	544934	545292	545792	0	546032	0	0	0	0	0	0
2	Exec_Auto	1	25819942	16	0	1	3	1	1	B	0	0	0	469272	0	0	0	0	0	548033	548254	548796	549287	549661	0	550161	550402	0	0	0	0	0	0
2	Exec_Auto	1	25819942	17	1	0	0	3	0	A	0	0	0	469272	0	0	0	0	0	552402	552470	553943	554370	554678	0	555178	555418	0	0	0	0	0	0
2	Exec_Auto	1	25819942	18	0	1	3	2	1	B	0	1	0	469272	0	0	0	0	0	557418	557478	558733	559218	559595	0	560095	560337	0	0	0	0	0	0
2	Exec_Auto	1	25819942	19	1	0	0	3	0	A	0	0	0	469272	0	0	0	0	0	562337	562368	563686	564070	564372	0	564872	565112	0	0	0	0	0	0
2	Exec_Auto	0	25819942	0	1	0	0	2	0	B	1	1	0	567114	0	0	0	0	0	567125	567195	568574	568979	569212	569712	0	569953	0	0	0	0	0	0
2	Exec_Auto	0	25819942	1	0	1	2	3	1	A	1	1	0	567114	0	0	0	0	0	571954	571990	572501	572934	573210	573710	0	573950	0	0	0	0	0	0
2	Exec_Auto	0	25819942	2	0	1	3	1	1	A	1	1	0	567114	0	0	0	0	0	575952	575995	577285	577778	578119	578619	0	578859	0	0	0	0	0	0
2	Exec_Auto	0	25819942	3	1	0	0	2	0	B	1	1	0	567114	0	0	0	0	0	580859	581052	581600	581986	582507	583007	0	583248	0	0	0	0	0	0
2	Exec_Auto	0	25819942	4	1	0	0	1	0	B	1	1	0	567114	0	0	0	0	0	585249	585322	586436	586868	587238	587738	0	587978	0	0	0	0	0	0
2	Exec_Auto	0	25819942	5	1	0	3	0	0	B	1	1	0	567114	0	0	0	0	0	589978	590049	590750	591213	591559	592059	0	592301	0	0	0	0	0	0
2	Exec_Auto	0	25819942	6	0	1	2	3	1	A	1	1	0	567114	0	0	0	0	0	594301	594375	595549	595975	596433	596933	0	597174	0	0	0	0	0	0
2	Exec_Auto	0	25819942	7	1	0	0	1	0		1	0	255	567114	0	0	0	0	0	599175	599206	0	0	0	0	0	600736	0	0	0	0	0	599236
2	Exec_Auto	0	25819942	7	1	0	0	1	0	B	1	1	0	567114	0	0	0	0	0	602736	602799	603860	604238	604653	605153	0	605393	0	0	0	0	0	0
2	Exec_Auto	0	25819942	8	0	1	2	1	1	A	1	1	0	567114	0	0	0	0	0	607394	607452	608258	608722	609180	609680	0	609921	0	0	0	0	0	0
2	Exec_Auto	0	25819942	9	1	0	1	2	0	B	1	1	0	567114	0	0	0	0	0	611922	612453	613162	613620	613920	614420	0	614661	0	0	0	0	0	0
2	Exec_Auto	1	25819942	10	1	0	3	2	0		1	0	255	567114	0	0	0	0	0	616662	616797	0	0	0	0	0	618325	0	0	0	0	0	616825
2	Exec_Auto	1	25819942	10	1	0	3	2	0	B	1	1	0	567114	0	0	0	0	0	620326	620381	621760	622324	622641	623141	0	623381	0	0	0	0	0	0
2	Exec_Auto	1	25819942	11	0	1	0	2	1		1	0	255	567114	0	0	0	0	0	625382	625557	0	0	0	0	0	627086	0	0	0	0	0	625586
2	Exec_Auto	1	25819942	11	0	1	0	2	1	A	1	0	0	567114	0	0	0	0	0	629087	629114	629625	630029	630459	630959	0	631200	0	0	0	0	0	0
2	Exec_Auto	1	25819942	12	1	0	3	0	0	B	1	1	0	567114	0	0	0	0	0	633201	633265	634555	634963	635330	635830	0	636071	0	0	0	0	0	0
2	Exec_Auto	1	25819942	13	0	1	2	3	1	A	1	1	0	567114	0	0	0	0	0	638071	638105	638653	639085	639347	639847	0	640088	0	0	0	0	0	0
2	Exec_Auto	1	25819942	14	0	1	0	3	1	A	1	0	0	567114	0	0	0	0	0	642088	642153	643267	643683	643993	644493	0	644734	0	0	0	0	0	0
2	Exec_Auto	1	25819942	15	0	1	3	0	1	B	0	0	0	567114	0	0	0	0	0	646735	646779	647480	648124	648528	0	649028	649268	0	0	0	0	0	0
2	Exec_Auto	1	25819942	16	0	1	3	1	1	B	0	0	0	567114	0	0	0	0	0	651268	651313	652487	652883	653179	0	653679	653920	0	0	0	0	0	0
2	Exec_Auto	1	25819942	17	1	0	1	3	0	A	0	1	0	567114	0	0	0	0	0	655921	655989	657050	657524	657857	0	658357	658597	0	0	0	0	0	0
2	Exec_Auto	1	25819942	18	0	1	0	2	1	B	0	0	0	567114	0	0	0	0	0	660597	660671	661477	661926	662687	0	663187	663427	0	0	0	0	0	0
2	Exec_Auto	1	25819942	19	1	0	2	3	0	A	0	1	0	567114	0	0	0	0	0	665428	665500	666209	666679	667243	0	667743	667984	0	0	0	0	0	0
2	Exec_Auto	0	25819942	0	0	1	1	0	1	A	1	0	0	669986	0	0	0	0	0	670005	670070	670603	671031	671341	671841	0	672083	0	0	0	0	0	0
2	Exec_Auto	0	25819942	1	0	1	3	2	1	A	1	1	0	669986	0	0	0	0	0	674083	674155	675293	675704	676001	676501	0	676743	0	0	0	0	0	0
2	Exec_Auto	0	25819942	2	1	0	2	0	0	B	1	1	0	669986	0	0	0	0	0	678743	678882	679671	680094	680402	680902	0	681143	0	0	0	0	0	0
2	Exec_Auto	0	25819942	3	1	0	2	1	0	B	1	1	0	669986	0	0	0	0	0	683144	683210	684471	684847	685200	685700	0	685941	0	0	0	0	0	0
2	Exec_Auto	0	25819942	4	1	0	3	2	0	B	1	1	0	669986	0	0	0	0	0	687942	687964	689188	689554	690005	690505	0	690746	0	0	0	0	0	0
2	Exec_Auto	0	25819942	5	1	0	2	0	0	B	1	1	0	669986	0	0	0	0	0	692746	692821	694043	694444	694787	695287	0	695527	0	0	0	0	0	0
2	Exec_Auto	0	25819942	6	1	0	1	3	0	B	1	1	0	669986	0	0	0	0	0	697528	697763	698841	699243	699602	700102	0	700343	0	0	0	0	0	0
2	Exec_Auto	0	25819942	7	0	1	2	1	1	A	1	1	0	669986	0	0	0	0	0	702344	702929	703455	703819	704287	704787	0	705027	0	0	0	0	0	0
2	Exec_Auto	0	25819942	8	1	0	0	1	0	B	1	1	0	669986	0	0	0	0	0	707028	707085	708306	708752	709061	709561	0	709802	0	0	0	0	0	0
2	Exec_Auto	0	25819942	9	1	0	2	1	0	B	1	1	0	669986	0	0	0	0	0	711803	711878	713196	713558	713940	714440	0	714681	0	0	0	0	0	0
2	Exec_Auto	1	25819942	10	1	0	1	3	0	A	0	0	0	669986	0	0	0	0	0	716683	716734	717267	717757	718095	0	718595	718836	0	0	0	0	0	0
2	Exec_Auto	1	25819942	11	0	1	2	0	1	B	0	0	0	669986	0	0	0	0	0	720837	720903	722041	722476	722796	0	723296	723538	0	0	0	0	0	0
2	Exec_Auto	1	25819942	12	1	0	0	3	0	A	0	0	0	669986	0	0	0	0	0	725539	725612	726401	726817	727174	0	727674	727916	0	0	0	0	0	0
2	Exec_Auto	1	25819942	13	0	1	3	0	1	B	0	0	0	669986	0	0	0	0	0	729917	729976	731237	731670	732129	0	732629	732869	0	0	0	0	0	0
2	Exec_Auto	1	25819942	14	0	1	1	3	1	A	1	1	0	669986	0	0	0	0	0	734869	734926	736150	736670	737029	737529	0	737771	0	0	0	0	0	0
2	Exec_Auto	1	25819942	15	0	1	1	0	1	A	1	1	0	669986	0	0	0	0	0	739771	739803	741025	741477	741966	742466	0	742707	0	0	0	0	0	0
2	Exec_Auto	1	25819942	16	1	0	0	1	0	B	1	1	0	669986	0	0	0	0	0	744708	744784	745862	746275	746641	747141	0	747381	0	0	0	0	0	0
2	Exec_Auto	1	25819942	17	1	0	1	3	0	B	1	1	0	669986	0	0	0	0	0	749381	749462	749988	750494	750956	751456	0	751697	0	0	0	0	0	0
2	Exec_Auto	1	25819942	18	1	0	0	2	0	B	1	1	0	669986	0	0	0	0	0	753697	753762	754983	755435	755746	756246	0	756486	0	0	0	0	0	0
2	Exec_Auto	1	25819942	19	0	1	1	2	1	A	1	0	0	669986	0	0	0	0	0	758487	758568	759886	760323	760666	761166	0	761407	0	0	0	0	0	0
2	Exec_Auto	0	25819942	0	0	1	1	3	1	A	1	0	0	763409	0	0	0	0	0	763418	763492	764175	764622	764926	765426	0	765667	0	0	0	0	0	0
2	Exec_Auto	0	25819942	1	0	1	3	0	1	A	1	0	0	763409	0	0	0	0	0	767668	767727	769068	769472	769881	770381	0	770621	0	0	0	0	0	0
2	Exec_Auto	0	25819942	2	0	1	0	2	1	A	1	1	0	763409	0	0	0	0	0	772621	772664	773172	773637	774023	774523	0	774764	0	0	0	0	0	0
2	Exec_Auto	0	25819942	3	1	0	1	0	0	B	1	0	252	763409	0	0	0	0	0	776764	776804	777788	778212	778538	0	0	781747	0	0	778547	0	0	0
2	Exec_Auto	0	25819942	3	1	0	1	0	0	B	1	1	0	763409	0	0	0	0	0	783748	783823	784807	785214	785511	786011	0	786252	0	0	0	0	0	0
2	Exec_Auto	0	25819942	4	1	0	0	2	0	B	1	0	0	763409	0	0	0	0	0	788252	788294	789110	789521	789810	790310	0	790551	0	0	0	0	0	0
2	Exec_Auto	0	25819942	5	1	0	0	1	0	B	1	1	0	763409	0	0	0	0	0	792552	792615	793905	794329	794688	795188	0	795428	0	0	0	0	0	0
2	Exec_Auto	0	25819942	6	0	1	2	0	1	A	1	1	0	763409	0	0	0	0	0	797429	797492	798026	798449	798785	799285	0	799525	0	0	0	0	0	0
2	Exec_Auto	0	25819942	7	0	1	3	1	1	A	1	0	252	763409	0	0	0	0	0	801525	801603	803009	803413	803782	0	0	806988	0	0	803788	0	0	0
2	Exec_Auto	0	25819942	7	0	1	3	1	1	A	1	0	0	763409	0	0	0	0	0	808988	809060	810466	810830	811143	811643	0	811884	0	0	0	0	0	0
2	Exec_Auto	0	25819942	8	1	0	0	1	0	B	1	1	0	763409	0	0	0	0	0	813885	813959	814836	815311	815651	816151	0	816392	0	0	0	0	0	0
2	Exec_Auto	0	25819942	9	1	0	1	0	0	B	1	1	0	763409	0	0	0	0	0	818392	818439	819579	820016	820331	820831	0	821073	0	0	0	0	0	0
2	Exec_Auto	1	25819942	10	0	1	3	2	1		1	0	255	763409	0	0	0	0	0	823074	823237	0	0	0	0	0	824765	0	0	0	0	0	823265
2	Exec_Auto	1	25819942	10	0	1	3	2	1	A	1	1	0	763409	0	0	0	0	0	826766	826843	827526	827999	828488	828988	0	829229	0	0	0	0	0	0
2	Exec_Auto	1	25819942	11	0	1	1	0	1	A	1	1	0	763409	0	0	0	0	0	831230	831295	832636	833073	833439	833939	0	834179	0	0	0	0	0	0
2	Exec_Auto	1	25819942	12	1	0	3	2	0	B	1	1	0	763409	0	0	0	0	0	836179	836232	836740	837149	837417	837917	0	838157	0	0	0	0	0	0
2	Exec_Auto	1	25819942	13	0	1	3	1	1	A	1	1	0	763409	0	0	0	0	0	840158	840227	841211	841626	841994	842494	0	842737	0	0	0	0	0	0
2	Exec_Auto	1	25819942	14	0	1	0	2	1	A	1	1	0	763409	0	0	0	0	0	844737	844991	845807	846202	846585	847085	0	847325	0	0	0	0	0	0
2	Exec_Auto	1	25819942	15	1	0	3	2	0	B	1	1	0	763409	0	0	0	0	0	849325	849567	850857	851279	851570	852070	0	852310	0	0	0	0	0	0
2	Exec_Auto	1	25819942	16	0	1	3	0	1	A	1	1	0	763409	0	0	0	0	0	854310	854412	854946	855397	855801	856301	0	856541	0	0	0	0	0	0
2	Exec_Auto	1	25819942	17	1	0	3	1	0	B	1	0	0	763409	0	0	0	0	0	858541	858596	860002	860392	860756	861256	0	861496	0	0	0	0	0	0
2	Exec_Auto	1	25819942	18	0	1	1	2	1	A	1	1	0	763409	0	0	0	0	0	863498	863568	864445	865201	865563	866063	0	866303	0	0	0	0	0	0
2	Exec_Auto	1	25819942	19	0	1	2	3	1	A	1	1	0	763409	0	0	0	0	0	868303	868373	869513	869899	870169	870669	0	870909	0	0	0	0	0	0
2	Exec_Auto	0	25819942	0	0	1	0	2	1	A	1	1	0	872911	0	0	0	0	0	872941	873029	873998	874385	874674	875174	0	875414	0	0	0	0	0	0
