# Supplementary material for: A Computational Model of Dual Competition between the Basal Ganglia and the Cortex
Source: eNeuro. 2019 Jan 4;5(6):ENEURO.0339-17.2018. doi: 10.1523/ENEURO.0339-17.2018 (PMC6325557; doi:10.1523/ENEURO.0339-17.2018)
Supplement: Supplementary 1 — Supplementary Model Codes. Download Supplementary 1, ZIP file [file sup_enu-eN-TNC-0339-17-s02.zip › one-critic-two-actors-1.2/experiments/data/experimental/D1-muscimol-D2-saline/France/20150717_165933FrINB.txt]

Task	Typ of Try	FT/ST	Begin launch	Num Try	Num CibleA	Num CibleB	Pos CibleA	Pos CibleB	%RecA_>_B	Target Choice	Good Choice	Reward	Num error	E0	E10	E20	E30	E100	E40	E15	E25	E35	E45	E55	E105	E115	E200	E250	E251	E252	E253	E254	E255
2	Exec_Auto	0	27064886	0	0	1	3	0	1	A	1	1	0	12613	0	0	0	0	0	12620	12701	13411	13864	13968	14468	0	14708	0	0	0	0	0	0
2	Exec_Auto	0	27064886	1	1	0	2	1	0	B	1	1	0	12613	0	0	0	0	0	16709	16751	17265	17710	17789	18289	0	18529	0	0	0	0	0	0
2	Exec_Auto	0	27064886	2	1	0	1	2	0	B	1	1	0	12613	0	0	0	0	0	20529	20582	21452	21909	22006	22506	0	22747	0	0	0	0	0	0
2	Exec_Auto	0	27064886	3	0	1	0	1	1	A	1	1	0	12613	0	0	0	0	0	24748	24823	25666	26072	26127	26627	0	26868	0	0	0	0	0	0
2	Exec_Auto	0	27064886	4	0	1	2	0	1	A	1	0	0	12613	0	0	0	0	0	28868	28917	29882	30262	30364	30864	0	31104	0	0	0	0	0	0
2	Exec_Auto	0	27064886	5	0	1	0	1	1	A	1	1	0	12613	0	0	0	0	0	33104	33135	34561	34928	35010	35510	0	35750	0	0	0	0	0	0
2	Exec_Auto	0	27064886	6	0	1	2	1	1	A	1	1	0	12613	0	0	0	0	0	37750	37803	39245	39647	39702	40202	0	40443	0	0	0	0	0	0
2	Exec_Auto	0	27064886	7	0	1	1	3	1	A	1	1	0	12613	0	0	0	0	0	42444	42510	43301	43712	43891	44391	0	44631	0	0	0	0	0	0
2	Exec_Auto	0	27064886	8	1	0	3	0	0	B	1	1	0	12613	0	0	0	0	0	46633	46696	47689	48145	48240	48740	0	48981	0	0	0	0	0	0
2	Exec_Auto	0	27064886	9	0	1	0	3	1	A	1	1	0	12613	0	0	0	0	0	50981	51098	52518	52909	52993	53493	0	53734	0	0	0	0	0	0
2	Exec_Auto	1	27064886	10	1	0	3	1	0	B	1	1	0	12613	0	0	0	0	0	55735	55789	56499	57163	57360	57860	0	58101	0	0	0	0	0	0
2	Exec_Auto	1	27064886	11	1	0	3	0	0	B	1	1	0	12613	0	0	0	0	0	60102	60143	60657	61238	61307	61807	0	62047	0	0	0	0	0	0
2	Exec_Auto	1	27064886	12	0	1	2	1	1	B	0	0	0	12613	0	0	0	0	0	64048	64080	64950	65439	65655	0	66155	66395	0	0	0	0	0	0
2	Exec_Auto	1	27064886	13	1	0	2	0	0	A	0	0	0	12613	0	0	0	0	0	68395	68439	69282	69872	70004	0	70504	70744	0	0	0	0	0	0
2	Exec_Auto	1	27064886	14	1	0	3	2	0		0	0	251	12613	0	0	0	0	0	72745	72818	73783	74304	74401	0	0	78102	0	74901	0	0	0	0
2	Exec_Auto	1	27064886	14	1	0	3	2	0	B	1	0	0	12613	0	0	0	0	0	80102	80148	81113	81578	81658	82158	0	82399	0	0	0	0	0	0
2	Exec_Auto	1	27064886	15	0	1	1	0	1	A	1	0	0	12613	0	0	0	0	0	84399	84454	85880	86288	86418	86918	0	87159	0	0	0	0	0	0
2	Exec_Auto	1	27064886	16	0	1	2	0	1	A	1	0	0	12613	0	0	0	0	0	89161	89189	90631	91185	91323	91823	0	92063	0	0	0	0	0	0
2	Exec_Auto	1	27064886	17	1	0	1	3	0	A	0	0	0	12613	0	0	0	0	0	94063	94117	94908	95484	95576	0	96076	96316	0	0	0	0	0	0
2	Exec_Auto	1	27064886	18	0	1	2	0	1	B	0	0	0	12613	0	0	0	0	0	98316	98349	99342	99782	99864	0	100364	100605	0	0	0	0	0	0
2	Exec_Auto	1	27064886	19	1	0	0	1	0	B	1	1	0	12613	0	0	0	0	0	102606	102626	104046	104526	104628	105128	0	105368	0	0	0	0	0	0
2	Exec_Auto	0	27064886	0	1	0	3	2	0	B	1	1	0	107369	0	0	0	0	0	107387	107461	108140	108602	108714	109214	0	109455	0	0	0	0	0	0
2	Exec_Auto	0	27064886	1	1	0	2	0	0	B	1	0	0	107369	0	0	0	0	0	111455	111485	112705	113122	113215	113715	0	113956	0	0	0	0	0	0
2	Exec_Auto	0	27064886	2	1	0	1	3	0	B	1	1	0	107369	0	0	0	0	0	115957	115977	116550	116965	117077	117577	0	117818	0	0	0	0	0	0
2	Exec_Auto	0	27064886	3	0	1	0	2	1	A	1	1	0	107369	0	0	0	0	0	119818	119844	121170	121586	121693	122193	0	122434	0	0	0	0	0	0
2	Exec_Auto	0	27064886	4	1	0	3	2	0	B	1	1	0	107369	0	0	0	0	0	124435	124529	125764	126162	126342	126842	0	127083	0	0	0	0	0	0
2	Exec_Auto	0	27064886	5	0	1	0	3	1	A	1	1	0	107369	0	0	0	0	0	129083	129115	130030	130459	130544	131044	0	131285	0	0	0	0	0	0
2	Exec_Auto	0	27064886	6	0	1	1	0	1	A	1	1	0	107369	0	0	0	0	0	133286	133363	134497	134902	135071	135571	0	135812	0	0	0	0	0	0
2	Exec_Auto	0	27064886	7	1	0	1	3	0	B	1	0	0	107369	0	0	0	0	0	137813	137867	139243	139710	139798	140298	0	140539	0	0	0	0	0	0
2	Exec_Auto	0	27064886	8	0	1	2	0	1	A	1	1	0	107369	0	0	0	0	0	142539	142582	143185	143687	143772	144272	0	144513	0	0	0	0	0	0
2	Exec_Auto	0	27064886	9	1	0	0	3	0	B	1	1	0	107369	0	0	0	0	0	146513	146581	147152	147582	147654	148154	0	148395	0	0	0	0	0	0
2	Exec_Auto	1	27064886	10	0	1	1	3	1	A	1	1	0	107369	0	0	0	0	0	150396	150446	151125	151658	151782	152282	0	152522	0	0	0	0	0	0
2	Exec_Auto	1	27064886	11	0	1	2	1	1	B	0	0	0	107369	0	0	0	0	0	154523	154572	155792	156333	156454	0	156954	157195	0	0	0	0	0	0
2	Exec_Auto	1	27064886	12	1	0	2	1	0	B	1	1	0	107369	0	0	0	0	0	159196	159239	159812	160443	160529	161029	0	161269	0	0	0	0	0	0
2	Exec_Auto	1	27064886	13	0	1	3	1	1	B	0	0	0	107369	0	0	0	0	0	163270	163315	164641	165108	165218	0	165718	165960	0	0	0	0	0	0
2	Exec_Auto	1	27064886	14	1	0	1	2	0	A	0	1	0	107369	0	0	0	0	0	167961	168005	169240	169729	169852	0	170352	170593	0	0	0	0	0	0
2	Exec_Auto	1	27064886	15	0	1	0	1	1	B	0	0	0	107369	0	0	0	0	0	172593	172619	173534	173984	174116	0	174616	174857	0	0	0	0	0	0
2	Exec_Auto	1	27064886	16	1	0	1	2	0	A	0	1	0	107369	0	0	0	0	0	176857	176910	178044	178550	178647	0	179147	179388	0	0	0	0	0	0
2	Exec_Auto	1	27064886	17	1	0	3	1	0	B	1	1	0	107369	0	0	0	0	0	181389	181418	182796	183311	183421	183921	0	184161	0	0	0	0	0	0
2	Exec_Auto	1	27064886	18	1	0	1	2	0	A	0	0	0	107369	0	0	0	0	0	186162	186256	186859	187425	187530	0	188030	188270	0	0	0	0	0	0
2	Exec_Auto	1	27064886	19	0	1	2	0	1	A	1	1	0	107369	0	0	0	0	0	190270	190348	190919	191491	191607	192107	0	192348	0	0	0	0	0	0
2	Exec_Auto	0	27064886	0	1	0	1	0	0	B	1	1	0	194349	0	0	0	0	0	194373	194437	195601	196013	196085	196585	0	196826	0	0	0	0	0	0
2	Exec_Auto	0	27064886	1	1	0	2	3	0	B	1	1	0	194349	0	0	0	0	0	198827	198896	199881	200312	200396	200896	0	201137	0	0	0	0	0	0
2	Exec_Auto	0	27064886	2	0	1	2	3	1	A	1	1	0	194349	0	0	0	0	0	203138	203181	204288	204699	204814	205314	0	205554	0	0	0	0	0	0
2	Exec_Auto	0	27064886	3	1	0	1	0	0	B	1	1	0	194349	0	0	0	0	0	207554	207640	208567	208962	209039	209539	0	209780	0	0	0	0	0	0
2	Exec_Auto	0	27064886	4	1	0	2	1	0	B	1	1	0	194349	0	0	0	0	0	211780	211866	212612	213137	213283	213783	0	214025	0	0	0	0	0	0
2	Exec_Auto	0	27064886	5	1	0	2	1	0	B	1	1	0	194349	0	0	0	0	0	216025	216101	217341	217757	217956	218456	0	218697	0	0	0	0	0	0
2	Exec_Auto	0	27064886	6	1	0	2	0	0	B	1	1	0	194349	0	0	0	0	0	220697	220731	221828	222244	222314	222814	0	223055	0	0	0	0	0	0
2	Exec_Auto	0	27064886	7	1	0	1	2	0	B	1	1	0	194349	0	0	0	0	0	225055	225098	225872	226265	226360	226860	0	227101	0	0	0	0	0	0
2	Exec_Auto	0	27064886	8	0	1	2	3	1	A	1	0	0	194349	0	0	0	0	0	229102	229133	230143	230564	230671	231171	0	231411	0	0	0	0	0	0
2	Exec_Auto	0	27064886	9	1	0	0	3	0	B	1	0	0	194349	0	0	0	0	0	233411	233447	234683	235139	235226	235726	0	235966	0	0	0	0	0	0
2	Exec_Auto	1	27064886	10	0	1	1	0	1	A	1	1	0	194349	0	0	0	0	0	237966	238043	239207	239616	239801	240301	0	240542	0	0	0	0	0	0
2	Exec_Auto	1	27064886	11	0	1	0	3	1	A	1	1	0	194349	0	0	0	0	0	242542	242602	243587	244095	244170	244670	0	244911	0	0	0	0	0	0
2	Exec_Auto	1	27064886	12	1	0	3	0	0	B	1	0	0	194349	0	0	0	0	0	246911	246989	248096	248536	248609	249109	0	249350	0	0	0	0	0	0
2	Exec_Auto	1	27064886	13	1	0	3	0	0	B	1	1	0	194349	0	0	0	0	0	251350	251419	252346	252834	252898	253398	0	253640	0	0	0	0	0	0
2	Exec_Auto	1	27064886	14	1	0	1	0	0	B	1	0	0	194349	0	0	0	0	0	255641	255691	256437	256988	257155	257655	0	257895	0	0	0	0	0	0
2	Exec_Auto	1	27064886	15	1	0	2	3	0	B	1	0	252	194349	0	0	0	0	0	259896	259956	261196	261647	261723	0	0	264929	0	0	261729	0	0	0
2	Exec_Auto	1	27064886	15	1	0	2	3	0	B	1	1	0	194349	0	0	0	0	0	266929	266987	268227	268687	268771	269271	0	269514	0	0	0	0	0	0
2	Exec_Auto	1	27064886	16	1	0	3	2	0	B	1	0	0	194349	0	0	0	0	0	271514	271567	272664	273165	273247	273747	0	273988	0	0	0	0	0	0
2	Exec_Auto	1	27064886	17	1	0	3	1	0	B	1	0	0	194349	0	0	0	0	0	275989	276045	276819	277239	277331	277831	0	278071	0	0	0	0	0	0
2	Exec_Auto	1	27064886	18	1	0	2	3	0	B	1	0	0	194349	0	0	0	0	0	280073	280156	281166	281717	281803	282303	0	282544	0	0	0	0	0	0
2	Exec_Auto	1	27064886	19	0	1	2	0	1	A	1	1	0	194349	0	0	0	0	0	284545	284627	285863	286436	286502	287002	0	287243	0	0	0	0	0	0
2	Exec_Auto	0	27064886	0	0	1	3	0	1	A	1	1	0	289244	0	0	0	0	0	289269	289354	289961	290323	290413	290913	0	291153	0	0	0	0	0	0
2	Exec_Auto	0	27064886	1	1	0	1	2	0	B	1	1	0	289244	0	0	0	0	0	293153	293197	293978	294399	294536	295036	0	295276	0	0	0	0	0	0
2	Exec_Auto	0	27064886	2	0	1	2	0	1	A	1	1	0	289244	0	0	0	0	0	297276	297350	298451	298841	298900	299400	0	299640	0	0	0	0	0	0
2	Exec_Auto	0	27064886	3	0	1	1	2	1	A	1	0	0	289244	0	0	0	0	0	301640	301698	302883	303220	303355	303855	0	304095	0	0	0	0	0	0
2	Exec_Auto	0	27064886	4	1	0	1	0	0	B	1	1	0	289244	0	0	0	0	0	306096	306125	307334	307740	307808	308308	0	308548	0	0	0	0	0	0
2	Exec_Auto	0	27064886	5	1	0	2	0	0	B	1	1	0	289244	0	0	0	0	0	310548	310578	311264	311672	311728	312228	0	312468	0	0	0	0	0	0
2	Exec_Auto	0	27064886	6	1	0	1	3	0	B	1	1	0	289244	0	0	0	0	0	314468	314538	315932	316330	316434	316934	0	317174	0	0	0	0	0	0
2	Exec_Auto	0	27064886	7	0	1	0	3	1	A	1	0	0	289244	0	0	0	0	0	319174	319252	320137	320538	320600	321100	0	321340	0	0	0	0	0	0
2	Exec_Auto	0	27064886	8	0	1	3	0	1	A	1	0	0	289244	0	0	0	0	0	323340	323400	324551	324882	324941	325441	0	325681	0	0	0	0	0	0
2	Exec_Auto	0	27064886	9	0	1	3	2	1	A	1	0	0	289244	0	0	0	0	0	327682	327750	328591	328992	329071	329571	0	329812	0	0	0	0	0	0
2	Exec_Auto	1	27064886	10	0	1	1	2	1	A	1	1	0	289244	0	0	0	0	0	331813	331867	332474	332915	333027	333527	0	333767	0	0	0	0	0	0
2	Exec_Auto	1	27064886	11	0	1	1	3	1	A	1	1	0	289244	0	0	0	0	0	335767	335806	336587	336991	337124	337624	0	337866	0	0	0	0	0	0
2	Exec_Auto	1	27064886	12	0	1	1	0	1	A	1	1	0	289244	0	0	0	0	0	339867	339898	340999	341387	341481	341981	0	342221	0	0	0	0	0	0
2	Exec_Auto	1	27064886	13	1	0	2	3	0	B	1	1	0	289244	0	0	0	0	0	344221	344258	345443	345865	345961	346461	0	346702	0	0	0	0	0	0
2	Exec_Auto	1	27064886	14	1	0	2	1	0	B	1	1	0	289244	0	0	0	0	0	348702	348739	349948	350342	350451	350951	0	351192	0	0	0	0	0	0
2	Exec_Auto	1	27064886	15	0	1	3	0	1	B	0	0	0	289244	0	0	0	0	0	353192	353262	353948	354418	354500	0	355000	355241	0	0	0	0	0	0
2	Exec_Auto	1	27064886	16	1	0	3	1	0	B	1	0	0	289244	0	0	0	0	0	357241	357286	358680	359082	359192	359692	0	359933	0	0	0	0	0	0
2	Exec_Auto	1	27064886	17	1	0	2	3	0	A	0	0	0	289244	0	0	0	0	0	361934	361969	362854	363292	363410	0	363910	364151	0	0	0	0	0	0
2	Exec_Auto	1	27064886	18	0	1	1	3	1	A	1	1	0	289244	0	0	0	0	0	366154	366200	367351	369932	370063	370563	0	370804	0	0	0	0	0	0
2	Exec_Auto	1	27064886	19	1	0	0	1	0	B	1	1	0	289244	0	0	0	0	0	372805	372830	373671	374087	374218	374718	0	374959	0	0	0	0	0	0
2	Exec_Auto	0	27064886	0	1	0	3	0	0	B	1	1	0	376961	0	0	0	0	0	376997	377091	378227	378707	378785	379285	0	379526	0	0	0	0	0	0
2	Exec_Auto	0	27064886	1	0	1	3	1	1	A	1	1	0	376961	0	0	0	0	0	381526	381571	382613	383095	383170	383670	0	383910	0	0	0	0	0	0
2	Exec_Auto	0	27064886	2	1	0	2	0	0	B	1	1	0	376961	0	0	0	0	0	385910	385982	386584	386982	387043	387543	0	387783	0	0	0	0	0	0
2	Exec_Auto	0	27064886	3	1	0	0	3	0	B	1	1	0	376961	0	0	0	0	0	389783	389848	390448	390879	390946	391446	0	391687	0	0	0	0	0	0
2	Exec_Auto	0	27064886	4	0	1	0	2	1	A	1	1	0	376961	0	0	0	0	0	393688	393752	395080	395401	395473	395973	0	396213	0	0	0	0	0	0
2	Exec_Auto	0	27064886	5	1	0	2	1	0	B	1	1	0	376961	0	0	0	0	0	398214	398310	399657	400056	400184	400684	0	400925	0	0	0	0	0	0
2	Exec_Auto	0	27064886	6	0	1	2	0	1	A	1	0	0	376961	0	0	0	0	0	402925	402970	404062	404444	404561	405061	0	405302	0	0	0	0	0	0
2	Exec_Auto	0	27064886	7	1	0	1	3	0	B	1	1	0	376961	0	0	0	0	0	407303	407367	408549	408921	408975	409475	0	409716	0	0	0	0	0	0
2	Exec_Auto	0	27064886	8	1	0	2	1	0	B	1	0	0	376961	0	0	0	0	0	411716	411776	412776	413174	413317	413817	0	414058	0	0	0	0	0	0
2	Exec_Auto	0	27064886	9	1	0	2	1	0	B	1	1	0	376961	0	0	0	0	0	416058	416083	417475	417839	417964	418464	0	418704	0	0	0	0	0	0
2	Exec_Auto	1	27064886	10	0	1	2	0	1	A	1	1	0	376961	0	0	0	0	0	420704	420799	421935	422558	422705	423205	0	423446	0	0	0	0	0	0
2	Exec_Auto	1	27064886	11	1	0	1	0	0	B	1	1	0	376961	0	0	0	0	0	425446	425524	426566	427000	427073	427573	0	427814	0	0	0	0	0	0
2	Exec_Auto	1	27064886	12	0	1	0	3	1	A	1	1	0	376961	0	0	0	0	0	429815	429843	430445	430932	431011	431511	0	431753	0	0	0	0	0	0
2	Exec_Auto	1	27064886	13	0	1	2	1	1	A	1	1	0	376961	0	0	0	0	0	433753	433829	434429	434874	435026	435526	0	435766	0	0	0	0	0	0
2	Exec_Auto	1	27064886	14	0	1	0	3	1	A	1	1	0	376961	0	0	0	0	0	437767	437836	439164	439548	439644	440144	0	440384	0	0	0	0	0	0
2	Exec_Auto	1	27064886	15	1	0	1	0	0	B	1	1	0	376961	0	0	0	0	0	442384	442453	443800	444213	444302	444802	0	445042	0	0	0	0	0	0
2	Exec_Auto	1	27064886	16	0	1	0	2	1	A	1	1	0	376961	0	0	0	0	0	447043	447131	448223	448657	448735	449235	0	449475	0	0	0	0	0	0
2	Exec_Auto	1	27064886	17	1	0	0	3	0	B	1	1	0	376961	0	0	0	0	0	451475	451550	452732	453229	453308	453808	0	454049	0	0	0	0	0	0
2	Exec_Auto	1	27064886	18	0	1	1	0	1	A	1	1	0	376961	0	0	0	0	0	456050	456094	457094	457564	457683	458183	0	458424	0	0	0	0	0	0
2	Exec_Auto	1	27064886	19	1	0	0	2	0	B	1	1	0	376961	0	0	0	0	0	460426	460463	461855	462284	462382	462882	0	463122	0	0	0	0	0	0
2	Exec_Auto	0	27064886	0	1	0	0	1	0	B	1	0	0	465123	0	0	0	0	0	465169	465264	466711	467046	467162	467662	0	467903	0	0	0	0	0	0
2	Exec_Auto	0	27064886	1	0	1	1	0	1	A	1	1	0	465123	0	0	0	0	0	469904	469969	470514	470980	471119	471619	0	471859	0	0	0	0	0	0
2	Exec_Auto	0	27064886	2	0	1	0	1	1	A	1	1	0	465123	0	0	0	0	0	473859	473907	474658	475046	475136	475636	0	475877	0	0	0	0	0	0
2	Exec_Auto	0	27064886	3	0	1	3	0	1	A	1	1	0	465123	0	0	0	0	0	477877	477916	479008	479436	479508	480008	0	480249	0	0	0	0	0	0
2	Exec_Auto	0	27064886	4	0	1	0	2	1	A	1	0	0	465123	0	0	0	0	0	482250	482321	483422	483811	483885	484385	0	484625	0	0	0	0	0	0
2	Exec_Auto	0	27064886	5	0	1	3	0	1	A	1	1	0	465123	0	0	0	0	0	486626	486698	487476	487887	487973	488473	0	488714	0	0	0	0	0	0
2	Exec_Auto	0	27064886	6	1	0	0	2	0	B	1	1	0	465123	0	0	0	0	0	490715	490761	491719	492097	492218	492718	0	492958	0	0	0	0	0	0
2	Exec_Auto	0	27064886	7	0	1	2	1	1	A	1	1	0	465123	0	0	0	0	0	494959	495017	495549	495983	496110	496610	0	496850	0	0	0	0	0	0
2	Exec_Auto	0	27064886	8	1	0	3	1	0	B	1	1	0	465123	0	0	0	0	0	498851	498900	499812	500246	500353	500853	0	501094	0	0	0	0	0	0
2	Exec_Auto	0	27064886	9	1	0	1	2	0	B	1	1	0	465123	0	0	0	0	0	503094	503158	503835	504178	504292	504792	0	505033	0	0	0	0	0	0
2	Exec_Auto	1	27064886	10	0	1	1	3	1	A	1	1	0	465123	0	0	0	0	0	507033	507061	508508	508933	509069	509569	0	509810	0	0	0	0	0	0
2	Exec_Auto	1	27064886	11	0	1	3	1	1	A	1	0	0	465123	0	0	0	0	0	511810	511858	512403	512911	513062	513562	0	513803	0	0	0	0	0	0
2	Exec_Auto	1	27064886	12	1	0	1	3	0	B	1	1	0	465123	0	0	0	0	0	515803	515879	516630	517218	517288	517788	0	518030	0	0	0	0	0	0
2	Exec_Auto	1	27064886	13	0	1	0	1	1	A	1	0	0	465123	0	0	0	0	0	520031	520076	521168	521569	521695	522195	0	522436	0	0	0	0	0	0
2	Exec_Auto	1	27064886	14	0	1	1	3	1	A	1	0	0	465123	0	0	0	0	0	524436	524500	525601	526012	526121	526621	0	526862	0	0	0	0	0	0
2	Exec_Auto	1	27064886	15	0	1	2	0	1	A	1	0	0	465123	0	0	0	0	0	528863	528948	529726	530212	530315	530815	0	531056	0	0	0	0	0	0
2	Exec_Auto	1	27064886	16	0	1	1	2	1	A	1	1	0	465123	0	0	0	0	0	533057	533127	534085	534511	534615	535115	0	535355	0	0	0	0	0	0
2	Exec_Auto	1	27064886	17	0	1	2	0	1	A	1	1	0	465123	0	0	0	0	0	537356	537376	537908	538399	538465	538965	0	539206	0	0	0	0	0	0
2	Exec_Auto	1	27064886	18	0	1	1	3	1	A	1	1	0	465123	0	0	0	0	0	541206	541249	542161	542643	542750	543250	0	543490	0	0	0	0	0	0
2	Exec_Auto	1	27064886	19	0	1	2	0	1	A	1	1	0	465123	0	0	0	0	0	545490	545512	546189	546673	546781	547281	0	547521	0	0	0	0	0	0
2	Exec_Auto	0	27064886	0	0	1	2	0	1	A	1	1	0	549522	0	0	0	0	0	549567	549662	550269	550660	550779	551279	0	551520	0	0	0	0	0	0
2	Exec_Auto	0	27064886	1	0	1	3	1	1	A	1	0	0	549522	0	0	0	0	0	553521	553546	554853	555280	555354	555854	0	556095	0	0	0	0	0	0
2	Exec_Auto	0	27064886	2	1	0	3	2	0	B	1	0	0	549522	0	0	0	0	0	558096	558142	559450	559856	559917	560417	0	560658	0	0	0	0	0	0
2	Exec_Auto	0	27064886	3	1	0	3	2	0	B	1	1	0	549522	0	0	0	0	0	562658	562762	563353	563788	563886	564386	0	564627	0	0	0	0	0	0
2	Exec_Auto	0	27064886	4	0	1	3	2	1	A	1	1	0	549522	0	0	0	0	0	566627	566651	567234	567755	567835	568335	0	568575	0	0	0	0	0	0
2	Exec_Auto	0	27064886	5	1	0	2	0	0	B	1	1	0	549522	0	0	0	0	0	570575	570636	571780	572234	572294	572794	0	573035	0	0	0	0	0	0
2	Exec_Auto	0	27064886	6	1	0	3	0	0	B	1	1	0	549522	0	0	0	0	0	575035	575076	576121	576489	576582	577082	0	577322	0	0	0	0	0	0
2	Exec_Auto	0	27064886	7	0	1	1	3	1	A	1	0	0	549522	0	0	0	0	0	579322	579381	580439	580883	581103	581603	0	581844	0	0	0	0	0	0
2	Exec_Auto	0	27064886	8	0	1	2	0	1	A	1	0	0	549522	0	0	0	0	0	583845	583890	584651	585172	585246	585746	0	585986	0	0	0	0	0	0
2	Exec_Auto	0	27064886	9	1	0	1	2	0	B	1	1	0	549522	0	0	0	0	0	587987	588022	588671	589113	589192	589692	0	589932	0	0	0	0	0	0
2	Exec_Auto	1	27064886	10	0	1	0	1	1	A	1	1	0	549522	0	0	0	0	0	591933	592006	592613	593179	593228	593728	0	593969	0	0	0	0	0	0
2	Exec_Auto	1	27064886	11	0	1	1	3	1	A	1	1	0	549522	0	0	0	0	0	595969	596042	597349	597837	597982	598482	0	598723	0	0	0	0	0	0
2	Exec_Auto	1	27064886	12	1	0	0	1	0	B	1	1	0	549522	0	0	0	0	0	600723	600771	602079	602537	602686	603186	0	603426	0	0	0	0	0	0
2	Exec_Auto	1	27064886	13	0	1	0	1	1	A	1	0	0	549522	0	0	0	0	0	605427	605488	606079	606647	606730	607230	0	607471	0	0	0	0	0	0
2	Exec_Auto	1	27064886	14	1	0	2	1	0	B	1	0	0	549522	0	0	0	0	0	609472	609517	610100	610534	610649	611149	0	611389	0	0	0	0	0	0
2	Exec_Auto	1	27064886	15	1	0	0	2	0	B	1	1	0	549522	0	0	0	0	0	613390	613457	614601	615066	615141	615641	0	615882	0	0	0	0	0	0
2	Exec_Auto	1	27064886	16	1	0	3	0	0	B	1	1	0	549522	0	0	0	0	0	617883	617933	618978	619463	619552	620052	0	620292	0	0	0	0	0	0
2	Exec_Auto	1	27064886	17	1	0	3	2	0	B	1	0	0	549522	0	0	0	0	0	622292	622359	623417	623940	624048	624548	0	624789	0	0	0	0	0	0
2	Exec_Auto	1	27064886	18	0	1	0	3	1	A	1	0	0	549522	0	0	0	0	0	626790	626873	627634	628105	628174	628674	0	628914	0	0	0	0	0	0
2	Exec_Auto	1	27064886	19	1	0	0	3	0	A	0	1	0	549522	0	0	0	0	0	630914	630977	631626	632090	632218	0	632718	632958	0	0	0	0	0	0
2	Exec_Auto	0	27064886	0	1	0	0	2	0	B	1	1	0	634960	0	0	0	0	0	634983	635093	636044	636576	636688	637188	0	637429	0	0	0	0	0	0
2	Exec_Auto	0	27064886	1	0	1	1	0	1	A	1	0	0	634960	0	0	0	0	0	639429	639479	640655	641143	641306	641806	0	642047	0	0	0	0	0	0
2	Exec_Auto	0	27064886	2	0	1	0	3	1	A	1	1	0	634960	0	0	0	0	0	644047	644068	644960	645397	645480	645980	0	646220	0	0	0	0	0	0
2	Exec_Auto	0	27064886	3	0	1	2	0	1	A	1	1	0	634960	0	0	0	0	0	648221	648260	649424	649874	650039	650539	0	650779	0	0	0	0	0	0
2	Exec_Auto	0	27064886	4	0	1	0	2	1	A	1	1	0	634960	0	0	0	0	0	652780	652850	653413	653899	653991	654491	0	654731	0	0	0	0	0	0
2	Exec_Auto	0	27064886	5	0	1	2	3	1	A	1	1	0	634960	0	0	0	0	0	656732	656795	657708	658239	658328	658828	0	659069	0	0	0	0	0	0
2	Exec_Auto	0	27064886	6	1	0	2	3	0	B	1	1	0	634960	0	0	0	0	0	661070	661136	662353	662815	662912	663412	0	663653	0	0	0	0	0	0
2	Exec_Auto	0	27064886	7	1	0	3	0	0	B	1	1	0	634960	0	0	0	0	0	665653	665705	666519	667018	667086	667586	0	667827	0	0	0	0	0	0
2	Exec_Auto	0	27064886	8	0	1	1	3	1	A	1	1	0	634960	0	0	0	0	0	669827	669903	671052	671456	671676	672176	0	672416	0	0	0	0	0	0
2	Exec_Auto	0	27064886	9	1	0	2	1	0	B	1	1	0	634960	0	0	0	0	0	674417	674467	675373	675845	675984	676484	0	676724	0	0	0	0	0	0
2	Exec_Auto	1	27064886	10	0	1	0	2	1	A	1	0	0	634960	0	0	0	0	0	678725	678781	679732	680286	680360	680860	0	681101	0	0	0	0	0	0
2	Exec_Auto	1	27064886	11	0	1	1	0	1	A	1	1	0	634960	0	0	0	0	0	683102	683149	684325	684817	684940	685440	0	685680	0	0	0	0	0	0
2	Exec_Auto	1	27064886	12	1	0	2	0	0	B	1	1	0	634960	0	0	0	0	0	687681	687729	688621	689072	689176	689676	0	689917	0	0	0	0	0	0
2	Exec_Auto	1	27064886	13	1	0	3	1	0	B	1	1	0	634960	0	0	0	0	0	691918	691955	693119	693604	693736	694236	0	694477	0	0	0	0	0	0
2	Exec_Auto	1	27064886	14	0	1	2	3	1	A	1	1	0	634960	0	0	0	0	0	696477	696525	697088	697678	697777	698277	0	698518	0	0	0	0	0	0
2	Exec_Auto	1	27064886	15	1	0	1	0	0	B	1	1	0	634960	0	0	0	0	0	700518	700579	701492	701978	702023	702523	0	702764	0	0	0	0	0	0
2	Exec_Auto	1	27064886	16	0	1	3	1	1	A	1	1	0	634960	0	0	0	0	0	704764	704833	706050	706554	706652	707152	0	707393	0	0	0	0	0	0
2	Exec_Auto	1	27064886	17	0	1	0	3	1	A	1	0	0	634960	0	0	0	0	0	709393	709441	710255	710766	710819	711319	0	711559	0	0	0	0	0	0
2	Exec_Auto	1	27064886	18	0	1	3	0	1	A	1	1	0	634960	0	0	0	0	0	713559	713603	714752	715405	715495	715995	0	716236	0	0	0	0	0	0
2	Exec_Auto	1	27064886	19	0	1	3	1	1	A	1	1	0	634960	0	0	0	0	0	718236	718318	719224	719713	719888	720388	0	720628	0	0	0	0	0	0
2	Exec_Auto	0	27064886	0	1	0	0	1	0	B	1	0	0	722629	0	0	0	0	0	722655	722736	723371	723780	723939	724439	0	724681	0	0	0	0	0	0
2	Exec_Auto	0	27064886	1	1	0	1	2	0	B	1	1	0	722629	0	0	0	0	0	726681	726744	727530	727988	728128	728628	0	728868	0	0	0	0	0	0
2	Exec_Auto	0	27064886	2	0	1	0	1	1	A	1	1	0	722629	0	0	0	0	0	730868	730890	731804	732242	732318	732818	0	733058	0	0	0	0	0	0
2	Exec_Auto	0	27064886	3	1	0	3	1	0	B	1	0	0	722629	0	0	0	0	0	735059	735105	735781	736176	736382	736882	0	737123	0	0	0	0	0	0
2	Exec_Auto	0	27064886	4	0	1	1	2	1	A	1	0	0	722629	0	0	0	0	0	739123	739176	739740	740250	740380	740880	0	741121	0	0	0	0	0	0
2	Exec_Auto	0	27064886	5	1	0	0	2	0	B	1	0	0	722629	0	0	0	0	0	743122	743190	743737	744183	744264	744764	0	745005	0	0	0	0	0	0
2	Exec_Auto	0	27064886	6	0	1	2	0	1	A	1	1	0	722629	0	0	0	0	0	747005	747070	748046	748472	748582	749082	0	749322	0	0	0	0	0	0
2	Exec_Auto	0	27064886	7	1	0	2	0	0	B	1	1	0	722629	0	0	0	0	0	751322	751366	752012	752440	752507	753007	0	753247	0	0	0	0	0	0
2	Exec_Auto	0	27064886	8	0	1	2	1	1	A	1	0	0	722629	0	0	0	0	0	755249	755313	756657	757150	757239	757739	0	757979	0	0	0	0	0	0
2	Exec_Auto	0	27064886	9	1	0	3	2	0	B	1	0	0	722629	0	0	0	0	0	759979	760027	761494	761948	762012	762512	0	762753	0	0	0	0	0	0
2	Exec_Auto	1	27064886	10	0	1	1	2	1	A	1	1	0	722629	0	0	0	0	0	764754	764784	765419	766013	766128	766628	0	766869	0	0	0	0	0	0
2	Exec_Auto	1	27064886	11	1	0	1	0	0	B	1	0	0	722629	0	0	0	0	0	768870	768952	769738	770180	770260	770760	0	771001	0	0	0	0	0	0
2	Exec_Auto	1	27064886	12	0	1	2	1	1	A	1	1	0	722629	0	0	0	0	0	773002	773068	773982	774531	774654	775154	0	775395	0	0	0	0	0	0
2	Exec_Auto	1	27064886	13	0	1	2	1	1	A	1	0	0	722629	0	0	0	0	0	777396	777456	778132	778562	778689	779189	0	779429	0	0	0	0	0	0
2	Exec_Auto	1	27064886	14	0	1	2	1	1	A	1	0	0	722629	0	0	0	0	0	781429	781490	782054	782628	782699	783199	0	783439	0	0	0	0	0	0
2	Exec_Auto	1	27064886	15	0	1	0	3	1	A	1	0	0	722629	0	0	0	0	0	785439	785468	786015	786463	786548	787049	0	787290	0	0	0	0	0	0
2	Exec_Auto	1	27064886	16	0	1	0	3	1	A	1	1	0	722629	0	0	0	0	0	789292	789360	790336	790770	790857	791357	0	791600	0	0	0	0	0	0
2	Exec_Auto	1	27064886	17	1	0	0	2	0	B	1	0	0	722629	0	0	0	0	0	793600	793674	794320	794755	794882	795382	0	795623	0	0	0	0	0	0
2	Exec_Auto	1	27064886	18	0	1	3	0	1	B	0	0	0	722629	0	0	0	0	0	797623	797675	799019	799466	799554	0	800054	800296	0	0	0	0	0	0
2	Exec_Auto	1	27064886	19	1	0	3	1	0	B	1	1	0	722629	0	0	0	0	0	802297	802358	803825	804274	804393	804893	0	805134	0	0	0	0	0	0
2	Exec_Auto	0	27064886	0	0	1	2	0	1	A	1	1	0	807136	0	0	0	0	0	807171	807274	808609	809072	809199	809699	0	809939	0	0	0	0	0	0
2	Exec_Auto	0	27064886	1	1	0	3	1	0	B	1	1	0	807136	0	0	0	0	0	811939	812012	812771	813183	813322	813822	0	814063	0	0	0	0	0	0
2	Exec_Auto	0	27064886	2	0	1	1	3	1	A	1	0	0	807136	0	0	0	0	0	816063	816112	817118	817580	817726	818226	0	818467	0	0	0	0	0	0
2	Exec_Auto	0	27064886	3	1	0	0	1	0	B	1	1	0	807136	0	0	0	0	0	820467	820518	821817	822202	822330	822830	0	823071	0	0	0	0	0	0
2	Exec_Auto	0	27064886	4	0	1	2	0	1	A	1	1	0	807136	0	0	0	0	0	825071	825139	825703	826177	826282	826782	0	827023	0	0	0	0	0	0
2	Exec_Auto	0	27064886	5	0	1	3	2	1	A	1	0	0	807136	0	0	0	0	0	829024	829096	830219	830656	830752	831252	0	831492	0	0	0	0	0	0
2	Exec_Auto	0	27064886	6	1	0	3	0	0	B	1	1	0	807136	0	0	0	0	0	833493	833526	834679	835096	835172	835672	0	835913	0	0	0	0	0	0
2	Exec_Auto	0	27064886	7	1	0	3	0	0	B	1	0	0	807136	0	0	0	0	0	837914	837955	839017	839449	839579	840079	0	840320	0	0	0	0	0	0
2	Exec_Auto	0	27064886	8	0	1	0	2	1	A	1	1	0	807136	0	0	0	0	0	842321	842345	843373	843749	843874	844374	0	844614	0	0	0	0	0	0
2	Exec_Auto	0	27064886	9	0	1	3	0	1	A	1	0	0	807136	0	0	0	0	0	846615	846665	847517	847914	847990	848490	0	848731	0	0	0	0	0	0
2	Exec_Auto	1	27064886	10	1	0	1	3	0	A	0	0	0	807136	0	0	0	0	0	850732	850796	852131	852631	852751	0	853251	853492	0	0	0	0	0	0
2	Exec_Auto	1	27064886	11	0	1	1	0	1	B	0	0	0	807136	0	0	0	0	0	855492	855565	856324	856797	856925	0	857425	857666	0	0	0	0	0	0
2	Exec_Auto	1	27064886	12	1	0	2	1	0	B	1	1	0	807136	0	0	0	0	0	859666	859717	860723	861149	861255	861755	0	861996	0	0	0	0	0	0
2	Exec_Auto	1	27064886	13	0	1	2	0	1	A	1	1	0	807136	0	0	0	0	0	863997	864050	865349	865778	865919	866419	0	866660	0	0	0	0	0	0
2	Exec_Auto	1	27064886	14	0	1	3	1	1	A	1	0	0	807136	0	0	0	0	0	868661	868718	869282	869798	869899	870399	0	870640	0	0	0	0	0	0
2	Exec_Auto	1	27064886	15	1	0	1	0	0	B	1	0	0	807136	0	0	0	0	0	872640	872681	873804	874232	874314	874814	0	875055	0	0	0	0	0	0
2	Exec_Auto	1	27064886	16	1	0	2	0	0	B	1	1	0	807136	0	0	0	0	0	877055	877132	878285	878718	878823	879323	0	879563	0	0	0	0	0	0
2	Exec_Auto	1	27064886	17	1	0	0	1	0	B	1	1	0	807136	0	0	0	0	0	881564	881624	882686	883115	883260	883760	0	884001	0	0	0	0	0	0
2	Exec_Auto	1	27064886	18	1	0	2	1	0	B	1	0	0	807136	0	0	0	0	0	886001	886054	887082	887512	887657	888157	0	888397	0	0	0	0	0	0
2	Exec_Auto	1	27064886	19	1	0	2	0	0	B	1	1	0	807136	0	0	0	0	0	890397	890434	891286	891679	891769	892269	0	892509	0	0	0	0	0	0
2	Exec_Auto	0	27064886	0	0	1	3	1	1	A	1	1	0	894511	0	0	0	0	0	894530	894632	895628	896020	896127	896627	0	896867	0	0	0	0	0	0
2	Exec_Auto	0	27064886	1	1	0	3	2	0	B	1	1	0	894511	0	0	0	0	0	898867	898929	899998	900554	900728	901228	0	901469	0	0	0	0	0	0
2	Exec_Auto	0	27064886	2	1	0	0	2	0	B	1	1	0	894511	0	0	0	0	0	903470	903536	904709	905226	905355	905855	0	906096	0	0	0	0	0	0
2	Exec_Auto	0	27064886	3	0	1	1	0	1	A	1	0	0	894511	0	0	0	0	0	908096	908137	908928	909526	909777	910277	0	910518	0	0	0	0	0	0
2	Exec_Auto	0	27064886	4	0	1	3	0	1	A	1	1	0	894511	0	0	0	0	0	912518	912543	913492	914011	914078	914578	0	914819	0	0	0	0	0	0
2	Exec_Auto	0	27064886	5	0	1	1	3	1	A	1	1	0	894511	0	0	0	0	0	916819	916868	918052	918631	918814	919314	0	919555	0	0	0	0	0	0
2	Exec_Auto	0	27064886	6	1	0	1	0	0	B	1	1	0	894511	0	0	0	0	0	921556	921606	922143	922616	922686	923186	0	923427	0	0	0	0	0	0
2	Exec_Auto	0	27064886	7	1	0	1	2	0	B	1	1	0	894511	0	0	0	0	0	925428	925487	926831	927282	927372	927872	0	928113	0	0	0	0	0	0
2	Exec_Auto	0	27064886	8	0	1	1	3	1	A	1	1	0	894511	0	0	0	0	0	930113	930163	931091	933592	933796	934296	0	934537	0	0	0	0	0	0
2	Exec_Auto	0	27064886	9	1	0	0	1	0	B	1	0	0	894511	0	0	0	0	0	936537	936608	937493	938078	938222	938722	0	938963	0	0	0	0	0	0
2	Exec_Auto	1	27064886	10	1	0	1	0	0	B	1	0	0	894511	0	0	0	0	0	940963	941028	942024	942555	942658	943158	0	943398	0	0	0	0	0	0
2	Exec_Auto	1	27064886	11	1	0	3	2	0	B	1	1	0	894511	0	0	0	0	0	945399	945451	946520	947140	947281	947781	0	948022	0	0	0	0	0	0
2	Exec_Auto	1	27064886	12	1	0	1	0	0	B	1	1	0	894511	0	0	0	0	0	950023	950084	951257	951771	951868	952368	0	952609	0	0	0	0	0	0
2	Exec_Auto	1	27064886	13	1	0	0	1	0	B	1	1	0	894511	0	0	0	0	0	954609	954645	955436	955881	956130	956630	0	956870	0	0	0	0	0	0
2	Exec_Auto	1	27064886	14	0	1	1	3	1	A	1	0	0	894511	0	0	0	0	0	958870	958921	959870	960366	960561	961061	0	961301	0	0	0	0	0	0
2	Exec_Auto	1	27064886	15	1	0	1	0	0	B	1	1	0	894511	0	0	0	0	0	963301	963380	964564	965034	965136	965636	0	965877	0	0	0	0	0	0
2	Exec_Auto	1	27064886	16	1	0	0	3	0	B	1	1	0	894511	0	0	0	0	0	967878	967970	968507	969053	969230	969730	0	969970	0	0	0	0	0	0
2	Exec_Auto	1	27064886	17	0	1	2	1	1	A	1	1	0	894511	0	0	0	0	0	971971	972061	973405	973852	973989	974489	0	974729	0	0	0	0	0	0
2	Exec_Auto	1	27064886	18	1	0	2	0	0	B	1	1	0	894511	0	0	0	0	0	976729	976771	977699	978188	978251	978751	0	978992	0	0	0	0	0	0
2	Exec_Auto	1	27064886	19	1	0	3	2	0	B	1	1	0	894511	0	0	0	0	0	980993	981016	981901	982350	982494	982994	0	983234	0	0	0	0	0	0
2	Exec_Auto	0	27064886	0	1	0	0	3	0	B	1	1	0	985235	0	0	0	0	0	985252	985341	986500	986927	987010	987510	0	987750	0	0	0	0	0	0
2	Exec_Auto	0	27064886	1	1	0	3	2	0	B	1	0	0	985235	0	0	0	0	0	989750	989820	990755	991314	991433	991933	0	992174	0	0	0	0	0	0
2	Exec_Auto	0	27064886	2	1	0	0	3	0	B	1	1	0	985235	0	0	0	0	0	994175	994228	994817	995291	995424	995924	0	996164	0	0	0	0	0	0
2	Exec_Auto	0	27064886	3	1	0	0	2	0	B	1	0	0	985235	0	0	0	0	0	998164	998192	999493	1000002	1000080	1000580	0	1000821	0	0	0	0	0	0
2	Exec_Auto	0	27064886	4	1	0	3	0	0	B	1	1	0	985235	0	0	0	0	0	1002822	1002870	1003790	1004210	1004309	1004809	0	1005050	0	0	0	0	0	0
2	Exec_Auto	0	27064886	5	1	0	1	3	0	B	1	0	0	985235	0	0	0	0	0	1007050	1007120	1007880	1008366	1008454	1008954	0	1009195	0	0	0	0	0	0
2	Exec_Auto	0	27064886	6	1	0	3	2	0	B	1	0	252	985235	0	0	0	0	0	1011196	1011263	1012007	1012566	1012668	0	0	1015901	0	0	1012701	0	0	0
2	Exec_Auto	0	27064886	6	1	0	3	2	0	B	1	1	0	985235	0	0	0	0	0	1017903	1017979	1018723	1019198	1019314	1019814	0	1020055	0	0	0	0	0	0
2	Exec_Auto	0	27064886	7	0	1	2	0	1	A	1	1	0	985235	0	0	0	0	0	1022056	1022102	1023131	1023630	1023797	1024297	0	1024538	0	0	0	0	0	0
2	Exec_Auto	0	27064886	8	0	1	3	0	1	A	1	1	0	985235	0	0	0	0	0	1026538	1026582	1027094	1027650	1027789	1028289	0	1028529	0	0	0	0	0	0
2	Exec_Auto	0	27064886	9	1	0	3	0	0	B	1	1	0	985235	0	0	0	0	0	1030529	1030598	1031347	1031772	1031883	1032383	0	1032624	0	0	0	0	0	0
2	Exec_Auto	1	27064886	10	0	1	2	3	1	A	1	1	0	985235	0	0	0	0	0	1034625	1034703	1035862	1036490	1036637	1037137	0	1037378	0	0	0	0	0	0
2	Exec_Auto	1	27064886	11	1	0	3	0	0	B	1	1	0	985235	0	0	0	0	0	1039379	1039430	1040365	1040833	1040922	1041422	0	1041662	0	0	0	0	0	0
2	Exec_Auto	1	27064886	12	1	0	3	1	0	B	1	1	0	985235	0	0	0	0	0	1043663	1043684	1044273	1044810	1044996	1045496	0	1045738	0	0	0	0	0	0
2	Exec_Auto	1	27064886	13	1	0	0	3	0	A	0	0	0	985235	0	0	0	0	0	1047739	1047759	1049060	1049512	1049628	0	1050128	1050368	0	0	0	0	0	0
2	Exec_Auto	1	27064886	14	0	1	1	2	1	A	1	1	0	985235	0	0	0	0	0	1052369	1052415	1053335	1053765	1053936	1054436	0	1054676	0	0	0	0	0	0
2	Exec_Auto	1	27064886	15	0	1	0	2	1	A	1	0	0	985235	0	0	0	0	0	1056677	1056750	1057510	1058019	1058111	1058611	0	1058851	0	0	0	0	0	0
2	Exec_Auto	1	27064886	16	0	1	3	1	1	B	0	1	0	985235	0	0	0	0	0	1060851	1060873	1061617	1062406	1062616	0	1063116	1063357	0	0	0	0	0	0
2	Exec_Auto	1	27064886	17	1	0	0	1	0	A	0	0	0	985235	0	0	0	0	0	1065358	1065400	1066429	1067026	1067155	0	1067655	1067895	0	0	0	0	0	0
2	Exec_Auto	1	27064886	18	0	1	3	1	1	B	0	0	0	985235	0	0	0	0	0	1069895	1069929	1070441	1071001	1071136	0	1071636	1071877	0	0	0	0	0	0
2	Exec_Auto	1	27064886	19	1	0	0	1	0	B	1	0	0	985235	0	0	0	0	0	1073878	1073909	1074658	1076531	1076729	1077229	0	1077470	0	0	0	0	0	0
