# Supplementary material for: A Computational Model of Dual Competition between the Basal Ganglia and the Cortex
Source: eNeuro. 2019 Jan 4;5(6):ENEURO.0339-17.2018. doi: 10.1523/ENEURO.0339-17.2018 (PMC6325557; doi:10.1523/ENEURO.0339-17.2018)
Supplement: Supplementary 1 — Supplementary Model Codes. Download Supplementary 1, ZIP file [file sup_enu-eN-TNC-0339-17-s02.zip › one-critic-two-actors-1.2/experiments/data/experimental/D1-muscimol-D2-saline/France/20150722_134551FrIB.txt]

Task	Typ of Try	FT/ST	Begin launch	Num Try	Num CibleA	Num CibleB	Pos CibleA	Pos CibleB	%RecA_>_B	Target Choice	Good Choice	Reward	Num error	E0	E10	E20	E30	E100	E40	E15	E25	E35	E45	E55	E105	E115	E200	E250	E251	E252	E253	E254	E255
2	Exec_Auto	0	14842145	0	1	0	2	1	0	B	1	1	0	1261199	0	0	0	0	0	1261206	1261288	1261997	1262396	1262545	1263045	0	1263286	0	0	0	0	0	0
2	Exec_Auto	0	14842145	1	0	1	1	0	1	A	1	1	0	1261199	0	0	0	0	0	1269287	1269335	1270353	1270762	1270928	1271428	0	1271668	0	0	0	0	0	0
2	Exec_Auto	0	14842145	2	1	0	0	1	0	B	1	1	0	1261199	0	0	0	0	0	1277669	1277726	1278361	1278812	1278895	1279395	0	1279636	0	0	0	0	0	0
2	Exec_Auto	0	14842145	3	1	0	3	1	0	B	1	1	0	1261199	0	0	0	0	0	1285636	1285666	1286785	1287149	1287269	1287769	0	1288009	0	0	0	0	0	0
2	Exec_Auto	0	14842145	4	0	1	0	3	1		0	0	251	1261199	0	0	0	0	0	1294009	1294066	1294824	1295248	1295431	0	0	1299131	0	1295931	0	0	0	0
2	Exec_Auto	0	14842145	4	0	1	0	3	1	A	1	0	0	1261199	0	0	0	0	0	1305132	1305172	1305930	1306337	1306698	1307198	0	1307439	0	0	0	0	0	0
2	Exec_Auto	0	14842145	5	1	0	3	1	0	B	1	0	0	1261199	0	0	0	0	0	1313439	1313508	1314598	1315079	1315241	1315741	0	1315981	0	0	0	0	0	0
2	Exec_Auto	0	14842145	6	0	1	2	3	1	A	1	1	0	1261199	0	0	0	0	0	1321982	1322016	1323001	1323541	1323719	1324219	0	1324459	0	0	0	0	0	0
2	Exec_Auto	0	14842145	7	1	0	3	2	0	B	1	1	0	1261199	0	0	0	0	0	1330459	1330483	1331828	1332271	1332431	1332931	0	1333172	0	0	0	0	0	0
2	Exec_Auto	0	14842145	8	0	1	0	1	1	A	1	0	0	1261199	0	0	0	0	0	1339172	1339248	1340483	1340968	1341083	1341583	0	1341824	0	0	0	0	0	0
2	Exec_Auto	0	14842145	9	1	0	2	3	0	B	1	1	0	1261199	0	0	0	0	0	1347824	1347889	1348438	1348973	1349105	1349605	0	1349846	0	0	0	0	0	0
2	Exec_Auto	1	14842145	10	1	0	2	0	0	A	0	0	0	1261199	0	0	0	0	0	1355848	1355906	1356615	1356980	1357172	0	1357672	1357914	0	0	0	0	0	0
2	Exec_Auto	1	14842145	11	1	0	2	3	0	A	0	1	0	1261199	0	0	0	0	0	1363914	1363984	1365002	1365543	1365660	0	1366160	1366401	0	0	0	0	0	0
2	Exec_Auto	1	14842145	12	0	1	1	0	0	B	1	1	0	1261199	0	0	0	0	0	1372401	1372477	1373112	1373693	1373732	1374232	0	1374473	0	0	0	0	0	0
2	Exec_Auto	1	14842145	13	0	1	3	1	0	B	1	1	0	1261199	0	0	0	0	0	1380473	1380544	1381663	1382299	1382419	1382919	0	1383160	0	0	0	0	0	0
2	Exec_Auto	1	14842145	14	0	1	0	3	0	A	0	1	0	1261199	0	0	0	0	0	1389160	1389231	1389989	1390673	1390762	0	1391262	1391502	0	0	0	0	0	0
2	Exec_Auto	1	14842145	15	0	1	0	3	0	B	1	0	0	1261199	0	0	0	0	0	1397503	1397574	1398664	1399421	1399509	1400009	0	1400249	0	0	0	0	0	0
2	Exec_Auto	1	14842145	16	1	0	3	1	0	B	1	1	0	1261199	0	0	0	0	0	1406250	1406314	1407299	1407975	1408107	1408607	0	1408848	0	0	0	0	0	0
2	Exec_Auto	1	14842145	17	1	0	3	1	0	A	0	0	0	1261199	0	0	0	0	0	1414849	1414882	1416227	1416994	1417322	0	1417822	1418062	0	0	0	0	0	0
2	Exec_Auto	1	14842145	18	1	0	1	3	0	A	0	0	0	1261199	0	0	0	0	0	1424063	1424140	1425375	1425913	1426056	0	1426556	1426797	0	0	0	0	0	0
2	Exec_Auto	1	14842145	19	0	1	2	3	0	B	1	0	0	1261199	0	0	0	0	0	1432797	1432869	1433418	1434154	1434309	1434809	0	1435049	0	0	0	0	0	0
2	Exec_Auto	0	14842145	0	0	1	2	3	1	A	1	1	0	1459968	0	0	0	0	0	1459975	1460059	1461104	1461480	1461603	1462103	0	1462423	0	0	0	0	0	0
2	Exec_Auto	0	14842145	1	1	0	1	2	0	B	1	1	0	1459968	0	0	0	0	0	1468423	1468476	1469644	1470263	1470394	1470894	0	1471214	0	0	0	0	0	0
2	Exec_Auto	0	14842145	2	0	1	2	3	1	A	1	0	0	1459968	0	0	0	0	0	1477214	1477280	1477904	1478414	1478535	1479035	0	1479356	0	0	0	0	0	0
2	Exec_Auto	0	14842145	3	1	0	0	1	0	B	1	1	0	1459968	0	0	0	0	0	1485358	1485411	1486802	1487296	1487462	1487962	0	1488283	0	0	0	0	0	0
2	Exec_Auto	0	14842145	4	0	1	1	3	1	A	1	1	0	1459968	0	0	0	0	0	1494284	1494321	1495366	1495903	1496028	1496528	0	1496848	0	0	0	0	0	0
2	Exec_Auto	0	14842145	5	0	1	2	3	1	A	1	1	0	1459968	0	0	0	0	0	1502848	1502915	1504383	1504919	1505067	1505567	0	1505887	0	0	0	0	0	0
2	Exec_Auto	0	14842145	6	1	0	1	2	0	B	1	1	0	1459968	0	0	0	0	0	1511888	1511918	1512663	1513102	1513272	1513772	0	1514093	0	0	0	0	0	0
2	Exec_Auto	0	14842145	7	0	1	3	2	1	A	1	1	0	1459968	0	0	0	0	0	1520094	1520189	1521446	1521977	1522080	1522580	0	1522900	0	0	0	0	0	0
2	Exec_Auto	0	14842145	8	0	1	2	1	1	A	1	1	0	1459968	0	0	0	0	0	1528900	1528924	1530141	1530679	1530934	1531434	0	1531754	0	0	0	0	0	0
2	Exec_Auto	0	14842145	9	1	0	2	3	0	B	1	0	0	1459968	0	0	0	0	0	1537754	1537804	1539087	1539606	1539774	1540274	0	1540595	0	0	0	0	0	0
2	Exec_Auto	1	14842145	10	1	0	2	1	0	A	0	1	0	1459968	0	0	0	0	0	1546595	1546641	1547686	1548267	1548373	0	1548873	1549194	0	0	0	0	0	0
2	Exec_Auto	1	14842145	11	0	1	3	0	1	B	0	0	0	1459968	0	0	0	0	0	1555194	1555253	1556421	1556973	1557061	0	1557561	1557882	0	0	0	0	0	0
2	Exec_Auto	1	14842145	12	0	1	0	3	1	B	0	1	0	1459968	0	0	0	0	0	1563885	1563903	1564527	1565023	1565153	0	1565653	1565974	0	0	0	0	0	0
2	Exec_Auto	1	14842145	13	0	1	2	3	1	B	0	1	0	1459968	0	0	0	0	0	1571975	1572045	1573436	1574175	1574304	0	1574804	1575124	0	0	0	0	0	0
2	Exec_Auto	1	14842145	14	1	0	2	0	0	A	0	0	0	1459968	0	0	0	0	0	1581125	1581185	1582230	1582792	1582937	0	1583437	1583757	0	0	0	0	0	0
2	Exec_Auto	1	14842145	15	1	0	2	1	0	A	0	0	0	1459968	0	0	0	0	0	1589757	1589829	1591297	1591807	1591943	0	1592443	1592763	0	0	0	0	0	0
2	Exec_Auto	1	14842145	16	0	1	2	1	1	B	0	0	0	1459968	0	0	0	0	0	1598764	1598799	1599544	1600036	1600181	0	1600681	1601001	0	0	0	0	0	0
2	Exec_Auto	1	14842145	17	1	0	2	1	0	A	0	0	0	1459968	0	0	0	0	0	1607002	1607066	1608323	1608786	1608915	0	1609415	1609735	0	0	0	0	0	0
2	Exec_Auto	1	14842145	18	1	0	2	0	0	A	0	1	0	1459968	0	0	0	0	0	1615735	1615771	1616988	1617489	1617647	0	1618147	1618470	0	0	0	0	0	0
2	Exec_Auto	1	14842145	19	0	1	0	2	1	B	0	0	0	1459968	0	0	0	0	0	1624470	1624544	1625827	1626516	1626681	0	1627181	1627502	0	0	0	0	0	0
2	Exec_Auto	0	14842145	0	0	1	1	0	1	A	1	1	0	1633503	0	0	0	0	0	1633562	1633631	1634936	1635354	1635478	1635978	0	1636299	0	0	0	0	0	0
2	Exec_Auto	0	14842145	1	1	0	0	1	0	B	1	1	0	1633503	0	0	0	0	0	1642300	1642357	1643091	1643681	1643943	1644443	0	1644763	0	0	0	0	0	0
2	Exec_Auto	0	14842145	2	0	1	2	0	1	A	1	1	0	1633503	0	0	0	0	0	1650764	1650808	1651825	1652329	1652484	1652984	0	1653305	0	0	0	0	0	0
2	Exec_Auto	0	14842145	3	0	1	3	2	1	A	1	0	0	1633503	0	0	0	0	0	1659305	1659354	1660035	1660617	1660785	1661285	0	1661608	0	0	0	0	0	0
2	Exec_Auto	0	14842145	4	1	0	2	0	0	B	1	1	0	1633503	0	0	0	0	0	1667608	1667678	1668786	1669256	1669325	1669825	0	1670146	0	0	0	0	0	0
2	Exec_Auto	0	14842145	5	0	1	3	2	1	A	1	1	0	1633503	0	0	0	0	0	1676147	1676199	1677415	1678132	1678242	1678742	0	1679063	0	0	0	0	0	0
2	Exec_Auto	0	14842145	6	0	1	2	1	1	A	1	1	0	1633503	0	0	0	0	0	1685064	1685095	1685756	1686328	1686498	1686998	0	1687319	0	0	0	0	0	0
2	Exec_Auto	0	14842145	7	0	1	0	1	1	A	1	1	0	1633503	0	0	0	0	0	1693320	1693347	1694067	1694522	1694645	1695145	0	1695466	0	0	0	0	0	0
2	Exec_Auto	0	14842145	8	1	0	0	3	0	B	1	1	0	1633503	0	0	0	0	0	1701466	1701517	1702627	1703037	1703162	1703662	0	1703984	0	0	0	0	0	0
2	Exec_Auto	0	14842145	9	0	1	0	2	1	A	1	1	0	1633503	0	0	0	0	0	1709984	1710062	1711493	1712009	1712132	1712632	0	1712952	0	0	0	0	0	0
2	Exec_Auto	1	14842145	10	0	1	2	1	1	B	0	1	0	1633503	0	0	0	0	0	1718952	1719037	1720342	1720971	1721099	0	1721599	1721920	0	0	0	0	0	0
2	Exec_Auto	1	14842145	11	1	0	3	1	0	A	0	0	0	1633503	0	0	0	0	0	1727921	1727971	1728705	1729800	1729929	0	1730429	1730749	0	0	0	0	0	0
2	Exec_Auto	1	14842145	12	1	0	3	1	0	B	1	1	0	1633503	0	0	0	0	0	1736750	1736813	1737830	1738772	1738936	1739436	0	1739756	0	0	0	0	0	0
2	Exec_Auto	1	14842145	13	1	0	3	1	0	B	1	0	0	1633503	0	0	0	0	0	1745757	1745801	1746482	1747154	1747404	1747904	0	1748224	0	0	0	0	0	0
2	Exec_Auto	1	14842145	14	0	1	2	3	1	A	1	1	0	1633503	0	0	0	0	0	1754225	1754279	1755387	1755993	1756128	1756628	0	1756949	0	0	0	0	0	0
2	Exec_Auto	1	14842145	15	1	0	2	1	0	B	1	1	0	1633503	0	0	0	0	0	1762949	1763013	1764229	1764832	1765004	1765504	0	1765825	0	0	0	0	0	0
2	Exec_Auto	1	14842145	16	1	0	0	3	0	A	0	0	0	1633503	0	0	0	0	0	1771826	1771895	1772556	1773250	1773362	0	1773862	1774182	0	0	0	0	0	0
2	Exec_Auto	1	14842145	17	0	1	0	3	1	A	1	1	0	1633503	0	0	0	0	0	1780182	1780237	1780957	1781583	1781704	1782204	0	1782524	0	0	0	0	0	0
2	Exec_Auto	1	14842145	18	0	1	1	0	1	A	1	0	0	1633503	0	0	0	0	0	1788524	1788591	1789701	1790241	1790398	1790898	0	1791218	0	0	0	0	0	0
2	Exec_Auto	1	14842145	19	1	0	3	2	0	B	1	1	0	1633503	0	0	0	0	0	1797218	1797281	1798712	1799353	1799515	1800015	0	1800336	0	0	0	0	0	0
2	Exec_Auto	0	14842145	0	0	1	0	2	1	A	1	1	0	1806337	0	0	0	0	0	1806404	1806482	1807220	1807686	1807804	1808304	0	1808624	0	0	0	0	0	0
2	Exec_Auto	0	14842145	1	1	0	0	1	0	B	1	1	0	1806337	0	0	0	0	0	1814625	1814647	1815909	1816379	1816519	1817019	0	1817340	0	0	0	0	0	0
2	Exec_Auto	0	14842145	2	1	0	3	2	0	B	1	0	0	1806337	0	0	0	0	0	1823341	1823390	1824572	1825107	1825211	1825711	0	1826032	0	0	0	0	0	0
2	Exec_Auto	0	14842145	3	1	0	3	1	0	B	1	1	0	1806337	0	0	0	0	0	1832032	1832094	1832667	1833167	1833337	1833837	0	1834158	0	0	0	0	0	0
2	Exec_Auto	0	14842145	4	0	1	2	1	1	A	1	1	0	1806337	0	0	0	0	0	1840158	1840224	1840929	1841544	1841737	1842237	0	1842557	0	0	0	0	0	0
2	Exec_Auto	0	14842145	5	1	0	0	3	0	B	1	0	0	1806337	0	0	0	0	0	1848558	1848586	1849993	1850503	1850674	1851174	0	1851494	0	0	0	0	0	0
2	Exec_Auto	0	14842145	6	0	1	3	1	1	A	1	0	252	1806337	0	0	0	0	0	1857495	1857547	1858772	1859243	1859415	0	0	1862621	0	0	1859421	0	0	0
2	Exec_Auto	0	14842145	6	0	1	3	1	1	A	1	1	0	1806337	0	0	0	0	0	1868622	1868715	1869940	1870358	1870491	1870991	0	1871311	0	0	0	0	0	0
2	Exec_Auto	0	14842145	7	1	0	0	1	0	B	1	0	0	1806337	0	0	0	0	0	1877311	1877340	1878297	1878921	1879048	1879548	0	1879868	0	0	0	0	0	0
2	Exec_Auto	0	14842145	8	0	1	3	1	1	A	1	1	0	1806337	0	0	0	0	0	1885868	1885900	1887142	1887759	1887935	1888435	0	1888756	0	0	0	0	0	0
2	Exec_Auto	0	14842145	9	0	1	1	2	1	A	1	0	0	1806337	0	0	0	0	0	1894756	1894784	1895770	1896274	1896456	1896956	0	1897276	0	0	0	0	0	0
2	Exec_Auto	1	14842145	10	0	1	0	3	1	A	1	1	0	1806337	0	0	0	0	0	1903277	1903346	1904084	1904700	1904800	1905300	0	1905621	0	0	0	0	0	0
2	Exec_Auto	1	14842145	11	1	0	2	3	0	A	0	0	0	1806337	0	0	0	0	0	1911621	1911693	1912955	1913360	1913482	0	1913982	1914302	0	0	0	0	0	0
2	Exec_Auto	1	14842145	12	0	1	2	3	1	A	1	1	0	1806337	0	0	0	0	0	1920302	1920328	1921510	1922285	1922452	1922952	0	1923274	0	0	0	0	0	0
2	Exec_Auto	1	14842145	13	0	1	0	1	1	B	0	0	0	1806337	0	0	0	0	0	1929275	1929326	1929899	1930846	1931021	0	1931521	1931841	0	0	0	0	0	0
2	Exec_Auto	1	14842145	14	1	0	2	0	0	B	1	1	0	1806337	0	0	0	0	0	1937842	1937874	1938579	1939539	1939649	1940149	0	1940470	0	0	0	0	0	0
2	Exec_Auto	1	14842145	15	0	1	3	2	1	B	0	0	0	1806337	0	0	0	0	0	1946471	1946548	1947955	1949377	1949533	0	1950033	1950354	0	0	0	0	0	0
2	Exec_Auto	1	14842145	16	0	1	3	2	1	B	0	0	0	1806337	0	0	0	0	0	1956355	1956395	1957620	1960215	1960432	0	1960932	1961252	0	0	0	0	0	0
2	Exec_Auto	1	14842145	17	1	0	0	2	0	A	0	0	0	1806337	0	0	0	0	0	1967253	1967305	1968262	1968998	1969106	0	1969606	1969926	0	0	0	0	0	0
2	Exec_Auto	1	14842145	18	1	0	3	2	0	B	1	0	0	1806337	0	0	0	0	0	1975927	1975989	1977231	1978145	1978311	1978811	0	1979131	0	0	0	0	0	0
2	Exec_Auto	1	14842145	19	1	0	2	3	0	A	0	0	0	1806337	0	0	0	0	0	1985132	1985164	1986150	1986701	1986816	0	1987316	1987636	0	0	0	0	0	0
2	Exec_Auto	0	14842145	0	0	1	3	1	1	B	0	0	0	1993639	0	0	0	0	0	1993679	1993742	1995194	1995891	1996067	0	1996567	1996887	0	0	0	0	0	0
2	Exec_Auto	0	14842145	1	1	0	0	3	0	A	0	0	0	1993639	0	0	0	0	0	2002888	2002951	2004333	2004963	2005116	0	2005616	2005936	0	0	0	0	0	0
2	Exec_Auto	0	14842145	2	0	1	1	2	1	A	1	1	0	1993639	0	0	0	0	0	2011937	2011988	2013460	2014060	2014258	2014758	0	2015080	0	0	0	0	0	0
2	Exec_Auto	0	14842145	3	1	0	3	1	0	B	1	1	0	1993639	0	0	0	0	0	2021080	2021134	2021879	2022432	2022593	2023093	0	2023414	0	0	0	0	0	0
2	Exec_Auto	0	14842145	4	0	1	0	1	1	A	1	1	0	1993639	0	0	0	0	0	2029416	2029460	2030586	2031537	2031702	2032202	0	2032522	0	0	0	0	0	0
2	Exec_Auto	0	14842145	5	0	1	2	1	1	A	1	0	0	1993639	0	0	0	0	0	2038522	2038574	2039086	2040961	2041122	2041622	0	2041942	0	0	0	0	0	0
2	Exec_Auto	0	14842145	6	0	1	3	0	1	A	1	0	252	1993639	0	0	0	0	0	2047944	2048014	2049039	2049701	2049913	0	0	2053297	0	0	2050097	0	0	0
2	Exec_Auto	0	14842145	6	0	1	3	0	1	B	0	0	252	1993639	0	0	0	0	0	2059297	2059368	2060393	2061372	2061546	0	0	2064780	0	0	2061580	0	0	0
2	Exec_Auto	0	14842145	6	0	1	3	0	1	B	0	0	252	1993639	0	0	0	0	0	2070781	2070805	2071830	2072587	2072791	0	0	2076014	0	0	2072814	0	0	0
2	Exec_Auto	0	14842145	6	0	1	3	0	1	A	1	0	252	1993639	0	0	0	0	0	2082015	2082082	2083107	2083653	2084140	0	0	2087350	0	0	2084150	0	0	0
2	Exec_Auto	0	14842145	6	0	1	3	0	1	B	0	0	0	1993639	0	0	0	0	0	2093350	2093418	2094443	2095188	2095369	0	2095869	2096191	0	0	0	0	0	0
2	Exec_Auto	0	14842145	7	1	0	3	2	0	B	1	1	0	1993639	0	0	0	0	0	2102191	2102246	2103598	2104124	2104314	2104814	0	2105134	0	0	0	0	0	0
2	Exec_Auto	0	14842145	8	0	1	0	2	1	A	1	1	0	1993639	0	0	0	0	0	2111135	2111191	2112179	2112591	2112716	2113216	0	2113536	0	0	0	0	0	0
2	Exec_Auto	0	14842145	9	0	1	2	0	1	A	1	1	0	1993639	0	0	0	0	0	2119537	2119637	2121124	2121696	2121904	2122404	0	2122726	0	0	0	0	0	0
2	Exec_Auto	1	14842145	10	0	1	3	1	1	B	0	0	0	1993639	0	0	0	0	0	2128727	2128793	2130245	2131391	2131610	0	2132110	2132431	0	0	0	0	0	0
2	Exec_Auto	1	14842145	11	1	0	2	3	0	A	0	0	0	1993639	0	0	0	0	0	2138432	2138500	2139882	2141873	2142061	0	2142561	2142881	0	0	0	0	0	0
2	Exec_Auto	1	14842145	12	0	1	3	0	1	B	0	0	0	1993639	0	0	0	0	0	2148882	2148930	2150402	2151615	2152388	0	2152888	2153208	0	0	0	0	0	0
2	Exec_Auto	1	14842145	13	1	0	0	3	0	A	0	0	0	1993639	0	0	0	0	0	2159208	2159279	2160024	2160611	2160734	0	2161234	2161555	0	0	0	0	0	0
2	Exec_Auto	1	14842145	14	0	1	3	1	1		0	0	254	1993639	0	0	0	0	0	2167555	2167609	2168735	0	0	0	0	2181935	0	0	0	0	2178735	0
2	Exec_Auto	1	14842145	14	0	1	3	1	1	B	0	0	0	1993639	0	0	0	0	0	2187936	2187985	2189111	2190194	2190762	0	2191262	2191582	0	0	0	0	0	0
2	Exec_Auto	1	14842145	15	0	1	2	0	1	B	0	0	0	1993639	0	0	0	0	0	2197583	2197629	2198141	2198667	2198751	0	2199251	2199571	0	0	0	0	0	0
2	Exec_Auto	1	14842145	16	1	0	3	0	0	B	1	1	0	1993639	0	0	0	0	0	2205572	2205620	2206645	2207226	2207372	2207872	0	2208193	0	0	0	0	0	0
2	Exec_Auto	1	14842145	17	0	1	3	0	1	B	0	0	0	1993639	0	0	0	0	0	2214193	2214261	2215613	2216163	2216297	0	2216797	2217118	0	0	0	0	0	0
2	Exec_Auto	1	14842145	18	0	1	3	2	1	B	0	1	0	1993639	0	0	0	0	0	2223118	2223153	2224141	2224680	2224857	0	2225357	2225678	0	0	0	0	0	0
2	Exec_Auto	1	14842145	19	1	0	2	1	0	B	1	1	0	1993639	0	0	0	0	0	2231678	2231761	2233248	2233833	2234001	2234501	0	2234825	0	0	0	0	0	0
2	Exec_Auto	0	14842145	0	1	0	2	1	0	B	1	1	0	2240827	0	0	0	0	0	2240840	2240932	2241990	2242702	2243001	2243501	0	2243822	0	0	0	0	0	0
2	Exec_Auto	0	14842145	1	0	1	2	1	1	A	1	1	0	2240827	0	0	0	0	0	2249822	2249871	2250487	2252027	2252740	2253240	0	2253561	0	0	0	0	0	0
2	Exec_Auto	0	14842145	2	1	0	0	3	0		0	0	252	2240827	0	0	0	0	0	2259561	2259581	2260618	2261679	2261895	0	0	2265405	0	0	2262205	0	0	0
2	Exec_Auto	0	14842145	2	1	0	0	3	0	B	1	0	252	2240827	0	0	0	0	0	2271405	2271458	2272495	2273302	2273545	0	0	2276767	0	0	2273567	0	0	0
2	Exec_Auto	0	14842145	2	1	0	0	3	0		1	0	255	2240827	0	0	0	0	0	2282767	2282802	0	0	0	0	0	2284639	0	0	0	0	0	2283139
2	Exec_Auto	0	14842145	2	1	0	0	3	0	B	1	1	0	2240827	0	0	0	0	0	2290640	2290678	2291715	2292340	2292704	2293204	0	2293525	0	0	0	0	0	0
2	Exec_Auto	0	14842145	3	1	0	3	0	0	B	1	1	0	2240827	0	0	0	0	0	2299527	2299580	2300306	2300714	2300787	2301287	0	2301609	0	0	0	0	0	0
2	Exec_Auto	0	14842145	4	0	1	3	0	1	A	1	1	0	2240827	0	0	0	0	0	2307610	2307658	2308813	2309643	2309863	2310363	0	2310683	0	0	0	0	0	0
2	Exec_Auto	0	14842145	5	1	0	0	3	0	B	1	0	252	2240827	0	0	0	0	0	2316684	2316714	2317275	2318152	2318453	0	0	2322123	0	0	2318923	0	0	0
2	Exec_Auto	0	14842145	5	1	0	0	3	0	B	1	0	252	2240827	0	0	0	0	0	2328126	2328175	2328736	2329417	2329692	0	0	2333190	0	0	2329990	0	0	0
2	Exec_Auto	0	14842145	5	1	0	0	3	0	B	1	1	0	2240827	0	0	0	0	0	2339191	2339229	2339790	2340638	2341821	2342321	0	2342642	0	0	0	0	0	0
2	Exec_Auto	0	14842145	6	0	1	0	3	1	A	1	1	0	2240827	0	0	0	0	0	2348642	2348716	2350164	2350702	2350817	2351317	0	2351637	0	0	0	0	0	0
2	Exec_Auto	0	14842145	7	0	1	2	3	1	A	1	1	0	2240827	0	0	0	0	0	2357639	2357700	2359188	2359945	2360215	2360715	0	2361035	0	0	0	0	0	0
2	Exec_Auto	0	14842145	8	0	1	1	3	1	A	1	1	0	2240827	0	0	0	0	0	2367036	2367133	2368455	2369192	2369337	2369837	0	2370158	0	0	0	0	0	0
2	Exec_Auto	0	14842145	9	0	1	3	2	1	A	1	1	0	2240827	0	0	0	0	0	2376159	2376251	2377227	2378120	2378554	2379054	0	2379375	0	0	0	0	0	0
2	Exec_Auto	1	14842145	10	1	0	0	1	0	B	1	0	0	2240827	0	0	0	0	0	2385376	2385439	2386497	2387449	2387706	2388206	0	2388527	0	0	0	0	0	0
2	Exec_Auto	1	14842145	11	0	1	3	1	1	B	0	0	252	2240827	0	0	0	0	0	2394527	2394589	2395205	2396965	2397281	0	0	2400519	0	0	2397319	0	0	0
2	Exec_Auto	1	14842145	11	0	1	3	1	1	B	0	1	0	2240827	0	0	0	0	0	2406519	2406574	2407190	2407669	2407802	0	2408302	2408622	0	0	0	0	0	0
2	Exec_Auto	1	14842145	12	1	0	1	2	0	A	0	1	0	2240827	0	0	0	0	0	2414622	2414714	2415751	2416272	2416448	0	2416948	2417269	0	0	0	0	0	0
2	Exec_Auto	1	14842145	13	0	1	3	1	1	B	0	0	0	2240827	0	0	0	0	0	2423271	2423295	2424021	2424911	2425094	0	2425594	2425914	0	0	0	0	0	0
2	Exec_Auto	1	14842145	14	0	1	3	1	1	B	0	0	0	2240827	0	0	0	0	0	2431915	2431969	2433124	2433704	2433826	0	2434326	2434647	0	0	0	0	0	0
2	Exec_Auto	1	14842145	15	1	0	0	1	0	B	1	1	0	2240827	0	0	0	0	0	2440648	2440712	2441273	2441940	2442346	2442846	0	2443167	0	0	0	0	0	0
2	Exec_Auto	1	14842145	16	0	1	0	3	1	A	1	1	0	2240827	0	0	0	0	0	2449167	2449258	2450706	2451467	2451560	2452060	0	2452381	0	0	0	0	0	0
2	Exec_Auto	1	14842145	17	0	1	0	3	1	A	1	1	0	2240827	0	0	0	0	0	2458382	2458440	2459928	2460436	2460544	2461044	0	2461364	0	0	0	0	0	0
2	Exec_Auto	1	14842145	18	1	0	3	2	0	B	1	1	0	2240827	0	0	0	0	0	2467364	2467437	2468759	2471382	2471576	2472076	0	2472397	0	0	0	0	0	0
2	Exec_Auto	1	14842145	19	1	0	2	1	0	B	1	1	0	2240827	0	0	0	0	0	2478398	2478445	2479421	2483240	2483409	2483909	0	2484231	0	0	0	0	0	0
2	Exec_Auto	0	14842145	0	0	1	2	3	1	A	1	1	0	2490232	0	0	0	0	0	2490263	2490351	2491362	2492067	2492308	2492808	0	2493129	0	0	0	0	0	0
2	Exec_Auto	0	14842145	1	0	1	2	3	1	A	1	0	252	2490232	0	0	0	0	0	2499130	2499177	2500520	2501128	2501342	0	0	2504571	0	0	2501371	0	0	0
2	Exec_Auto	0	14842145	1	0	1	2	3	1		1	0	254	2490232	0	0	0	0	0	2510572	2510602	2511945	0	0	0	0	2525145	0	0	0	0	2521945	0
2	Exec_Auto	0	14842145	1	0	1	2	3	1		1	0	254	2490232	0	0	0	0	0	2531145	2531240	2532583	0	0	0	0	2545783	0	0	0	0	2542583	0
2	Exec_Auto	0	14842145	1	0	1	2	3	1		1	0	254	2490232	0	0	0	0	0	2551785	2551841	2553184	0	0	0	0	2566384	0	0	0	0	2563184	0
2	Exec_Auto	0	14842145	1	0	1	2	3	1		1	0	254	2490232	0	0	0	0	0	2572385	2572410	2573753	0	0	0	0	2586953	0	0	0	0	2583753	0
2	Exec_Auto	0	14842145	1	0	1	2	3	1		1	0	254	2490232	0	0	0	0	0	2592954	2592980	2594323	0	0	0	0	2607523	0	0	0	0	2604323	0
2	Exec_Auto	0	14842145	1	0	1	2	3	1		1	0	253	2490232	0	0	0	0	0	2613523	2613578	2614921	2616595	0	0	0	2629795	0	0	0	2626595	0	0
2	Exec_Auto	0	14842145	1	0	1	2	3	1	A	1	0	0	2490232	0	0	0	0	0	2635795	2827103	2828446	2828814	2828972	2829472	0	2829792	0	0	0	0	0	0
2	Exec_Auto	0	14842145	2	1	0	2	3	0	B	1	0	252	2490232	0	0	0	0	0	2835792	2835844	2837174	2837544	2837727	0	0	2841201	0	0	2838001	0	0	0
2	Exec_Auto	0	14842145	2	1	0	2	3	0	B	1	0	252	2490232	0	0	0	0	0	2847201	2847273	2848603	2849071	2849243	0	0	2852468	0	0	2849268	0	0	0
2	Exec_Auto	0	14842145	2	1	0	2	3	0	B	1	0	252	2490232	0	0	0	0	0	2858468	2858509	2859839	2860328	2860559	0	0	2863783	0	0	2860583	0	0	0
2	Exec_Auto	0	14842145	2	1	0	2	3	0	B	1	1	0	2490232	0	0	0	0	0	2869784	2869858	2871188	2872049	2873077	2873577	0	2873898	0	0	0	0	0	0
2	Exec_Auto	0	14842145	3	1	0	1	3	0	B	1	1	0	2490232	0	0	0	0	0	2879899	2879973	2880536	2881066	2881334	2881834	0	2882155	0	0	0	0	0	0
2	Exec_Auto	0	14842145	4	1	0	2	1	0	B	1	0	0	2490232	0	0	0	0	0	2888156	2888232	2889591	2890093	2890263	2890763	0	2891084	0	0	0	0	0	0
2	Exec_Auto	0	14842145	5	1	0	3	1	0	B	1	1	0	2490232	0	0	0	0	0	2897085	2897130	2898269	2898840	2898984	2899484	0	2899804	0	0	0	0	0	0
2	Exec_Auto	0	14842145	6	0	1	2	0	1	A	1	1	0	2490232	0	0	0	0	0	2905805	2905862	2906891	2907357	2907518	2908018	0	2908339	0	0	0	0	0	0
2	Exec_Auto	0	14842145	7	1	0	0	1	0	B	1	0	0	2490232	0	0	0	0	0	2914340	2914407	2915372	2916062	2916301	2916801	0	2917122	0	0	0	0	0	0
2	Exec_Auto	0	14842145	8	1	0	1	3	0	A	0	1	0	2490232	0	0	0	0	0	2923122	2923176	2924354	2925304	2925526	0	2926026	2926348	0	0	0	0	0	0
2	Exec_Auto	0	14842145	9	0	1	3	1	1	B	0	0	252	2490232	0	0	0	0	0	2932348	2932414	2933594	2934642	2934869	0	0	2938099	0	0	2934899	0	0	0
2	Exec_Auto	0	14842145	9	0	1	3	1	1	B	0	0	0	2490232	0	0	0	0	0	2944099	2952527	2953707	2954284	2954504	0	2955004	2955324	0	0	0	0	0	0
2	Exec_Auto	1	14842145	10	0	1	2	1	1	B	0	1	0	2490232	0	0	0	0	0	2961325	2961394	2962405	2962931	2963068	0	2963568	2963888	0	0	0	0	0	0
2	Exec_Auto	1	14842145	11	1	0	2	1	0	B	1	1	0	2490232	0	0	0	0	0	2969889	2969962	2971305	2971985	2972112	2972612	0	2972932	0	0	0	0	0	0
2	Exec_Auto	1	14842145	12	1	0	3	0	0	B	1	1	0	2490232	0	0	0	0	0	2978932	3037884	3039214	3039639	3039724	3040224	0	3040544	0	0	0	0	0	0
2	Exec_Auto	1	14842145	13	1	0	3	1	0	B	1	1	0	2490232	0	0	0	0	0	3046545	3046620	3047183	3047647	3047807	3048307	0	3048627	0	0	0	0	0	0
2	Exec_Auto	1	14842145	14	1	0	1	3	0	A	0	0	0	2490232	0	0	0	0	0	3054627	3054699	3056058	3056620	3056751	0	3057251	3057571	0	0	0	0	0	0
2	Exec_Auto	1	14842145	15	1	0	1	3	0	A	0	1	0	2490232	0	0	0	0	0	3063572	3063628	3064767	3065325	3065483	0	3065983	3066304	0	0	0	0	0	0
2	Exec_Auto	1	14842145	16	0	1	1	3	1	A	1	1	0	2490232	0	0	0	0	0	3072305	3072368	3073397	3074530	3074651	3075151	0	3075471	0	0	0	0	0	0
2	Exec_Auto	1	14842145	17	0	1	3	0	1	B	0	1	0	2490232	0	0	0	0	0	3081472	3081543	3082508	3083002	3083115	0	3083615	3083936	0	0	0	0	0	0
2	Exec_Auto	1	14842145	18	1	0	1	2	0	A	0	0	0	2490232	0	0	0	0	0	3089937	3090006	3091184	3091787	3091924	0	3092424	3092744	0	0	0	0	0	0
2	Exec_Auto	1	14842145	19	0	1	2	0	1	A	1	1	0	2490232	0	0	0	0	0	3098744	3295403	3296583	3296979	3297137	3297637	0	3297957	0	0	0	0	0	0
2	Exec_Auto	0	14842145	0	0	1	2	0	1	A	1	0	0	3303958	0	0	0	0	0	3303986	3304066	3304900	3305310	3305457	3305957	0	3306279	0	0	0	0	0	0
2	Exec_Auto	0	14842145	1	1	0	0	3	0	B	1	0	252	3303958	0	0	0	0	0	3312280	3312347	3313314	3313782	3314433	0	0	3318074	0	0	3314874	0	0	0
2	Exec_Auto	0	14842145	1	1	0	0	3	0	B	1	0	252	3303958	0	0	0	0	0	3324076	3324120	3325087	3325549	3325727	0	0	3328948	0	0	3325748	0	0	0
2	Exec_Auto	0	14842145	1	1	0	0	3	0	B	1	0	252	3303958	0	0	0	0	0	3334948	3335003	3335970	3336385	3336580	0	0	3339802	0	0	3336602	0	0	0
2	Exec_Auto	0	14842145	1	1	0	0	3	0	B	1	0	0	3303958	0	0	0	0	0	3345804	3345869	3346836	3347831	3348107	3348607	0	3348927	0	0	0	0	0	0
2	Exec_Auto	0	14842145	2	1	0	1	2	0	B	1	0	0	3303958	0	0	0	0	0	3354928	3354994	3356119	3356579	3356722	3357222	0	3357543	0	0	0	0	0	0
2	Exec_Auto	0	14842145	3	1	0	2	0	0	B	1	0	0	3303958	0	0	0	0	0	3363544	3363577	3364337	3364729	3364830	3365330	0	3365650	0	0	0	0	0	0
2	Exec_Auto	0	14842145	4	0	1	0	3	1	A	1	1	0	3303958	0	0	0	0	0	3371650	3371716	3372812	3373204	3373300	3373800	0	3374121	0	0	0	0	0	0
2	Exec_Auto	0	14842145	5	0	1	1	0	1	A	1	1	0	3303958	0	0	0	0	0	3380121	3380200	3381510	3381944	3382091	3382591	0	3382912	0	0	0	0	0	0
2	Exec_Auto	0	14842145	6	0	1	2	0	1	A	1	1	0	3303958	0	0	0	0	0	3388912	3388947	3389635	3390093	3390271	3390771	0	3391091	0	0	0	0	0	0
2	Exec_Auto	0	14842145	7	0	1	1	3	1	A	1	1	0	3303958	0	0	0	0	0	3397091	3397162	3398590	3399061	3399182	3399682	0	3400002	0	0	0	0	0	0
2	Exec_Auto	0	14842145	8	1	0	0	2	0		1	0	255	3303958	0	0	0	0	0	3406002	3451583	0	0	0	0	0	3453194	0	0	0	0	0	3451694
2	Exec_Auto	0	14842145	8	1	0	0	2	0		1	0	255	3303958	0	0	0	0	0	3459194	3480115	0	0	0	0	0	3481772	0	0	0	0	0	3480272
2	Exec_Auto	0	14842145	8	1	0	0	2	0		1	0	255	3303958	0	0	0	0	0	3487772	3490419	0	0	0	0	0	3492219	0	0	0	0	0	3490719
2	Exec_Auto	0	14842145	8	1	0	0	2	0	B	1	1	0	3303958	0	0	0	0	0	3498220	3498287	3499343	3499808	3499919	3500419	0	3500740	0	0	0	0	0	0
2	Exec_Auto	0	14842145	9	0	1	0	3	1	A	1	1	0	3303958	0	0	0	0	0	3506741	3506806	3508244	3508688	3508768	3509268	0	3509589	0	0	0	0	0	0
2	Exec_Auto	1	14842145	10	0	1	0	1	1	B	0	0	0	3303958	0	0	0	0	0	3515592	3515664	3516498	3517018	3517132	0	3517632	3517953	0	0	0	0	0	0
2	Exec_Auto	1	14842145	11	1	0	2	0	0		0	0	255	3303958	0	0	0	0	0	3523954	3571145	0	0	0	0	0	3572698	0	0	0	0	0	3571198
2	Exec_Auto	1	14842145	11	1	0	2	0	0		0	0	255	3303958	0	0	0	0	0	3578698	3578768	0	0	0	0	0	3580614	0	0	0	0	0	3579114
2	Exec_Auto	1	14842145	11	1	0	2	0	0		0	0	255	3303958	0	0	0	0	0	3586615	3889214	0	0	0	0	0	3890798	0	0	0	0	0	3889298
2	Exec_Auto	1	14842145	11	1	0	2	0	0	B	1	1	0	3303958	0	0	0	0	0	3896799	3897781	3898748	3899225	3899574	3900074	0	3900395	0	0	0	0	0	0
2	Exec_Auto	1	14842145	12	1	0	0	1	0	B	1	1	0	3303958	0	0	0	0	0	3906396	3906463	3907588	3908152	3908283	3908783	0	3909104	0	0	0	0	0	0
2	Exec_Auto	1	14842145	13	1	0	3	0	0	B	1	0	0	3303958	0	0	0	0	0	3915104	3915183	3915943	3916436	3916513	3917013	0	3917334	0	0	0	0	0	0
2	Exec_Auto	1	14842145	14	0	1	1	0	1		1	0	255	3303958	0	0	0	0	0	3923336	3932584	0	0	0	0	0	3934295	0	0	0	0	0	3932795
2	Exec_Auto	1	14842145	14	0	1	1	0	1	A	1	1	0	3303958	0	0	0	0	0	3940296	3940360	3941456	3942123	3942265	3942765	0	3943086	0	0	0	0	0	0
2	Exec_Auto	1	14842145	15	1	0	3	0	0	A	0	0	0	3303958	0	0	0	0	0	3949086	3949160	3950470	3951183	3951768	0	3952268	3952589	0	0	0	0	0	0
2	Exec_Auto	1	14842145	16	0	1	2	1	1	B	0	0	0	3303958	0	0	0	0	0	3958589	3958659	3959347	3960055	3960390	0	3960890	3961210	0	0	0	0	0	0
2	Exec_Auto	1	14842145	17	0	1	2	0	1	B	0	0	0	3303958	0	0	0	0	0	3967210	3967285	3968713	3969488	3969614	0	3970114	3970435	0	0	0	0	0	0
2	Exec_Auto	1	14842145	18	1	0	2	1	0		0	0	255	3303958	0	0	0	0	0	3976436	3976489	0	0	0	0	0	3978672	0	0	0	0	0	3977172
2	Exec_Auto	1	14842145	18	1	0	2	1	0	A	0	1	0	3303958	0	0	0	0	0	3984672	3984733	3985789	3986401	3986630	0	3987130	3987451	0	0	0	0	0	0
2	Exec_Auto	1	14842145	19	0	1	3	1	1	B	0	0	0	3303958	0	0	0	0	0	3993452	3993503	3994941	3995506	3995771	0	3996271	3996592	0	0	0	0	0	0
