# Supplementary material for: A Computational Model of Dual Competition between the Basal Ganglia and the Cortex
Source: eNeuro. 2019 Jan 4;5(6):ENEURO.0339-17.2018. doi: 10.1523/ENEURO.0339-17.2018 (PMC6325557; doi:10.1523/ENEURO.0339-17.2018)
Supplement: Supplementary 1 — Supplementary Model Codes. Download Supplementary 1, ZIP file [file sup_enu-eN-TNC-0339-17-s02.zip › one-critic-two-actors-1.2/experiments/data/experimental/D1-muscimol-D2-saline/France/20150729_140152FrINB.txt]

Task	Typ of Try	FT/ST	Begin launch	Num Try	Num CibleA	Num CibleB	Pos CibleA	Pos CibleB	%RecA_>_B	Target Choice	Good Choice	Reward	Num error	E0	E10	E20	E30	E100	E40	E15	E25	E35	E45	E55	E105	E115	E200	E250	E251	E252	E253	E254	E255
2	Exec_Auto	0	13761305	0	1	0	0	3	0		0	0	251	38023	0	0	0	0	0	38032	38110	39291	40105	42446	0	0	46719	0	43519	0	0	0	0
2	Exec_Auto	0	13761305	0	1	0	0	3	0	A	0	0	252	38023	0	0	0	0	0	52720	52765	53946	54574	54706	0	0	57932	0	0	54732	0	0	0
2	Exec_Auto	0	13761305	0	1	0	0	3	0	A	0	0	252	38023	0	0	0	0	0	63933	64006	65187	65691	65870	0	0	69108	0	0	65908	0	0	0
2	Exec_Auto	0	13761305	0	1	0	0	3	0	A	0	0	252	38023	0	0	0	0	0	75108	75180	76361	76956	77139	0	0	80391	0	0	77191	0	0	0
2	Exec_Auto	0	13761305	0	1	0	0	3	0	B	1	0	0	38023	0	0	0	0	0	86391	86420	87601	88537	92912	93985	0	94165	0	0	0	0	0	0
2	Exec_Auto	0	13761305	1	0	1	1	3	1	A	1	1	0	38023	0	0	0	0	0	100167	100211	100955	101401	102727	103619	0	103799	0	0	0	0	0	0
2	Exec_Auto	0	13761305	2	0	1	3	2	1	A	1	1	0	38023	0	0	0	0	0	109800	109860	111095	111619	111919	113270	0	113451	0	0	0	0	0	0
2	Exec_Auto	0	13761305	3	0	1	0	3	1	A	1	1	0	38023	0	0	0	0	0	119451	119473	120592	121040	121212	122599	0	122779	0	0	0	0	0	0
2	Exec_Auto	0	13761305	4	0	1	2	3	1	A	1	1	0	38023	0	0	0	0	0	128779	128820	129742	130204	130789	131394	0	131574	0	0	0	0	0	0
2	Exec_Auto	0	13761305	5	0	1	3	1	1	A	1	0	252	38023	0	0	0	0	0	137576	137641	138716	139188	139540	0	0	143689	0	0	140489	0	0	0
2	Exec_Auto	0	13761305	5	0	1	3	1	1	B	0	0	0	38023	0	0	0	0	0	149689	149773	150848	151327	151527	0	152719	152899	0	0	0	0	0	0
2	Exec_Auto	0	13761305	6	1	0	2	3	0	B	1	1	0	38023	0	0	0	0	0	158899	158976	160439	160891	161009	161961	0	162142	0	0	0	0	0	0
2	Exec_Auto	0	13761305	7	0	1	0	3	1	A	1	1	0	38023	0	0	0	0	0	168142	168202	169361	169872	169929	170778	0	170959	0	0	0	0	0	0
2	Exec_Auto	0	13761305	8	0	1	0	1	1	A	1	0	0	38023	0	0	0	0	0	176959	177004	178161	178579	178678	179856	0	180036	0	0	0	0	0	0
2	Exec_Auto	0	13761305	9	0	1	3	1	1	A	1	1	0	38023	0	0	0	0	0	186036	186078	187019	187518	187577	188624	0	188804	0	0	0	0	0	0
2	Exec_Auto	1	13761305	10	0	1	2	3	1		0	0	251	38023	0	0	0	0	0	194805	194857	196039	196772	196879	0	0	201152	0	197952	0	0	0	0
2	Exec_Auto	1	13761305	10	0	1	2	3	1	B	0	0	0	38023	0	0	0	0	0	207153	207205	208386	208904	209066	0	210139	210320	0	0	0	0	0	0
2	Exec_Auto	1	13761305	11	1	0	1	0	0	A	0	0	0	38023	0	0	0	0	0	216320	216398	217142	217558	217687	0	218579	218759	0	0	0	0	0	0
2	Exec_Auto	1	13761305	12	1	0	0	2	0	A	0	0	0	38023	0	0	0	0	0	224760	224826	226061	226497	226561	0	227912	228092	0	0	0	0	0	0
2	Exec_Auto	1	13761305	13	0	1	0	1	1	B	0	0	0	38023	0	0	0	0	0	234093	234128	235247	235659	235783	0	237170	237352	0	0	0	0	0	0
2	Exec_Auto	1	13761305	14	1	0	1	3	0	A	0	0	0	38023	0	0	0	0	0	243352	243416	244338	244779	244887	0	245492	245673	0	0	0	0	0	0
2	Exec_Auto	1	13761305	15	1	0	2	0	0	B	1	0	0	38023	0	0	0	0	0	251673	251732	252807	253286	253358	254550	0	254730	0	0	0	0	0	0
2	Exec_Auto	1	13761305	16	0	1	0	3	1	A	1	1	0	38023	0	0	0	0	0	260730	260775	262238	262672	262782	263734	0	263914	0	0	0	0	0	0
2	Exec_Auto	1	13761305	17	0	1	3	2	1	A	1	0	0	38023	0	0	0	0	0	269914	269991	271150	271968	272043	272892	0	273072	0	0	0	0	0	0
2	Exec_Auto	1	13761305	18	1	0	3	0	0	B	1	0	0	38023	0	0	0	0	0	279072	279144	280301	280721	280802	281980	0	282160	0	0	0	0	0	0
2	Exec_Auto	1	13761305	19	0	1	1	2	1	A	1	0	0	38023	0	0	0	0	0	288160	288210	289151	289602	289707	290754	0	290935	0	0	0	0	0	0
2	Exec_Auto	0	13761305	0	1	0	3	2	0	B	1	1	0	296936	0	0	0	0	0	296957	297008	297834	298254	298330	299602	0	299784	0	0	0	0	0	0
2	Exec_Auto	0	13761305	1	1	0	1	2	0	B	1	1	0	296936	0	0	0	0	0	305784	305821	306634	307131	307251	308121	0	308301	0	0	0	0	0	0
2	Exec_Auto	0	13761305	2	0	1	2	0	1	A	1	1	0	296936	0	0	0	0	0	314302	314355	315845	316240	316357	317656	0	317837	0	0	0	0	0	0
2	Exec_Auto	0	13761305	3	0	1	2	0	1	A	1	1	0	296936	0	0	0	0	0	323837	323908	325278	325672	325778	326695	0	326876	0	0	0	0	0	0
2	Exec_Auto	0	13761305	4	0	1	0	2	1	A	1	1	0	296936	0	0	0	0	0	332877	332912	333783	334234	334306	334969	0	335150	0	0	0	0	0	0
2	Exec_Auto	0	13761305	5	1	0	1	0	0	B	1	1	0	296936	0	0	0	0	0	341151	341208	342556	343030	343095	344255	0	344436	0	0	0	0	0	0
2	Exec_Auto	0	13761305	6	0	1	0	2	1	A	1	0	0	296936	0	0	0	0	0	350436	350515	351452	351872	351923	352845	0	353025	0	0	0	0	0	0
2	Exec_Auto	0	13761305	7	0	1	2	3	1	A	1	0	0	296936	0	0	0	0	0	359026	359071	359904	360389	360462	361131	0	361312	0	0	0	0	0	0
2	Exec_Auto	0	13761305	8	0	1	0	2	1	A	1	1	0	296936	0	0	0	0	0	367313	367364	368371	368821	368904	369539	0	369719	0	0	0	0	0	0
2	Exec_Auto	0	13761305	9	0	1	3	0	1	A	1	1	0	296936	0	0	0	0	0	375720	375799	377073	377608	377725	379035	0	379215	0	0	0	0	0	0
2	Exec_Auto	1	13761305	10	1	0	0	3	0	A	0	0	0	296936	0	0	0	0	0	385215	385262	386088	386529	386620	0	387892	388074	0	0	0	0	0	0
2	Exec_Auto	1	13761305	11	1	0	0	2	0	A	0	0	0	296936	0	0	0	0	0	394074	394123	394936	395414	395546	0	396416	396597	0	0	0	0	0	0
2	Exec_Auto	1	13761305	12	1	0	0	1	0	B	1	1	0	296936	0	0	0	0	0	402599	402627	404117	404575	404685	405984	0	406164	0	0	0	0	0	0
2	Exec_Auto	1	13761305	13	1	0	3	1	0	B	1	1	0	296936	0	0	0	0	0	412164	412215	413585	414048	414132	415049	0	415230	0	0	0	0	0	0
2	Exec_Auto	1	13761305	14	1	0	0	2	0	B	1	0	0	296936	0	0	0	0	0	421230	421318	422189	422755	422925	423588	0	423768	0	0	0	0	0	0
2	Exec_Auto	1	13761305	15	0	1	2	1	1	A	1	1	0	296936	0	0	0	0	0	429769	429812	431160	431585	431711	432871	0	433052	0	0	0	0	0	0
2	Exec_Auto	1	13761305	16	0	1	1	3	1	A	1	0	0	296936	0	0	0	0	0	439052	439112	440049	440560	440671	441593	0	441774	0	0	0	0	0	0
2	Exec_Auto	1	13761305	17	1	0	0	1	0	B	1	0	0	296936	0	0	0	0	0	447775	447800	448633	449123	449228	449897	0	450078	0	0	0	0	0	0
2	Exec_Auto	1	13761305	18	0	1	2	3	1	A	1	1	0	296936	0	0	0	0	0	456078	456181	457188	457686	457786	458421	0	458601	0	0	0	0	0	0
2	Exec_Auto	1	13761305	19	0	1	0	1	1	A	1	1	0	296936	0	0	0	0	0	464601	464681	465955	466750	466850	468160	0	468340	0	0	0	0	0	0
2	Exec_Auto	0	13761305	0	0	1	3	0	1	A	1	0	0	474341	0	0	0	0	0	474404	474479	475977	476362	476436	477513	0	477694	0	0	0	0	0	0
2	Exec_Auto	0	13761305	1	1	0	1	0	0	B	1	1	0	474341	0	0	0	0	0	483695	483788	484727	485145	485232	486340	0	486520	0	0	0	0	0	0
2	Exec_Auto	0	13761305	2	1	0	1	2	0	B	1	1	0	474341	0	0	0	0	0	492521	492560	493140	493610	493692	494619	0	494799	0	0	0	0	0	0
2	Exec_Auto	0	13761305	3	1	0	1	3	0	B	1	1	0	474341	0	0	0	0	0	500799	500870	501790	502164	502237	503190	0	503371	0	0	0	0	0	0
2	Exec_Auto	0	13761305	4	0	1	3	2	1	A	1	1	0	474341	0	0	0	0	0	509371	509392	510672	511103	511188	512423	0	512603	0	0	0	0	0	0
2	Exec_Auto	0	13761305	5	1	0	3	0	0	B	1	0	0	474341	0	0	0	0	0	518604	518652	519821	520221	520310	521310	0	521490	0	0	0	0	0	0
2	Exec_Auto	0	13761305	6	0	1	1	3	1	A	1	1	0	474341	0	0	0	0	0	527490	527537	528606	529017	529138	530019	0	530200	0	0	0	0	0	0
2	Exec_Auto	0	13761305	7	0	1	3	2	1	A	1	1	0	474341	0	0	0	0	0	536201	536218	537703	538260	538378	539182	0	539363	0	0	0	0	0	0
2	Exec_Auto	0	13761305	8	0	1	3	2	1	A	1	1	0	474341	0	0	0	0	0	545364	545402	546431	546863	546937	548141	0	548321	0	0	0	0	0	0
2	Exec_Auto	0	13761305	9	0	1	1	0	1	A	1	1	0	474341	0	0	0	0	0	554321	554375	555598	556025	556124	557105	0	557287	0	0	0	0	0	0
2	Exec_Auto	1	13761305	10	1	0	2	0	0	B	1	1	0	474341	0	0	0	0	0	563287	563324	564822	565358	565428	566505	0	566686	0	0	0	0	0	0
2	Exec_Auto	1	13761305	11	1	0	3	0	0	B	1	1	0	474341	0	0	0	0	0	572686	572708	573647	574155	574195	575303	0	575483	0	0	0	0	0	0
2	Exec_Auto	1	13761305	12	0	1	1	3	1	A	1	1	0	474341	0	0	0	0	0	581483	581507	582087	582530	582632	583559	0	583739	0	0	0	0	0	0
2	Exec_Auto	1	13761305	13	1	0	0	3	0	B	1	1	0	474341	0	0	0	0	0	589740	589797	590717	591280	591459	592412	0	592592	0	0	0	0	0	0
2	Exec_Auto	1	13761305	14	0	1	1	0	1	A	1	1	0	474341	0	0	0	0	0	598592	598643	599923	600392	600515	601750	0	601930	0	0	0	0	0	0
2	Exec_Auto	1	13761305	15	1	0	0	2	0	B	1	1	0	474341	0	0	0	0	0	607930	608018	609187	609685	609815	610815	0	610995	0	0	0	0	0	0
2	Exec_Auto	1	13761305	16	1	0	2	3	0	B	1	0	0	474341	0	0	0	0	0	616995	617044	618113	618571	618661	619542	0	619722	0	0	0	0	0	0
2	Exec_Auto	1	13761305	17	1	0	0	2	0	B	1	0	0	474341	0	0	0	0	0	625723	625770	627255	627820	627944	628748	0	628929	0	0	0	0	0	0
2	Exec_Auto	1	13761305	18	1	0	0	3	0	A	0	0	0	474341	0	0	0	0	0	634929	634981	636010	636464	636547	0	637751	637932	0	0	0	0	0	0
2	Exec_Auto	1	13761305	19	1	0	2	3	0	B	1	1	0	474341	0	0	0	0	0	643932	644002	645225	645841	645922	646903	0	647084	0	0	0	0	0	0
2	Exec_Auto	0	13761305	0	0	1	2	0	1	A	1	1	0	653085	0	0	0	0	0	653111	653178	654069	654494	654609	655411	0	655593	0	0	0	0	0	0
2	Exec_Auto	0	13761305	1	0	1	1	2	1	A	1	1	0	653085	0	0	0	0	0	661593	661644	662603	663003	663115	664067	0	664248	0	0	0	0	0	0
2	Exec_Auto	0	13761305	2	0	1	0	3	1	A	1	1	0	653085	0	0	0	0	0	670249	670286	671392	671842	671907	673133	0	673313	0	0	0	0	0	0
2	Exec_Auto	0	13761305	3	0	1	0	3	1	A	1	0	0	653085	0	0	0	0	0	679313	679368	680763	681239	681296	682543	0	682723	0	0	0	0	0	0
2	Exec_Auto	0	13761305	4	1	0	3	0	0	B	1	1	0	653085	0	0	0	0	0	688723	688775	690032	690445	690544	691490	0	691670	0	0	0	0	0	0
2	Exec_Auto	0	13761305	5	1	0	0	3	0	B	1	0	0	653085	0	0	0	0	0	697670	697694	698728	699178	699267	700331	0	700511	0	0	0	0	0	0
2	Exec_Auto	0	13761305	6	1	0	3	2	0	B	1	0	0	653085	0	0	0	0	0	706511	706571	707313	707696	707777	708911	0	709091	0	0	0	0	0	0
2	Exec_Auto	0	13761305	7	1	0	0	1	0	B	1	0	0	653085	0	0	0	0	0	715091	715123	715974	716402	716479	717285	0	717466	0	0	0	0	0	0
2	Exec_Auto	0	13761305	8	1	0	2	1	0	B	1	1	0	653085	0	0	0	0	0	723469	723536	724300	724687	724793	725725	0	725906	0	0	0	0	0	0
2	Exec_Auto	0	13761305	9	1	0	3	1	0	B	1	1	0	653085	0	0	0	0	0	731907	731964	732842	733296	733388	734712	0	734892	0	0	0	0	0	0
2	Exec_Auto	1	13761305	10	1	0	2	0	0	B	1	1	0	653085	0	0	0	0	0	740892	740964	741855	742369	742448	743250	0	743432	0	0	0	0	0	0
2	Exec_Auto	1	13761305	11	0	1	2	0	1	A	1	1	0	653085	0	0	0	0	0	749432	749499	750458	751211	751345	752297	0	752477	0	0	0	0	0	0
2	Exec_Auto	1	13761305	12	0	1	3	1	1	A	1	1	0	653085	0	0	0	0	0	758478	758514	759620	760086	760196	761422	0	761603	0	0	0	0	0	0
2	Exec_Auto	1	13761305	13	1	0	1	0	0	B	1	0	0	653085	0	0	0	0	0	767604	767646	769041	769519	769595	770842	0	771022	0	0	0	0	0	0
2	Exec_Auto	1	13761305	14	0	1	3	1	1	B	0	1	0	653085	0	0	0	0	0	777023	777104	778361	778768	778895	0	779841	780021	0	0	0	0	0	0
2	Exec_Auto	1	13761305	15	1	0	0	3	0	A	0	1	0	653085	0	0	0	0	0	786023	786092	787126	787700	787784	0	788848	789028	0	0	0	0	0	0
2	Exec_Auto	1	13761305	16	1	0	0	2	0	B	1	1	0	653085	0	0	0	0	0	795029	795086	795828	796315	796416	797550	0	797731	0	0	0	0	0	0
2	Exec_Auto	1	13761305	17	1	0	3	2	0	B	1	1	0	653085	0	0	0	0	0	803731	803793	804644	805104	805199	806005	0	806185	0	0	0	0	0	0
2	Exec_Auto	1	13761305	18	0	1	2	3	1	A	1	1	0	653085	0	0	0	0	0	812186	812257	813021	813488	813601	814533	0	814713	0	0	0	0	0	0
2	Exec_Auto	1	13761305	19	1	0	2	0	0	B	1	1	0	653085	0	0	0	0	0	820713	820746	821624	822132	822186	823510	0	823691	0	0	0	0	0	0
2	Exec_Auto	0	13761305	0	1	0	2	3	0	B	1	1	0	829692	0	0	0	0	0	829704	829801	830999	831418	831517	832997	0	833178	0	0	0	0	0	0
2	Exec_Auto	0	13761305	1	0	1	1	3	1	A	1	0	0	829692	0	0	0	0	0	839179	839231	839912	840305	840408	841398	0	841578	0	0	0	0	0	0
2	Exec_Auto	0	13761305	2	0	1	1	2	1	A	1	1	0	829692	0	0	0	0	0	847578	847601	848247	848644	848731	850151	0	850331	0	0	0	0	0	0
2	Exec_Auto	0	13761305	3	1	0	2	3	0	B	1	1	0	829692	0	0	0	0	0	856331	856399	857562	858029	858114	859031	0	859212	0	0	0	0	0	0
2	Exec_Auto	0	13761305	4	1	0	3	1	0	B	1	0	0	829692	0	0	0	0	0	865213	865277	866564	866959	867081	868040	0	868220	0	0	0	0	0	0
2	Exec_Auto	0	13761305	5	0	1	3	0	1	A	1	1	0	829692	0	0	0	0	0	874221	874246	874873	875337	875384	876697	0	876878	0	0	0	0	0	0
2	Exec_Auto	0	13761305	6	1	0	3	0	0	B	1	1	0	829692	0	0	0	0	0	882878	882929	883900	884266	884372	885210	0	885391	0	0	0	0	0	0
2	Exec_Auto	0	13761305	7	0	1	0	2	1	A	1	1	0	829692	0	0	0	0	0	891392	891447	892810	893231	893321	893834	0	894014	0	0	0	0	0	0
2	Exec_Auto	0	13761305	8	1	0	3	2	0	B	1	1	0	829692	0	0	0	0	0	900015	900071	901240	901658	901771	902587	0	902768	0	0	0	0	0	0
2	Exec_Auto	0	13761305	9	1	0	0	2	0	B	1	1	0	829692	0	0	0	0	0	908768	908851	910115	910588	910710	911312	0	911493	0	0	0	0	0	0
2	Exec_Auto	1	13761305	10	1	0	3	2	0	B	1	1	0	829692	0	0	0	0	0	917493	917548	918746	919294	919379	920859	0	921040	0	0	0	0	0	0
2	Exec_Auto	1	13761305	11	0	1	2	3	1	A	1	1	0	829692	0	0	0	0	0	927041	927106	927787	928324	928425	929415	0	929595	0	0	0	0	0	0
2	Exec_Auto	1	13761305	12	1	0	3	2	0	B	1	1	0	829692	0	0	0	0	0	935595	935670	936316	936790	936871	938291	0	938472	0	0	0	0	0	0
2	Exec_Auto	1	13761305	13	1	0	2	3	0	B	1	1	0	829692	0	0	0	0	0	944472	944527	945690	946176	946284	947201	0	947381	0	0	0	0	0	0
2	Exec_Auto	1	13761305	14	0	1	0	3	1	A	1	1	0	829692	0	0	0	0	0	953381	953443	954730	955184	955262	956221	0	956401	0	0	0	0	0	0
2	Exec_Auto	1	13761305	15	1	0	3	0	0	B	1	1	0	829692	0	0	0	0	0	962401	962444	963071	963596	963647	964960	0	965140	0	0	0	0	0	0
2	Exec_Auto	1	13761305	16	0	1	3	1	1	A	1	1	0	829692	0	0	0	0	0	971140	971216	972187	972703	972959	973797	0	973977	0	0	0	0	0	0
2	Exec_Auto	1	13761305	17	1	0	2	1	0	B	1	1	0	829692	0	0	0	0	0	979978	980013	981376	981910	982014	982527	0	982708	0	0	0	0	0	0
2	Exec_Auto	1	13761305	18	0	1	2	0	1	A	1	0	0	829692	0	0	0	0	0	988709	988782	989951	990518	990663	991479	0	991659	0	0	0	0	0	0
2	Exec_Auto	1	13761305	19	0	1	1	2	1	A	1	1	0	829692	0	0	0	0	0	997659	997722	998986	999437	999530	1000132	0	1000312	0	0	0	0	0	0
2	Exec_Auto	0	13761305	0	0	1	2	1	1	A	1	1	0	1006313	0	0	0	0	0	1006379	1006460	1007758	1008143	1008248	1009368	0	1009548	0	0	0	0	0	0
2	Exec_Auto	0	13761305	1	1	0	2	0	0	B	1	0	0	1006313	0	0	0	0	0	1015549	1015602	1016983	1017442	1017496	1018140	0	1018321	0	0	0	0	0	0
2	Exec_Auto	0	13761305	2	0	1	0	3	1	A	1	1	0	1006313	0	0	0	0	0	1024322	1024392	1025088	1025493	1025578	1026509	0	1026689	0	0	0	0	0	0
2	Exec_Auto	0	13761305	3	0	1	1	3	1	A	1	0	0	1006313	0	0	0	0	0	1032689	1032717	1033615	1034047	1034158	1035089	0	1035270	0	0	0	0	0	0
2	Exec_Auto	0	13761305	4	1	0	1	0	0	B	1	1	0	1006313	0	0	0	0	0	1041271	1041293	1042363	1042755	1042852	1044071	0	1044252	0	0	0	0	0	0
2	Exec_Auto	0	13761305	5	1	0	3	0	0	B	1	1	0	1006313	0	0	0	0	0	1050253	1050284	1050807	1051283	1051367	1052271	0	1052451	0	0	0	0	0	0
2	Exec_Auto	0	13761305	6	0	1	0	3	1	A	1	1	0	1006313	0	0	0	0	0	1058451	1058496	1059695	1060169	1060562	1061353	0	1061534	0	0	0	0	0	0
2	Exec_Auto	0	13761305	7	1	0	0	2	0	B	1	1	0	1006313	0	0	0	0	0	1067535	1067557	1068218	1068679	1068770	1069503	0	1069684	0	0	0	0	0	0
2	Exec_Auto	0	13761305	8	1	0	2	3	0	B	1	1	0	1006313	0	0	0	0	0	1075684	1075729	1076735	1077141	1077197	1078395	0	1078575	0	0	0	0	0	0
2	Exec_Auto	0	13761305	9	1	0	0	1	0	B	1	1	0	1006313	0	0	0	0	0	1084576	1084650	1085161	1085571	1085654	1086400	0	1086581	0	0	0	0	0	0
2	Exec_Auto	1	13761305	10	1	0	3	1	0	B	1	0	0	1006313	0	0	0	0	0	1092584	1092661	1093959	1094411	1094546	1095666	0	1095847	0	0	0	0	0	0
2	Exec_Auto	1	13761305	11	0	1	3	2	1	A	1	1	0	1006313	0	0	0	0	0	1101847	1101881	1103262	1103785	1103867	1104511	0	1104693	0	0	0	0	0	0
2	Exec_Auto	1	13761305	12	1	0	0	3	0	B	1	1	0	1006313	0	0	0	0	0	1110695	1110728	1111424	1112061	1112130	1113061	0	1113242	0	0	0	0	0	0
2	Exec_Auto	1	13761305	13	1	0	1	0	0	B	1	1	0	1006313	0	0	0	0	0	1119242	1119282	1120180	1120760	1120852	1121783	0	1121964	0	0	0	0	0	0
2	Exec_Auto	1	13761305	14	1	0	1	2	0	B	1	1	0	1006313	0	0	0	0	0	1127964	1128037	1129107	1129556	1129666	1130885	0	1131066	0	0	0	0	0	0
2	Exec_Auto	1	13761305	15	0	1	0	3	1	A	1	1	0	1006313	0	0	0	0	0	1137067	1137128	1137651	1138165	1138217	1139121	0	1139303	0	0	0	0	0	0
2	Exec_Auto	1	13761305	16	0	1	0	3	1	A	1	1	0	1006313	0	0	0	0	0	1145304	1145359	1146558	1147050	1147138	1147929	0	1148110	0	0	0	0	0	0
2	Exec_Auto	1	13761305	17	1	0	3	0	0	B	1	1	0	1006313	0	0	0	0	0	1154110	1154163	1154824	1155327	1155434	1156167	0	1156347	0	0	0	0	0	0
2	Exec_Auto	1	13761305	18	1	0	2	0	0	B	1	1	0	1006313	0	0	0	0	0	1162348	1162413	1163419	1163880	1163974	1165172	0	1165353	0	0	0	0	0	0
2	Exec_Auto	1	13761305	19	0	1	1	3	1	A	1	1	0	1006313	0	0	0	0	0	1171353	1171398	1171909	1172400	1172495	1173241	0	1173421	0	0	0	0	0	0
