# Supplementary material for: A Computational Model of Dual Competition between the Basal Ganglia and the Cortex
Source: eNeuro. 2019 Jan 4;5(6):ENEURO.0339-17.2018. doi: 10.1523/ENEURO.0339-17.2018 (PMC6325557; doi:10.1523/ENEURO.0339-17.2018)
Supplement: Supplementary 1 — Supplementary Model Codes. Download Supplementary 1, ZIP file [file sup_enu-eN-TNC-0339-17-s02.zip › one-critic-two-actors-1.2/experiments/data/experimental/D1-muscimol-D2-saline/France/20150904_155756FrIB.txt]

Task	Typ of Try	FT/ST	Begin launch	Num Try	Num CibleA	Num CibleB	Pos CibleA	Pos CibleB	%RecA_>_B	Target Choice	Good Choice	Reward	Num error	E0	E10	E20	E30	E100	E40	E15	E25	E35	E45	E55	E105	E115	E200	E250	E251	E252	E253	E254	E255
2	Exec_Auto	0	5391275	0	1	0	0	3	0	B	1	1	0	1218418	0	0	0	0	0	1218425	1218507	1219970	1220576	1220721	1221769	0	1222009	0	0	0	0	0	0
2	Exec_Auto	0	5391275	1	0	1	2	3	1	A	1	0	0	1218418	0	0	0	0	0	1228010	1228081	1228785	1229281	1229698	1230597	0	1230837	0	0	0	0	0	0
2	Exec_Auto	0	5391275	2	1	0	3	1	0	B	1	1	0	1218418	0	0	0	0	0	1236838	1236874	1237561	1238023	1238331	1239523	0	1239763	0	0	0	0	0	0
2	Exec_Auto	0	5391275	3	0	1	2	1	1	A	1	1	0	1218418	0	0	0	0	0	1245764	1245835	1246824	1247259	1247552	1248564	0	1248807	0	0	0	0	0	0
2	Exec_Auto	0	5391275	4	0	1	1	3	1	A	1	1	0	1218418	0	0	0	0	0	1254807	1254897	1255946	1256454	1256680	1257219	0	1257460	0	0	0	0	0	0
2	Exec_Auto	0	5391275	5	1	0	3	0	0	B	1	1	0	1218418	0	0	0	0	0	1263463	1263510	1264255	1264736	1264888	1265654	0	1265895	0	0	0	0	0	0
2	Exec_Auto	0	5391275	6	0	1	1	3	1	A	1	1	0	1218418	0	0	0	0	0	1271895	1272632	1273475	1273886	1274009	1275446	0	1275687	0	0	0	0	0	0
2	Exec_Auto	0	5391275	7	1	0	1	0	0	B	1	1	0	1218418	0	0	0	0	0	1281687	1281766	1283068	1283626	1283706	1284499	0	1284741	0	0	0	0	0	0
2	Exec_Auto	0	5391275	8	1	0	0	2	0	B	1	1	0	1218418	0	0	0	0	0	1290741	1290791	1292038	1292507	1292687	1293994	0	1294234	0	0	0	0	0	0
2	Exec_Auto	0	5391275	9	0	1	2	3	1	A	1	1	0	1218418	0	0	0	0	0	1300234	1300264	1300952	1301577	1301734	1303151	0	1303392	0	0	0	0	0	0
2	Exec_Auto	1	5391275	10	1	0	0	2	0	A	0	0	0	1218418	0	0	0	0	0	1309393	1309454	1310917	1311827	1311890	0	1312938	1313178	0	0	0	0	0	0
2	Exec_Auto	1	5391275	11	1	0	0	1	0	A	0	1	0	1218418	0	0	0	0	0	1319179	1319221	1319925	1320610	1320728	0	1321627	1321868	0	0	0	0	0	0
2	Exec_Auto	1	5391275	12	1	0	0	1	0	A	0	1	0	1218418	0	0	0	0	0	1327869	1327918	1328605	1329306	1329437	0	1330629	1330869	0	0	0	0	0	0
2	Exec_Auto	1	5391275	13	1	0	3	2	0	A	0	0	0	1218418	0	0	0	0	0	1336870	1336915	1337904	1338465	1338623	0	1339635	1339876	0	0	0	0	0	0
2	Exec_Auto	1	5391275	14	1	0	0	3	0	A	0	0	0	1218418	0	0	0	0	0	1345877	1345915	1346964	1347615	1347723	0	1348262	1348502	0	0	0	0	0	0
2	Exec_Auto	1	5391275	15	0	1	3	2	0	B	1	1	0	1218418	0	0	0	0	0	1354504	1354549	1355294	1356043	1356301	1357067	0	1357308	0	0	0	0	0	0
2	Exec_Auto	1	5391275	16	1	0	2	3	0	A	0	0	0	1218418	0	0	0	0	0	1363308	1363370	1364213	1364789	1364949	0	1366386	1366627	0	0	0	0	0	0
2	Exec_Auto	1	5391275	17	0	1	1	0	0	A	0	0	0	1218418	0	0	0	0	0	1372628	1372700	1374002	1374727	1374952	0	1375745	1375985	0	0	0	0	0	0
2	Exec_Auto	1	5391275	18	1	0	3	1	0	B	1	0	252	1218418	0	0	0	0	0	1381986	1382026	1383273	1383822	1384057	0	0	1387273	0	0	1384073	0	0	0
2	Exec_Auto	1	5391275	18	1	0	3	1	0	B	1	0	0	1218418	0	0	0	0	0	1393273	1393341	1394588	1395180	1395570	1396877	0	1397117	0	0	0	0	0	0
2	Exec_Auto	1	5391275	19	0	1	2	0	0	B	1	0	0	1218418	0	0	0	0	0	1403118	1403188	1403876	1404572	1404681	1406098	0	1406338	0	0	0	0	0	0
2	Exec_Auto	0	5391275	0	0	1	3	0	1	A	1	1	0	1424731	0	0	0	0	0	1424737	1424818	1425871	1426264	1426401	1426918	0	1427158	0	0	0	0	0	0
2	Exec_Auto	0	5391275	1	0	1	0	2	1	A	1	0	0	1424731	0	0	0	0	0	1433159	1433228	1434078	1434681	1434782	1436000	0	1436241	0	0	0	0	0	0
2	Exec_Auto	0	5391275	2	1	0	2	3	0	B	1	0	0	1424731	0	0	0	0	0	1442242	1442286	1443582	1444107	1444281	1445719	0	1445959	0	0	0	0	0	0
2	Exec_Auto	0	5391275	3	1	0	1	3	0	B	1	1	0	1424731	0	0	0	0	0	1451959	1452007	1452716	1453256	1453453	1454703	0	1454943	0	0	0	0	0	0
2	Exec_Auto	0	5391275	4	1	0	0	2	0	B	1	0	0	1424731	0	0	0	0	0	1460944	1461002	1461806	1462271	1462445	1463893	0	1464134	0	0	0	0	0	0
2	Exec_Auto	0	5391275	5	1	0	0	3	0	B	1	1	0	1424731	0	0	0	0	0	1470134	1470156	1470672	1471154	1471347	1472141	0	1472382	0	0	0	0	0	0
2	Exec_Auto	0	5391275	6	0	1	3	1	1	A	1	1	0	1424731	0	0	0	0	0	1478382	1478445	1479254	1479766	1479939	1481401	0	1481642	0	0	0	0	0	0
2	Exec_Auto	0	5391275	7	0	1	0	3	1	A	1	0	0	1424731	0	0	0	0	0	1487642	1487690	1488750	1489245	1489342	1490737	0	1490977	0	0	0	0	0	0
2	Exec_Auto	0	5391275	8	1	0	2	3	0	B	1	0	0	1424731	0	0	0	0	0	1496978	1497044	1497689	1498217	1498446	1499651	0	1499891	0	0	0	0	0	0
2	Exec_Auto	0	5391275	9	1	0	2	1	0	B	1	1	0	1424731	0	0	0	0	0	1505891	1505954	1507140	1507651	1507910	1508927	0	1509167	0	0	0	0	0	0
2	Exec_Auto	1	5391275	10	1	0	2	3	0	A	0	0	0	1424731	0	0	0	0	0	1515167	1515194	1516247	1516843	1517066	0	1517583	1517824	0	0	0	0	0	0
2	Exec_Auto	1	5391275	11	1	0	3	0	0	A	0	0	0	1424731	0	0	0	0	0	1523824	1523875	1524725	1525439	1525651	0	1526869	1527110	0	0	0	0	0	0
2	Exec_Auto	1	5391275	12	0	1	2	1	1	B	0	0	0	1424731	0	0	0	0	0	1533110	1533147	1534443	1535052	1535324	0	1536762	1537003	0	0	0	0	0	0
2	Exec_Auto	1	5391275	13	1	0	2	1	0	B	1	0	0	1424731	0	0	0	0	0	1543003	1543042	1543751	1544486	1544690	1545940	0	1546181	0	0	0	0	0	0
2	Exec_Auto	1	5391275	14	0	1	3	2	1	A	1	1	0	1424731	0	0	0	0	0	1552181	1552225	1553029	1553634	1553887	1555335	0	1555575	0	0	0	0	0	0
2	Exec_Auto	1	5391275	15	1	0	1	2	0	B	1	0	0	1424731	0	0	0	0	0	1561576	1561646	1562162	1562784	1562962	1563756	0	1563997	0	0	0	0	0	0
2	Exec_Auto	1	5391275	16	0	1	0	2	1	A	1	1	0	1424731	0	0	0	0	0	1569998	1570045	1570854	1571485	1571611	1573073	0	1573314	0	0	0	0	0	0
2	Exec_Auto	1	5391275	17	0	1	3	0	1	B	0	0	0	1424731	0	0	0	0	0	1579315	1579371	1580431	1581144	1581244	0	1582639	1582880	0	0	0	0	0	0
2	Exec_Auto	1	5391275	18	1	0	1	0	0	A	0	0	0	1424731	0	0	0	0	0	1588880	1588954	1589599	1590302	1590522	0	1591727	1591967	0	0	0	0	0	0
2	Exec_Auto	1	5391275	19	0	1	0	1	1	A	1	0	0	1424731	0	0	0	0	0	1597968	1598020	1599206	1599950	1600063	1601080	0	1601321	0	0	0	0	0	0
2	Exec_Auto	0	5391275	0	0	1	0	3	1	A	1	1	0	1607322	0	0	0	0	0	1607357	1607459	1608247	1608687	1608741	1609825	0	1610065	0	0	0	0	0	0
2	Exec_Auto	0	5391275	1	0	1	0	2	1	A	1	1	0	1607322	0	0	0	0	0	1616065	1616136	1617556	1617967	1618067	1619457	0	1619697	0	0	0	0	0	0
2	Exec_Auto	0	5391275	2	0	1	2	3	1	A	1	1	0	1607322	0	0	0	0	0	1625698	1625745	1626881	1627401	1627559	1628584	0	1628825	0	0	0	0	0	0
2	Exec_Auto	0	5391275	3	0	1	1	2	1	A	1	1	0	1607322	0	0	0	0	0	1634825	1634884	1635772	1636335	1636540	1637235	0	1637477	0	0	0	0	0	0
2	Exec_Auto	0	5391275	4	1	0	0	1	0	B	1	1	0	1607322	0	0	0	0	0	1643478	1643531	1645018	1645536	1645686	1647016	0	1647257	0	0	0	0	0	0
2	Exec_Auto	0	5391275	5	1	0	1	2	0	B	1	1	0	1607322	0	0	0	0	0	1653258	1653324	1654581	1655105	1655274	1656616	0	1656856	0	0	0	0	0	0
2	Exec_Auto	0	5391275	6	0	1	0	2	1	A	1	1	0	1607322	0	0	0	0	0	1662857	1662947	1663576	1664209	1664307	1665469	0	1665710	0	0	0	0	0	0
2	Exec_Auto	0	5391275	7	1	0	1	2	0	B	1	1	0	1607322	0	0	0	0	0	1671711	1671768	1673044	1673543	1673681	1675181	0	1675422	0	0	0	0	0	0
2	Exec_Auto	0	5391275	8	1	0	2	3	0	B	1	0	0	1607322	0	0	0	0	0	1681423	1681474	1682243	1682844	1683004	1683744	0	1683984	0	0	0	0	0	0
2	Exec_Auto	0	5391275	9	1	0	3	2	0	B	1	1	0	1607322	0	0	0	0	0	1689985	1690006	1691429	1691991	1692158	1692960	0	1693200	0	0	0	0	0	0
2	Exec_Auto	1	5391275	10	0	1	1	3	1	B	0	0	0	1607322	0	0	0	0	0	1699200	1699259	1700047	1700694	1700904	0	1701988	1702228	0	0	0	0	0	0
2	Exec_Auto	1	5391275	11	1	0	3	1	0	A	0	0	0	1607322	0	0	0	0	0	1708228	1708294	1709714	1710296	1710449	0	1711839	1712080	0	0	0	0	0	0
2	Exec_Auto	1	5391275	12	0	1	2	1	1	B	0	0	0	1607322	0	0	0	0	0	1718081	1718113	1719249	1719867	1720144	0	1721169	1721410	0	0	0	0	0	0
2	Exec_Auto	1	5391275	13	0	1	1	2	1	A	1	1	0	1607322	0	0	0	0	0	1727410	1727461	1728349	1729158	1729391	1730086	0	1730327	0	0	0	0	0	0
2	Exec_Auto	1	5391275	14	0	1	2	1	1	B	0	0	0	1607322	0	0	0	0	0	1736328	1736406	1737893	1738360	1738546	0	1739876	1740117	0	0	0	0	0	0
2	Exec_Auto	1	5391275	15	0	1	0	1	1	A	1	1	0	1607322	0	0	0	0	0	1746118	1746192	1747449	1748208	1748360	1749702	0	1749943	0	0	0	0	0	0
2	Exec_Auto	1	5391275	16	1	0	2	1	0	B	1	1	0	1607322	0	0	0	0	0	1755943	1756004	1756633	1757229	1757406	1758568	0	1758809	0	0	0	0	0	0
2	Exec_Auto	1	5391275	17	1	0	0	3	0	A	0	1	0	1607322	0	0	0	0	0	1764810	1764874	1766150	1766755	1766857	0	1768357	1768597	0	0	0	0	0	0
2	Exec_Auto	1	5391275	18	0	1	2	3	1	B	0	0	0	1607322	0	0	0	0	0	1774599	1774619	1775388	1776045	1776191	0	1776931	1777171	0	0	0	0	0	0
2	Exec_Auto	1	5391275	19	0	1	1	0	1	A	1	1	0	1607322	0	0	0	0	0	1783171	1783243	1784666	1785436	1785624	1786426	0	1786667	0	0	0	0	0	0
2	Exec_Auto	0	5391275	0	1	0	1	3	0	B	1	1	0	1792668	0	0	0	0	0	1792689	1792773	1793632	1794037	1794171	1795540	0	1795782	0	0	0	0	0	0
2	Exec_Auto	0	5391275	1	1	0	2	0	0	B	1	1	0	1792668	0	0	0	0	0	1801783	1801827	1802987	1803554	1803645	1804905	0	1805146	0	0	0	0	0	0
2	Exec_Auto	0	5391275	2	0	1	1	2	1	A	1	1	0	1792668	0	0	0	0	0	1811148	1811207	1812197	1812755	1812866	1814347	0	1814588	0	0	0	0	0	0
2	Exec_Auto	0	5391275	3	0	1	2	1	1		0	0	252	1792668	0	0	0	0	0	1820589	1820657	1821706	1822325	1822511	0	0	1826604	0	0	1823404	0	0	0
2	Exec_Auto	0	5391275	3	0	1	2	1	1	A	1	0	0	1792668	0	0	0	0	0	1832604	1832676	1833725	1834270	1834461	1835625	0	1835865	0	0	0	0	0	0
2	Exec_Auto	0	5391275	4	1	0	3	2	0	B	1	1	0	1792668	0	0	0	0	0	1841865	1841907	1842734	1843330	1843568	1844237	0	1844478	0	0	0	0	0	0
2	Exec_Auto	0	5391275	5	1	0	2	1	0	B	1	1	0	1792668	0	0	0	0	0	1850478	1850540	1851633	1852211	1852378	1853496	0	1853736	0	0	0	0	0	0
2	Exec_Auto	0	5391275	6	0	1	3	1	1	A	1	1	0	1792668	0	0	0	0	0	1859737	1859783	1860402	1860993	1861144	1862605	0	1862846	0	0	0	0	0	0
2	Exec_Auto	0	5391275	7	1	0	1	0	0	B	1	1	0	1792668	0	0	0	0	0	1868847	1868910	1869478	1870105	1870196	1871065	0	1871305	0	0	0	0	0	0
2	Exec_Auto	0	5391275	8	0	1	1	0	1	A	1	0	252	1792668	0	0	0	0	0	1877306	1877359	1878282	1878850	1878999	0	0	1882214	0	0	1879014	0	0	0
2	Exec_Auto	0	5391275	8	0	1	1	0	1	A	1	0	252	1792668	0	0	0	0	0	1888214	1888267	1889190	1889733	1889968	0	0	1893179	0	0	1889979	0	0	0
2	Exec_Auto	0	5391275	8	0	1	1	0	1	A	1	1	0	1792668	0	0	0	0	0	1899179	1899244	1900167	1900759	1901019	1901613	0	1901853	0	0	0	0	0	0
2	Exec_Auto	0	5391275	9	1	0	3	1	0	B	1	1	0	1792668	0	0	0	0	0	1907853	1907921	1909032	1909586	1909725	1910225	0	1910466	0	0	0	0	0	0
2	Exec_Auto	1	5391275	10	0	1	0	3	1	B	0	0	0	1792668	0	0	0	0	0	1916466	1916525	1917384	1918056	1918222	0	1919591	1919831	0	0	0	0	0	0
2	Exec_Auto	1	5391275	11	0	1	2	0	1	B	0	0	0	1792668	0	0	0	0	0	1925832	1925896	1927056	1927759	1927892	0	1929152	1929393	0	0	0	0	0	0
2	Exec_Auto	1	5391275	12	1	0	1	2	0	A	0	0	0	1792668	0	0	0	0	0	1935393	1935418	1936407	1937095	1937376	0	1938857	1939098	0	0	0	0	0	0
2	Exec_Auto	1	5391275	13	0	1	1	3	1	A	1	0	0	1792668	0	0	0	0	0	1945099	1945128	1946177	1947022	1947273	1948437	0	1948679	0	0	0	0	0	0
2	Exec_Auto	1	5391275	14	0	1	2	3	1	B	0	0	0	1792668	0	0	0	0	0	1954680	1954725	1955552	1956913	1957141	0	1957810	1958050	0	0	0	0	0	0
2	Exec_Auto	1	5391275	15	0	1	2	1	1	B	0	0	0	1792668	0	0	0	0	0	1964051	1964093	1965186	1965827	1966071	0	1967189	1967431	0	0	0	0	0	0
2	Exec_Auto	1	5391275	16	1	0	0	2	0	A	0	0	0	1792668	0	0	0	0	0	1973432	1973491	1974110	1974969	1975079	0	1976540	1976781	0	0	0	0	0	0
2	Exec_Auto	1	5391275	17	0	1	0	3	1	A	1	1	0	1792668	0	0	0	0	0	1982782	1982856	1983424	1984403	1984464	1985333	0	1985574	0	0	0	0	0	0
2	Exec_Auto	1	5391275	18	1	0	2	3	0	B	1	1	0	1792668	0	0	0	0	0	1991575	1991624	1992547	1993150	1993292	1993886	0	1994126	0	0	0	0	0	0
2	Exec_Auto	1	5391275	19	1	0	3	2	0	A	0	1	0	1792668	0	0	0	0	0	2000127	2000205	2001316	2002128	2002291	0	2002791	2003032	0	0	0	0	0	0
2	Exec_Auto	0	5391275	0	0	1	1	0	1	A	1	1	0	2009033	0	0	0	0	0	2009043	2009128	2009937	2010375	2010543	2011518	0	2011758	0	0	0	0	0	0
2	Exec_Auto	0	5391275	1	0	1	1	3	1	A	1	1	0	2009033	0	0	0	0	0	2017759	2017805	2018321	2018923	2019147	2019708	0	2019948	0	0	0	0	0	0
2	Exec_Auto	0	5391275	2	0	1	1	3	1	A	1	0	0	2009033	0	0	0	0	0	2025948	2026028	2026842	2027347	2027533	2028969	0	2029210	0	0	0	0	0	0
2	Exec_Auto	0	5391275	3	0	1	1	0	1	A	1	0	0	2009033	0	0	0	0	0	2035213	2035285	2035869	2036414	2036632	2037435	0	2037676	0	0	0	0	0	0
2	Exec_Auto	0	5391275	4	0	1	3	1	1	A	1	1	0	2009033	0	0	0	0	0	2043677	2043754	2045245	2045850	2046031	2047051	0	2047292	0	0	0	0	0	0
2	Exec_Auto	0	5391275	5	1	0	0	3	0	B	1	1	0	2009033	0	0	0	0	0	2053293	2053357	2054112	2054595	2054758	2055463	0	2055704	0	0	0	0	0	0
2	Exec_Auto	0	5391275	6	0	1	2	3	1	A	1	1	0	2009033	0	0	0	0	0	2061704	2061771	2062619	2063323	2063476	2064496	0	2064737	0	0	0	0	0	0
2	Exec_Auto	0	5391275	7	1	0	2	3	0	B	1	1	0	2009033	0	0	0	0	0	2070737	2070806	2072099	2072659	2072880	2074012	0	2074253	0	0	0	0	0	0
2	Exec_Auto	0	5391275	8	1	0	2	1	0	B	1	0	0	2009033	0	0	0	0	0	2080253	2080276	2081285	2081860	2082056	2082750	0	2082990	0	0	0	0	0	0
2	Exec_Auto	0	5391275	9	0	1	0	3	1	A	1	1	0	2009033	0	0	0	0	0	2088991	2089028	2090291	2091018	2091112	2092371	0	2092613	0	0	0	0	0	0
2	Exec_Auto	1	5391275	10	0	1	2	0	1	B	0	0	0	2009033	0	0	0	0	0	2098613	2098667	2099476	2100220	2100293	0	2101268	2101511	0	0	0	0	0	0
2	Exec_Auto	1	5391275	11	1	0	3	2	0	A	0	0	0	2009033	0	0	0	0	0	2107512	2107566	2108082	2108868	2108997	0	2109558	2109799	0	0	0	0	0	0
2	Exec_Auto	1	5391275	12	1	0	1	0	0	A	0	1	0	2009033	0	0	0	0	0	2115800	2115893	2116707	2117426	2117718	0	2119154	2119395	0	0	0	0	0	0
2	Exec_Auto	1	5391275	13	1	0	3	0	0	B	1	0	0	2009033	0	0	0	0	0	2125396	2125448	2126032	2127127	2127247	2128050	0	2128290	0	0	0	0	0	0
2	Exec_Auto	1	5391275	14	0	1	3	1	1	A	1	0	0	2009033	0	0	0	0	0	2134290	2134347	2135838	2136642	2136816	2137836	0	2138077	0	0	0	0	0	0
2	Exec_Auto	1	5391275	15	1	0	3	0	0	B	1	1	0	2009033	0	0	0	0	0	2144078	2144132	2144887	2145711	2145878	2146583	0	2146824	0	0	0	0	0	0
2	Exec_Auto	1	5391275	16	0	1	1	3	1	A	1	0	0	2009033	0	0	0	0	0	2152824	2152912	2153760	2154678	2154889	2155909	0	2156149	0	0	0	0	0	0
2	Exec_Auto	1	5391275	17	1	0	1	0	0	A	0	0	0	2009033	0	0	0	0	0	2162151	2162173	2163466	2164377	2164583	0	2165715	2165955	0	0	0	0	0	0
2	Exec_Auto	1	5391275	18	0	1	3	0	1	A	1	1	0	2009033	0	0	0	0	0	2171955	2171990	2172999	2175123	2175287	2175981	0	2176222	0	0	0	0	0	0
2	Exec_Auto	1	5391275	19	1	0	1	2	0	A	0	0	0	2009033	0	0	0	0	0	2182222	2182282	2183545	2184592	2184808	0	2186067	2186307	0	0	0	0	0	0
2	Exec_Auto	0	5391275	0	0	1	1	2	1	A	1	1	0	2192308	0	0	0	0	0	2192335	2192437	2193663	2194158	2194313	2195806	0	2196047	0	0	0	0	0	0
2	Exec_Auto	0	5391275	1	1	0	2	3	0	B	1	0	0	2192308	0	0	0	0	0	2202048	2202118	2203008	2203675	2203846	2204664	0	2204904	0	0	0	0	0	0
2	Exec_Auto	0	5391275	2	0	1	0	3	1	A	1	0	0	2192308	0	0	0	0	0	2210904	2210939	2211597	2212268	2212409	2213413	0	2213654	0	0	0	0	0	0
2	Exec_Auto	0	5391275	3	1	0	2	3	0	B	1	1	0	2192308	0	0	0	0	0	2219654	2219706	2220937	2221606	2221803	2223297	0	2223538	0	0	0	0	0	0
2	Exec_Auto	0	5391275	4	1	0	1	3	0	B	1	1	0	2192308	0	0	0	0	0	2229539	2229601	2230780	2231433	2231621	2232460	0	2232701	0	0	0	0	0	0
2	Exec_Auto	0	5391275	5	0	1	2	1	1	A	1	1	0	2192308	0	0	0	0	0	2238701	2238794	2239456	2240081	2240216	2241319	0	2241560	0	0	0	0	0	0
2	Exec_Auto	0	5391275	6	1	0	1	3	0	B	1	1	0	2192308	0	0	0	0	0	2247561	2247615	2249070	2249741	2249909	2250672	0	2250913	0	0	0	0	0	0
2	Exec_Auto	0	5391275	7	1	0	2	1	0	B	1	1	0	2192308	0	0	0	0	0	2256913	2256956	2257507	2258018	2258216	2259361	0	2259601	0	0	0	0	0	0
2	Exec_Auto	0	5391275	8	0	1	1	3	1	A	1	0	0	2192308	0	0	0	0	0	2265602	2265658	2266814	2267441	2267583	2268399	0	2268640	0	0	0	0	0	0
2	Exec_Auto	0	5391275	9	0	1	3	0	1	A	1	1	0	2192308	0	0	0	0	0	2274640	2274713	2275654	2276312	2276517	2277402	0	2277643	0	0	0	0	0	0
2	Exec_Auto	1	5391275	10	1	0	3	1	0	A	0	0	0	2192308	0	0	0	0	0	2283643	2283709	2284935	2285707	2285976	0	2287469	2287709	0	0	0	0	0	0
2	Exec_Auto	1	5391275	11	0	1	3	2	1	A	1	1	0	2192308	0	0	0	0	0	2293709	2293772	2294662	2295539	2295724	2296542	0	2296782	0	0	0	0	0	0
2	Exec_Auto	1	5391275	12	1	0	0	2	0	B	1	1	0	2192308	0	0	0	0	0	2302783	2302822	2303480	2304318	2304440	2305444	0	2305685	0	0	0	0	0	0
2	Exec_Auto	1	5391275	13	1	0	0	1	0	A	0	0	0	2192308	0	0	0	0	0	2311685	2311739	2312970	2313754	2313827	0	2315321	2315562	0	0	0	0	0	0
2	Exec_Auto	1	5391275	14	0	1	0	1	1	B	0	0	0	2192308	0	0	0	0	0	2321562	2321628	2322807	2323586	2323765	0	2324604	2324844	0	0	0	0	0	0
2	Exec_Auto	1	5391275	15	1	0	1	3	0	A	0	0	0	2192308	0	0	0	0	0	2330845	2330908	2331570	2332414	2332577	0	2333680	2333920	0	0	0	0	0	0
2	Exec_Auto	1	5391275	16	1	0	2	1	0	A	0	0	0	2192308	0	0	0	0	0	2339921	2339981	2341436	2342159	2342362	0	2343125	2343366	0	0	0	0	0	0
2	Exec_Auto	1	5391275	17	1	0	2	0	0	B	1	1	0	2192308	0	0	0	0	0	2349367	2349462	2350013	2350804	2350883	2352028	0	2352268	0	0	0	0	0	0
2	Exec_Auto	1	5391275	18	1	0	2	3	0	B	1	0	0	2192308	0	0	0	0	0	2358268	2358338	2359494	2360142	2360331	2361147	0	2361388	0	0	0	0	0	0
2	Exec_Auto	1	5391275	19	0	1	1	3	1	A	1	1	0	2192308	0	0	0	0	0	2367389	2367422	2368363	2369189	2369320	2370205	0	2370446	0	0	0	0	0	0
2	Exec_Auto	0	5391275	0	1	0	2	3	0	B	1	1	0	2376447	0	0	0	0	0	2376466	2376558	2377815	2378425	2378519	2379624	0	2379864	0	0	0	0	0	0
2	Exec_Auto	0	5391275	1	0	1	0	1	1	A	1	0	0	2376447	0	0	0	0	0	2385867	2385921	2386883	2387563	2387648	2388635	0	2388876	0	0	0	0	0	0
2	Exec_Auto	0	5391275	2	0	1	0	3	1	A	1	0	0	2376447	0	0	0	0	0	2394876	2394935	2396363	2397044	2397141	2398366	0	2398607	0	0	0	0	0	0
2	Exec_Auto	0	5391275	3	0	1	3	1	1	A	1	1	0	2376447	0	0	0	0	0	2404607	2404690	2406158	2406878	2407023	2407708	0	2407949	0	0	0	0	0	0
2	Exec_Auto	0	5391275	4	1	0	3	1	0	B	1	1	0	2376447	0	0	0	0	0	2413949	2413994	2414570	2415160	2415299	2416444	0	2416685	0	0	0	0	0	0
2	Exec_Auto	0	5391275	5	1	0	0	2	0	B	1	1	0	2376447	0	0	0	0	0	2422685	2422760	2423993	2424496	2424653	2425181	0	2425422	0	0	0	0	0	0
2	Exec_Auto	0	5391275	6	1	0	0	1	0	B	1	1	0	2376447	0	0	0	0	0	2431423	2431492	2432081	2432586	2432745	2433255	0	2433496	0	0	0	0	0	0
2	Exec_Auto	0	5391275	7	1	0	2	3	0	B	1	1	0	2376447	0	0	0	0	0	2439496	2439569	2440966	2441592	2441716	2442989	0	2443229	0	0	0	0	0	0
2	Exec_Auto	0	5391275	8	1	0	2	0	0	B	1	1	0	2376447	0	0	0	0	0	2449230	2449298	2449939	2450549	2450602	2451633	0	2451874	0	0	0	0	0	0
2	Exec_Auto	0	5391275	9	1	0	1	2	0	B	1	0	0	2376447	0	0	0	0	0	2457875	2457920	2458450	2459106	2459263	2459865	0	2460106	0	0	0	0	0	0
2	Exec_Auto	1	5391275	10	1	0	3	1	0	A	0	0	0	2376447	0	0	0	0	0	2466107	2466191	2467448	2468576	2468750	0	2469855	2470096	0	0	0	0	0	0
2	Exec_Auto	1	5391275	11	0	1	0	2	1	A	1	1	0	2376447	0	0	0	0	0	2476096	2476143	2477105	2478268	2478413	2479400	0	2479640	0	0	0	0	0	0
2	Exec_Auto	1	5391275	12	1	0	3	0	0	B	1	1	0	2376447	0	0	0	0	0	2485641	2485715	2487143	2488013	2488134	2489359	0	2489599	0	0	0	0	0	0
2	Exec_Auto	1	5391275	13	1	0	3	2	0	A	0	0	0	2376447	0	0	0	0	0	2495599	2495663	2497131	2498032	2498227	0	2498912	2499153	0	0	0	0	0	0
2	Exec_Auto	1	5391275	14	0	1	2	3	1	B	0	0	0	2376447	0	0	0	0	0	2505154	2505221	2505797	2506688	2506866	0	2508011	2508251	0	0	0	0	0	0
2	Exec_Auto	1	5391275	15	1	0	0	1	0	B	1	1	0	2376447	0	0	0	0	0	2514251	2514324	2515557	2516577	2516795	2517323	0	2517564	0	0	0	0	0	0
2	Exec_Auto	1	5391275	16	0	1	0	3	1	A	1	0	252	2376447	0	0	0	0	0	2523565	2523616	2524205	2525167	2525264	0	0	2528471	0	0	2525271	0	0	0
2	Exec_Auto	1	5391275	16	0	1	0	3	1	A	1	1	0	2376447	0	0	0	0	0	2534471	2534539	2535128	2536134	2536376	2536886	0	2537128	0	0	0	0	0	0
2	Exec_Auto	1	5391275	17	0	1	2	3	1	B	0	1	0	2376447	0	0	0	0	0	2543129	2543183	2544580	2545379	2545687	0	2546960	2547200	0	0	0	0	0	0
2	Exec_Auto	1	5391275	18	0	1	0	3	1	A	1	1	0	2376447	0	0	0	0	0	2553201	2553260	2553901	2554573	2554695	2555726	0	2555966	0	0	0	0	0	0
2	Exec_Auto	1	5391275	19	0	1	0	2	1	A	1	1	0	2376447	0	0	0	0	0	2561966	2562031	2562561	2563272	2563410	2564012	0	2564252	0	0	0	0	0	0
