# Supplementary material for: A Computational Model of Dual Competition between the Basal Ganglia and the Cortex
Source: eNeuro. 2019 Jan 4;5(6):ENEURO.0339-17.2018. doi: 10.1523/ENEURO.0339-17.2018 (PMC6325557; doi:10.1523/ENEURO.0339-17.2018)
Supplement: Supplementary 1 — Supplementary Model Codes. Download Supplementary 1, ZIP file [file sup_enu-eN-TNC-0339-17-s02.zip › one-critic-two-actors-1.2/experiments/data/experimental/D1-muscimol-D2-saline/France/20150905_134635FrINB.txt]

Task	Typ of Try	FT/ST	Begin launch	Num Try	Num CibleA	Num CibleB	Pos CibleA	Pos CibleB	%RecA_>_B	Target Choice	Good Choice	Reward	Num error	E0	E10	E20	E30	E100	E40	E15	E25	E35	E45	E55	E105	E115	E200	E250	E251	E252	E253	E254	E255
2	Exec_Auto	0	5051569	0	0	1	3	2	1	A	1	1	0	24842	0	0	0	0	0	24850	24915	26171	26620	26755	27356	0	27598	0	0	0	0	0	0
2	Exec_Auto	0	5051569	1	1	0	3	0	0	B	1	1	0	24842	0	0	0	0	0	33599	33634	34868	35270	35423	36723	0	36964	0	0	0	0	0	0
2	Exec_Auto	0	5051569	2	1	0	3	1	0	B	1	0	0	24842	0	0	0	0	0	42965	43051	43913	44377	44527	45114	0	45355	0	0	0	0	0	0
2	Exec_Auto	0	5051569	3	1	0	1	0	0	B	1	1	0	24842	0	0	0	0	0	51355	51404	52562	53074	53159	54657	0	54897	0	0	0	0	0	0
2	Exec_Auto	0	5051569	4	0	1	1	3	1	A	1	0	0	24842	0	0	0	0	0	60898	60940	62400	62902	63726	64271	0	64511	0	0	0	0	0	0
2	Exec_Auto	0	5051569	5	1	0	0	3	0	B	1	0	252	24842	0	0	0	0	0	70512	70537	71409	71832	72004	0	0	75756	0	0	72556	0	0	0
2	Exec_Auto	0	5051569	5	1	0	0	3	0	B	1	0	0	24842	0	0	0	0	0	81756	81802	82674	83077	83235	84348	0	84589	0	0	0	0	0	0
2	Exec_Auto	0	5051569	6	1	0	2	3	0	B	1	1	0	24842	0	0	0	0	0	90590	90644	91632	92085	92189	92748	0	92989	0	0	0	0	0	0
2	Exec_Auto	0	5051569	7	1	0	2	1	0		0	0	251	24842	0	0	0	0	0	98992	99072	100102	100555	100718	0	0	105252	0	102052	0	0	0	0
2	Exec_Auto	0	5051569	7	1	0	2	1	0	B	1	1	0	24842	0	0	0	0	0	111252	111318	112348	112770	112927	114261	0	114501	0	0	0	0	0	0
2	Exec_Auto	0	5051569	8	1	0	1	3	0	B	1	0	0	24842	0	0	0	0	0	120501	120559	121950	122377	122501	123329	0	123570	0	0	0	0	0	0
2	Exec_Auto	0	5051569	9	1	0	2	1	0	B	1	1	0	24842	0	0	0	0	0	129571	129622	130650	131160	131294	132775	0	133016	0	0	0	0	0	0
2	Exec_Auto	1	5051569	10	0	1	0	2	0	A	0	0	0	24842	0	0	0	0	0	139017	139092	140348	140915	141000	0	141601	141841	0	0	0	0	0	0
2	Exec_Auto	1	5051569	11	1	0	1	3	0	B	1	1	0	24842	0	0	0	0	0	147841	147891	149125	150118	150218	151518	0	151759	0	0	0	0	0	0
2	Exec_Auto	1	5051569	12	1	0	0	1	0	A	0	0	0	24842	0	0	0	0	0	157759	157810	158672	159143	159214	0	159801	160041	0	0	0	0	0	0
2	Exec_Auto	1	5051569	13	0	1	3	1	0	A	0	1	0	24842	0	0	0	0	0	166041	166059	167217	167929	168037	0	169535	169775	0	0	0	0	0	0
2	Exec_Auto	1	5051569	14	1	0	2	0	0	B	1	0	0	24842	0	0	0	0	0	175776	175821	177281	177765	177903	178448	0	178688	0	0	0	0	0	0
2	Exec_Auto	1	5051569	15	1	0	2	1	0	B	1	0	252	24842	0	0	0	0	0	184689	184715	185587	186140	186272	0	0	189504	0	0	186304	0	0	0
2	Exec_Auto	1	5051569	15	1	0	2	1	0	A	0	0	0	24842	0	0	0	0	0	195505	195563	196435	196954	197171	0	198284	198525	0	0	0	0	0	0
2	Exec_Auto	1	5051569	16	1	0	0	3	0	A	0	1	0	24842	0	0	0	0	0	204527	204554	205542	206062	206187	0	206746	206986	0	0	0	0	0	0
2	Exec_Auto	1	5051569	17	0	1	3	2	0	A	0	0	0	24842	0	0	0	0	0	212987	213041	214071	214631	214782	0	216116	216356	0	0	0	0	0	0
2	Exec_Auto	1	5051569	18	1	0	1	3	0	B	1	0	0	24842	0	0	0	0	0	222357	222407	223798	224422	224645	225473	0	225714	0	0	0	0	0	0
2	Exec_Auto	1	5051569	19	1	0	3	1	0	A	0	0	0	24842	0	0	0	0	0	231714	231761	232789	233349	233403	0	234884	235125	0	0	0	0	0	0
2	Exec_Auto	0	5051569	0	0	1	1	2	1	A	1	0	252	270194	0	0	0	0	0	270202	270278	271537	271938	272099	0	0	275329	0	0	272129	0	0	0
2	Exec_Auto	0	5051569	0	0	1	1	2	1	A	1	1	0	270194	0	0	0	0	0	281330	281389	282648	282785	283578	284522	0	284763	0	0	0	0	0	0
2	Exec_Auto	0	5051569	1	1	0	0	1	0	B	1	0	0	270194	0	0	0	0	0	290763	290811	291359	291802	291950	293183	0	293424	0	0	0	0	0	0
2	Exec_Auto	0	5051569	2	0	1	1	0	1	A	1	1	0	270194	0	0	0	0	0	299425	299474	300542	300954	301145	302538	0	302779	0	0	0	0	0	0
2	Exec_Auto	0	5051569	3	1	0	2	1	0	B	1	1	0	270194	0	0	0	0	0	308779	308845	309686	310150	310357	311039	0	311280	0	0	0	0	0	0
2	Exec_Auto	0	5051569	4	1	0	0	2	0	B	1	1	0	270194	0	0	0	0	0	317281	317359	318479	318890	319087	320442	0	320683	0	0	0	0	0	0
2	Exec_Auto	0	5051569	5	1	0	3	2	0	B	1	0	0	270194	0	0	0	0	0	326684	326735	327482	327895	328063	329184	0	329425	0	0	0	0	0	0
2	Exec_Auto	0	5051569	6	1	0	1	2	0	B	1	1	0	270194	0	0	0	0	0	335426	335454	336309	336724	336896	338110	0	338351	0	0	0	0	0	0
2	Exec_Auto	0	5051569	7	1	0	1	0	0	B	1	1	0	270194	0	0	0	0	0	344351	344383	344956	345416	345539	346747	0	346987	0	0	0	0	0	0
2	Exec_Auto	0	5051569	8	0	1	2	0	1	A	1	1	0	270194	0	0	0	0	0	352988	353046	354132	354558	354717	356118	0	356359	0	0	0	0	0	0
2	Exec_Auto	0	5051569	9	1	0	2	3	0	B	1	1	0	270194	0	0	0	0	0	362359	362423	363704	364125	364240	365638	0	365878	0	0	0	0	0	0
2	Exec_Auto	1	5051569	10	1	0	1	3	0	A	0	1	0	270194	0	0	0	0	0	371879	371905	373164	373784	374190	0	375134	375374	0	0	0	0	0	0
2	Exec_Auto	1	5051569	11	1	0	0	2	0	A	0	0	252	270194	0	0	0	0	0	381375	381433	381981	382521	382706	0	0	385951	0	0	382751	0	0	0
2	Exec_Auto	1	5051569	11	1	0	0	2	0	A	0	0	252	270194	0	0	0	0	0	391952	392022	392570	393104	393221	0	0	396463	0	0	393263	0	0	0
2	Exec_Auto	1	5051569	11	1	0	0	2	0	A	0	0	252	270194	0	0	0	0	0	402463	402516	403064	403623	403756	0	0	406975	0	0	403775	0	0	0
2	Exec_Auto	1	5051569	11	1	0	0	2	0	A	0	0	0	270194	0	0	0	0	0	412977	413044	413592	414149	414453	0	415686	415927	0	0	0	0	0	0
2	Exec_Auto	1	5051569	12	0	1	3	0	1	B	0	0	252	270194	0	0	0	0	0	421928	421953	423021	423578	423709	0	0	426933	0	0	423733	0	0	0
2	Exec_Auto	1	5051569	12	0	1	3	0	1		0	0	252	270194	0	0	0	0	0	432934	432976	434044	434570	434709	0	0	437939	0	0	434739	0	0	0
2	Exec_Auto	1	5051569	12	0	1	3	0	1	B	0	0	0	270194	0	0	0	0	0	443940	443984	445052	445598	445992	0	447385	447626	0	0	0	0	0	0
2	Exec_Auto	1	5051569	13	1	0	0	3	0		0	0	251	270194	0	0	0	0	0	453627	453715	454556	455127	455407	0	0	459289	0	456089	0	0	0	0
2	Exec_Auto	1	5051569	13	1	0	0	3	0	B	1	1	0	270194	0	0	0	0	0	465289	465352	466193	466940	467166	467848	0	468088	0	0	0	0	0	0
2	Exec_Auto	1	5051569	14	0	1	2	1	1	A	1	0	0	270194	0	0	0	0	0	474089	474161	475281	475860	476206	477561	0	477801	0	0	0	0	0	0
2	Exec_Auto	1	5051569	15	0	1	1	2	1	A	1	1	0	270194	0	0	0	0	0	483802	483875	484622	485233	485599	486720	0	486960	0	0	0	0	0	0
2	Exec_Auto	1	5051569	16	1	0	0	3	0	A	0	0	0	270194	0	0	0	0	0	492961	493014	493869	494384	494502	0	495716	495958	0	0	0	0	0	0
2	Exec_Auto	1	5051569	17	1	0	0	1	0	B	1	0	0	270194	0	0	0	0	0	501959	502004	502577	503165	503423	504631	0	504871	0	0	0	0	0	0
2	Exec_Auto	1	5051569	18	0	1	1	3	1	A	1	1	0	270194	0	0	0	0	0	510871	510925	512011	512595	512882	514283	0	514523	0	0	0	0	0	0
2	Exec_Auto	1	5051569	19	1	0	2	1	0	B	1	1	0	270194	0	0	0	0	0	520523	520590	521871	522345	522675	524073	0	524313	0	0	0	0	0	0
2	Exec_Auto	0	5051569	0	0	1	2	1	1	A	1	1	0	530314	0	0	0	0	0	530377	530460	531811	532229	532399	532919	0	533160	0	0	0	0	0	0
2	Exec_Auto	0	5051569	1	1	0	3	1	0	B	1	1	0	530314	0	0	0	0	0	539161	539260	540336	540742	541014	542100	0	542340	0	0	0	0	0	0
2	Exec_Auto	0	5051569	2	0	1	1	3	1	A	1	0	0	530314	0	0	0	0	0	548340	548405	549771	550212	550415	551287	0	551527	0	0	0	0	0	0
2	Exec_Auto	0	5051569	3	1	0	0	3	0	B	1	1	0	530314	0	0	0	0	0	557527	557570	559025	559498	559709	560698	0	560938	0	0	0	0	0	0
2	Exec_Auto	0	5051569	4	0	1	1	0	1	A	1	1	0	530314	0	0	0	0	0	566939	567013	568334	568824	569023	569881	0	570121	0	0	0	0	0	0
2	Exec_Auto	0	5051569	5	0	1	1	0	1	A	1	0	0	530314	0	0	0	0	0	576122	576172	577161	577608	577779	579127	0	579367	0	0	0	0	0	0
2	Exec_Auto	0	5051569	6	0	1	2	1	1	A	1	1	0	530314	0	0	0	0	0	585367	585420	586410	586901	587066	587785	0	588026	0	0	0	0	0	0
2	Exec_Auto	0	5051569	7	0	1	1	3	1	A	1	0	0	530314	0	0	0	0	0	594027	594100	594612	595040	595188	596087	0	596328	0	0	0	0	0	0
2	Exec_Auto	0	5051569	8	0	1	0	3	1	A	1	1	0	530314	0	0	0	0	0	602328	602389	603774	604244	604374	605306	0	605547	0	0	0	0	0	0
2	Exec_Auto	0	5051569	9	0	1	1	0	1	A	1	1	0	530314	0	0	0	0	0	611548	611616	612538	612939	613088	614402	0	614642	0	0	0	0	0	0
2	Exec_Auto	1	5051569	10	0	1	0	1	1	A	1	1	0	530314	0	0	0	0	0	620643	620684	622035	622501	622655	623175	0	623415	0	0	0	0	0	0
2	Exec_Auto	1	5051569	11	0	1	0	1	1	A	1	1	0	530314	0	0	0	0	0	629415	629489	630565	631116	631233	632319	0	632560	0	0	0	0	0	0
2	Exec_Auto	1	5051569	12	1	0	1	3	0	B	1	0	0	530314	0	0	0	0	0	638560	638600	639966	640597	640743	641615	0	641856	0	0	0	0	0	0
2	Exec_Auto	1	5051569	13	1	0	3	0	0	B	1	1	0	530314	0	0	0	0	0	647856	647918	649373	649890	650022	651011	0	651251	0	0	0	0	0	0
2	Exec_Auto	1	5051569	14	0	1	2	3	1	B	0	1	0	530314	0	0	0	0	0	657251	657301	658622	659185	659313	0	660171	660412	0	0	0	0	0	0
2	Exec_Auto	1	5051569	15	1	0	0	2	0	B	1	1	0	530314	0	0	0	0	0	666414	666473	667462	668144	668307	669655	0	669895	0	0	0	0	0	0
2	Exec_Auto	1	5051569	16	1	0	2	1	0	B	1	0	0	530314	0	0	0	0	0	675896	675954	676944	677469	677620	678339	0	678581	0	0	0	0	0	0
2	Exec_Auto	1	5051569	17	0	1	1	3	1	A	1	1	0	530314	0	0	0	0	0	684582	684642	685154	685701	685977	686876	0	687116	0	0	0	0	0	0
2	Exec_Auto	1	5051569	18	1	0	1	3	0	B	1	1	0	530314	0	0	0	0	0	693116	693176	694561	695039	695145	696077	0	696317	0	0	0	0	0	0
2	Exec_Auto	1	5051569	19	1	0	1	2	0	B	1	1	0	530314	0	0	0	0	0	702318	702361	703283	703927	704088	705402	0	705643	0	0	0	0	0	0
2	Exec_Auto	0	5051569	0	0	1	2	1	1	A	1	1	0	711644	0	0	0	0	0	711658	711750	713235	713685	713834	715026	0	715267	0	0	0	0	0	0
2	Exec_Auto	0	5051569	1	0	1	3	2	1	A	1	1	0	711644	0	0	0	0	0	721268	721325	722625	723074	723185	724082	0	724322	0	0	0	0	0	0
2	Exec_Auto	0	5051569	2	0	1	3	0	1	A	1	1	0	711644	0	0	0	0	0	730323	730376	731373	731855	731975	733284	0	733524	0	0	0	0	0	0
2	Exec_Auto	0	5051569	3	1	0	2	0	0	B	1	0	0	711644	0	0	0	0	0	739524	739598	740396	740825	740963	741996	0	742236	0	0	0	0	0	0
2	Exec_Auto	0	5051569	4	0	1	0	3	1	A	1	1	0	711644	0	0	0	0	0	748236	748265	749320	749841	749920	750927	0	751167	0	0	0	0	0	0
2	Exec_Auto	0	5051569	5	1	0	1	3	0	B	1	1	0	711644	0	0	0	0	0	757169	757192	758688	759146	759245	760726	0	760966	0	0	0	0	0	0
2	Exec_Auto	0	5051569	6	0	1	0	1	1	A	1	1	0	711644	0	0	0	0	0	766966	767026	767634	768061	768215	768791	0	769031	0	0	0	0	0	0
2	Exec_Auto	0	5051569	7	1	0	3	2	0	B	1	0	0	711644	0	0	0	0	0	775031	775053	775873	776313	776494	777185	0	777426	0	0	0	0	0	0
2	Exec_Auto	0	5051569	8	0	1	1	2	1	A	1	1	0	711644	0	0	0	0	0	783427	783500	784683	785107	785309	786186	0	786427	0	0	0	0	0	0
2	Exec_Auto	0	5051569	9	1	0	1	2	0	B	1	0	0	711644	0	0	0	0	0	792427	792505	793462	793892	794056	795247	0	795487	0	0	0	0	0	0
2	Exec_Auto	1	5051569	10	1	0	3	1	0	A	0	0	0	711644	0	0	0	0	0	801488	801537	803022	803587	803936	0	805128	805368	0	0	0	0	0	0
2	Exec_Auto	1	5051569	11	0	1	1	3	1	B	0	0	0	711644	0	0	0	0	0	811368	811409	812709	813282	813482	0	814379	814619	0	0	0	0	0	0
2	Exec_Auto	1	5051569	12	1	0	0	2	0	B	1	1	0	711644	0	0	0	0	0	820620	820676	821673	822297	822543	823852	0	824092	0	0	0	0	0	0
2	Exec_Auto	1	5051569	13	1	0	2	1	0	B	1	1	0	711644	0	0	0	0	0	830094	830116	830914	831410	831567	832600	0	832841	0	0	0	0	0	0
2	Exec_Auto	1	5051569	14	0	1	0	3	1	A	1	1	0	711644	0	0	0	0	0	838842	838892	839947	840570	840668	841675	0	841915	0	0	0	0	0	0
2	Exec_Auto	1	5051569	15	0	1	2	3	1	B	0	0	0	711644	0	0	0	0	0	847916	847977	849473	850103	850281	0	851762	852002	0	0	0	0	0	0
2	Exec_Auto	1	5051569	16	0	1	0	2	1	A	1	1	0	711644	0	0	0	0	0	858005	858038	858646	859164	859299	859875	0	860115	0	0	0	0	0	0
2	Exec_Auto	1	5051569	17	0	1	0	3	1	A	1	1	0	711644	0	0	0	0	0	866115	866145	866965	867440	867572	868263	0	868503	0	0	0	0	0	0
2	Exec_Auto	1	5051569	18	0	1	2	1	1	A	1	0	0	711644	0	0	0	0	0	874504	874557	875740	876276	876484	877361	0	877601	0	0	0	0	0	0
2	Exec_Auto	1	5051569	19	0	1	2	3	1	A	1	0	0	711644	0	0	0	0	0	883602	883667	884624	885201	885384	886575	0	886816	0	0	0	0	0	0
2	Exec_Auto	0	5051569	0	0	1	0	1	1	A	1	1	0	892818	0	0	0	0	0	892841	892921	894144	894549	894631	895303	0	895543	0	0	0	0	0	0
2	Exec_Auto	0	5051569	1	0	1	0	2	1	A	1	1	0	892818	0	0	0	0	0	901543	901615	902336	902777	902866	903877	0	904117	0	0	0	0	0	0
2	Exec_Auto	0	5051569	2	1	0	3	2	0	B	1	1	0	892818	0	0	0	0	0	910117	910167	911622	912060	912235	913365	0	913605	0	0	0	0	0	0
2	Exec_Auto	0	5051569	3	1	0	3	0	0	B	1	1	0	892818	0	0	0	0	0	919606	919628	920675	921111	921174	922138	0	922379	0	0	0	0	0	0
2	Exec_Auto	0	5051569	4	0	1	0	2	1	A	1	1	0	892818	0	0	0	0	0	928379	928436	929427	929906	929985	930505	0	930745	0	0	0	0	0	0
2	Exec_Auto	0	5051569	5	1	0	1	2	0	B	1	0	0	892818	0	0	0	0	0	936746	936811	938205	938609	938819	939387	0	939628	0	0	0	0	0	0
2	Exec_Auto	0	5051569	6	1	0	1	0	0	B	1	1	0	892818	0	0	0	0	0	945629	945678	946457	946981	947084	948318	0	948559	0	0	0	0	0	0
2	Exec_Auto	0	5051569	7	0	1	0	1	1	A	1	1	0	892818	0	0	0	0	0	954559	954613	955642	956078	956174	957480	0	957721	0	0	0	0	0	0
2	Exec_Auto	0	5051569	8	0	1	2	1	1	A	1	0	0	892818	0	0	0	0	0	963721	963791	964443	964826	965036	966247	0	966487	0	0	0	0	0	0
2	Exec_Auto	0	5051569	9	0	1	2	3	1	A	1	1	0	892818	0	0	0	0	0	972488	972519	973887	974295	974486	975248	0	975489	0	0	0	0	0	0
2	Exec_Auto	1	5051569	10	1	0	2	0	0	B	1	1	0	892818	0	0	0	0	0	981490	981547	982770	983365	983439	984111	0	984351	0	0	0	0	0	0
2	Exec_Auto	1	5051569	11	0	1	0	3	1	A	1	0	0	892818	0	0	0	0	0	990352	990414	991135	991605	991722	992733	0	992975	0	0	0	0	0	0
2	Exec_Auto	1	5051569	12	1	0	1	2	0	B	1	1	0	892818	0	0	0	0	0	998976	999017	1000472	1001122	1001309	1002439	0	1002679	0	0	0	0	0	0
2	Exec_Auto	1	5051569	13	0	1	2	1	1	A	1	1	0	892818	0	0	0	0	0	1008679	1008727	1009774	1010314	1010448	1011412	0	1011652	0	0	0	0	0	0
2	Exec_Auto	1	5051569	14	1	0	0	2	0	B	1	1	0	892818	0	0	0	0	0	1017653	1017707	1018698	1019294	1019450	1019970	0	1020211	0	0	0	0	0	0
2	Exec_Auto	1	5051569	15	0	1	2	3	1	A	1	1	0	892818	0	0	0	0	0	1026211	1026266	1027660	1028165	1028358	1028926	0	1029167	0	0	0	0	0	0
2	Exec_Auto	1	5051569	16	0	1	0	1	1	A	1	1	0	892818	0	0	0	0	0	1035167	1035208	1035987	1036485	1036619	1037853	0	1038094	0	0	0	0	0	0
2	Exec_Auto	1	5051569	17	1	0	0	1	0	B	1	1	0	892818	0	0	0	0	0	1044094	1044142	1045171	1045733	1045917	1047223	0	1047464	0	0	0	0	0	0
2	Exec_Auto	1	5051569	18	1	0	0	2	0	B	1	1	0	892818	0	0	0	0	0	1053465	1053529	1054181	1054713	1054905	1056116	0	1056357	0	0	0	0	0	0
2	Exec_Auto	1	5051569	19	1	0	1	3	0	B	1	1	0	892818	0	0	0	0	0	1062358	1062389	1063757	1064239	1064732	1065494	0	1065734	0	0	0	0	0	0
2	Exec_Auto	0	5051569	0	1	0	2	0	0	B	1	0	0	1071735	0	0	0	0	0	1071755	1071825	1072818	1073243	1073345	1074801	0	1075042	0	0	0	0	0	0
2	Exec_Auto	0	5051569	1	0	1	1	2	1	A	1	1	0	1071735	0	0	0	0	0	1081042	1081063	1081572	1082037	1082183	1083270	0	1083511	0	0	0	0	0	0
2	Exec_Auto	0	5051569	2	0	1	1	3	1	A	1	1	0	1071735	0	0	0	0	0	1089511	1089588	1090384	1090875	1091030	1092339	0	1092580	0	0	0	0	0	0
2	Exec_Auto	0	5051569	3	0	1	2	3	1	A	1	1	0	1071735	0	0	0	0	0	1098581	1098628	1099257	1099758	1099899	1100666	0	1100907	0	0	0	0	0	0
2	Exec_Auto	0	5051569	4	1	0	3	2	0	B	1	0	0	1071735	0	0	0	0	0	1106908	1106951	1107508	1108005	1108205	1109263	0	1109503	0	0	0	0	0	0
2	Exec_Auto	0	5051569	5	0	1	2	3	1	A	1	1	0	1071735	0	0	0	0	0	1115504	1115569	1116153	1116599	1116771	1117537	0	1117777	0	0	0	0	0	0
2	Exec_Auto	0	5051569	6	1	0	0	1	0	B	1	1	0	1071735	0	0	0	0	0	1123777	1123858	1124861	1125347	1125525	1126554	0	1126794	0	0	0	0	0	0
2	Exec_Auto	0	5051569	7	0	1	1	2	1	A	1	1	0	1071735	0	0	0	0	0	1132795	1132851	1134305	1134740	1134932	1136023	0	1136263	0	0	0	0	0	0
2	Exec_Auto	0	5051569	8	1	0	1	0	0	B	1	0	0	1071735	0	0	0	0	0	1142264	1142324	1143098	1143532	1143640	1144624	0	1144865	0	0	0	0	0	0
2	Exec_Auto	0	5051569	9	1	0	0	1	0	B	1	0	0	1071735	0	0	0	0	0	1150866	1150927	1151879	1152306	1152469	1153373	0	1153614	0	0	0	0	0	0
2	Exec_Auto	1	5051569	10	0	1	0	3	1	A	1	1	0	1071735	0	0	0	0	0	1159614	1159689	1160682	1161188	1161273	1162729	0	1162970	0	0	0	0	0	0
2	Exec_Auto	1	5051569	11	0	1	2	1	1	A	1	0	0	1071735	0	0	0	0	0	1168971	1169033	1169542	1170061	1170311	1171398	0	1171638	0	0	0	0	0	0
2	Exec_Auto	1	5051569	12	0	1	3	0	1	B	0	1	0	1071735	0	0	0	0	0	1177638	1177718	1178514	1179088	1179255	0	1180564	1180804	0	0	0	0	0	0
2	Exec_Auto	1	5051569	13	1	0	1	2	0	B	1	0	0	1071735	0	0	0	0	0	1186804	1186842	1187471	1187923	1188125	1188892	0	1189133	0	0	0	0	0	0
2	Exec_Auto	1	5051569	14	1	0	0	2	0	A	0	0	0	1071735	0	0	0	0	0	1195133	1195229	1195786	1196517	1196634	0	1197692	1197933	0	0	0	0	0	0
2	Exec_Auto	1	5051569	15	1	0	0	1	0	B	1	1	0	1071735	0	0	0	0	0	1203933	1203967	1204551	1205079	1205276	1206042	0	1206282	0	0	0	0	0	0
2	Exec_Auto	1	5051569	16	1	0	2	0	0	B	1	1	0	1071735	0	0	0	0	0	1212282	1212351	1213354	1213776	1213867	1214896	0	1215137	0	0	0	0	0	0
2	Exec_Auto	1	5051569	17	0	1	1	3	1	A	1	0	0	1071735	0	0	0	0	0	1221138	1221200	1222654	1223256	1223429	1224520	0	1224760	0	0	0	0	0	0
2	Exec_Auto	1	5051569	18	1	0	2	3	0	B	1	0	0	1071735	0	0	0	0	0	1230760	1230782	1231556	1232092	1232240	1233224	0	1233465	0	0	0	0	0	0
2	Exec_Auto	1	5051569	19	1	0	1	2	0	B	1	1	0	1071735	0	0	0	0	0	1239465	1239538	1240490	1241109	1241255	1242159	0	1242399	0	0	0	0	0	0
2	Exec_Auto	0	5051569	0	1	0	3	1	0	B	1	1	0	1248400	0	0	0	0	0	1248448	1248541	1249280	1249722	1249972	1250897	0	1251137	0	0	0	0	0	0
2	Exec_Auto	0	5051569	1	0	1	2	1	1	A	1	0	0	1248400	0	0	0	0	0	1257137	1257192	1258636	1259202	1259389	1260848	0	1261089	0	0	0	0	0	0
2	Exec_Auto	0	5051569	2	0	1	0	2	1	A	1	0	0	1248400	0	0	0	0	0	1267090	1267164	1267729	1268172	1268320	1268983	0	1269223	0	0	0	0	0	0
2	Exec_Auto	0	5051569	3	1	0	2	0	0	B	1	1	0	1248400	0	0	0	0	0	1275223	1275274	1276565	1277013	1277131	1278139	0	1278380	0	0	0	0	0	0
2	Exec_Auto	0	5051569	4	1	0	0	3	0	B	1	0	0	1248400	0	0	0	0	0	1284380	1284470	1285237	1285667	1285776	1286709	0	1286949	0	0	0	0	0	0
2	Exec_Auto	0	5051569	5	0	1	2	0	1	A	1	0	0	1248400	0	0	0	0	0	1292949	1293009	1294222	1294728	1294885	1296281	0	1296521	0	0	0	0	0	0
2	Exec_Auto	0	5051569	6	1	0	2	1	0	B	1	1	0	1248400	0	0	0	0	0	1302522	1302581	1303293	1303743	1303947	1304667	0	1304907	0	0	0	0	0	0
2	Exec_Auto	0	5051569	7	0	1	1	3	1	A	1	1	0	1248400	0	0	0	0	0	1310907	1310966	1311569	1312071	1312226	1313479	0	1313720	0	0	0	0	0	0
2	Exec_Auto	0	5051569	8	0	1	3	0	1	A	1	1	0	1248400	0	0	0	0	0	1319720	1319789	1320410	1320898	1321015	1322046	0	1322286	0	0	0	0	0	0
2	Exec_Auto	0	5051569	9	1	0	1	0	0	B	1	1	0	1248400	0	0	0	0	0	1328286	1328342	1329032	1329448	1329555	1330124	0	1330364	0	0	0	0	0	0
2	Exec_Auto	1	5051569	10	1	0	1	2	0	A	0	0	0	1248400	0	0	0	0	0	1336367	1336432	1337171	1337776	1337998	0	1338923	1339163	0	0	0	0	0	0
2	Exec_Auto	1	5051569	11	0	1	1	2	1	A	1	1	0	1248400	0	0	0	0	0	1345164	1345222	1346666	1347196	1347392	1348851	0	1349091	0	0	0	0	0	0
2	Exec_Auto	1	5051569	12	1	0	0	2	0	B	1	1	0	1248400	0	0	0	0	0	1355092	1355146	1355711	1356256	1356475	1357138	0	1357378	0	0	0	0	0	0
2	Exec_Auto	1	5051569	13	1	0	2	0	0	B	1	0	252	1248400	0	0	0	0	0	1363379	1363436	1364727	1365218	1365312	0	0	1368545	0	0	1365345	0	0	0
2	Exec_Auto	1	5051569	13	1	0	2	0	0	B	1	0	0	1248400	0	0	0	0	0	1374547	1374585	1375876	1376379	1376493	1377501	0	1377742	0	0	0	0	0	0
2	Exec_Auto	1	5051569	14	0	1	1	0	1	A	1	1	0	1248400	0	0	0	0	0	1383742	1383795	1384562	1385164	1385373	1386306	0	1386546	0	0	0	0	0	0
2	Exec_Auto	1	5051569	15	0	1	2	3	1	B	0	1	0	1248400	0	0	0	0	0	1392547	1392625	1393838	1394367	1394583	0	1395979	1396219	0	0	0	0	0	0
2	Exec_Auto	1	5051569	16	1	0	0	3	0	B	1	1	0	1248400	0	0	0	0	0	1402219	1402257	1402969	1403649	1403782	1404502	0	1404742	0	0	0	0	0	0
2	Exec_Auto	1	5051569	17	0	1	2	3	1	A	1	1	0	1248400	0	0	0	0	0	1410743	1410798	1411401	1411972	1412260	1413513	0	1413754	0	0	0	0	0	0
2	Exec_Auto	1	5051569	18	1	0	2	3	0	B	1	1	0	1248400	0	0	0	0	0	1419755	1419847	1420468	1421044	1421167	1422198	0	1422439	0	0	0	0	0	0
2	Exec_Auto	1	5051569	19	0	1	3	2	1	A	1	0	0	1248400	0	0	0	0	0	1428440	1428498	1429188	1429682	1429781	1430350	0	1430591	0	0	0	0	0	0
2	Exec_Auto	0	5051569	0	1	0	3	1	0	B	1	1	0	1436593	0	0	0	0	0	1436646	1436718	1437770	1438185	1438383	1439065	0	1439306	0	0	0	0	0	0
2	Exec_Auto	0	5051569	1	0	1	3	2	1	A	1	1	0	1436593	0	0	0	0	0	1445306	1445369	1446483	1447057	1447221	1447958	0	1448199	0	0	0	0	0	0
2	Exec_Auto	0	5051569	2	1	0	0	3	0	B	1	1	0	1436593	0	0	0	0	0	1454200	1454248	1455110	1455573	1455711	1456917	0	1457158	0	0	0	0	0	0
2	Exec_Auto	0	5051569	3	1	0	2	1	0	B	1	1	0	1436593	0	0	0	0	0	1463158	1463187	1463758	1464222	1464408	1465882	0	1466122	0	0	0	0	0	0
2	Exec_Auto	0	5051569	4	1	0	0	1	0	B	1	1	0	1436593	0	0	0	0	0	1472122	1472214	1473249	1473659	1473839	1475130	0	1475371	0	0	0	0	0	0
2	Exec_Auto	0	5051569	5	1	0	1	2	0	B	1	1	0	1436593	0	0	0	0	0	1481371	1481428	1482179	1482621	1482786	1483569	0	1483809	0	0	0	0	0	0
2	Exec_Auto	0	5051569	6	0	1	2	3	1	A	1	1	0	1436593	0	0	0	0	0	1489811	1489881	1490725	1491188	1491321	1492446	0	1492687	0	0	0	0	0	0
2	Exec_Auto	0	5051569	7	1	0	1	2	0	B	1	0	0	1436593	0	0	0	0	0	1498688	1498733	1500144	1500578	1500750	1501368	0	1501608	0	0	0	0	0	0
2	Exec_Auto	0	5051569	8	0	1	3	1	1	A	1	1	0	1436593	0	0	0	0	0	1507608	1507650	1508844	1509281	1509463	1510721	0	1510962	0	0	0	0	0	0
2	Exec_Auto	0	5051569	9	0	1	0	2	1	A	1	0	0	1436593	0	0	0	0	0	1516962	1517033	1518104	1518516	1518589	1519797	0	1520038	0	0	0	0	0	0
2	Exec_Auto	1	5051569	10	0	1	2	0	1	B	0	0	0	1436593	0	0	0	0	0	1526038	1526065	1527118	1527846	1527987	0	1528669	1528911	0	0	0	0	0	0
2	Exec_Auto	1	5051569	11	0	1	0	2	1	A	1	1	0	1436593	0	0	0	0	0	1534912	1534966	1536080	1536595	1536731	1537468	0	1537711	0	0	0	0	0	0
2	Exec_Auto	1	5051569	12	0	1	3	1	1	A	1	1	0	1436593	0	0	0	0	0	1543711	1543781	1544643	1545244	1545341	1546547	0	1546787	0	0	0	0	0	0
2	Exec_Auto	1	5051569	13	0	1	3	1	1	A	1	1	0	1436593	0	0	0	0	0	1552789	1552839	1553410	1553904	1554014	1555488	0	1555729	0	0	0	0	0	0
2	Exec_Auto	1	5051569	14	0	1	1	3	1	A	1	1	0	1436593	0	0	0	0	0	1561730	1561773	1562808	1563335	1563519	1564810	0	1565050	0	0	0	0	0	0
2	Exec_Auto	1	5051569	15	1	0	0	1	0	B	1	1	0	1436593	0	0	0	0	0	1571051	1571123	1571874	1572441	1572592	1573375	0	1573616	0	0	0	0	0	0
2	Exec_Auto	1	5051569	16	0	1	3	2	1	A	1	1	0	1436593	0	0	0	0	0	1579616	1579695	1580539	1581002	1581130	1582255	0	1582495	0	0	0	0	0	0
2	Exec_Auto	1	5051569	17	1	0	1	3	0	B	1	1	0	1436593	0	0	0	0	0	1588496	1588526	1589937	1590517	1590621	1591239	0	1591480	0	0	0	0	0	0
2	Exec_Auto	1	5051569	18	0	1	3	0	1	A	1	1	0	1436593	0	0	0	0	0	1597481	1597572	1598766	1599352	1599496	1600754	0	1600995	0	0	0	0	0	0
2	Exec_Auto	1	5051569	19	1	0	1	3	0	B	1	1	0	1436593	0	0	0	0	0	1606996	1607027	1608098	1608730	1608839	1610047	0	1610287	0	0	0	0	0	0
2	Exec_Auto	0	5051569	0	1	0	0	1	0	B	1	0	0	1616289	0	0	0	0	0	1616306	1616394	1617335	1617754	1617936	1618439	0	1618679	0	0	0	0	0	0
2	Exec_Auto	0	5051569	1	1	0	1	3	0	B	1	0	0	1616289	0	0	0	0	0	1624679	1624742	1625427	1625893	1626135	1626927	0	1627168	0	0	0	0	0	0
2	Exec_Auto	0	5051569	2	1	0	0	3	0	B	1	1	0	1616289	0	0	0	0	0	1633168	1633188	1634530	1635042	1635221	1636151	0	1636392	0	0	0	0	0	0
2	Exec_Auto	0	5051569	3	1	0	2	0	0	B	1	0	0	1616289	0	0	0	0	0	1642393	1642445	1643566	1644004	1644080	1644974	0	1645215	0	0	0	0	0	0
2	Exec_Auto	0	5051569	4	1	0	2	3	0	B	1	1	0	1616289	0	0	0	0	0	1651216	1651296	1652795	1653249	1653437	1654494	0	1654735	0	0	0	0	0	0
2	Exec_Auto	0	5051569	5	1	0	3	0	0	B	1	1	0	1616289	0	0	0	0	0	1660735	1660787	1661828	1662300	1662426	1663146	0	1663386	0	0	0	0	0	0
2	Exec_Auto	0	5051569	6	1	0	3	2	0	B	1	1	0	1616289	0	0	0	0	0	1669386	1669412	1670749	1671138	1671349	1672274	0	1672515	0	0	0	0	0	0
2	Exec_Auto	0	5051569	7	1	0	3	1	0	B	1	0	0	1616289	0	0	0	0	0	1678516	1678548	1679867	1680329	1680520	1681362	0	1681602	0	0	0	0	0	0
2	Exec_Auto	0	5051569	8	1	0	2	3	0	B	1	1	0	1616289	0	0	0	0	0	1687603	1687679	1688339	1688790	1689007	1689929	0	1690169	0	0	0	0	0	0
2	Exec_Auto	0	5051569	9	0	1	1	3	1	A	1	1	0	1616289	0	0	0	0	0	1696170	1696246	1697625	1698137	1698278	1698922	0	1699163	0	0	0	0	0	0
2	Exec_Auto	1	5051569	10	0	1	0	3	1	A	1	1	0	1616289	0	0	0	0	0	1705164	1705231	1706172	1706652	1706807	1707310	0	1707550	0	0	0	0	0	0
2	Exec_Auto	1	5051569	11	1	0	3	2	0	B	1	1	0	1616289	0	0	0	0	0	1713551	1713606	1714291	1714802	1714971	1715763	0	1716003	0	0	0	0	0	0
2	Exec_Auto	1	5051569	12	0	1	0	2	1	A	1	1	0	1616289	0	0	0	0	0	1722003	1722074	1723416	1723870	1723990	1724920	0	1725161	0	0	0	0	0	0
2	Exec_Auto	1	5051569	13	0	1	3	0	1	A	1	1	0	1616289	0	0	0	0	0	1731161	1731236	1732357	1732985	1733130	1734024	0	1734264	0	0	0	0	0	0
2	Exec_Auto	1	5051569	14	0	1	1	3	1	A	1	1	0	1616289	0	0	0	0	0	1740264	1740338	1741837	1742355	1742516	1743573	0	1743813	0	0	0	0	0	0
2	Exec_Auto	1	5051569	15	1	0	3	2	0	B	1	0	0	1616289	0	0	0	0	0	1749814	1749844	1750885	1751363	1751540	1752260	0	1752501	0	0	0	0	0	0
2	Exec_Auto	1	5051569	16	1	0	1	0	0	B	1	1	0	1616289	0	0	0	0	0	1758502	1758579	1759916	1760455	1760582	1761507	0	1761747	0	0	0	0	0	0
2	Exec_Auto	1	5051569	17	1	0	0	2	0	B	1	1	0	1616289	0	0	0	0	0	1767747	1767789	1769108	1769615	1769790	1770632	0	1770872	0	0	0	0	0	0
2	Exec_Auto	1	5051569	18	0	1	1	3	1	A	1	0	0	1616289	0	0	0	0	0	1776872	1776924	1777584	1778076	1778255	1779177	0	1779417	0	0	0	0	0	0
2	Exec_Auto	1	5051569	19	1	0	1	0	0	B	1	1	0	1616289	0	0	0	0	0	1785418	1785494	1786873	1787367	1787511	1788155	0	1788396	0	0	0	0	0	0
2	Exec_Auto	0	5051569	0	1	0	3	0	0	B	1	1	0	1794397	0	0	0	0	0	1794443	1794522	1795510	1795962	1796037	1797464	0	1797704	0	0	0	0	0	0
2	Exec_Auto	0	5051569	1	0	1	1	3	1	A	1	1	0	1794397	0	0	0	0	0	1803704	1803772	1804763	1805212	1805405	1806533	0	1806773	0	0	0	0	0	0
2	Exec_Auto	0	5051569	2	1	0	2	3	0	B	1	1	0	1794397	0	0	0	0	0	1812774	1812817	1813388	1813815	1813956	1815158	0	1815398	0	0	0	0	0	0
2	Exec_Auto	0	5051569	3	1	0	1	0	0	B	1	1	0	1794397	0	0	0	0	0	1821398	1821460	1822715	1823186	1823305	1824034	0	1824276	0	0	0	0	0	0
2	Exec_Auto	0	5051569	4	0	1	1	3	1	A	1	1	0	1794397	0	0	0	0	0	1830277	1830325	1831180	1831648	1831855	1833183	0	1833423	0	0	0	0	0	0
2	Exec_Auto	0	5051569	5	0	1	2	1	1	A	1	0	0	1794397	0	0	0	0	0	1839423	1839483	1840059	1840585	1840753	1841506	0	1841746	0	0	0	0	0	0
2	Exec_Auto	0	5051569	6	1	0	0	3	0	B	1	0	0	1794397	0	0	0	0	0	1847746	1847787	1848878	1849331	1849544	1850058	0	1850298	0	0	0	0	0	0
2	Exec_Auto	0	5051569	7	1	0	3	0	0	B	1	1	0	1794397	0	0	0	0	0	1856299	1856337	1857195	1857659	1857784	1858311	0	1858551	0	0	0	0	0	0
2	Exec_Auto	0	5051569	8	0	1	0	3	1	A	1	0	0	1794397	0	0	0	0	0	1864551	1864598	1866045	1866533	1866616	1867262	0	1867503	0	0	0	0	0	0
2	Exec_Auto	0	5051569	9	1	0	1	3	0	B	1	0	0	1794397	0	0	0	0	0	1873503	1873588	1874849	1875281	1875435	1876667	0	1876908	0	0	0	0	0	0
2	Exec_Auto	1	5051569	10	1	0	2	1	0	B	1	0	252	1794397	0	0	0	0	0	1882909	1882969	1883957	1884534	1884746	0	0	1888505	0	0	1885305	0	0	0
2	Exec_Auto	1	5051569	10	1	0	2	1	0	A	0	1	0	1794397	0	0	0	0	0	1894505	1894566	1895554	1896069	1896303	0	1897730	1897971	0	0	0	0	0	0
2	Exec_Auto	1	5051569	11	1	0	2	1	0	B	1	1	0	1794397	0	0	0	0	0	1903971	1904004	1904995	1905495	1905796	1906924	0	1907164	0	0	0	0	0	0
2	Exec_Auto	1	5051569	12	0	1	0	1	1	A	1	1	0	1794397	0	0	0	0	0	1913165	1913236	1913807	1914321	1914456	1915658	0	1915898	0	0	0	0	0	0
2	Exec_Auto	1	5051569	13	0	1	3	0	1	A	1	1	0	1794397	0	0	0	0	0	1921898	1921944	1923199	1923696	1923837	1924566	0	1924806	0	0	0	0	0	0
2	Exec_Auto	1	5051569	14	0	1	2	0	1	A	1	0	0	1794397	0	0	0	0	0	1930807	1930862	1931717	1932199	1932436	1933764	0	1934004	0	0	0	0	0	0
2	Exec_Auto	1	5051569	15	0	1	2	1	1	A	1	1	0	1794397	0	0	0	0	0	1940005	1940090	1940666	1941260	1941477	1942230	0	1942471	0	0	0	0	0	0
2	Exec_Auto	1	5051569	16	0	1	0	1	1	A	1	1	0	1794397	0	0	0	0	0	1948471	1948540	1949631	1950194	1950256	1950770	0	1951010	0	0	0	0	0	0
2	Exec_Auto	1	5051569	17	1	0	0	1	0	B	1	1	0	1794397	0	0	0	0	0	1957011	1957067	1957925	1958479	1958656	1959183	0	1959423	0	0	0	0	0	0
2	Exec_Auto	1	5051569	18	1	0	1	3	0	B	1	1	0	1794397	0	0	0	0	0	1965424	1965481	1966928	1967546	1967681	1968327	0	1968568	0	0	0	0	0	0
2	Exec_Auto	1	5051569	19	1	0	2	0	0	B	1	0	0	1794397	0	0	0	0	0	1974568	1974618	1975879	1976328	1976468	1977700	0	1977940	0	0	0	0	0	0
2	Exec_Auto	0	5051569	0	1	0	2	0	0	B	1	1	0	1983941	0	0	0	0	0	1983963	1984024	1984538	1984967	1985085	1986207	0	1986448	0	0	0	0	0	0
2	Exec_Auto	0	5051569	1	1	0	3	0	0	B	1	1	0	1983941	0	0	0	0	0	1992448	1992519	1993913	1994351	1994470	1995129	0	1995369	0	0	0	0	0	0
2	Exec_Auto	0	5051569	2	0	1	0	1	1	A	1	1	0	1983941	0	0	0	0	0	2001369	2001433	2002247	2002668	2002738	2003918	0	2004159	0	0	0	0	0	0
2	Exec_Auto	0	5051569	3	1	0	1	0	0	B	1	1	0	1983941	0	0	0	0	0	2010160	2010197	2010805	2011265	2011376	2012480	0	2012720	0	0	0	0	0	0
2	Exec_Auto	0	5051569	4	1	0	2	3	0	B	1	1	0	1983941	0	0	0	0	0	2018721	2018766	2019851	2020316	2020500	2021008	0	2021249	0	0	0	0	0	0
2	Exec_Auto	0	5051569	5	0	1	3	2	1	A	1	1	0	1983941	0	0	0	0	0	2027250	2027311	2028487	2028963	2029076	2029971	0	2030212	0	0	0	0	0	0
2	Exec_Auto	0	5051569	6	1	0	2	0	0	B	1	0	0	1983941	0	0	0	0	0	2036213	2036276	2037674	2038121	2038255	2039278	0	2039519	0	0	0	0	0	0
2	Exec_Auto	0	5051569	7	1	0	2	1	0	B	1	0	252	1983941	0	0	0	0	0	2045519	2045545	2046328	2046825	2046973	0	0	2050197	0	0	2046997	0	0	0
2	Exec_Auto	0	5051569	7	1	0	2	1	0	B	1	0	0	1983941	0	0	0	0	0	2056198	2056274	2057057	2057526	2058864	2059492	0	2059733	0	0	0	0	0	0
2	Exec_Auto	0	5051569	8	0	1	0	2	1	A	1	1	0	1983941	0	0	0	0	0	2065734	2065788	2066912	2067410	2067493	2068627	0	2068868	0	0	0	0	0	0
2	Exec_Auto	0	5051569	9	0	1	2	3	1	A	1	1	0	1983941	0	0	0	0	0	2074868	2074917	2076123	2076558	2076753	2077987	0	2078228	0	0	0	0	0	0
2	Exec_Auto	1	5051569	10	1	0	3	2	0	B	1	0	0	1983941	0	0	0	0	0	2084228	2084296	2084810	2085339	2085541	2086663	0	2086904	0	0	0	0	0	0
2	Exec_Auto	1	5051569	11	0	1	3	2	1	A	1	1	0	1983941	0	0	0	0	0	2092905	2092972	2094366	2094862	2095054	2095713	0	2095954	0	0	0	0	0	0
2	Exec_Auto	1	5051569	12	1	0	3	0	0	B	1	0	252	1983941	0	0	0	0	0	2101955	2101999	2102813	2103332	2103448	0	0	2106682	0	0	2103482	0	0	0
2	Exec_Auto	1	5051569	12	1	0	3	0	0	B	1	0	0	1983941	0	0	0	0	0	2112683	2112761	2113575	2114082	2114257	2115438	0	2115679	0	0	0	0	0	0
2	Exec_Auto	1	5051569	13	1	0	1	2	0	B	1	1	0	1983941	0	0	0	0	0	2121680	2121723	2122331	2122868	2123129	2124233	0	2124473	0	0	0	0	0	0
2	Exec_Auto	1	5051569	14	1	0	2	3	0	B	1	1	0	1983941	0	0	0	0	0	2130474	2130511	2131596	2132105	2132270	2132778	0	2133019	0	0	0	0	0	0
2	Exec_Auto	1	5051569	15	1	0	3	0	0	B	1	0	252	1983941	0	0	0	0	0	2139019	2139074	2140250	2140755	2140911	0	0	2144129	0	0	2140929	0	0	0
2	Exec_Auto	1	5051569	15	1	0	3	0	0	B	1	1	0	1983941	0	0	0	0	0	2150129	2150166	2151342	2151787	2152040	2152935	0	2153175	0	0	0	0	0	0
2	Exec_Auto	1	5051569	16	1	0	0	1	0	B	1	0	252	1983941	0	0	0	0	0	2159176	2159227	2160625	2161074	2161267	0	0	2164494	0	0	2161294	0	0	0
2	Exec_Auto	1	5051569	16	1	0	0	1	0	B	1	0	0	1983941	0	0	0	0	0	2170494	2170540	2171938	2172516	2173119	2174142	0	2174384	0	0	0	0	0	0
2	Exec_Auto	1	5051569	17	0	1	2	1	1	A	1	0	0	1983941	0	0	0	0	0	2180384	2180428	2181211	2181771	2182109	2182737	0	2182977	0	0	0	0	0	0
2	Exec_Auto	1	5051569	18	1	0	3	0	0	B	1	0	0	1983941	0	0	0	0	0	2188978	2189014	2190138	2190653	2191028	2192162	0	2192402	0	0	0	0	0	0
2	Exec_Auto	1	5051569	19	0	1	3	1	1	A	1	0	0	1983941	0	0	0	0	0	2198402	2198448	2199654	2200312	2200948	2202182	0	2202423	0	0	0	0	0	0
