# Supplementary material for: A Computational Model of Dual Competition between the Basal Ganglia and the Cortex
Source: eNeuro. 2019 Jan 4;5(6):ENEURO.0339-17.2018. doi: 10.1523/ENEURO.0339-17.2018 (PMC6325557; doi:10.1523/ENEURO.0339-17.2018)
Supplement: Supplementary 1 — Supplementary Model Codes. Download Supplementary 1, ZIP file [file sup_enu-eN-TNC-0339-17-s02.zip › one-critic-two-actors-1.2/experiments/data/experimental/D1-muscimol-D2-saline/Zora/20150601_170658ZIB.txt]

Task	Typ of Try	FT/ST	Begin launch	Num Try	Num CibleA	Num CibleB	Pos CibleA	Pos CibleB	%RecA_>_B	Target Choice	Good Choice	Reward	Num error	E0	E10	E20	E30	E100	E40	E15	E25	E35	E45	E55	E105	E115	E200	E250	E251	E252	E253	E254	E255
2	Exec_Auto	0	28968551	0	1	0	1	0	0	B	1	1	0	7308	0	0	0	0	0	7317	7398	8453	8836	9486	9986	0	10227	0	0	0	0	0	0
2	Exec_Auto	0	28968551	1	1	0	0	3	0	B	1	0	0	7308	0	0	0	0	0	12228	12300	13444	13875	14160	14660	0	14901	0	0	0	0	0	0
2	Exec_Auto	0	28968551	2	1	0	2	0	0	B	1	0	252	7308	0	0	0	0	0	16902	16956	17554	18051	18404	0	0	21719	0	0	18519	0	0	0
2	Exec_Auto	0	28968551	2	1	0	2	0	0	B	1	1	0	7308	0	0	0	0	0	23720	23786	24384	24833	25552	26052	0	26293	0	0	0	0	0	0
2	Exec_Auto	0	28968551	3	0	1	0	2	1	A	1	1	0	7308	0	0	0	0	0	28293	28378	29074	29507	29875	30375	0	30616	0	0	0	0	0	0
2	Exec_Auto	0	28968551	4	1	0	2	0	0	B	1	1	0	7308	0	0	0	0	0	32617	32640	33418	33805	34176	34676	0	34917	0	0	0	0	0	0
2	Exec_Auto	0	28968551	5	1	0	0	1	0	B	1	1	0	7308	0	0	0	0	0	36918	36971	37543	38022	38311	38811	0	39051	0	0	0	0	0	0
2	Exec_Auto	0	28968551	6	1	0	3	1	0	B	1	0	0	7308	0	0	0	0	0	41051	41106	42159	42598	42955	43455	0	43695	0	0	0	0	0	0
2	Exec_Auto	0	28968551	7	1	0	3	2	0	B	1	1	0	7308	0	0	0	0	0	45695	45768	46855	47263	47516	48016	0	48257	0	0	0	0	0	0
2	Exec_Auto	0	28968551	8	0	1	3	1	1	A	1	0	0	7308	0	0	0	0	0	50259	50325	51449	51883	52078	52578	0	52819	0	0	0	0	0	0
2	Exec_Auto	0	28968551	9	0	1	3	2	1	A	1	0	252	7308	0	0	0	0	0	54819	54877	55861	56323	56862	0	0	60434	0	0	57234	0	0	0
2	Exec_Auto	0	28968551	9	0	1	3	2	1	A	1	0	252	7308	0	0	0	0	0	62434	62475	63459	63966	64189	0	0	67795	0	0	64595	0	0	0
2	Exec_Auto	0	28968551	9	0	1	3	2	1	A	1	0	252	7308	0	0	0	0	0	69795	69858	70842	71383	71813	0	0	75163	0	0	71963	0	0	0
2	Exec_Auto	0	28968551	9	0	1	3	2	1	B	0	0	0	7308	0	0	0	0	0	77163	77187	78171	78888	79389	0	79889	80129	0	0	0	0	0	0
2	Exec_Auto	1	28968551	10	0	1	3	0	1	B	0	0	252	7308	0	0	0	0	0	82131	82197	83252	83829	84984	0	0	88589	0	0	85389	0	0	0
2	Exec_Auto	1	28968551	10	0	1	3	0	1		0	0	253	7308	0	0	0	0	0	90589	90660	91715	92399	0	0	0	105599	0	0	0	102399	0	0
2	Exec_Auto	1	28968551	10	0	1	3	0	1		0	0	252	7308	0	0	0	0	0	107602	107688	108743	109333	109767	0	0	113445	0	0	110245	0	0	0
2	Exec_Auto	1	28968551	10	0	1	3	0	1	B	0	0	0	7308	0	0	0	0	0	115446	115513	116568	117071	118523	0	119023	119263	0	0	0	0	0	0
2	Exec_Auto	1	28968551	11	0	1	2	3	1	B	0	0	0	7308	0	0	0	0	0	121265	121322	122466	122977	123235	0	123735	123976	0	0	0	0	0	0
2	Exec_Auto	1	28968551	12	0	1	3	1	1	B	0	1	0	7308	0	0	0	0	0	125977	126028	126626	127221	127636	0	128136	128377	0	0	0	0	0	0
2	Exec_Auto	1	28968551	13	1	0	3	2	0	A	0	1	0	7308	0	0	0	0	0	130381	130406	131102	131620	131924	0	132424	132664	0	0	0	0	0	0
2	Exec_Auto	1	28968551	14	1	0	0	2	0	A	0	0	252	7308	0	0	0	0	0	134664	134722	135500	135960	136854	0	0	140424	0	0	137224	0	0	0
2	Exec_Auto	1	28968551	14	1	0	0	2	0	A	0	0	252	7308	0	0	0	0	0	142424	142492	143270	143744	144125	0	0	147623	0	0	144423	0	0	0
2	Exec_Auto	1	28968551	14	1	0	0	2	0	A	0	0	252	7308	0	0	0	0	0	149624	149671	150449	151061	153280	0	0	156888	0	0	153688	0	0	0
2	Exec_Auto	1	28968551	14	1	0	0	2	0	A	0	0	252	7308	0	0	0	0	0	158889	158964	159742	160302	161602	0	0	165176	0	0	161976	0	0	0
2	Exec_Auto	1	28968551	14	1	0	0	2	0	A	0	0	0	7308	0	0	0	0	0	167176	167240	168018	168497	168863	0	169363	169603	0	0	0	0	0	0
2	Exec_Auto	1	28968551	15	1	0	0	2	0	A	0	0	0	7308	0	0	0	0	0	171604	171667	172239	172738	173242	0	173742	173982	0	0	0	0	0	0
2	Exec_Auto	1	28968551	16	1	0	0	3	0	B	1	0	0	7308	0	0	0	0	0	175983	176050	177103	177672	178292	178792	0	179032	0	0	0	0	0	0
2	Exec_Auto	1	28968551	17	1	0	0	1	0	A	0	0	0	7308	0	0	0	0	0	181032	181062	182149	182605	183160	0	183660	183900	0	0	0	0	0	0
2	Exec_Auto	1	28968551	18	1	0	0	1	0	A	0	0	0	7308	0	0	0	0	0	185901	185955	187079	187544	187882	0	188382	188622	0	0	0	0	0	0
2	Exec_Auto	1	28968551	19	1	0	3	2	0	A	0	0	0	7308	0	0	0	0	0	190623	190694	191678	192264	192724	0	193224	193465	0	0	0	0	0	0
2	Exec_Auto	0	28968551	0	1	0	2	3	0		0	0	251	195466	0	0	0	0	0	195476	195573	196832	197284	197666	0	0	201366	0	198166	0	0	0	0
2	Exec_Auto	0	28968551	0	1	0	2	3	0	B	1	1	0	195466	0	0	0	0	0	203367	203443	204702	205156	205467	205967	0	206208	0	0	0	0	0	0
2	Exec_Auto	0	28968551	1	1	0	0	3	0	B	1	1	0	195466	0	0	0	0	0	208209	208279	209632	210053	210312	210812	0	211055	0	0	0	0	0	0
2	Exec_Auto	0	28968551	2	1	0	3	2	0	B	1	0	252	195466	0	0	0	0	0	213055	213098	214092	214593	215141	0	0	218403	0	0	215203	0	0	0
2	Exec_Auto	0	28968551	2	1	0	3	2	0	B	1	0	252	195466	0	0	0	0	0	220403	220475	221469	222332	222926	0	0	226488	0	0	223288	0	0	0
2	Exec_Auto	0	28968551	2	1	0	3	2	0	B	1	1	0	195466	0	0	0	0	0	228488	228557	229551	230016	230444	230944	0	231185	0	0	0	0	0	0
2	Exec_Auto	0	28968551	3	0	1	1	2	1	A	1	0	252	195466	0	0	0	0	0	233185	233224	234171	234637	235987	0	0	239641	0	0	236441	0	0	0
2	Exec_Auto	0	28968551	3	0	1	1	2	1	A	1	0	252	195466	0	0	0	0	0	241642	241687	242634	243108	243427	0	0	247043	0	0	243843	0	0	0
2	Exec_Auto	0	28968551	3	0	1	1	2	1	A	1	0	252	195466	0	0	0	0	0	249044	249076	250023	250534	250850	0	0	254364	0	0	251164	0	0	0
2	Exec_Auto	0	28968551	3	0	1	1	2	1	B	0	0	0	195466	0	0	0	0	0	256366	256439	257386	258031	258537	0	259037	259278	0	0	0	0	0	0
2	Exec_Auto	0	28968551	4	1	0	2	3	0	B	1	0	252	195466	0	0	0	0	0	261279	261346	262175	262653	266496	0	0	270005	0	0	266805	0	0	0
2	Exec_Auto	0	28968551	4	1	0	2	3	0	A	0	0	0	195466	0	0	0	0	0	272005	272056	272885	273455	273754	0	274254	274496	0	0	0	0	0	0
2	Exec_Auto	0	28968551	5	1	0	3	2	0	B	1	1	0	195466	0	0	0	0	0	276497	276567	277364	277886	278200	278700	0	278941	0	0	0	0	0	0
2	Exec_Auto	0	28968551	6	1	0	0	2	0	B	1	1	0	195466	0	0	0	0	0	280943	280987	281844	282275	282482	282982	0	283223	0	0	0	0	0	0
2	Exec_Auto	0	28968551	7	0	1	0	3	1	B	0	0	0	195466	0	0	0	0	0	285224	285248	286731	287260	287594	0	288094	288334	0	0	0	0	0	0
2	Exec_Auto	0	28968551	8	0	1	3	2	1		0	0	253	195466	0	0	0	0	0	290334	290382	291122	291647	0	0	0	304847	0	0	0	301647	0	0
2	Exec_Auto	0	28968551	8	0	1	3	2	1	B	0	1	0	195466	0	0	0	0	0	306849	306910	307650	308358	308673	0	309173	309414	0	0	0	0	0	0
2	Exec_Auto	0	28968551	9	1	0	2	0	0	B	1	0	252	195466	0	0	0	0	0	311415	311472	312009	312422	312764	0	0	316332	0	0	313132	0	0	0
2	Exec_Auto	0	28968551	9	1	0	2	0	0	B	1	0	252	195466	0	0	0	0	0	318333	318391	318928	319365	320613	0	0	324273	0	0	321073	0	0	0
2	Exec_Auto	0	28968551	9	1	0	2	0	0	B	1	0	0	195466	0	0	0	0	0	326274	326298	326835	327271	328624	329124	0	329365	0	0	0	0	0	0
2	Exec_Auto	1	28968551	10	1	0	0	1	0	A	0	0	252	195466	0	0	0	0	0	331365	331430	332689	333224	333577	0	0	337214	0	0	334014	0	0	0
2	Exec_Auto	1	28968551	10	1	0	0	1	0	A	0	1	0	195466	0	0	0	0	0	339215	339283	340542	341096	341562	0	342062	342302	0	0	0	0	0	0
2	Exec_Auto	1	28968551	11	1	0	0	3	0	A	0	0	252	195466	0	0	0	0	0	344303	344360	345713	346181	346804	0	0	350311	0	0	347111	0	0	0
2	Exec_Auto	1	28968551	11	1	0	0	3	0	A	0	0	252	195466	0	0	0	0	0	352311	352378	353731	354276	355360	0	0	358922	0	0	355722	0	0	0
2	Exec_Auto	1	28968551	11	1	0	0	3	0	A	0	0	252	195466	0	0	0	0	0	360923	360966	362319	362783	363174	0	0	366719	0	0	363519	0	0	0
2	Exec_Auto	1	28968551	11	1	0	0	3	0	A	0	0	0	195466	0	0	0	0	0	368720	368763	370116	370612	372322	0	372822	373063	0	0	0	0	0	0
2	Exec_Auto	1	28968551	12	1	0	1	0	0	A	0	0	0	195466	0	0	0	0	0	375063	375128	376122	376689	377031	0	377531	377771	0	0	0	0	0	0
2	Exec_Auto	1	28968551	13	1	0	2	3	0	A	0	0	0	195466	0	0	0	0	0	379772	379814	380761	381219	383543	0	384043	384286	0	0	0	0	0	0
2	Exec_Auto	1	28968551	14	1	0	1	0	0	B	1	1	0	195466	0	0	0	0	0	386288	386351	387180	387591	387938	388438	0	388679	0	0	0	0	0	0
2	Exec_Auto	1	28968551	15	0	1	0	3	1	A	1	0	0	195466	0	0	0	0	0	390680	390715	391512	391979	392245	392745	0	392985	0	0	0	0	0	0
2	Exec_Auto	1	28968551	16	1	0	3	1	0	A	0	0	0	195466	0	0	0	0	0	394985	395024	395881	396374	396625	0	397125	397366	0	0	0	0	0	0
2	Exec_Auto	1	28968551	17	0	1	3	0	1	B	0	0	0	195466	0	0	0	0	0	399367	399399	400882	401364	403397	0	403897	404138	0	0	0	0	0	0
2	Exec_Auto	1	28968551	18	0	1	0	3	1	A	1	0	0	195466	0	0	0	0	0	406138	406172	406912	407668	408569	409069	0	409310	0	0	0	0	0	0
2	Exec_Auto	1	28968551	19	0	1	2	1	1	A	1	1	0	195466	0	0	0	0	0	411310	411369	411906	412475	412896	413396	0	413637	0	0	0	0	0	0
2	Exec_Auto	0	28968551	0	1	0	3	1	0	B	1	1	0	415639	0	0	0	0	0	415666	415737	416628	417051	417414	417914	0	418155	0	0	0	0	0	0
2	Exec_Auto	0	28968551	1	0	1	2	1	1	A	1	1	0	415639	0	0	0	0	0	420155	420222	421558	421940	422371	422871	0	423111	0	0	0	0	0	0
2	Exec_Auto	0	28968551	2	0	1	2	1	1	A	1	1	0	415639	0	0	0	0	0	425111	425179	425872	426283	426697	427197	0	427438	0	0	0	0	0	0
2	Exec_Auto	0	28968551	3	1	0	0	2	0	B	1	1	0	415639	0	0	0	0	0	429438	429499	430573	430940	431251	431751	0	431991	0	0	0	0	0	0
2	Exec_Auto	0	28968551	4	1	0	2	1	0	B	1	1	0	415639	0	0	0	0	0	433991	434064	434654	435014	435359	435859	0	436099	0	0	0	0	0	0
2	Exec_Auto	0	28968551	5	0	1	3	1	1	A	1	0	0	415639	0	0	0	0	0	438100	438162	439138	439554	439974	440474	0	440714	0	0	0	0	0	0
2	Exec_Auto	0	28968551	6	1	0	2	1	0	B	1	0	0	415639	0	0	0	0	0	442715	442781	443455	443861	444193	444693	0	444934	0	0	0	0	0	0
2	Exec_Auto	0	28968551	7	1	0	2	3	0	B	1	1	0	415639	0	0	0	0	0	446934	447001	447985	448392	448646	449146	0	449387	0	0	0	0	0	0
2	Exec_Auto	0	28968551	8	1	0	3	1	0	B	1	0	0	415639	0	0	0	0	0	451387	451420	452693	453110	453441	453941	0	454181	0	0	0	0	0	0
2	Exec_Auto	0	28968551	9	1	0	3	0	0	A	0	0	0	415639	0	0	0	0	0	456182	456248	457632	458196	458846	0	459346	459586	0	0	0	0	0	0
2	Exec_Auto	1	28968551	10	1	0	3	0	0	A	0	1	0	415639	0	0	0	0	0	461587	461648	462539	463183	464577	0	465077	465317	0	0	0	0	0	0
2	Exec_Auto	1	28968551	11	0	1	3	0	1		0	0	251	415639	0	0	0	0	0	467317	467376	468712	469257	478350	0	0	482050	0	478850	0	0	0	0
2	Exec_Auto	1	28968551	11	0	1	3	0	1	A	1	1	0	415639	0	0	0	0	0	484052	484106	485442	486162	493522	494022	0	494263	0	0	0	0	0	0
2	Exec_Auto	1	28968551	12	0	1	1	2	1	B	0	0	0	415639	0	0	0	0	0	496264	496337	497030	497554	497787	0	498287	498527	0	0	0	0	0	0
2	Exec_Auto	1	28968551	13	1	0	0	3	0	B	1	0	0	415639	0	0	0	0	0	500528	500569	501643	502174	502598	503098	0	503339	0	0	0	0	0	0
2	Exec_Auto	1	28968551	14	0	1	0	3	1	A	1	1	0	415639	0	0	0	0	0	505339	505396	505986	506483	507918	508418	0	508660	0	0	0	0	0	0
2	Exec_Auto	1	28968551	15	0	1	3	0	1	B	0	1	0	415639	0	0	0	0	0	510660	510713	511689	512120	512995	0	513495	513736	0	0	0	0	0	0
2	Exec_Auto	1	28968551	16	0	1	2	1	1	A	1	1	0	415639	0	0	0	0	0	515736	515792	516466	516975	517242	517742	0	517982	0	0	0	0	0	0
2	Exec_Auto	1	28968551	17	1	0	0	2	0	B	1	1	0	415639	0	0	0	0	0	519983	520025	521009	521458	522295	522795	0	523035	0	0	0	0	0	0
2	Exec_Auto	1	28968551	18	0	1	3	0	1	A	1	1	0	415639	0	0	0	0	0	525035	525108	526381	526867	527490	527990	0	528230	0	0	0	0	0	0
2	Exec_Auto	1	28968551	19	0	1	2	1	1	A	1	1	0	415639	0	0	0	0	0	530231	530291	531675	532118	532373	532873	0	533114	0	0	0	0	0	0
2	Exec_Auto	0	28968551	0	1	0	2	3	0	B	1	0	0	535115	0	0	0	0	0	535175	535238	536551	537016	537305	537805	0	538045	0	0	0	0	0	0
2	Exec_Auto	0	28968551	1	0	1	1	0	1	A	1	0	252	535115	0	0	0	0	0	540047	540085	540956	541369	541683	0	0	545284	0	0	542084	0	0	0
2	Exec_Auto	0	28968551	1	0	1	1	0	1		0	0	251	535115	0	0	0	0	0	547284	547372	548243	548698	549242	0	0	552942	0	549742	0	0	0	0
2	Exec_Auto	0	28968551	1	0	1	1	0	1	A	1	0	252	535115	0	0	0	0	0	554942	555006	555877	556436	557604	0	0	561025	0	0	557825	0	0	0
2	Exec_Auto	0	28968551	1	0	1	1	0	1	B	0	1	0	535115	0	0	0	0	0	563026	563078	563949	564452	565326	0	565826	566067	0	0	0	0	0	0
2	Exec_Auto	0	28968551	2	0	1	0	3	1	A	1	0	252	535115	0	0	0	0	0	568068	568126	569344	569760	570162	0	0	573723	0	0	570523	0	0	0
2	Exec_Auto	0	28968551	2	0	1	0	3	1	A	1	1	0	535115	0	0	0	0	0	575724	575762	576980	577444	578005	578505	0	578745	0	0	0	0	0	0
2	Exec_Auto	0	28968551	3	1	0	3	1	0		0	0	251	535115	0	0	0	0	0	580746	580778	582064	582563	583719	0	0	587419	0	584219	0	0	0	0
2	Exec_Auto	0	28968551	3	1	0	3	1	0	B	1	1	0	535115	0	0	0	0	0	589419	589481	590767	591268	591648	592148	0	592389	0	0	0	0	0	0
2	Exec_Auto	0	28968551	4	1	0	3	0	0	B	1	0	252	535115	0	0	0	0	0	594389	594455	595408	595845	596287	0	0	599898	0	0	596698	0	0	0
2	Exec_Auto	0	28968551	4	1	0	3	0	0	B	1	0	252	535115	0	0	0	0	0	601898	601967	602920	603349	603909	0	0	607526	0	0	604326	0	0	0
2	Exec_Auto	0	28968551	4	1	0	3	0	0	B	1	1	0	535115	0	0	0	0	0	609527	609591	610544	611042	618815	619315	0	619556	0	0	0	0	0	0
2	Exec_Auto	0	28968551	5	0	1	0	1	1	A	1	1	0	535115	0	0	0	0	0	621557	621608	622457	622865	623182	623682	0	623923	0	0	0	0	0	0
2	Exec_Auto	0	28968551	6	0	1	2	1	1	A	1	0	0	535115	0	0	0	0	0	625923	625951	626625	627037	627240	627740	0	627980	0	0	0	0	0	0
2	Exec_Auto	0	28968551	7	1	0	2	1	0	A	0	0	0	535115	0	0	0	0	0	629980	630026	630921	631382	632009	0	632509	632749	0	0	0	0	0	0
2	Exec_Auto	0	28968551	8	1	0	3	1	0	B	1	0	252	535115	0	0	0	0	0	634750	634778	636106	636502	636816	0	0	640371	0	0	637171	0	0	0
2	Exec_Auto	0	28968551	8	1	0	3	1	0		0	0	251	535115	0	0	0	0	0	642371	642394	643722	644240	644605	0	0	648305	0	645105	0	0	0	0
2	Exec_Auto	0	28968551	8	1	0	3	1	0	B	1	0	252	535115	0	0	0	0	0	650305	650336	651664	652166	652488	0	0	655854	0	0	652654	0	0	0
2	Exec_Auto	0	28968551	8	1	0	3	1	0	B	1	0	252	535115	0	0	0	0	0	657854	657907	659235	659716	660081	0	0	663522	0	0	660322	0	0	0
2	Exec_Auto	0	28968551	8	1	0	3	1	0		0	0	251	535115	0	0	0	0	0	665524	665581	666909	667448	668495	0	0	672195	0	668995	0	0	0	0
2	Exec_Auto	0	28968551	8	1	0	3	1	0	B	1	0	252	535115	0	0	0	0	0	674196	674258	675586	676086	676513	0	0	680088	0	0	676888	0	0	0
2	Exec_Auto	0	28968551	8	1	0	3	1	0	B	1	0	252	535115	0	0	0	0	0	682089	682148	683476	684048	684368	0	0	687978	0	0	684778	0	0	0
2	Exec_Auto	0	28968551	8	1	0	3	1	0	B	1	0	252	535115	0	0	0	0	0	689978	690041	691369	691910	692335	0	0	695946	0	0	692746	0	0	0
2	Exec_Auto	0	28968551	8	1	0	3	1	0	B	1	0	252	535115	0	0	0	0	0	697946	697998	699326	699920	702160	0	0	705646	0	0	702446	0	0	0
2	Exec_Auto	0	28968551	8	1	0	3	1	0		0	0	251	535115	0	0	0	0	0	707647	707688	709016	709533	709877	0	0	713577	0	710377	0	0	0	0
2	Exec_Auto	0	28968551	8	1	0	3	1	0	B	1	0	252	535115	0	0	0	0	0	715578	715643	716971	717575	718195	0	0	721890	0	0	718690	0	0	0
2	Exec_Auto	0	28968551	8	1	0	3	1	0	B	1	1	0	535115	0	0	0	0	0	723891	723960	725288	725913	726318	726818	0	727058	0	0	0	0	0	0
2	Exec_Auto	0	28968551	9	1	0	0	3	0	B	1	1	0	535115	0	0	0	0	0	729059	729111	730575	730998	731278	731778	0	732019	0	0	0	0	0	0
2	Exec_Auto	1	28968551	10	1	0	0	1	0	A	0	0	252	535115	0	0	0	0	0	734019	734089	735402	735905	736214	0	0	739831	0	0	736631	0	0	0
2	Exec_Auto	1	28968551	10	1	0	0	1	0	A	0	0	252	535115	0	0	0	0	0	741832	741878	743191	743601	743999	0	0	747515	0	0	744315	0	0	0
2	Exec_Auto	1	28968551	10	1	0	0	1	0	A	0	0	252	535115	0	0	0	0	0	749516	749543	750856	751294	752799	0	0	756413	0	0	753213	0	0	0
2	Exec_Auto	1	28968551	10	1	0	0	1	0	A	0	0	252	535115	0	0	0	0	0	758415	758468	759781	760302	760586	0	0	764084	0	0	760884	0	0	0
2	Exec_Auto	1	28968551	10	1	0	0	1	0		0	0	251	535115	0	0	0	0	0	766084	766138	767451	767984	769581	0	0	773281	0	770081	0	0	0	0
2	Exec_Auto	1	28968551	10	1	0	0	1	0	A	0	0	252	535115	0	0	0	0	0	775281	775347	776660	777222	778841	0	0	782414	0	0	779214	0	0	0
2	Exec_Auto	1	28968551	10	1	0	0	1	0	B	1	0	252	535115	0	0	0	0	0	784414	784467	785780	786293	786728	0	0	790357	0	0	787157	0	0	0
2	Exec_Auto	1	28968551	10	1	0	0	1	0	A	0	1	0	535115	0	0	0	0	0	792358	792430	793743	794220	794642	0	795142	795383	0	0	0	0	0	0
2	Exec_Auto	1	28968551	11	0	1	3	0	1	A	1	0	252	535115	0	0	0	0	0	797384	797410	798281	798750	799164	0	0	802741	0	0	799541	0	0	0
2	Exec_Auto	1	28968551	11	0	1	3	0	1	A	1	1	0	535115	0	0	0	0	0	804742	804800	805671	806168	813663	814163	0	814404	0	0	0	0	0	0
2	Exec_Auto	1	28968551	12	0	1	0	1	1	B	0	1	0	535115	0	0	0	0	0	816405	816478	817696	818193	818559	0	819059	819300	0	0	0	0	0	0
2	Exec_Auto	1	28968551	13	0	1	2	0	1	A	1	0	0	535115	0	0	0	0	0	821300	821358	822644	823136	823633	824133	0	824373	0	0	0	0	0	0
2	Exec_Auto	1	28968551	14	0	1	0	2	1	B	0	0	0	535115	0	0	0	0	0	826374	826436	827389	827845	828168	0	828668	828910	0	0	0	0	0	0
2	Exec_Auto	1	28968551	15	1	0	0	3	0	B	1	1	0	535115	0	0	0	0	0	830910	830973	831822	832330	832559	833059	0	833299	0	0	0	0	0	0
2	Exec_Auto	1	28968551	16	1	0	1	3	0	B	1	1	0	535115	0	0	0	0	0	835299	835330	836004	836483	836995	837495	0	837736	0	0	0	0	0	0
2	Exec_Auto	1	28968551	17	0	1	2	3	1	A	1	1	0	535115	0	0	0	0	0	839736	839769	840664	841148	841628	842128	0	842369	0	0	0	0	0	0
2	Exec_Auto	1	28968551	18	0	1	1	3	1	B	0	0	252	535115	0	0	0	0	0	844371	844451	845779	846233	852740	0	0	856377	0	0	853177	0	0	0
2	Exec_Auto	1	28968551	18	0	1	1	3	1	A	1	0	252	535115	0	0	0	0	0	858377	858442	859770	860281	860657	0	0	864319	0	0	861119	0	0	0
2	Exec_Auto	1	28968551	18	0	1	1	3	1	A	1	0	0	535115	0	0	0	0	0	866321	866381	867709	868243	870230	870730	0	870971	0	0	0	0	0	0
2	Exec_Auto	1	28968551	19	1	0	1	3	0		0	0	251	535115	0	0	0	0	0	872972	872989	874453	875019	875405	0	0	879105	0	875905	0	0	0	0
2	Exec_Auto	1	28968551	19	1	0	1	3	0	A	0	0	252	535115	0	0	0	0	0	881107	881163	882627	883145	883650	0	0	887278	0	0	884078	0	0	0
2	Exec_Auto	1	28968551	19	1	0	1	3	0	A	0	0	0	535115	0	0	0	0	0	889278	889341	890805	891442	891855	0	892355	892596	0	0	0	0	0	0
2	Exec_Auto	0	28968551	0	1	0	0	3	0	B	1	1	0	894598	0	0	0	0	0	894645	894714	895273	895701	896419	896919	0	897159	0	0	0	0	0	0
2	Exec_Auto	0	28968551	1	0	1	3	1	1	A	1	1	0	894598	0	0	0	0	0	899159	899217	900381	900776	901126	901626	0	901867	0	0	0	0	0	0
2	Exec_Auto	0	28968551	2	0	1	1	0	1	A	1	0	252	894598	0	0	0	0	0	903867	903937	904969	905404	905719	0	0	909327	0	0	906127	0	0	0
2	Exec_Auto	0	28968551	2	0	1	1	0	1	A	1	1	0	894598	0	0	0	0	0	911327	911397	912429	912921	913340	913840	0	914080	0	0	0	0	0	0
2	Exec_Auto	0	28968551	3	0	1	1	0	1	A	1	1	0	894598	0	0	0	0	0	916080	916147	917422	917863	918180	918680	0	918921	0	0	0	0	0	0
2	Exec_Auto	0	28968551	4	1	0	0	2	0	B	1	1	0	894598	0	0	0	0	0	920921	920956	922186	922574	922897	923397	0	923638	0	0	0	0	0	0
2	Exec_Auto	0	28968551	5	0	1	0	3	1	A	1	1	0	894598	0	0	0	0	0	925638	925666	926290	926738	927059	927559	0	927799	0	0	0	0	0	0
2	Exec_Auto	0	28968551	6	1	0	0	3	0	B	1	1	0	894598	0	0	0	0	0	929799	929822	930556	931124	931364	931864	0	932104	0	0	0	0	0	0
2	Exec_Auto	0	28968551	7	0	1	2	3	1	A	1	1	0	894598	0	0	0	0	0	934105	934156	935551	936065	937148	937648	0	937889	0	0	0	0	0	0
2	Exec_Auto	0	28968551	8	0	1	2	3	1	A	1	1	0	894598	0	0	0	0	0	939891	939962	941220	941703	941855	942355	0	942595	0	0	0	0	0	0
2	Exec_Auto	0	28968551	9	1	0	0	2	0	B	1	1	0	894598	0	0	0	0	0	944596	944645	945755	946224	946430	946930	0	947170	0	0	0	0	0	0
2	Exec_Auto	1	28968551	10	0	1	0	3	1	B	0	0	0	894598	0	0	0	0	0	949171	949238	949797	950245	950520	0	951020	951261	0	0	0	0	0	0
2	Exec_Auto	1	28968551	11	0	1	2	0	1	A	1	1	0	894598	0	0	0	0	0	953262	953326	954490	954953	957455	957955	0	958196	0	0	0	0	0	0
2	Exec_Auto	1	28968551	12	0	1	3	0	1	A	1	1	0	894598	0	0	0	0	0	960197	960263	961295	961729	962078	962578	0	962818	0	0	0	0	0	0
2	Exec_Auto	1	28968551	13	1	0	2	1	0	B	1	0	252	894598	0	0	0	0	0	964820	964888	966163	966713	967192	0	0	970853	0	0	967653	0	0	0
2	Exec_Auto	1	28968551	13	1	0	2	1	0	A	0	0	0	894598	0	0	0	0	0	972854	972890	974165	974595	975075	0	975575	975816	0	0	0	0	0	0
2	Exec_Auto	1	28968551	14	0	1	2	1	1	A	1	1	0	894598	0	0	0	0	0	977816	977874	979104	979582	980790	981290	0	981532	0	0	0	0	0	0
2	Exec_Auto	1	28968551	15	1	0	0	3	0	B	1	1	0	894598	0	0	0	0	0	983534	983591	984215	984667	984964	985464	0	985704	0	0	0	0	0	0
2	Exec_Auto	1	28968551	16	0	1	2	0	1	A	1	1	0	894598	0	0	0	0	0	987704	987765	988499	988928	990194	990694	0	990934	0	0	0	0	0	0
2	Exec_Auto	1	28968551	17	0	1	2	1	1	A	1	1	0	894598	0	0	0	0	0	992935	992958	994353	994746	996000	996500	0	996740	0	0	0	0	0	0
2	Exec_Auto	1	28968551	18	0	1	2	3	1	A	1	1	0	894598	0	0	0	0	0	998740	998807	1000065	1000546	1000819	1001319	0	1001559	0	0	0	0	0	0
2	Exec_Auto	1	28968551	19	1	0	2	3	0	B	1	1	0	894598	0	0	0	0	0	1003559	1003629	1004739	1005220	1005701	1006201	0	1006441	0	0	0	0	0	0
2	Exec_Auto	0	28968551	0	1	0	3	1	0	B	1	1	0	1008442	0	0	0	0	0	1008500	1008557	1009825	1010260	1010560	1011060	0	1011301	0	0	0	0	0	0
2	Exec_Auto	0	28968551	1	1	0	0	3	0	B	1	1	0	1008442	0	0	0	0	0	1013302	1013356	1014650	1015015	1015410	1015910	0	1016151	0	0	0	0	0	0
2	Exec_Auto	0	28968551	2	0	1	1	2	1	A	1	1	0	1008442	0	0	0	0	0	1018152	1019013	1020158	1020635	1020928	1021428	0	1021668	0	0	0	0	0	0
2	Exec_Auto	0	28968551	3	0	1	1	3	1		0	0	251	1008442	0	0	0	0	0	1023668	1023723	1024932	1025398	1025631	0	0	1029331	0	1026131	0	0	0	0
2	Exec_Auto	0	28968551	3	0	1	1	3	1	A	1	0	252	1008442	0	0	0	0	0	1031331	1031390	1032599	1033127	1033498	0	0	1037156	0	0	1033956	0	0	0
2	Exec_Auto	0	28968551	3	0	1	1	3	1		0	0	251	1008442	0	0	0	0	0	1039157	1039209	1040418	1040948	1041256	0	0	1044956	0	1041756	0	0	0	0
2	Exec_Auto	0	28968551	3	0	1	1	3	1	A	1	0	252	1008442	0	0	0	0	0	1046959	1047018	1048227	1048774	1049086	0	0	1052774	0	0	1049574	0	0	0
2	Exec_Auto	0	28968551	3	0	1	1	3	1	A	1	1	0	1008442	0	0	0	0	0	1054774	1054840	1056049	1056603	1056910	1057410	0	1057651	0	0	0	0	0	0
2	Exec_Auto	0	28968551	4	0	1	0	2	1	A	1	1	0	1008442	0	0	0	0	0	1059652	1059676	1061006	1061465	1061814	1062314	0	1062555	0	0	0	0	0	0
2	Exec_Auto	0	28968551	5	0	1	2	0	1	A	1	1	0	1008442	0	0	0	0	0	1064556	1064614	1065854	1066309	1066754	1067254	0	1067495	0	0	0	0	0	0
2	Exec_Auto	0	28968551	6	0	1	3	1	1	A	1	1	0	1008442	0	0	0	0	0	1069496	1069559	1070617	1071008	1071299	1071799	0	1072039	0	0	0	0	0	0
2	Exec_Auto	0	28968551	7	0	1	0	2	1	A	1	1	0	1008442	0	0	0	0	0	1074039	1074112	1074876	1075315	1075654	1076154	0	1076394	0	0	0	0	0	0
2	Exec_Auto	0	28968551	8	0	1	3	1	1	A	1	1	0	1008442	0	0	0	0	0	1078394	1078449	1078954	1079390	1079663	1080163	0	1080403	0	0	0	0	0	0
2	Exec_Auto	0	28968551	9	1	0	0	2	0	B	1	1	0	1008442	0	0	0	0	0	1082403	1082425	1083834	1084321	1084548	1085048	0	1085288	0	0	0	0	0	0
2	Exec_Auto	1	28968551	10	0	1	1	0	1	A	1	0	252	1008442	0	0	0	0	0	1087289	1087352	1088620	1089084	1089574	0	0	1093139	0	0	1089939	0	0	0
2	Exec_Auto	1	28968551	10	0	1	1	0	1	B	0	0	252	1008442	0	0	0	0	0	1095139	1095195	1096463	1096913	1098146	0	0	1101636	0	0	1098436	0	0	0
2	Exec_Auto	1	28968551	10	0	1	1	0	1	B	0	0	0	1008442	0	0	0	0	0	1103636	1103689	1104957	1105421	1106901	0	1107401	1107642	0	0	0	0	0	0
2	Exec_Auto	1	28968551	11	0	1	3	0	1		0	0	253	1008442	0	0	0	0	0	1109643	1109719	1111013	1111549	0	0	0	1124749	0	0	0	1121549	0	0
2	Exec_Auto	1	28968551	11	0	1	3	0	1	B	0	0	0	1008442	0	0	0	0	0	1126749	1126784	1128078	1129280	1131107	0	1131607	1131848	0	0	0	0	0	0
2	Exec_Auto	1	28968551	12	1	0	3	2	0	A	0	0	0	1008442	0	0	0	0	0	1133849	1133905	1135050	1135543	1135832	0	1136332	1136573	0	0	0	0	0	0
2	Exec_Auto	1	28968551	13	1	0	3	1	0	B	1	1	0	1008442	0	0	0	0	0	1138574	1138647	1139856	1140395	1140809	1141309	0	1141549	0	0	0	0	0	0
2	Exec_Auto	1	28968551	14	1	0	0	1	0	B	1	1	0	1008442	0	0	0	0	0	1143549	1143610	1144940	1145515	1145835	1146335	0	1146575	0	0	0	0	0	0
2	Exec_Auto	1	28968551	15	0	1	1	2	1	A	1	0	252	1008442	0	0	0	0	0	1148577	1148645	1149885	1150502	1151019	0	0	1154576	0	0	1151376	0	0	0
2	Exec_Auto	1	28968551	15	0	1	1	2	1	B	0	0	0	1008442	0	0	0	0	0	1156576	1156603	1157843	1158288	1158938	0	1159438	1159679	0	0	0	0	0	0
2	Exec_Auto	1	28968551	16	0	1	3	2	1	A	1	0	252	1008442	0	0	0	0	0	1161679	1161741	1162799	1163327	1164691	0	0	1168110	0	0	1164910	0	0	0
2	Exec_Auto	1	28968551	16	0	1	3	2	1	B	0	1	0	1008442	0	0	0	0	0	1170111	1170175	1171233	1171841	1172193	0	1172693	1172934	0	0	0	0	0	0
2	Exec_Auto	1	28968551	17	1	0	2	0	0	B	1	0	252	1008442	0	0	0	0	0	1174934	1174983	1175747	1176273	1176724	0	0	1180404	0	0	1177204	0	0	0
2	Exec_Auto	1	28968551	17	1	0	2	0	0	B	1	1	0	1008442	0	0	0	0	0	1182404	1182475	1183239	1183833	1184615	1185115	0	1185358	0	0	0	0	0	0
2	Exec_Auto	1	28968551	18	1	0	3	2	0	B	1	1	0	1008442	0	0	0	0	0	1187359	1187411	1187916	1188410	1188765	1189265	0	1189506	0	0	0	0	0	0
2	Exec_Auto	1	28968551	19	1	0	2	0	0	B	1	1	0	1008442	0	0	0	0	0	1191508	1191568	1192977	1193405	1193758	1194258	0	1194498	0	0	0	0	0	0
2	Exec_Auto	0	28968551	0	1	0	2	3	0	B	1	0	0	1196501	0	0	0	0	0	1196523	1196592	1197823	1198258	1198569	1199069	0	1199310	0	0	0	0	0	0
2	Exec_Auto	0	28968551	1	0	1	2	1	1	A	1	1	0	1196501	0	0	0	0	0	1201310	1201368	1202530	1202929	1203181	1203681	0	1203921	0	0	0	0	0	0
2	Exec_Auto	0	28968551	2	0	1	0	1	1	A	1	1	0	1196501	0	0	0	0	0	1205922	1205985	1206921	1207318	1207730	1208230	0	1208471	0	0	0	0	0	0
2	Exec_Auto	0	28968551	3	1	0	0	2	0	B	1	0	252	1196501	0	0	0	0	0	1210471	1210536	1211478	1211891	1212102	0	0	1215518	0	0	1212318	0	0	0
2	Exec_Auto	0	28968551	3	1	0	0	2	0	B	1	1	0	1196501	0	0	0	0	0	1217520	1217584	1218526	1218942	1219186	1219686	0	1219926	0	0	0	0	0	0
2	Exec_Auto	0	28968551	4	1	0	2	3	0	B	1	1	0	1196501	0	0	0	0	0	1221926	1221989	1222490	1222920	1223228	1223728	0	1223969	0	0	0	0	0	0
2	Exec_Auto	0	28968551	5	1	0	2	3	0	B	1	1	0	1196501	0	0	0	0	0	1225970	1226045	1227511	1227958	1228256	1228756	0	1228996	0	0	0	0	0	0
2	Exec_Auto	0	28968551	6	0	1	3	0	1	A	1	1	0	1196501	0	0	0	0	0	1230997	1231060	1232396	1232856	1233252	1233752	0	1233993	0	0	0	0	0	0
2	Exec_Auto	0	28968551	7	1	0	2	3	0	B	1	0	0	1196501	0	0	0	0	0	1235993	1236059	1236976	1237430	1237861	1238361	0	1238602	0	0	0	0	0	0
2	Exec_Auto	0	28968551	8	1	0	2	0	0		0	0	251	1196501	0	0	0	0	0	1240603	1240660	1241675	1242096	1242642	0	0	1246342	0	1243142	0	0	0	0
2	Exec_Auto	0	28968551	8	1	0	2	0	0	B	1	0	252	1196501	0	0	0	0	0	1248343	1248392	1249407	1249878	1250289	0	0	1253940	0	0	1250740	0	0	0
2	Exec_Auto	0	28968551	8	1	0	2	0	0	B	1	0	252	1196501	0	0	0	0	0	1255941	1256007	1257022	1257522	1258641	0	0	1262227	0	0	1259027	0	0	0
2	Exec_Auto	0	28968551	8	1	0	2	0	0	A	0	1	0	1196501	0	0	0	0	0	1264227	1264284	1265299	1265899	1266515	0	1267015	1267256	0	0	0	0	0	0
2	Exec_Auto	0	28968551	9	1	0	0	2	0	B	1	1	0	1196501	0	0	0	0	0	1269256	1269331	1270389	1270850	1271138	1271638	0	1271878	0	0	0	0	0	0
2	Exec_Auto	1	28968551	10	0	1	2	1	1	A	1	1	0	1196501	0	0	0	0	0	1273878	1273931	1275162	1275603	1276934	1277434	0	1277674	0	0	0	0	0	0
2	Exec_Auto	1	28968551	11	0	1	3	1	1	A	1	0	252	1196501	0	0	0	0	0	1279675	1279731	1280893	1281358	1281647	0	0	1285242	0	0	1282042	0	0	0
2	Exec_Auto	1	28968551	11	0	1	3	1	1	A	1	1	0	1196501	0	0	0	0	0	1287243	1287312	1288474	1288854	1293954	1294454	0	1294694	0	0	0	0	0	0
2	Exec_Auto	1	28968551	12	1	0	0	3	0	B	1	0	0	1196501	0	0	0	0	0	1296695	1296750	1297686	1298148	1298400	1298900	0	1299141	0	0	0	0	0	0
2	Exec_Auto	1	28968551	13	0	1	1	0	1	A	1	0	0	1196501	0	0	0	0	0	1301142	1301177	1302119	1302589	1302962	1303462	0	1303702	0	0	0	0	0	0
2	Exec_Auto	1	28968551	14	0	1	2	1	1	A	1	0	0	1196501	0	0	0	0	0	1305702	1305769	1306270	1306699	1306936	1307436	0	1307677	0	0	0	0	0	0
2	Exec_Auto	1	28968551	15	1	0	3	1	0	B	1	1	0	1196501	0	0	0	0	0	1309679	1309737	1311203	1311865	1312143	1312643	0	1312883	0	0	0	0	0	0
2	Exec_Auto	1	28968551	16	0	1	2	3	1	A	1	1	0	1196501	0	0	0	0	0	1314884	1314953	1316289	1316762	1317014	1317514	0	1317755	0	0	0	0	0	0
2	Exec_Auto	1	28968551	17	0	1	3	0	1	A	1	0	252	1196501	0	0	0	0	0	1319755	1319829	1320746	1321203	1321841	0	0	1325288	0	0	1322088	0	0	0
2	Exec_Auto	1	28968551	17	0	1	3	0	1	A	1	0	252	1196501	0	0	0	0	0	1327288	1327325	1328242	1328708	1329015	0	0	1332670	0	0	1329470	0	0	0
2	Exec_Auto	1	28968551	17	0	1	3	0	1	A	1	1	0	1196501	0	0	0	0	0	1334671	1334713	1335630	1336220	1336717	1337217	0	1337458	0	0	0	0	0	0
2	Exec_Auto	1	28968551	18	1	0	0	1	0	B	1	0	252	1196501	0	0	0	0	0	1339459	1339516	1340531	1341073	1341517	0	0	1345110	0	0	1341910	0	0	0
2	Exec_Auto	1	28968551	18	1	0	0	1	0	B	1	0	252	1196501	0	0	0	0	0	1347110	1347178	1348193	1348768	1349107	0	0	1352764	0	0	1349564	0	0	0
2	Exec_Auto	1	28968551	18	1	0	0	1	0	A	0	0	252	1196501	0	0	0	0	0	1354769	1354836	1355851	1356408	1356739	0	0	1360228	0	0	1357028	0	0	0
2	Exec_Auto	1	28968551	18	1	0	0	1	0	A	0	0	252	1196501	0	0	0	0	0	1362229	1362287	1363302	1363780	1365416	0	0	1368972	0	0	1365772	0	0	0
2	Exec_Auto	1	28968551	18	1	0	0	1	0	A	0	0	252	1196501	0	0	0	0	0	1370972	1371034	1372049	1372528	1372829	0	0	1376461	0	0	1373261	0	0	0
2	Exec_Auto	1	28968551	18	1	0	0	1	0	A	0	0	252	1196501	0	0	0	0	0	1378462	1378507	1379522	1379990	1381685	0	0	1385214	0	0	1382014	0	0	0
2	Exec_Auto	1	28968551	18	1	0	0	1	0	A	0	0	0	1196501	0	0	0	0	0	1387215	1387282	1388297	1388772	1389268	0	1389768	1390008	0	0	0	0	0	0
2	Exec_Auto	1	28968551	19	0	1	3	1	1	A	1	1	0	1196501	0	0	0	0	0	1392009	1392136	1393194	1393758	1394118	1394618	0	1394859	0	0	0	0	0	0
2	Exec_Auto	0	28968551	0	1	0	1	0	0	B	1	1	0	1396861	0	0	0	0	0	1396878	1396933	1397504	1397969	1398454	1398954	0	1399194	0	0	0	0	0	0
2	Exec_Auto	0	28968551	1	0	1	0	3	1	A	1	1	0	1396861	0	0	0	0	0	1401194	1401270	1402730	1403275	1403967	1404467	0	1404707	0	0	0	0	0	0
2	Exec_Auto	0	28968551	2	0	1	1	3	1		0	0	251	1396861	0	0	0	0	0	1406707	1406774	1407487	1407944	1408269	0	0	1411969	0	1408769	0	0	0	0
2	Exec_Auto	0	28968551	2	0	1	1	3	1	B	0	0	0	1396861	0	0	0	0	0	1413970	1414029	1414742	1415407	1419880	0	1420380	1420621	0	0	0	0	0	0
2	Exec_Auto	0	28968551	3	1	0	3	1	0		0	0	251	1396861	0	0	0	0	0	1422621	1422686	1423520	1424013	1424456	0	0	1428156	0	1424956	0	0	0	0
2	Exec_Auto	0	28968551	3	1	0	3	1	0		0	0	252	1396861	0	0	0	0	0	1430159	1430224	1431058	1431971	1432397	0	0	1435971	0	0	1432771	0	0	0
2	Exec_Auto	0	28968551	3	1	0	3	1	0	B	1	0	0	1396861	0	0	0	0	0	1437972	1438013	1438847	1439433	1439816	1440316	0	1440558	0	0	0	0	0	0
2	Exec_Auto	0	28968551	4	1	0	1	3	0	B	1	0	252	1396861	0	0	0	0	0	1442559	1442614	1443552	1444097	1445211	0	0	1448685	0	0	1445485	0	0	0
2	Exec_Auto	0	28968551	4	1	0	1	3	0	A	0	1	0	1396861	0	0	0	0	0	1450685	1450746	1451684	1452381	1452784	0	1453284	1453524	0	0	0	0	0	0
2	Exec_Auto	0	28968551	5	0	1	0	3	1	A	1	0	0	1396861	0	0	0	0	0	1455525	1455566	1456628	1457101	1457588	1458088	0	1458328	0	0	0	0	0	0
2	Exec_Auto	0	28968551	6	0	1	2	3	1	A	1	0	0	1396861	0	0	0	0	0	1460329	1460398	1461713	1462130	1462657	1463157	0	1463397	0	0	0	0	0	0
2	Exec_Auto	0	28968551	7	1	0	1	2	0	B	1	1	0	1396861	0	0	0	0	0	1465398	1465462	1466223	1466651	1467026	1467526	0	1467767	0	0	0	0	0	0
2	Exec_Auto	0	28968551	8	0	1	1	2	1		0	0	252	1396861	0	0	0	0	0	1469768	1469798	1471216	1471729	1476768	0	0	1480394	0	0	1477194	0	0	0
2	Exec_Auto	0	28968551	8	0	1	1	2	1	A	1	1	0	1396861	0	0	0	0	0	1482394	1482429	1483847	1484307	1484718	1485218	0	1485458	0	0	0	0	0	0
2	Exec_Auto	0	28968551	9	0	1	2	1	1	A	1	1	0	1396861	0	0	0	0	0	1487458	1487493	1488290	1488705	1489035	1489535	0	1489776	0	0	0	0	0	0
2	Exec_Auto	1	28968551	10	1	0	1	3	0	B	1	0	252	1396861	0	0	0	0	0	1491776	1491809	1492380	1492981	1493433	0	0	1497071	0	0	1493871	0	0	0
2	Exec_Auto	1	28968551	10	1	0	1	3	0	A	0	0	252	1396861	0	0	0	0	0	1499072	1499128	1499699	1500263	1500608	0	0	1503985	0	0	1500785	0	0	0
2	Exec_Auto	1	28968551	10	1	0	1	3	0	B	1	1	0	1396861	0	0	0	0	0	1505986	1506054	1506625	1507128	1508008	1508508	0	1508750	0	0	0	0	0	0
2	Exec_Auto	1	28968551	11	0	1	0	2	1	A	1	0	252	1396861	0	0	0	0	0	1510751	1510817	1512277	1512791	1514186	0	0	1517844	0	0	1514644	0	0	0
2	Exec_Auto	1	28968551	11	0	1	0	2	1	A	1	0	252	1396861	0	0	0	0	0	1519845	1519911	1521371	1521953	1522347	0	0	1525827	0	0	1522627	0	0	0
2	Exec_Auto	1	28968551	11	0	1	0	2	1	B	0	0	0	1396861	0	0	0	0	0	1527828	1527884	1529344	1529964	1530480	0	1530980	1531221	0	0	0	0	0	0
2	Exec_Auto	1	28968551	12	1	0	2	0	0	A	0	0	0	1396861	0	0	0	0	0	1533221	1533259	1533972	1534674	1534946	0	1535446	1535687	0	0	0	0	0	0
2	Exec_Auto	1	28968551	13	1	0	2	1	0	A	0	0	0	1396861	0	0	0	0	0	1537688	1537895	1538729	1539516	1539887	0	1540387	1540628	0	0	0	0	0	0
2	Exec_Auto	1	28968551	14	1	0	0	1	0	B	1	0	0	1396861	0	0	0	0	0	1542629	1542657	1543595	1544225	1544565	1545065	0	1545305	0	0	0	0	0	0
2	Exec_Auto	1	28968551	15	0	1	2	1	1	A	1	1	0	1396861	0	0	0	0	0	1547305	1547366	1548428	1548890	1549276	1549776	0	1550017	0	0	0	0	0	0
2	Exec_Auto	1	28968551	16	1	0	0	3	0	B	1	1	0	1396861	0	0	0	0	0	1552019	1552072	1553387	1553912	1554169	1554669	0	1554909	0	0	0	0	0	0
2	Exec_Auto	1	28968551	17	0	1	1	0	1	A	1	0	252	1396861	0	0	0	0	0	1556911	1556969	1557730	1558255	1559772	0	0	1563234	0	0	1560034	0	0	0
2	Exec_Auto	1	28968551	17	0	1	1	0	1	B	0	0	0	1396861	0	0	0	0	0	1565234	1565276	1566037	1566529	1566887	0	1567387	1567627	0	0	0	0	0	0
2	Exec_Auto	1	28968551	18	0	1	2	0	1	A	1	1	0	1396861	0	0	0	0	0	1569628	1569689	1571107	1571613	1571934	1572434	0	1572675	0	0	0	0	0	0
2	Exec_Auto	1	28968551	19	0	1	3	0	1	A	1	1	0	1396861	0	0	0	0	0	1574676	1574747	1575544	1576049	1576276	1576776	0	1577016	0	0	0	0	0	0
2	Exec_Auto	0	28968551	0	1	0	2	1	0	A	0	0	0	1579017	0	0	0	0	0	1579077	1579146	1580111	1580522	1580866	0	1581366	1581607	0	0	0	0	0	0
2	Exec_Auto	0	28968551	1	0	1	1	0	1	A	1	0	252	1579017	0	0	0	0	0	1583607	1583672	1584192	1584731	1585050	0	0	1588579	0	0	1585379	0	0	0
2	Exec_Auto	0	28968551	1	0	1	1	0	1	A	1	0	252	1579017	0	0	0	0	0	1590580	1590618	1591138	1591737	1592079	0	0	1595615	0	0	1592415	0	0	0
2	Exec_Auto	0	28968551	1	0	1	1	0	1	A	1	0	0	1579017	0	0	0	0	0	1597616	1597674	1598194	1599012	1599399	1599899	0	1600139	0	0	0	0	0	0
2	Exec_Auto	0	28968551	2	0	1	3	2	1	A	1	1	0	1579017	0	0	0	0	0	1602139	1602206	1602959	1604542	1604860	1605360	0	1605601	0	0	0	0	0	0
2	Exec_Auto	0	28968551	3	1	0	0	1	0	B	1	1	0	1579017	0	0	0	0	0	1607602	1607661	1609115	1609672	1610075	1610575	0	1610815	0	0	0	0	0	0
2	Exec_Auto	0	28968551	4	1	0	3	2	0	B	1	1	0	1579017	0	0	0	0	0	1612816	1612856	1614106	1614608	1614947	1615447	0	1615688	0	0	0	0	0	0
2	Exec_Auto	0	28968551	5	0	1	3	1	1	A	1	1	0	1579017	0	0	0	0	0	1617689	1617760	1618552	1618992	1619186	1619686	0	1619927	0	0	0	0	0	0
2	Exec_Auto	0	28968551	6	1	0	1	2	0	B	1	0	252	1579017	0	0	0	0	0	1621927	1621957	1623385	1623793	1624703	0	0	1628396	0	0	1625196	0	0	0
2	Exec_Auto	0	28968551	6	1	0	1	2	0	B	1	1	0	1579017	0	0	0	0	0	1630397	1630425	1631853	1632295	1632595	1633095	0	1633336	0	0	0	0	0	0
2	Exec_Auto	0	28968551	7	0	1	1	2	1	A	1	0	0	1579017	0	0	0	0	0	1635338	1635399	1636501	1637004	1637384	1637884	0	1638125	0	0	0	0	0	0
2	Exec_Auto	0	28968551	8	0	1	0	2	1	A	1	1	0	1579017	0	0	0	0	0	1640125	1640180	1641608	1642044	1642410	1642910	0	1643150	0	0	0	0	0	0
2	Exec_Auto	0	28968551	9	1	0	1	0	0	B	1	1	0	1579017	0	0	0	0	0	1645150	1645207	1646177	1646620	1647014	1647514	0	1647755	0	0	0	0	0	0
2	Exec_Auto	1	28968551	10	1	0	1	2	0	B	1	0	0	1579017	0	0	0	0	0	1649755	1649817	1650782	1651239	1651459	1651959	0	1652200	0	0	0	0	0	0
2	Exec_Auto	1	28968551	11	0	1	2	1	1	A	1	1	0	1579017	0	0	0	0	0	1654201	1654257	1654777	1655268	1655429	1655929	0	1656169	0	0	0	0	0	0
2	Exec_Auto	1	28968551	12	1	0	0	3	0	B	1	1	0	1579017	0	0	0	0	0	1658169	1658210	1658963	1659469	1659708	1660208	0	1660448	0	0	0	0	0	0
2	Exec_Auto	1	28968551	13	0	1	3	2	1	A	1	0	252	1579017	0	0	0	0	0	1662449	1662511	1663965	1664401	1664719	0	0	1668265	0	0	1665065	0	0	0
2	Exec_Auto	1	28968551	13	0	1	3	2	1	B	0	0	0	1579017	0	0	0	0	0	1670265	1670327	1671781	1672439	1672825	0	1673325	1673565	0	0	0	0	0	0
2	Exec_Auto	1	28968551	14	1	0	2	1	0	A	0	0	0	1579017	0	0	0	0	0	1675566	1675636	1676886	1677427	1677773	0	1678273	1678515	0	0	0	0	0	0
2	Exec_Auto	1	28968551	15	0	1	0	1	1	A	1	0	252	1579017	0	0	0	0	0	1680516	1681157	1681949	1682412	1683027	0	0	1686691	0	0	1683491	0	0	0
2	Exec_Auto	1	28968551	15	0	1	0	1	1	A	1	0	0	1579017	0	0	0	0	0	1688692	1688751	1689543	1690051	1690571	1691071	0	1691312	0	0	0	0	0	0
2	Exec_Auto	1	28968551	16	0	1	3	1	1	A	1	0	252	1579017	0	0	0	0	0	1693313	1693367	1694795	1695305	1700277	0	0	1703867	0	0	1700667	0	0	0
2	Exec_Auto	1	28968551	16	0	1	3	1	1	A	1	1	0	1579017	0	0	0	0	0	1705868	1705928	1707356	1708394	1708675	1709175	0	1709415	0	0	0	0	0	0
2	Exec_Auto	1	28968551	17	0	1	1	3	1	B	0	0	0	1579017	0	0	0	0	0	1711416	1711483	1712585	1713060	1713323	0	1713823	1714063	0	0	0	0	0	0
2	Exec_Auto	1	28968551	18	1	0	2	0	0	B	1	1	0	1579017	0	0	0	0	0	1716064	1716140	1717568	1718133	1718487	1718987	0	1719228	0	0	0	0	0	0
2	Exec_Auto	1	28968551	19	1	0	2	1	0	B	1	0	252	1579017	0	0	0	0	0	1721229	1721261	1722231	1722762	1723150	0	0	1726816	0	0	1723616	0	0	0
2	Exec_Auto	1	28968551	19	1	0	2	1	0		0	0	251	1579017	0	0	0	0	0	1728818	1728880	1729850	1730449	1730991	0	0	1734691	0	1731491	0	0	0	0
2	Exec_Auto	1	28968551	19	1	0	2	1	0	B	1	1	0	1579017	0	0	0	0	0	1736692	1736750	1737720	1738311	1738685	1739185	0	1739425	0	0	0	0	0	0
2	Exec_Auto	0	28968551	0	0	1	1	0	1	A	1	0	252	1741426	0	0	0	0	0	1741444	1741502	1742627	1743019	1743462	0	0	1747119	0	0	1743919	0	0	0
2	Exec_Auto	0	28968551	0	0	1	1	0	1	A	1	0	252	1741426	0	0	0	0	0	1749120	1749163	1750288	1750896	1751264	0	0	1754961	0	0	1751761	0	0	0
2	Exec_Auto	0	28968551	0	0	1	1	0	1	B	0	0	252	1741426	0	0	0	0	0	1756962	1757003	1758128	1758711	1759517	0	0	1763040	0	0	1759840	0	0	0
2	Exec_Auto	0	28968551	0	0	1	1	0	1	A	1	0	252	1741426	0	0	0	0	0	1765041	1765111	1766236	1766897	1767242	0	0	1770756	0	0	1767556	0	0	0
2	Exec_Auto	0	28968551	0	0	1	1	0	1	A	1	0	252	1741426	0	0	0	0	0	1772757	1772820	1773945	1774626	1775139	0	0	1778729	0	0	1775529	0	0	0
2	Exec_Auto	0	28968551	0	0	1	1	0	1	A	1	0	0	1741426	0	0	0	0	0	1780729	1780792	1781917	1782724	1783220	1783720	0	1783961	0	0	0	0	0	0
2	Exec_Auto	0	28968551	1	1	0	0	2	0	B	1	1	0	1741426	0	0	0	0	0	1785962	1786024	1787136	1787777	1788067	1788567	0	1788807	0	0	0	0	0	0
2	Exec_Auto	0	28968551	2	1	0	0	1	0	B	1	1	0	1741426	0	0	0	0	0	1790807	1790863	1791723	1792218	1792594	1793094	0	1793334	0	0	0	0	0	0
2	Exec_Auto	0	28968551	3	1	0	0	1	0	B	1	0	0	1741426	0	0	0	0	0	1795336	1795397	1796680	1797159	1798583	1799083	0	1799323	0	0	0	0	0	0
2	Exec_Auto	0	28968551	4	0	1	2	1	1	A	1	0	0	1741426	0	0	0	0	0	1801323	1801399	1802889	1803266	1803510	1804010	0	1804250	0	0	0	0	0	0
2	Exec_Auto	0	28968551	5	0	1	1	3	1	A	1	0	252	1741426	0	0	0	0	0	1806251	1806315	1806977	1808994	1809322	0	0	1813002	0	0	1809802	0	0	0
2	Exec_Auto	0	28968551	5	0	1	1	3	1	A	1	0	252	1741426	0	0	0	0	0	1815002	1815078	1815740	1816642	1816992	0	0	1820534	0	0	1817334	0	0	0
2	Exec_Auto	0	28968551	5	0	1	1	3	1	A	1	0	252	1741426	0	0	0	0	0	1822535	1822595	1823257	1823920	1825255	0	0	1828871	0	0	1825671	0	0	0
2	Exec_Auto	0	28968551	5	0	1	1	3	1		0	0	251	1741426	0	0	0	0	0	1830871	1830929	1831591	1832485	1833237	0	0	1836937	0	1833737	0	0	0	0
2	Exec_Auto	0	28968551	5	0	1	1	3	1	A	1	0	252	1741426	0	0	0	0	0	1838937	1838996	1839658	1840348	1840760	0	0	1844433	0	0	1841233	0	0	0
2	Exec_Auto	0	28968551	5	0	1	1	3	1	A	1	1	0	1741426	0	0	0	0	0	1846433	1846480	1847142	1849731	1851026	1851526	0	1851766	0	0	0	0	0	0
2	Exec_Auto	0	28968551	6	0	1	2	1	1	A	1	0	0	1741426	0	0	0	0	0	1853766	1853787	1855084	1855530	1855803	1856303	0	1856543	0	0	0	0	0	0
2	Exec_Auto	0	28968551	7	1	0	2	0	0	B	1	0	0	1741426	0	0	0	0	0	1858544	1858598	1859258	1859732	1860101	1860601	0	1860842	0	0	0	0	0	0
2	Exec_Auto	0	28968551	8	1	0	3	1	0	B	1	1	0	1741426	0	0	0	0	0	1862842	1862906	1864136	1864937	1865272	1865772	0	1866012	0	0	0	0	0	0
2	Exec_Auto	0	28968551	9	0	1	1	0	1	A	1	0	0	1741426	0	0	0	0	0	1868014	1868066	1869257	1869693	1870110	1870610	0	1870850	0	0	0	0	0	0
2	Exec_Auto	1	28968551	10	0	1	0	2	1	A	1	0	252	1741426	0	0	0	0	0	1872850	1872919	1874044	1874546	1875776	0	0	1879402	0	0	1876202	0	0	0
2	Exec_Auto	1	28968551	10	0	1	0	2	1	B	0	0	0	1741426	0	0	0	0	0	1881402	1881464	1882589	1883372	1885238	0	1885738	1885978	0	0	0	0	0	0
2	Exec_Auto	1	28968551	11	0	1	0	3	1	A	1	1	0	1741426	0	0	0	0	0	1887979	1888037	1889149	1889689	1890098	1890598	0	1890838	0	0	0	0	0	0
2	Exec_Auto	1	28968551	12	1	0	2	1	0	B	1	0	252	1741426	0	0	0	0	0	1892838	1892893	1893753	1894264	1894755	0	0	1898209	0	0	1895009	0	0	0
2	Exec_Auto	1	28968551	12	1	0	2	1	0	A	0	0	0	1741426	0	0	0	0	0	1900211	1900279	1901139	1901824	1902353	0	1902853	1903094	0	0	0	0	0	0
2	Exec_Auto	1	28968551	13	1	0	2	3	0	B	1	0	0	1741426	0	0	0	0	0	1905095	1905150	1906433	1907355	1907626	1908126	0	1908368	0	0	0	0	0	0
2	Exec_Auto	1	28968551	14	0	1	3	0	1	A	1	0	0	1741426	0	0	0	0	0	1910368	1910438	1911928	1912438	1912663	1913163	0	1913404	0	0	0	0	0	0
2	Exec_Auto	1	28968551	15	1	0	1	2	0	B	1	1	0	1741426	0	0	0	0	0	1915406	1915435	1916097	1916548	1916942	1917442	0	1917682	0	0	0	0	0	0
2	Exec_Auto	1	28968551	16	1	0	2	0	0	B	1	1	0	1741426	0	0	0	0	0	1919683	1919717	1921014	1921481	1922366	1922866	0	1923106	0	0	0	0	0	0
2	Exec_Auto	1	28968551	17	0	1	3	1	1	A	1	1	0	1741426	0	0	0	0	0	1925108	1925143	1925803	1926279	1926610	1927110	0	1927350	0	0	0	0	0	0
2	Exec_Auto	1	28968551	18	0	1	3	0	1	A	1	1	0	1741426	0	0	0	0	0	1929351	1929417	1930647	1931087	1931449	1931949	0	1932189	0	0	0	0	0	0
2	Exec_Auto	1	28968551	19	1	0	1	3	0	B	1	1	0	1741426	0	0	0	0	0	1934191	1934237	1935428	1935892	1936192	1936692	0	1936932	0	0	0	0	0	0
2	Exec_Auto	0	28968551	0	0	1	3	0	1	A	1	1	0	1938933	0	0	0	0	0	1938985	1939045	1939705	1940190	1940580	1941080	0	1941321	0	0	0	0	0	0
2	Exec_Auto	0	28968551	1	1	0	0	1	0	B	1	1	0	1938933	0	0	0	0	0	1943322	1943380	1944805	1945310	1945715	1946215	0	1946455	0	0	0	0	0	0
2	Exec_Auto	0	28968551	2	0	1	1	3	1	A	1	1	0	1938933	0	0	0	0	0	1948455	1948478	1949277	1949885	1950270	1950770	0	1951010	0	0	0	0	0	0
2	Exec_Auto	0	28968551	3	1	0	1	3	0	B	1	1	0	1938933	0	0	0	0	0	1953011	1953046	1953927	1954372	1954657	1955157	0	1955398	0	0	0	0	0	0
2	Exec_Auto	0	28968551	4	0	1	1	2	1	A	1	1	0	1938933	0	0	0	0	0	1957398	1957466	1958901	1959369	1959730	1960230	0	1960470	0	0	0	0	0	0
2	Exec_Auto	0	28968551	5	1	0	0	2	0	B	1	1	0	1938933	0	0	0	0	0	1962470	1962532	1963936	1964445	1964782	1965282	0	1965522	0	0	0	0	0	0
2	Exec_Auto	0	28968551	6	1	0	2	0	0	B	1	1	0	1938933	0	0	0	0	0	1967522	1967564	1968665	1969243	1969640	1970140	0	1970380	0	0	0	0	0	0
2	Exec_Auto	0	28968551	7	1	0	2	3	0	B	1	1	0	1938933	0	0	0	0	0	1972381	1972448	1973216	1973583	1973914	1974414	0	1974655	0	0	0	0	0	0
2	Exec_Auto	0	28968551	8	0	1	3	1	1	A	1	1	0	1938933	0	0	0	0	0	1976656	1976681	1977657	1978060	1978483	1978983	0	1979223	0	0	0	0	0	0
2	Exec_Auto	0	28968551	9	0	1	3	2	1	A	1	0	0	1938933	0	0	0	0	0	1981224	1981279	1982130	1982536	1983046	1983546	0	1983786	0	0	0	0	0	0
2	Exec_Auto	1	28968551	10	0	1	3	2	1	B	0	0	0	1938933	0	0	0	0	0	1985786	1985840	1986500	1987076	1987369	0	1987869	1988112	0	0	0	0	0	0
2	Exec_Auto	1	28968551	11	0	1	1	0	1	A	1	0	252	1938933	0	0	0	0	0	1990112	1990179	1991604	1992196	1992576	0	0	1996201	0	0	1993001	0	0	0
2	Exec_Auto	1	28968551	11	0	1	1	0	1	B	0	0	252	1938933	0	0	0	0	0	1998202	1998240	1999665	2000304	2001281	0	0	2004959	0	0	2001759	0	0	0
2	Exec_Auto	1	28968551	11	0	1	1	0	1	B	0	0	252	1938933	0	0	0	0	0	2006960	2007028	2008453	2008949	2009318	0	0	2012890	0	0	2009690	0	0	0
2	Exec_Auto	1	28968551	11	0	1	1	0	1	B	0	0	0	1938933	0	0	0	0	0	2014891	2014951	2016376	2016921	2017335	0	2017835	2018075	0	0	0	0	0	0
2	Exec_Auto	1	28968551	12	0	1	0	3	1	A	1	1	0	1938933	0	0	0	0	0	2020075	2020113	2020912	2021552	2021924	2022424	0	2022664	0	0	0	0	0	0
2	Exec_Auto	1	28968551	13	1	0	1	3	0	B	1	0	0	1938933	0	0	0	0	0	2024666	2024694	2025575	2026127	2026424	2026924	0	2027165	0	0	0	0	0	0
2	Exec_Auto	1	28968551	14	0	1	3	1	1	A	1	1	0	1938933	0	0	0	0	0	2029168	2029211	2030646	2031165	2031456	2031956	0	2032196	0	0	0	0	0	0
2	Exec_Auto	1	28968551	15	0	1	2	1	1	A	1	0	0	1938933	0	0	0	0	0	2034197	2034249	2035653	2036284	2037823	2038323	0	2038563	0	0	0	0	0	0
2	Exec_Auto	1	28968551	16	0	1	3	2	1	A	1	1	0	1938933	0	0	0	0	0	2040564	2040619	2041720	2042548	2042848	2043348	0	2043589	0	0	0	0	0	0
2	Exec_Auto	1	28968551	17	0	1	0	1	1	A	1	1	0	1938933	0	0	0	0	0	2045590	2046458	2047226	2047715	2048245	2048745	0	2048986	0	0	0	0	0	0
2	Exec_Auto	1	28968551	18	1	0	2	3	0	A	0	0	0	1938933	0	0	0	0	0	2050987	2051057	2052033	2052886	2053111	0	2053611	2053852	0	0	0	0	0	0
2	Exec_Auto	1	28968551	19	0	1	1	3	1	A	1	0	0	1938933	0	0	0	0	0	2055855	2055923	2056774	2057407	2060531	2061031	0	2061271	0	0	0	0	0	0
2	Exec_Auto	0	28968551	0	0	1	3	0	1	A	1	1	0	2063272	0	0	0	0	0	2063293	2063369	2064673	2065094	2065430	2065930	0	2066171	0	0	0	0	0	0
2	Exec_Auto	0	28968551	1	1	0	2	3	0	B	1	1	0	2063272	0	0	0	0	0	2068172	2068215	2069418	2069893	2070216	2070716	0	2070958	0	0	0	0	0	0
2	Exec_Auto	0	28968551	2	0	1	3	1	1	A	1	1	0	2063272	0	0	0	0	0	2072958	2073021	2074298	2074736	2074991	2075491	0	2075732	0	0	0	0	0	0
2	Exec_Auto	0	28968551	3	0	1	2	0	1	A	1	0	252	2063272	0	0	0	0	0	2077732	2077765	2078412	2078845	2079270	0	0	2082865	0	0	2079665	0	0	0
2	Exec_Auto	0	28968551	3	0	1	2	0	1	A	1	0	0	2063272	0	0	0	0	0	2084866	2084937	2085584	2086074	2086496	2086996	0	2087236	0	0	0	0	0	0
2	Exec_Auto	0	28968551	4	1	0	0	1	0	B	1	0	252	2063272	0	0	0	0	0	2089237	2089298	2089967	2090560	2091086	0	0	2094670	0	0	2091470	0	0	0
2	Exec_Auto	0	28968551	4	1	0	0	1	0	B	1	0	0	2063272	0	0	0	0	0	2096671	2096704	2097373	2097935	2098286	2098786	0	2099026	0	0	0	0	0	0
2	Exec_Auto	0	28968551	5	1	0	3	0	0	B	1	0	252	2063272	0	0	0	0	0	2101026	2101097	2102406	2102931	2103284	0	0	2106958	0	0	2103758	0	0	0
2	Exec_Auto	0	28968551	5	1	0	3	0	0	B	1	0	252	2063272	0	0	0	0	0	2108959	2109040	2110349	2110944	2111515	0	0	2114850	0	0	2111650	0	0	0
2	Exec_Auto	0	28968551	5	1	0	3	0	0	B	1	0	252	2063272	0	0	0	0	0	2116851	2116917	2118226	2118772	2119655	0	0	2123289	0	0	2120089	0	0	0
2	Exec_Auto	0	28968551	5	1	0	3	0	0	B	1	1	0	2063272	0	0	0	0	0	2125290	2125336	2126645	2127196	2127565	2128065	0	2128305	0	0	0	0	0	0
2	Exec_Auto	0	28968551	6	1	0	2	0	0	B	1	0	252	2063272	0	0	0	0	0	2130306	2130361	2130987	2131494	2131817	0	0	2135215	0	0	2132015	0	0	0
2	Exec_Auto	0	28968551	6	1	0	2	0	0	B	1	1	0	2063272	0	0	0	0	0	2137215	2137246	2137872	2138449	2138837	2139337	0	2139578	0	0	0	0	0	0
2	Exec_Auto	0	28968551	7	0	1	2	0	1	A	1	1	0	2063272	0	0	0	0	0	2141578	2141642	2142271	2142744	2143049	2143549	0	2143790	0	0	0	0	0	0
2	Exec_Auto	0	28968551	8	0	1	3	0	1	A	1	0	0	2063272	0	0	0	0	0	2145791	2145852	2146561	2147043	2147347	2147847	0	2148088	0	0	0	0	0	0
2	Exec_Auto	0	28968551	9	1	0	2	0	0	B	1	0	252	2063272	0	0	0	0	0	2150088	2150146	2150992	2151394	2151806	0	0	2155444	0	0	2152244	0	0	0
2	Exec_Auto	0	28968551	9	1	0	2	0	0	B	1	1	0	2063272	0	0	0	0	0	2157445	2157507	2158353	2158811	2159270	2159770	0	2160011	0	0	0	0	0	0
2	Exec_Auto	1	28968551	10	1	0	2	0	0	B	1	0	252	2063272	0	0	0	0	0	2162012	2162040	2163344	2163886	2164306	0	0	2167919	0	0	2164719	0	0	0
2	Exec_Auto	1	28968551	10	1	0	2	0	0	B	1	0	0	2063272	0	0	0	0	0	2169920	2169950	2171254	2171803	2172235	2172735	0	2172975	0	0	0	0	0	0
2	Exec_Auto	1	28968551	11	0	1	0	1	1	A	1	0	252	2063272	0	0	0	0	0	2174976	2175038	2176241	2176968	2177362	0	0	2180900	0	0	2177700	0	0	0
2	Exec_Auto	1	28968551	11	0	1	0	1	1	B	0	0	0	2063272	0	0	0	0	0	2182900	2182938	2184141	2184751	2185130	0	2185630	2185871	0	0	0	0	0	0
2	Exec_Auto	1	28968551	12	0	1	3	1	1	A	1	1	0	2063272	0	0	0	0	0	2187872	2187924	2189201	2189692	2190042	2190542	0	2190783	0	0	0	0	0	0
2	Exec_Auto	1	28968551	13	1	0	2	1	0	B	1	1	0	2063272	0	0	0	0	0	2192785	2192812	2193459	2194356	2194728	2195228	0	2195471	0	0	0	0	0	0
2	Exec_Auto	1	28968551	14	1	0	3	1	0		0	0	251	2063272	0	0	0	0	0	2197471	2197545	2198214	2198799	2199080	0	0	2202780	0	2199580	0	0	0	0
2	Exec_Auto	1	28968551	14	1	0	3	1	0	B	1	1	0	2063272	0	0	0	0	0	2204780	2204801	2205470	2206081	2206507	2207007	0	2207248	0	0	0	0	0	0
2	Exec_Auto	1	28968551	15	0	1	2	1	1	A	1	0	0	2063272	0	0	0	0	0	2209248	2209305	2210614	2211024	2211328	2211828	0	2212068	0	0	0	0	0	0
2	Exec_Auto	1	28968551	16	0	1	1	0	1	A	1	0	252	2063272	0	0	0	0	0	2214068	2214128	2214754	2215322	2215695	0	0	2219344	0	0	2216144	0	0	0
2	Exec_Auto	1	28968551	16	0	1	1	0	1	B	0	0	0	2063272	0	0	0	0	0	2221345	2221402	2222028	2222562	2222979	0	2223479	2223719	0	0	0	0	0	0
2	Exec_Auto	1	28968551	17	1	0	1	2	0	B	1	1	0	2063272	0	0	0	0	0	2225719	2225788	2226417	2226959	2227311	2227811	0	2228052	0	0	0	0	0	0
2	Exec_Auto	1	28968551	18	0	1	3	2	1	A	1	1	0	2063272	0	0	0	0	0	2230053	2230082	2230791	2231721	2232085	2232585	0	2232826	0	0	0	0	0	0
2	Exec_Auto	1	28968551	19	0	1	0	1	1	A	1	1	0	2063272	0	0	0	0	0	2234827	2234896	2235742	2236196	2236569	2237069	0	2237309	0	0	0	0	0	0
