# Supplementary material for: A Computational Model of Dual Competition between the Basal Ganglia and the Cortex
Source: eNeuro. 2019 Jan 4;5(6):ENEURO.0339-17.2018. doi: 10.1523/ENEURO.0339-17.2018 (PMC6325557; doi:10.1523/ENEURO.0339-17.2018)
Supplement: Supplementary 1 — Supplementary Model Codes. Download Supplementary 1, ZIP file [file sup_enu-eN-TNC-0339-17-s02.zip › one-critic-two-actors-1.2/experiments/data/experimental/D1-muscimol-D2-saline/Zora/20150605_155818ZIB.txt]

Task	Typ of Try	FT/ST	Begin launch	Num Try	Num CibleA	Num CibleB	Pos CibleA	Pos CibleB	%RecA_>_B	Target Choice	Good Choice	Reward	Num error	E0	E10	E20	E30	E100	E40	E15	E25	E35	E45	E55	E105	E115	E200	E250	E251	E252	E253	E254	E255
2	Exec_Auto	0	24031182	0	0	1	3	0	1	A	1	1	0	832	0	0	0	0	0	838	940	1858	2285	2547	3047	0	3287	0	0	0	0	0	0
2	Exec_Auto	0	24031182	1	1	0	1	3	0	B	1	0	0	832	0	0	0	0	0	5287	5338	6731	7125	7445	7945	0	8185	0	0	0	0	0	0
2	Exec_Auto	0	24031182	2	1	0	3	2	0	B	1	0	0	832	0	0	0	0	0	10186	10245	10832	11254	11414	11914	0	12155	0	0	0	0	0	0
2	Exec_Auto	0	24031182	3	0	1	1	2	1	A	1	0	0	832	0	0	0	0	0	14156	14232	15561	16008	16299	16799	0	17040	0	0	0	0	0	0
2	Exec_Auto	0	24031182	4	0	1	1	0	1	A	1	1	0	832	0	0	0	0	0	19040	19116	19795	20172	20471	20971	0	21212	0	0	0	0	0	0
2	Exec_Auto	0	24031182	5	0	1	1	2	1	A	1	1	0	832	0	0	0	0	0	23213	23291	24693	25068	25398	25898	0	26139	0	0	0	0	0	0
2	Exec_Auto	0	24031182	6	1	0	0	3	0	B	1	1	0	832	0	0	0	0	0	28139	28215	29658	30042	30572	31072	0	31313	0	0	0	0	0	0
2	Exec_Auto	0	24031182	7	1	0	1	2	0	B	1	1	0	832	0	0	0	0	0	33313	33361	33907	34285	34513	35013	0	35253	0	0	0	0	0	0
2	Exec_Auto	0	24031182	8	1	0	0	2	0	B	1	1	0	832	0	0	0	0	0	37254	37296	38405	38815	39039	39539	0	39779	0	0	0	0	0	0
2	Exec_Auto	0	24031182	9	0	1	0	1	1	A	1	1	0	832	0	0	0	0	0	41780	41842	42833	43247	43537	44037	0	44277	0	0	0	0	0	0
2	Exec_Auto	1	24031182	10	0	1	1	3	1	B	0	0	0	832	0	0	0	0	0	46278	46350	47268	47767	48011	0	48511	48752	0	0	0	0	0	0
2	Exec_Auto	1	24031182	11	1	0	3	0	0	A	0	0	0	832	0	0	0	0	0	50753	50810	52203	52698	53077	0	53577	53819	0	0	0	0	0	0
2	Exec_Auto	1	24031182	12	1	0	2	1	0	A	0	0	0	832	0	0	0	0	0	55823	55890	56477	57050	57221	0	57721	57961	0	0	0	0	0	0
2	Exec_Auto	1	24031182	13	0	1	1	2	1	B	0	1	0	832	0	0	0	0	0	59961	60023	61352	61849	62048	0	62548	62789	0	0	0	0	0	0
2	Exec_Auto	1	24031182	14	1	0	2	3	0	A	0	0	0	832	0	0	0	0	0	64790	64810	65489	65924	66131	0	66631	66871	0	0	0	0	0	0
2	Exec_Auto	1	24031182	15	1	0	0	2	0	A	0	1	0	832	0	0	0	0	0	68871	68939	70341	70866	71273	0	71773	72014	0	0	0	0	0	0
2	Exec_Auto	1	24031182	16	0	1	2	1	1	B	0	0	0	832	0	0	0	0	0	74014	74090	75533	76039	76320	0	76820	77061	0	0	0	0	0	0
2	Exec_Auto	1	24031182	17	0	1	0	2	1	B	0	0	0	832	0	0	0	0	0	79061	79112	79658	80157	80370	0	80870	81110	0	0	0	0	0	0
2	Exec_Auto	1	24031182	18	1	0	3	0	0	A	0	0	0	832	0	0	0	0	0	83111	83156	84265	84775	85193	0	85693	85934	0	0	0	0	0	0
2	Exec_Auto	1	24031182	19	0	1	0	1	1	B	0	0	0	832	0	0	0	0	0	87935	88024	89015	89486	89826	0	90326	90567	0	0	0	0	0	0
2	Exec_Auto	0	24031182	0	0	1	2	3	1	A	1	0	0	92568	0	0	0	0	0	92580	92677	93461	93790	94037	94537	0	94777	0	0	0	0	0	0
2	Exec_Auto	0	24031182	1	0	1	0	3	1	A	1	0	0	92568	0	0	0	0	0	96777	96852	97451	97865	98191	98691	0	98932	0	0	0	0	0	0
2	Exec_Auto	0	24031182	2	1	0	0	2	0	B	1	1	0	92568	0	0	0	0	0	100933	101013	102154	102574	102687	103187	0	103428	0	0	0	0	0	0
2	Exec_Auto	0	24031182	3	0	1	1	3	1	A	1	0	0	92568	0	0	0	0	0	105429	105451	106466	106874	107156	107656	0	107897	0	0	0	0	0	0
2	Exec_Auto	0	24031182	4	1	0	1	3	0	B	1	1	0	92568	0	0	0	0	0	109897	109958	110682	111081	111365	111865	0	112106	0	0	0	0	0	0
2	Exec_Auto	0	24031182	5	1	0	0	1	0	B	1	1	0	92568	0	0	0	0	0	114106	114178	115367	115790	116119	116619	0	116860	0	0	0	0	0	0
2	Exec_Auto	0	24031182	6	0	1	1	3	1	A	1	0	0	92568	0	0	0	0	0	118861	118926	120420	120828	121184	121684	0	121925	0	0	0	0	0	0
2	Exec_Auto	0	24031182	7	0	1	0	2	1	A	1	1	0	92568	0	0	0	0	0	123925	123978	125307	125716	126039	126539	0	126780	0	0	0	0	0	0
2	Exec_Auto	0	24031182	8	1	0	1	2	0	B	1	1	0	92568	0	0	0	0	0	128781	128851	130089	130523	130717	131217	0	131458	0	0	0	0	0	0
2	Exec_Auto	0	24031182	9	1	0	3	2	0	B	1	0	0	92568	0	0	0	0	0	133459	133532	134713	135097	135325	135825	0	136066	0	0	0	0	0	0
2	Exec_Auto	1	24031182	10	0	1	3	2	1	B	0	1	0	92568	0	0	0	0	0	138066	138132	138916	139394	139583	0	140083	140323	0	0	0	0	0	0
2	Exec_Auto	1	24031182	11	0	1	1	3	1	B	0	0	0	92568	0	0	0	0	0	142323	142415	143014	143469	143737	0	144237	144477	0	0	0	0	0	0
2	Exec_Auto	1	24031182	12	1	0	2	1	0	A	0	0	0	92568	0	0	0	0	0	146479	146542	147683	148179	148341	0	148841	149082	0	0	0	0	0	0
2	Exec_Auto	1	24031182	13	1	0	2	1	0	A	0	0	0	92568	0	0	0	0	0	151083	151127	152142	152664	152818	0	153318	153559	0	0	0	0	0	0
2	Exec_Auto	1	24031182	14	0	1	0	2	1	B	0	1	0	92568	0	0	0	0	0	155559	155585	156309	156738	156985	0	157485	157726	0	0	0	0	0	0
2	Exec_Auto	1	24031182	15	0	1	0	1	1	B	0	0	0	92568	0	0	0	0	0	159726	159752	160941	161394	161721	0	162221	162461	0	0	0	0	0	0
2	Exec_Auto	1	24031182	16	0	1	1	3	1	B	0	1	0	92568	0	0	0	0	0	164462	164495	165989	166477	166797	0	167297	167538	0	0	0	0	0	0
2	Exec_Auto	1	24031182	17	1	0	3	2	0	A	0	0	0	92568	0	0	0	0	0	169538	169617	170946	171461	171748	0	172248	172489	0	0	0	0	0	0
2	Exec_Auto	1	24031182	18	0	1	1	3	1	B	0	1	0	92568	0	0	0	0	0	174489	174531	175769	176225	176571	0	177071	177312	0	0	0	0	0	0
2	Exec_Auto	1	24031182	19	0	1	1	3	1	B	0	0	0	92568	0	0	0	0	0	179312	179374	180555	181029	181389	0	181889	182129	0	0	0	0	0	0
2	Exec_Auto	0	24031182	0	0	1	2	0	1		0	0	251	184131	0	0	0	0	0	184159	184263	185089	185426	185688	0	0	189388	0	186188	0	0	0	0
2	Exec_Auto	0	24031182	0	0	1	2	0	1	A	1	1	0	184131	0	0	0	0	0	191388	191429	192255	192697	192888	193388	0	193629	0	0	0	0	0	0
2	Exec_Auto	0	24031182	1	1	0	1	0	0	B	1	0	0	184131	0	0	0	0	0	195630	195693	196650	197076	197464	197964	0	198205	0	0	0	0	0	0
2	Exec_Auto	0	24031182	2	0	1	1	3	1	A	1	0	0	184131	0	0	0	0	0	200205	200229	200921	201381	201655	202155	0	202396	0	0	0	0	0	0
2	Exec_Auto	0	24031182	3	1	0	1	3	0	B	1	1	0	184131	0	0	0	0	0	204397	204463	205064	205491	205788	206288	0	206529	0	0	0	0	0	0
2	Exec_Auto	0	24031182	4	1	0	2	1	0	B	1	0	0	184131	0	0	0	0	0	208530	208627	209384	209823	210110	210610	0	210850	0	0	0	0	0	0
2	Exec_Auto	0	24031182	5	0	1	1	2	1	A	1	1	0	184131	0	0	0	0	0	212851	212914	213931	214388	214692	215192	0	215432	0	0	0	0	0	0
2	Exec_Auto	0	24031182	6	1	0	3	1	0	B	1	1	0	184131	0	0	0	0	0	217433	217487	218276	218686	218988	219488	0	219729	0	0	0	0	0	0
2	Exec_Auto	0	24031182	7	0	1	1	0	1	A	1	1	0	184131	0	0	0	0	0	221730	221798	223008	223448	223789	224289	0	224529	0	0	0	0	0	0
2	Exec_Auto	0	24031182	8	0	1	3	1	1	A	1	1	0	184131	0	0	0	0	0	226530	226573	227869	228245	228599	229099	0	229339	0	0	0	0	0	0
2	Exec_Auto	0	24031182	9	1	0	2	0	0	B	1	1	0	184131	0	0	0	0	0	231339	231406	232695	233134	233409	233909	0	234150	0	0	0	0	0	0
2	Exec_Auto	1	24031182	10	0	1	3	1	1	B	0	0	0	184131	0	0	0	0	0	236150	236209	237035	237562	237870	0	238370	238610	0	0	0	0	0	0
2	Exec_Auto	1	24031182	11	0	1	1	0	1	B	0	0	0	184131	0	0	0	0	0	240611	240689	241646	242092	242408	0	242908	243149	0	0	0	0	0	0
2	Exec_Auto	1	24031182	12	1	0	1	3	0	A	0	0	0	184131	0	0	0	0	0	245150	245208	245900	246389	246696	0	247196	247437	0	0	0	0	0	0
2	Exec_Auto	1	24031182	13	0	1	2	3	1	B	0	0	0	184131	0	0	0	0	0	249437	249486	250087	250586	250879	0	251379	251620	0	0	0	0	0	0
2	Exec_Auto	1	24031182	14	0	1	1	3	1	B	0	1	0	184131	0	0	0	0	0	253621	253685	254442	254930	255184	0	255684	255924	0	0	0	0	0	0
2	Exec_Auto	1	24031182	15	0	1	1	0	1	B	0	1	0	184131	0	0	0	0	0	257925	257994	259011	259458	259888	0	260388	260629	0	0	0	0	0	0
2	Exec_Auto	1	24031182	16	1	0	3	1	0	A	0	0	0	184131	0	0	0	0	0	262630	262709	263498	263988	264263	0	264763	265005	0	0	0	0	0	0
2	Exec_Auto	1	24031182	17	0	1	2	0	1	B	0	1	0	184131	0	0	0	0	0	267005	267054	268264	268687	269049	0	269549	269789	0	0	0	0	0	0
2	Exec_Auto	1	24031182	18	1	0	1	2	0	A	0	1	0	184131	0	0	0	0	0	271790	271861	273157	273573	273859	0	274359	274600	0	0	0	0	0	0
2	Exec_Auto	1	24031182	19	0	1	2	0	1	B	0	1	0	184131	0	0	0	0	0	276600	276652	277941	278424	278738	0	279238	279479	0	0	0	0	0	0
2	Exec_Auto	0	24031182	0	0	1	3	1	1	A	1	1	0	281480	0	0	0	0	0	281526	281614	282198	282580	282940	283440	0	283680	0	0	0	0	0	0
2	Exec_Auto	0	24031182	1	1	0	3	1	0	B	1	1	0	281480	0	0	0	0	0	285680	285703	287129	287554	287858	288358	0	288598	0	0	0	0	0	0
2	Exec_Auto	0	24031182	2	0	1	1	0	1	A	1	1	0	281480	0	0	0	0	0	290598	290669	292132	292485	292843	293343	0	293584	0	0	0	0	0	0
2	Exec_Auto	0	24031182	3	0	1	3	0	1	A	1	1	0	281480	0	0	0	0	0	295585	295642	296995	297370	297734	298234	0	298474	0	0	0	0	0	0
2	Exec_Auto	0	24031182	4	0	1	2	1	1	A	1	0	0	281480	0	0	0	0	0	300474	300507	301745	302115	302316	302816	0	303056	0	0	0	0	0	0
2	Exec_Auto	0	24031182	5	1	0	3	0	0	B	1	1	0	281480	0	0	0	0	0	305056	305107	306086	306517	306805	307305	0	307545	0	0	0	0	0	0
2	Exec_Auto	0	24031182	6	1	0	0	1	0	B	1	1	0	281480	0	0	0	0	0	309546	309617	311018	311411	311682	312182	0	312422	0	0	0	0	0	0
2	Exec_Auto	0	24031182	7	1	0	1	0	0	B	1	0	0	281480	0	0	0	0	0	314422	314473	315121	315531	315852	316352	0	316592	0	0	0	0	0	0
2	Exec_Auto	0	24031182	8	0	1	0	1	1	A	1	0	0	281480	0	0	0	0	0	318593	318634	319785	320205	320563	321063	0	321303	0	0	0	0	0	0
2	Exec_Auto	0	24031182	9	0	1	2	1	1	A	1	0	0	281480	0	0	0	0	0	323304	323374	324097	324545	324711	325211	0	325451	0	0	0	0	0	0
2	Exec_Auto	1	24031182	10	0	1	0	3	1	A	1	1	0	281480	0	0	0	0	0	327452	327504	328088	328564	328850	329350	0	329590	0	0	0	0	0	0
2	Exec_Auto	1	24031182	11	0	1	1	2	1	B	0	0	0	281480	0	0	0	0	0	331590	331656	333082	333585	333745	0	334245	334486	0	0	0	0	0	0
2	Exec_Auto	1	24031182	12	1	0	3	0	0	A	0	0	252	281480	0	0	0	0	0	336486	336557	338020	338525	338802	0	0	342478	0	0	339278	0	0	0
2	Exec_Auto	1	24031182	12	1	0	3	0	0	A	0	0	252	281480	0	0	0	0	0	344478	344553	346016	346530	346887	0	0	350482	0	0	347282	0	0	0
2	Exec_Auto	1	24031182	12	1	0	3	0	0	B	1	1	0	281480	0	0	0	0	0	352483	352554	354017	354501	354795	355295	0	355535	0	0	0	0	0	0
2	Exec_Auto	1	24031182	13	0	1	2	0	1	B	0	0	0	281480	0	0	0	0	0	357535	357598	358951	359396	359665	0	360165	360406	0	0	0	0	0	0
2	Exec_Auto	1	24031182	14	1	0	0	3	0	A	0	0	0	281480	0	0	0	0	0	362406	362472	363710	364158	364437	0	364937	365178	0	0	0	0	0	0
2	Exec_Auto	1	24031182	15	0	1	1	0	1	B	0	0	0	281480	0	0	0	0	0	367180	367205	368184	368598	368914	0	369414	369655	0	0	0	0	0	0
2	Exec_Auto	1	24031182	16	1	0	3	2	0	A	0	0	0	281480	0	0	0	0	0	371655	371708	373109	373573	373874	0	374374	374615	0	0	0	0	0	0
2	Exec_Auto	1	24031182	17	1	0	2	1	0	A	0	0	0	281480	0	0	0	0	0	376615	376647	377295	377737	377895	0	378395	378637	0	0	0	0	0	0
2	Exec_Auto	1	24031182	18	1	0	3	0	0	A	0	1	0	281480	0	0	0	0	0	380637	380688	381839	382275	382549	0	383049	383289	0	0	0	0	0	0
2	Exec_Auto	1	24031182	19	0	1	2	1	1	B	0	0	0	281480	0	0	0	0	0	385289	385349	386072	386527	386819	0	387319	387560	0	0	0	0	0	0
2	Exec_Auto	0	24031182	0	0	1	0	1	1	A	1	1	0	389561	0	0	0	0	0	389588	389683	391106	391478	391796	392296	0	392537	0	0	0	0	0	0
2	Exec_Auto	0	24031182	1	0	1	2	3	1	A	1	0	0	389561	0	0	0	0	0	394539	394605	395902	396318	396502	397002	0	397242	0	0	0	0	0	0
2	Exec_Auto	0	24031182	2	0	1	3	0	1	A	1	1	0	389561	0	0	0	0	0	399244	399307	399929	400345	400580	401080	0	401321	0	0	0	0	0	0
2	Exec_Auto	0	24031182	3	0	1	0	2	1	A	1	1	0	389561	0	0	0	0	0	403321	403371	403925	404376	404641	405141	0	405381	0	0	0	0	0	0
2	Exec_Auto	0	24031182	4	1	0	1	2	0	B	1	0	0	389561	0	0	0	0	0	407382	407431	408238	408637	408824	409324	0	409565	0	0	0	0	0	0
2	Exec_Auto	0	24031182	5	1	0	3	2	0	B	1	0	0	389561	0	0	0	0	0	411566	411629	412411	412799	413007	413507	0	413747	0	0	0	0	0	0
2	Exec_Auto	0	24031182	6	0	1	0	1	1	A	1	1	0	389561	0	0	0	0	0	415748	415817	417006	417419	417661	418161	0	418401	0	0	0	0	0	0
2	Exec_Auto	0	24031182	7	1	0	2	1	0	B	1	0	0	389561	0	0	0	0	0	420401	420451	421228	421670	421953	422453	0	422693	0	0	0	0	0	0
2	Exec_Auto	0	24031182	8	0	1	2	3	1	A	1	1	0	389561	0	0	0	0	0	424693	424736	426031	426467	426689	427189	0	427429	0	0	0	0	0	0
2	Exec_Auto	0	24031182	9	0	1	3	0	1	A	1	1	0	389561	0	0	0	0	0	429430	429488	430852	431228	431496	431996	0	432237	0	0	0	0	0	0
2	Exec_Auto	1	24031182	10	0	1	2	3	1	B	0	0	0	389561	0	0	0	0	0	434238	434296	435719	436160	436496	0	436996	437236	0	0	0	0	0	0
2	Exec_Auto	1	24031182	11	0	1	3	2	1	A	1	1	0	389561	0	0	0	0	0	439236	439294	440591	441101	441353	441853	0	442094	0	0	0	0	0	0
2	Exec_Auto	1	24031182	12	1	0	0	3	0	A	0	1	0	389561	0	0	0	0	0	444094	444155	444777	445209	445548	0	446048	446289	0	0	0	0	0	0
2	Exec_Auto	1	24031182	13	1	0	0	3	0	A	0	1	0	389561	0	0	0	0	0	448290	448353	448907	449416	449701	0	450201	450441	0	0	0	0	0	0
2	Exec_Auto	1	24031182	14	1	0	3	2	0	A	0	0	252	389561	0	0	0	0	0	452442	452494	453301	453712	454237	0	0	457648	0	0	454448	0	0	0
2	Exec_Auto	1	24031182	14	1	0	3	2	0	A	0	0	0	389561	0	0	0	0	0	459648	459716	460523	461030	461350	0	461850	462090	0	0	0	0	0	0
2	Exec_Auto	1	24031182	15	0	1	0	2	1	A	1	1	0	389561	0	0	0	0	0	464090	464142	464924	465426	465697	466197	0	466437	0	0	0	0	0	0
2	Exec_Auto	1	24031182	16	0	1	3	0	1	B	0	0	0	389561	0	0	0	0	0	468437	468512	469701	470098	470419	0	470919	471159	0	0	0	0	0	0
2	Exec_Auto	1	24031182	17	1	0	0	2	0	A	0	0	0	389561	0	0	0	0	0	473159	473206	473983	474440	474827	0	475327	475568	0	0	0	0	0	0
2	Exec_Auto	1	24031182	18	0	1	1	2	1	B	0	0	0	389561	0	0	0	0	0	477568	477624	478919	479335	479565	0	480065	480305	0	0	0	0	0	0
2	Exec_Auto	1	24031182	19	0	1	1	3	1	B	0	0	0	389561	0	0	0	0	0	482305	482395	483759	484231	484468	0	484968	485209	0	0	0	0	0	0
2	Exec_Auto	0	24031182	0	1	0	3	1	0	B	1	0	0	487211	0	0	0	0	0	487219	487266	488081	488493	488755	489255	0	489496	0	0	0	0	0	0
2	Exec_Auto	0	24031182	1	1	0	1	3	0	B	1	1	0	487211	0	0	0	0	0	491496	491566	492180	492561	492841	493341	0	493582	0	0	0	0	0	0
2	Exec_Auto	0	24031182	2	1	0	0	3	0	B	1	1	0	487211	0	0	0	0	0	495582	495644	496646	496999	497356	497856	0	498097	0	0	0	0	0	0
2	Exec_Auto	0	24031182	3	0	1	3	2	1	A	1	1	0	487211	0	0	0	0	0	500097	500162	501430	501477	501950	502450	0	502691	0	0	0	0	0	0
2	Exec_Auto	0	24031182	4	0	1	3	2	1	A	1	1	0	487211	0	0	0	0	0	504692	504746	505951	506318	506565	507065	0	507305	0	0	0	0	0	0
2	Exec_Auto	0	24031182	5	1	0	1	3	0	B	1	0	0	487211	0	0	0	0	0	509305	509349	510789	511161	511511	512011	0	512251	0	0	0	0	0	0
2	Exec_Auto	0	24031182	6	1	0	1	3	0	B	1	1	0	487211	0	0	0	0	0	514253	514309	515008	515413	515648	516148	0	516388	0	0	0	0	0	0
2	Exec_Auto	0	24031182	7	0	1	0	1	1	A	1	1	0	487211	0	0	0	0	0	518388	518453	519232	519620	519941	520441	0	520681	0	0	0	0	0	0
2	Exec_Auto	0	24031182	8	1	0	2	0	0	B	1	1	0	487211	0	0	0	0	0	522681	522727	523420	523828	524085	524585	0	524826	0	0	0	0	0	0
2	Exec_Auto	0	24031182	9	0	1	3	1	1	A	1	1	0	487211	0	0	0	0	0	526826	526884	528041	528393	528681	529181	0	529422	0	0	0	0	0	0
2	Exec_Auto	1	24031182	10	0	1	0	2	1	B	0	0	0	487211	0	0	0	0	0	531422	531472	532287	532782	533022	0	533522	533762	0	0	0	0	0	0
2	Exec_Auto	1	24031182	11	1	0	1	3	0	A	0	0	0	487211	0	0	0	0	0	535762	535813	536427	536898	537335	0	537835	538077	0	0	0	0	0	0
2	Exec_Auto	1	24031182	12	0	1	3	2	1	A	1	1	0	487211	0	0	0	0	0	540078	540104	541106	541508	541809	542309	0	542550	0	0	0	0	0	0
2	Exec_Auto	1	24031182	13	1	0	0	3	0	B	1	1	0	487211	0	0	0	0	0	544551	544593	545861	546252	546540	547040	0	547281	0	0	0	0	0	0
2	Exec_Auto	1	24031182	14	0	1	0	3	1	A	1	0	0	487211	0	0	0	0	0	549281	549310	550515	550958	551377	551877	0	552118	0	0	0	0	0	0
2	Exec_Auto	1	24031182	15	1	0	3	2	0	A	0	0	0	487211	0	0	0	0	0	554119	554175	555615	556079	556334	0	556834	557075	0	0	0	0	0	0
2	Exec_Auto	1	24031182	16	1	0	0	2	0	A	0	1	0	487211	0	0	0	0	0	559075	559147	559846	560329	560670	0	561170	561410	0	0	0	0	0	0
2	Exec_Auto	1	24031182	17	1	0	1	3	0	B	1	1	0	487211	0	0	0	0	0	563410	563458	564237	564661	564929	565429	0	565669	0	0	0	0	0	0
2	Exec_Auto	1	24031182	18	0	1	2	0	1	B	0	0	0	487211	0	0	0	0	0	567670	567727	568420	568858	569161	0	569661	569902	0	0	0	0	0	0
2	Exec_Auto	1	24031182	19	0	1	1	0	1	B	0	0	0	487211	0	0	0	0	0	571903	571973	573130	573566	573993	0	574493	574734	0	0	0	0	0	0
2	Exec_Auto	0	24031182	0	1	0	0	1	0	B	1	1	0	576735	0	0	0	0	0	576761	576852	577472	577874	578173	578673	0	578913	0	0	0	0	0	0
2	Exec_Auto	0	24031182	1	0	1	1	2	1	A	1	1	0	576735	0	0	0	0	0	580914	580987	582025	582438	582726	583226	0	583467	0	0	0	0	0	0
2	Exec_Auto	0	24031182	2	1	0	0	2	0	B	1	1	0	576735	0	0	0	0	0	585467	585518	586401	586779	586968	587468	0	587708	0	0	0	0	0	0
2	Exec_Auto	0	24031182	3	1	0	0	2	0	B	1	1	0	576735	0	0	0	0	0	589710	589769	590974	591363	591588	592088	0	592328	0	0	0	0	0	0
2	Exec_Auto	0	24031182	4	0	1	0	2	1	A	1	1	0	576735	0	0	0	0	0	594329	594381	595092	595482	595779	596279	0	596520	0	0	0	0	0	0
2	Exec_Auto	0	24031182	5	1	0	1	3	0	B	1	1	0	576735	0	0	0	0	0	598520	598614	599901	600287	600536	601036	0	601277	0	0	0	0	0	0
2	Exec_Auto	0	24031182	6	0	1	0	1	1	A	1	1	0	576735	0	0	0	0	0	603278	603307	604511	604908	605205	605705	0	605946	0	0	0	0	0	0
2	Exec_Auto	0	24031182	7	1	0	1	0	0	B	1	1	0	576735	0	0	0	0	0	607948	608010	609324	609747	610055	610555	0	610796	0	0	0	0	0	0
2	Exec_Auto	0	24031182	8	0	1	0	1	1	A	1	1	0	576735	0	0	0	0	0	612797	612872	613512	613910	614157	614657	0	614897	0	0	0	0	0	0
2	Exec_Auto	0	24031182	9	0	1	0	2	1	A	1	1	0	576735	0	0	0	0	0	616897	616962	618080	618484	618788	619288	0	619529	0	0	0	0	0	0
2	Exec_Auto	1	24031182	10	0	1	1	2	1	B	0	0	0	576735	0	0	0	0	0	621529	621587	622207	622596	622782	0	623282	623523	0	0	0	0	0	0
2	Exec_Auto	1	24031182	11	1	0	3	2	0		0	0	251	576735	0	0	0	0	0	625523	625561	626599	627117	627618	0	0	631318	0	628118	0	0	0	0
2	Exec_Auto	1	24031182	11	1	0	3	2	0	A	0	0	0	576735	0	0	0	0	0	633318	633381	634419	634898	635141	0	635641	635881	0	0	0	0	0	0
2	Exec_Auto	1	24031182	12	1	0	0	3	0	A	0	1	0	576735	0	0	0	0	0	637881	637941	638824	639276	639581	0	640081	640321	0	0	0	0	0	0
2	Exec_Auto	1	24031182	13	1	0	2	3	0	B	1	1	0	576735	0	0	0	0	0	642322	642393	643598	644027	644329	644829	0	645069	0	0	0	0	0	0
2	Exec_Auto	1	24031182	14	0	1	1	0	1	B	0	1	0	576735	0	0	0	0	0	647069	647120	647831	648245	648510	0	649010	649250	0	0	0	0	0	0
2	Exec_Auto	1	24031182	15	1	0	1	0	0	B	1	0	0	576735	0	0	0	0	0	651250	651321	652608	652997	653310	653810	0	654051	0	0	0	0	0	0
2	Exec_Auto	1	24031182	16	1	0	1	0	0	B	1	1	0	576735	0	0	0	0	0	656052	656126	657330	657749	658082	658582	0	658823	0	0	0	0	0	0
2	Exec_Auto	1	24031182	17	1	0	3	1	0	B	1	1	0	576735	0	0	0	0	0	660823	660889	662203	662637	662906	663406	0	663647	0	0	0	0	0	0
2	Exec_Auto	1	24031182	18	0	1	2	0	1	B	0	0	0	576735	0	0	0	0	0	665648	665713	666353	666799	667122	0	667622	667863	0	0	0	0	0	0
2	Exec_Auto	1	24031182	19	1	0	3	0	0	B	1	1	0	576735	0	0	0	0	0	669863	669911	671029	671505	671852	672352	0	672593	0	0	0	0	0	0
2	Exec_Auto	0	24031182	0	0	1	0	1	1	A	1	1	0	674595	0	0	0	0	0	674604	674680	675292	675669	675962	676462	0	676702	0	0	0	0	0	0
2	Exec_Auto	0	24031182	1	0	1	1	0	1	A	1	1	0	674595	0	0	0	0	0	678704	678722	679602	679975	680268	680768	0	681009	0	0	0	0	0	0
2	Exec_Auto	0	24031182	2	0	1	0	1	1	A	1	0	0	674595	0	0	0	0	0	683009	683082	683972	684317	684613	685113	0	685354	0	0	0	0	0	0
2	Exec_Auto	0	24031182	3	1	0	0	1	0	B	1	1	0	674595	0	0	0	0	0	687354	687412	688147	688568	688864	689364	0	689604	0	0	0	0	0	0
2	Exec_Auto	0	24031182	4	1	0	1	3	0	B	1	1	0	674595	0	0	0	0	0	691604	691642	693102	693463	693743	694243	0	694484	0	0	0	0	0	0
2	Exec_Auto	0	24031182	5	0	1	3	1	1	A	1	1	0	674595	0	0	0	0	0	696485	696555	697058	697394	697666	698166	0	698407	0	0	0	0	0	0
2	Exec_Auto	0	24031182	6	0	1	1	2	1	A	1	1	0	674595	0	0	0	0	0	700407	700442	701230	701593	701882	702382	0	702622	0	0	0	0	0	0
2	Exec_Auto	0	24031182	7	0	1	2	1	1	A	1	0	0	674595	0	0	0	0	0	704623	704642	705371	705755	705945	706445	0	706686	0	0	0	0	0	0
2	Exec_Auto	0	24031182	8	1	0	3	1	0	B	1	1	0	674595	0	0	0	0	0	708688	708749	709826	710188	710518	711018	0	711258	0	0	0	0	0	0
2	Exec_Auto	0	24031182	9	1	0	2	0	0	B	1	1	0	674595	0	0	0	0	0	713259	713327	714653	715028	715315	715815	0	716055	0	0	0	0	0	0
2	Exec_Auto	1	24031182	10	1	0	1	3	0	A	0	0	0	674595	0	0	0	0	0	718056	718119	718731	719191	719472	0	719972	720214	0	0	0	0	0	0
2	Exec_Auto	1	24031182	11	1	0	1	3	0	B	1	1	0	674595	0	0	0	0	0	722215	722248	723128	723533	723790	724290	0	724530	0	0	0	0	0	0
2	Exec_Auto	1	24031182	12	0	1	1	2	1	B	0	0	0	674595	0	0	0	0	0	726530	726600	727490	727889	728112	0	728612	728852	0	0	0	0	0	0
2	Exec_Auto	1	24031182	13	1	0	3	0	0	B	1	1	0	674595	0	0	0	0	0	730852	730899	731634	732039	732388	732888	0	733129	0	0	0	0	0	0
2	Exec_Auto	1	24031182	14	0	1	0	1	1	A	1	1	0	674595	0	0	0	0	0	735130	735198	736658	737033	737353	737853	0	738094	0	0	0	0	0	0
2	Exec_Auto	1	24031182	15	0	1	2	3	1	B	0	0	0	674595	0	0	0	0	0	740095	740169	740672	741107	741346	0	741846	742088	0	0	0	0	0	0
2	Exec_Auto	1	24031182	16	1	0	1	2	0	B	1	0	0	674595	0	0	0	0	0	744089	744125	744913	745414	745537	746037	0	746278	0	0	0	0	0	0
2	Exec_Auto	1	24031182	17	1	0	2	0	0	B	1	1	0	674595	0	0	0	0	0	748278	748317	749046	749488	749804	750304	0	750545	0	0	0	0	0	0
2	Exec_Auto	1	24031182	18	1	0	1	0	0	B	1	1	0	674595	0	0	0	0	0	752546	752599	753676	754063	754332	754832	0	755072	0	0	0	0	0	0
2	Exec_Auto	1	24031182	19	0	1	0	3	1	A	1	1	0	674595	0	0	0	0	0	757074	757132	758458	758867	759120	759620	0	759860	0	0	0	0	0	0
2	Exec_Auto	0	24031182	0	1	0	1	2	0	B	1	0	0	761861	0	0	0	0	0	761881	761950	763154	763477	763775	764275	0	764515	0	0	0	0	0	0
2	Exec_Auto	0	24031182	1	1	0	1	3	0	B	1	1	0	761861	0	0	0	0	0	766516	766574	767224	767640	767892	768392	0	768632	0	0	0	0	0	0
2	Exec_Auto	0	24031182	2	1	0	0	3	0	B	1	1	0	761861	0	0	0	0	0	770632	770665	771572	771984	772222	772722	0	772963	0	0	0	0	0	0
2	Exec_Auto	0	24031182	3	1	0	1	0	0	B	1	1	0	761861	0	0	0	0	0	774963	775025	776292	776691	776969	777469	0	777709	0	0	0	0	0	0
2	Exec_Auto	0	24031182	4	0	1	2	1	1	A	1	1	0	761861	0	0	0	0	0	779709	779769	780542	780897	781078	781578	0	781819	0	0	0	0	0	0
2	Exec_Auto	0	24031182	5	0	1	2	0	1	A	1	1	0	761861	0	0	0	0	0	783820	783885	784755	785193	785355	785855	0	786097	0	0	0	0	0	0
2	Exec_Auto	0	24031182	6	0	1	0	3	1	A	1	1	0	761861	0	0	0	0	0	788098	788170	789291	789670	790008	790508	0	790749	0	0	0	0	0	0
2	Exec_Auto	0	24031182	7	1	0	0	1	0	B	1	1	0	761861	0	0	0	0	0	792750	792812	794068	794430	794731	795231	0	795472	0	0	0	0	0	0
2	Exec_Auto	0	24031182	8	1	0	2	1	0	B	1	1	0	761861	0	0	0	0	0	797472	797544	798359	798727	798992	799492	0	799733	0	0	0	0	0	0
2	Exec_Auto	0	24031182	9	0	1	2	0	1	A	1	0	0	761861	0	0	0	0	0	801733	801806	802767	803112	803316	803816	0	804057	0	0	0	0	0	0
2	Exec_Auto	1	24031182	10	0	1	1	0	1	B	0	0	0	761861	0	0	0	0	0	806058	806075	807279	807680	807998	0	808498	808738	0	0	0	0	0	0
2	Exec_Auto	1	24031182	11	0	1	1	0	1	B	0	0	0	761861	0	0	0	0	0	810739	810813	811463	811877	812236	0	812736	812977	0	0	0	0	0	0
2	Exec_Auto	1	24031182	12	0	1	2	0	1	B	0	1	0	761861	0	0	0	0	0	814977	815051	815958	816450	816716	0	817216	817457	0	0	0	0	0	0
2	Exec_Auto	1	24031182	13	1	0	0	3	0	A	0	1	0	761861	0	0	0	0	0	819457	819530	820797	821212	821542	0	822042	822285	0	0	0	0	0	0
2	Exec_Auto	1	24031182	14	0	1	3	1	1	A	1	1	0	761861	0	0	0	0	0	824286	824361	825134	825607	825855	826355	0	826596	0	0	0	0	0	0
2	Exec_Auto	1	24031182	15	1	0	1	0	0	A	0	0	0	761861	0	0	0	0	0	828596	828658	829528	829947	830297	0	830797	831038	0	0	0	0	0	0
2	Exec_Auto	1	24031182	16	1	0	3	2	0	A	0	1	0	761861	0	0	0	0	0	833038	833090	834211	834611	834910	0	835410	835650	0	0	0	0	0	0
2	Exec_Auto	1	24031182	17	0	1	2	1	1	B	0	0	0	761861	0	0	0	0	0	837651	837715	838971	839327	839664	0	840164	840404	0	0	0	0	0	0
2	Exec_Auto	1	24031182	18	1	0	2	3	0	B	1	1	0	761861	0	0	0	0	0	842404	842462	843277	843670	843945	844445	0	844686	0	0	0	0	0	0
2	Exec_Auto	1	24031182	19	1	0	3	1	0	A	0	0	0	761861	0	0	0	0	0	846687	846715	847676	848110	848384	0	848884	849124	0	0	0	0	0	0
2	Exec_Auto	0	24031182	0	1	0	2	1	0	B	1	1	0	851125	0	0	0	0	0	851184	851244	851905	852273	852558	853058	0	853299	0	0	0	0	0	0
2	Exec_Auto	0	24031182	1	1	0	3	2	0	B	1	1	0	851125	0	0	0	0	0	855299	855354	856847	857221	857429	857929	0	858169	0	0	0	0	0	0
2	Exec_Auto	0	24031182	2	0	1	3	0	1	A	1	1	0	851125	0	0	0	0	0	860169	860222	861425	861798	862040	862540	0	862781	0	0	0	0	0	0
2	Exec_Auto	0	24031182	3	0	1	3	0	1	A	1	1	0	851125	0	0	0	0	0	864783	864825	865777	866184	866473	866973	0	867214	0	0	0	0	0	0
2	Exec_Auto	0	24031182	4	0	1	2	0	1	A	1	1	0	851125	0	0	0	0	0	869215	869273	870361	870723	870942	871442	0	871682	0	0	0	0	0	0
2	Exec_Auto	0	24031182	5	0	1	1	3	1	A	1	1	0	851125	0	0	0	0	0	873683	873755	874418	874877	875150	875650	0	875891	0	0	0	0	0	0
2	Exec_Auto	0	24031182	6	0	1	0	2	1	A	1	1	0	851125	0	0	0	0	0	877892	877924	878690	879087	879368	879868	0	880109	0	0	0	0	0	0
2	Exec_Auto	0	24031182	7	1	0	1	2	0	B	1	1	0	851125	0	0	0	0	0	882109	882139	883146	883516	883727	884227	0	884467	0	0	0	0	0	0
2	Exec_Auto	0	24031182	8	1	0	3	0	0	B	1	1	0	851125	0	0	0	0	0	886467	886507	887195	887591	887889	888389	0	888629	0	0	0	0	0	0
2	Exec_Auto	0	24031182	9	1	0	3	1	0	B	1	0	0	851125	0	0	0	0	0	890630	890696	891333	891745	892023	892523	0	892763	0	0	0	0	0	0
2	Exec_Auto	1	24031182	10	0	1	0	3	1	A	1	0	0	851125	0	0	0	0	0	894764	894822	895483	895908	896193	896693	0	896933	0	0	0	0	0	0
2	Exec_Auto	1	24031182	11	0	1	3	1	1	A	1	1	0	851125	0	0	0	0	0	898933	898998	900491	900893	901109	901609	0	901849	0	0	0	0	0	0
2	Exec_Auto	1	24031182	12	1	0	0	2	0	A	0	1	0	851125	0	0	0	0	0	903849	903912	905115	905513	905809	0	906309	906549	0	0	0	0	0	0
2	Exec_Auto	1	24031182	13	0	1	3	1	1	A	1	1	0	851125	0	0	0	0	0	908549	908602	909554	909988	910353	910853	0	911094	0	0	0	0	0	0
2	Exec_Auto	1	24031182	14	1	0	3	1	0	A	0	1	0	851125	0	0	0	0	0	913094	913120	914208	914653	914866	0	915366	915607	0	0	0	0	0	0
2	Exec_Auto	1	24031182	15	1	0	2	3	0	B	1	0	0	851125	0	0	0	0	0	917607	917673	918336	918816	919073	919573	0	919813	0	0	0	0	0	0
2	Exec_Auto	1	24031182	16	0	1	3	1	1	A	1	0	252	851125	0	0	0	0	0	921813	921844	922610	923058	923318	0	0	927006	0	0	923806	0	0	0
2	Exec_Auto	1	24031182	16	0	1	3	1	1	B	0	0	0	851125	0	0	0	0	0	929007	929075	929841	930232	930583	0	931083	931323	0	0	0	0	0	0
2	Exec_Auto	1	24031182	17	1	0	3	1	0	A	0	0	0	851125	0	0	0	0	0	933325	933387	934394	934761	935049	0	935549	935789	0	0	0	0	0	0
2	Exec_Auto	1	24031182	18	1	0	0	3	0	A	0	1	0	851125	0	0	0	0	0	937790	937851	938539	938978	939270	0	939770	940011	0	0	0	0	0	0
2	Exec_Auto	1	24031182	19	0	1	0	2	1	A	1	0	0	851125	0	0	0	0	0	942011	942068	942705	943141	943398	943898	0	944139	0	0	0	0	0	0
2	Exec_Auto	0	24031182	0	0	1	1	3	1	A	1	0	0	946140	0	0	0	0	0	946157	946245	947461	947800	948085	948585	0	948826	0	0	0	0	0	0
2	Exec_Auto	0	24031182	1	1	0	3	2	0	B	1	1	0	946140	0	0	0	0	0	950827	950894	951523	951919	952138	952638	0	952880	0	0	0	0	0	0
2	Exec_Auto	0	24031182	2	0	1	0	1	1	A	1	1	0	946140	0	0	0	0	0	954880	954950	956189	956582	956860	957360	0	957600	0	0	0	0	0	0
2	Exec_Auto	0	24031182	3	1	0	3	0	0	B	1	0	0	946140	0	0	0	0	0	959601	959674	960214	960602	960847	961347	0	961587	0	0	0	0	0	0
2	Exec_Auto	0	24031182	4	1	0	0	1	0	B	1	0	0	946140	0	0	0	0	0	963588	963623	964325	964711	965004	965504	0	965746	0	0	0	0	0	0
2	Exec_Auto	0	24031182	5	1	0	2	3	0	B	1	1	0	946140	0	0	0	0	0	967747	967804	968562	968927	969175	969675	0	969916	0	0	0	0	0	0
2	Exec_Auto	0	24031182	6	1	0	2	3	0	B	1	1	0	946140	0	0	0	0	0	971918	971983	972803	973180	973424	973924	0	974165	0	0	0	0	0	0
2	Exec_Auto	0	24031182	7	0	1	1	3	1	A	1	1	0	946140	0	0	0	0	0	976166	976221	977167	977522	977799	978299	0	978541	0	0	0	0	0	0
2	Exec_Auto	0	24031182	8	1	0	3	2	0	B	1	1	0	946140	0	0	0	0	0	980541	980583	981313	981633	981864	982364	0	982606	0	0	0	0	0	0
2	Exec_Auto	0	24031182	9	0	1	3	2	1	A	1	0	0	946140	0	0	0	0	0	984606	984640	985570	985938	986182	986682	0	986923	0	0	0	0	0	0
2	Exec_Auto	1	24031182	10	1	0	0	1	0	A	0	0	0	946140	0	0	0	0	0	988923	988984	990200	990611	990876	0	991376	991616	0	0	0	0	0	0
2	Exec_Auto	1	24031182	11	1	0	3	0	0	B	1	1	0	946140	0	0	0	0	0	993617	993649	994278	994728	995025	995525	0	995766	0	0	0	0	0	0
2	Exec_Auto	1	24031182	12	0	1	1	2	1	B	0	1	0	946140	0	0	0	0	0	997766	997791	999030	999437	999629	0	1000129	1000369	0	0	0	0	0	0
2	Exec_Auto	1	24031182	13	0	1	1	3	1	B	0	1	0	946140	0	0	0	0	0	1002369	1002396	1002936	1003379	1003701	0	1004201	1004442	0	0	0	0	0	0
2	Exec_Auto	1	24031182	14	0	1	1	2	1	A	1	1	0	946140	0	0	0	0	0	1006444	1006502	1007204	1007629	1007938	1008438	0	1008679	0	0	0	0	0	0
2	Exec_Auto	1	24031182	15	0	1	2	3	1	B	0	0	0	946140	0	0	0	0	0	1010679	1010742	1011500	1011925	1012188	0	1012688	1012929	0	0	0	0	0	0
2	Exec_Auto	1	24031182	16	0	1	2	3	1	B	0	0	0	946140	0	0	0	0	0	1014930	1014997	1015817	1016269	1016537	0	1017037	1017278	0	0	0	0	0	0
2	Exec_Auto	1	24031182	17	1	0	1	3	0	A	0	1	0	946140	0	0	0	0	0	1019279	1019297	1020243	1020644	1020982	0	1021482	1021722	0	0	0	0	0	0
2	Exec_Auto	1	24031182	18	0	1	2	3	1	B	0	0	0	946140	0	0	0	0	0	1023725	1023783	1024513	1024985	1025246	0	1025746	1025987	0	0	0	0	0	0
2	Exec_Auto	1	24031182	19	0	1	0	2	1	B	0	1	0	946140	0	0	0	0	0	1027987	1028026	1028956	1029282	1029594	0	1030094	1030335	0	0	0	0	0	0
2	Exec_Auto	0	24031182	0	1	0	3	1	0	B	1	1	0	1032336	0	0	0	0	0	1032392	1032450	1033580	1033857	1034201	1034701	0	1034941	0	0	0	0	0	0
2	Exec_Auto	0	24031182	1	1	0	2	0	0	B	1	1	0	1032336	0	0	0	0	0	1036941	1036985	1038320	1038701	1038954	1039454	0	1039694	0	0	0	0	0	0
2	Exec_Auto	0	24031182	2	1	0	1	3	0	B	1	1	0	1032336	0	0	0	0	0	1041695	1041754	1042906	1043271	1043546	1044046	0	1044286	0	0	0	0	0	0
2	Exec_Auto	0	24031182	3	1	0	0	3	0		0	0	251	1032336	0	0	0	0	0	1046286	1046357	1047631	1047982	1048268	0	0	1051968	0	1048768	0	0	0	0
2	Exec_Auto	0	24031182	3	1	0	0	3	0		0	0	255	1032336	0	0	0	0	0	1053969	1054036	0	0	0	0	0	1056163	0	0	0	0	0	1054663
2	Exec_Auto	0	24031182	3	1	0	0	3	0	B	1	1	0	1032336	0	0	0	0	0	1058163	1058210	1059484	1059917	1060176	1060676	0	1060916	0	0	0	0	0	0
2	Exec_Auto	0	24031182	4	0	1	2	0	1	A	1	1	0	1032336	0	0	0	0	0	1062917	1062985	1064175	1064543	1064754	1065254	0	1065495	0	0	0	0	0	0
2	Exec_Auto	0	24031182	5	1	0	2	1	0	B	1	0	0	1032336	0	0	0	0	0	1067495	1067525	1069006	1069440	1069701	1070201	0	1070441	0	0	0	0	0	0
2	Exec_Auto	0	24031182	6	1	0	1	2	0	B	1	1	0	1032336	0	0	0	0	0	1072442	1072476	1073662	1074012	1074228	1074728	0	1074968	0	0	0	0	0	0
2	Exec_Auto	0	24031182	7	0	1	1	0	1	A	1	1	0	1032336	0	0	0	0	0	1076969	1077012	1078416	1078775	1079064	1079564	0	1079804	0	0	0	0	0	0
2	Exec_Auto	0	24031182	8	0	1	1	3	1	A	1	0	0	1032336	0	0	0	0	0	1081806	1081822	1082929	1083350	1083604	1084104	0	1084344	0	0	0	0	0	0
2	Exec_Auto	0	24031182	9	0	1	2	3	1	A	1	0	0	1032336	0	0	0	0	0	1086345	1086426	1087442	1087791	1087993	1088493	0	1088733	0	0	0	0	0	0
2	Exec_Auto	1	24031182	10	0	1	3	0	1	B	0	0	0	1032336	0	0	0	0	0	1090734	1090802	1091932	1092310	1092589	0	1093089	1093329	0	0	0	0	0	0
2	Exec_Auto	1	24031182	11	0	1	1	0	1	B	0	0	0	1032336	0	0	0	0	0	1095329	1095387	1096722	1097116	1097488	0	1097988	1098229	0	0	0	0	0	0
2	Exec_Auto	1	24031182	12	0	1	1	2	1	B	0	1	0	1032336	0	0	0	0	0	1100229	1100257	1101409	1101873	1102051	0	1102551	1102791	0	0	0	0	0	0
2	Exec_Auto	1	24031182	13	1	0	0	1	0	A	0	0	0	1032336	0	0	0	0	0	1104791	1104863	1106137	1106541	1106922	0	1107422	1107664	0	0	0	0	0	0
2	Exec_Auto	1	24031182	14	0	1	2	1	1	B	0	1	0	1032336	0	0	0	0	0	1109664	1109733	1110923	1111336	1111630	0	1112130	1112370	0	0	0	0	0	0
2	Exec_Auto	1	24031182	15	1	0	3	1	0	A	0	0	0	1032336	0	0	0	0	0	1114370	1114441	1115922	1116330	1116589	0	1117089	1117329	0	0	0	0	0	0
2	Exec_Auto	1	24031182	16	0	1	1	3	1	A	1	1	0	1032336	0	0	0	0	0	1119329	1119386	1120572	1121010	1121282	1121782	0	1122023	0	0	0	0	0	0
2	Exec_Auto	1	24031182	17	1	0	3	1	0	A	0	0	0	1032336	0	0	0	0	0	1124023	1124080	1125484	1125845	1126121	0	1126621	1126861	0	0	0	0	0	0
2	Exec_Auto	1	24031182	18	1	0	2	0	0		0	0	251	1032336	0	0	0	0	0	1128862	1128897	1130004	1130419	1130735	0	0	1134435	0	1131235	0	0	0	0
2	Exec_Auto	1	24031182	18	1	0	2	0	0	B	1	1	0	1032336	0	0	0	0	0	1136435	1136499	1137606	1138087	1138341	1138841	0	1139082	0	0	0	0	0	0
2	Exec_Auto	1	24031182	19	1	0	0	2	0	A	0	1	0	1032336	0	0	0	0	0	1141083	1141147	1142163	1142615	1142879	0	1143379	1143619	0	0	0	0	0	0
