# Supplementary material for: A Computational Model of Dual Competition between the Basal Ganglia and the Cortex
Source: eNeuro. 2019 Jan 4;5(6):ENEURO.0339-17.2018. doi: 10.1523/ENEURO.0339-17.2018 (PMC6325557; doi:10.1523/ENEURO.0339-17.2018)
Supplement: Supplementary 1 — Supplementary Model Codes. Download Supplementary 1, ZIP file [file sup_enu-eN-TNC-0339-17-s02.zip › one-critic-two-actors-1.2/experiments/data/experimental/D1-muscimol-D2-saline/Zora/20150606_132301ZINB.txt]

Task	Typ of Try	FT/ST	Begin launch	Num Try	Num CibleA	Num CibleB	Pos CibleA	Pos CibleB	%RecA_>_B	Target Choice	Good Choice	Reward	Num error	E0	E10	E20	E30	E100	E40	E15	E25	E35	E45	E55	E105	E115	E200	E250	E251	E252	E253	E254	E255
2	Exec_Auto	0	11573235	0	1	0	3	2	0	B	1	1	0	532089	0	0	0	0	0	532096	532159	532905	533433	533761	534261	0	534503	0	0	0	0	0	0
2	Exec_Auto	0	11573235	1	1	0	0	3	0	B	1	1	0	532089	0	0	0	0	0	536504	536529	537823	538277	538664	539164	0	539404	0	0	0	0	0	0
2	Exec_Auto	0	11573235	2	1	0	0	1	0	B	1	1	0	532089	0	0	0	0	0	541405	541480	542210	542671	542943	543443	0	543684	0	0	0	0	0	0
2	Exec_Auto	0	11573235	3	1	0	2	0	0	B	1	1	0	532089	0	0	0	0	0	545685	545760	546484	546971	547334	547834	0	548075	0	0	0	0	0	0
2	Exec_Auto	0	11573235	4	0	1	0	3	1	A	1	0	0	532089	0	0	0	0	0	550076	550120	551321	551814	552146	552646	0	552887	0	0	0	0	0	0
2	Exec_Auto	0	11573235	5	1	0	3	1	0	B	1	1	0	532089	0	0	0	0	0	554888	554956	556182	556710	557087	557587	0	557828	0	0	0	0	0	0
2	Exec_Auto	0	11573235	6	1	0	1	2	0	B	1	1	0	532089	0	0	0	0	0	559828	559874	561025	561420	562463	562963	0	563204	0	0	0	0	0	0
2	Exec_Auto	0	11573235	7	1	0	2	0	0	B	1	1	0	532089	0	0	0	0	0	565205	565269	566184	566682	567108	567608	0	567848	0	0	0	0	0	0
2	Exec_Auto	0	11573235	8	1	0	0	3	0	B	1	0	0	532089	0	0	0	0	0	569849	569915	571180	571579	571968	572468	0	572708	0	0	0	0	0	0
2	Exec_Auto	0	11573235	9	0	1	0	1	1	A	1	1	0	532089	0	0	0	0	0	574709	574762	575340	575797	576257	576757	0	576998	0	0	0	0	0	0
2	Exec_Auto	1	11573235	10	1	0	3	1	0	A	0	0	0	532089	0	0	0	0	0	578998	579074	579820	580472	580875	0	581375	581615	0	0	0	0	0	0
2	Exec_Auto	1	11573235	11	1	0	1	3	0	A	0	0	0	532089	0	0	0	0	0	583616	583645	584939	585458	585797	0	586297	586537	0	0	0	0	0	0
2	Exec_Auto	1	11573235	12	0	1	3	2	1	B	0	0	0	532089	0	0	0	0	0	588537	588617	589347	589988	590676	0	591176	591417	0	0	0	0	0	0
2	Exec_Auto	1	11573235	13	1	0	3	0	0	B	1	1	0	532089	0	0	0	0	0	593417	593484	594208	594831	595230	595730	0	595970	0	0	0	0	0	0
2	Exec_Auto	1	11573235	14	0	1	2	0	1	A	1	0	0	532089	0	0	0	0	0	597970	598048	599249	599853	600163	600663	0	600903	0	0	0	0	0	0
2	Exec_Auto	1	11573235	15	0	1	0	3	1	A	1	1	0	532089	0	0	0	0	0	602904	602954	604180	604748	605177	605677	0	605917	0	0	0	0	0	0
2	Exec_Auto	1	11573235	16	0	1	2	0	1	A	1	1	0	532089	0	0	0	0	0	607917	607973	609124	609691	610002	610502	0	610742	0	0	0	0	0	0
2	Exec_Auto	1	11573235	17	1	0	3	2	0	A	0	0	0	532089	0	0	0	0	0	612743	612814	613729	614265	614565	0	615065	615306	0	0	0	0	0	0
2	Exec_Auto	1	11573235	18	1	0	3	1	0	B	1	1	0	532089	0	0	0	0	0	617307	617353	618618	619173	619584	620084	0	620325	0	0	0	0	0	0
2	Exec_Auto	1	11573235	19	1	0	2	3	0	A	0	0	0	532089	0	0	0	0	0	622326	622416	622994	623470	623752	0	624252	624493	0	0	0	0	0	0
2	Exec_Auto	0	11573235	0	1	0	3	1	0	B	1	1	0	626495	0	0	0	0	0	626524	626602	627407	627822	628194	628694	0	628934	0	0	0	0	0	0
2	Exec_Auto	0	11573235	1	0	1	0	1	1	A	1	0	252	626495	0	0	0	0	0	630935	630995	632005	632435	633038	0	0	636309	0	0	633109	0	0	0
2	Exec_Auto	0	11573235	1	0	1	0	1	1	A	1	1	0	626495	0	0	0	0	0	638310	638378	639388	639841	640226	640726	0	640967	0	0	0	0	0	0
2	Exec_Auto	0	11573235	2	1	0	2	1	0	B	1	0	0	626495	0	0	0	0	0	642967	643012	643690	644139	644528	645028	0	645269	0	0	0	0	0	0
2	Exec_Auto	0	11573235	3	0	1	1	0	1	A	1	1	0	626495	0	0	0	0	0	647269	647289	648713	649127	649500	650000	0	650240	0	0	0	0	0	0
2	Exec_Auto	0	11573235	4	0	1	3	2	1	A	1	1	0	626495	0	0	0	0	0	652240	652289	653755	654158	654618	655118	0	655359	0	0	0	0	0	0
2	Exec_Auto	0	11573235	5	1	0	3	1	0	B	1	0	0	626495	0	0	0	0	0	657360	657416	658367	658965	659409	659909	0	660150	0	0	0	0	0	0
2	Exec_Auto	0	11573235	6	1	0	1	3	0	B	1	1	0	626495	0	0	0	0	0	662151	662242	663176	663629	663972	664472	0	664713	0	0	0	0	0	0
2	Exec_Auto	0	11573235	7	0	1	2	1	1	A	1	0	0	626495	0	0	0	0	0	666713	666767	667803	668197	668519	669019	0	669260	0	0	0	0	0	0
2	Exec_Auto	0	11573235	8	0	1	2	1	1	A	1	1	0	626495	0	0	0	0	0	671261	671334	672223	672673	672946	673446	0	673687	0	0	0	0	0	0
2	Exec_Auto	0	11573235	9	0	1	0	1	1	A	1	1	0	626495	0	0	0	0	0	675688	675732	677165	677525	677909	678409	0	678649	0	0	0	0	0	0
2	Exec_Auto	1	11573235	10	0	1	1	2	1	B	0	0	0	626495	0	0	0	0	0	680649	680677	681482	682055	682257	0	682757	682998	0	0	0	0	0	0
2	Exec_Auto	1	11573235	11	1	0	1	3	0	A	0	1	0	626495	0	0	0	0	0	684999	685053	686063	686720	687097	0	687597	687838	0	0	0	0	0	0
2	Exec_Auto	1	11573235	12	0	1	0	2	1	A	1	1	0	626495	0	0	0	0	0	689838	689884	690562	691395	691792	692292	0	692533	0	0	0	0	0	0
2	Exec_Auto	1	11573235	13	1	0	2	1	0	B	1	1	0	626495	0	0	0	0	0	694534	694589	696013	696516	696900	697400	0	697640	0	0	0	0	0	0
2	Exec_Auto	1	11573235	14	1	0	2	0	0	B	1	1	0	626495	0	0	0	0	0	699641	699715	701181	701736	702207	702707	0	702948	0	0	0	0	0	0
2	Exec_Auto	1	11573235	15	0	1	3	0	1	A	1	1	0	626495	0	0	0	0	0	704948	705016	705967	706444	706790	707290	0	707530	0	0	0	0	0	0
2	Exec_Auto	1	11573235	16	1	0	3	0	0	A	0	0	0	626495	0	0	0	0	0	709530	709598	710532	711065	712119	0	712619	712859	0	0	0	0	0	0
2	Exec_Auto	1	11573235	17	0	1	1	3	1	A	1	1	0	626495	0	0	0	0	0	714860	714908	715944	716506	716906	717406	0	717647	0	0	0	0	0	0
2	Exec_Auto	1	11573235	18	1	0	2	1	0	A	0	0	0	626495	0	0	0	0	0	719648	719690	720579	720993	721358	0	721858	722099	0	0	0	0	0	0
2	Exec_Auto	1	11573235	19	1	0	0	2	0	B	1	0	0	626495	0	0	0	0	0	724100	724169	725602	726267	726577	727077	0	727318	0	0	0	0	0	0
2	Exec_Auto	0	11573235	0	1	0	0	3	0	B	1	1	0	729320	0	0	0	0	0	729359	729441	730905	731351	731834	732334	0	732575	0	0	0	0	0	0
2	Exec_Auto	0	11573235	1	0	1	3	2	1	A	1	0	0	729320	0	0	0	0	0	734576	734632	735441	735892	736245	736745	0	736986	0	0	0	0	0	0
2	Exec_Auto	0	11573235	2	0	1	1	3	1	A	1	1	0	729320	0	0	0	0	0	738987	739038	740068	740601	740965	741465	0	741705	0	0	0	0	0	0
2	Exec_Auto	0	11573235	3	1	0	3	1	0	B	1	1	0	729320	0	0	0	0	0	743705	743745	744961	745409	745784	746284	0	746525	0	0	0	0	0	0
2	Exec_Auto	0	11573235	4	1	0	2	3	0	B	1	0	0	729320	0	0	0	0	0	748525	748600	750075	750440	750885	751385	0	751625	0	0	0	0	0	0
2	Exec_Auto	0	11573235	5	1	0	1	3	0	B	1	1	0	729320	0	0	0	0	0	753625	753696	754898	755373	755777	756277	0	756517	0	0	0	0	0	0
2	Exec_Auto	0	11573235	6	0	1	1	2	1	A	1	0	0	729320	0	0	0	0	0	758517	758565	759632	760127	760428	760928	0	761168	0	0	0	0	0	0
2	Exec_Auto	0	11573235	7	0	1	3	0	1	A	1	0	0	729320	0	0	0	0	0	763168	763229	764658	765069	765483	765983	0	766224	0	0	0	0	0	0
2	Exec_Auto	0	11573235	8	1	0	0	2	0	B	1	0	0	729320	0	0	0	0	0	768225	768278	769467	769912	770215	770715	0	770955	0	0	0	0	0	0
2	Exec_Auto	0	11573235	9	1	0	2	0	0	B	1	0	0	729320	0	0	0	0	0	772956	773022	773663	774113	774635	775135	0	775376	0	0	0	0	0	0
2	Exec_Auto	1	11573235	10	1	0	2	3	0	B	1	0	0	729320	0	0	0	0	0	777377	777446	778910	779457	779834	780334	0	780575	0	0	0	0	0	0
2	Exec_Auto	1	11573235	11	1	0	2	1	0	B	1	1	0	729320	0	0	0	0	0	782575	782600	783409	784120	784546	785046	0	785286	0	0	0	0	0	0
2	Exec_Auto	1	11573235	12	1	0	1	0	0	B	1	1	0	729320	0	0	0	0	0	787287	787363	788393	788920	789299	789799	0	790040	0	0	0	0	0	0
2	Exec_Auto	1	11573235	13	1	0	2	3	0	B	1	1	0	729320	0	0	0	0	0	792041	792111	793327	793764	794158	794658	0	794898	0	0	0	0	0	0
2	Exec_Auto	1	11573235	14	0	1	3	0	1	A	1	0	0	729320	0	0	0	0	0	796899	796952	798427	798848	799189	799689	0	799929	0	0	0	0	0	0
2	Exec_Auto	1	11573235	15	0	1	0	1	1	A	1	1	0	729320	0	0	0	0	0	801930	801979	803181	803690	804230	804730	0	804970	0	0	0	0	0	0
2	Exec_Auto	1	11573235	16	0	1	1	2	1	A	1	1	0	729320	0	0	0	0	0	806971	807050	808117	808633	808996	809496	0	809737	0	0	0	0	0	0
2	Exec_Auto	1	11573235	17	0	1	3	2	1	A	1	0	0	729320	0	0	0	0	0	811738	811794	813223	813664	814120	814620	0	814860	0	0	0	0	0	0
2	Exec_Auto	1	11573235	18	0	1	1	2	1	B	0	0	0	729320	0	0	0	0	0	816861	816922	818111	818597	819445	0	819945	820186	0	0	0	0	0	0
2	Exec_Auto	1	11573235	19	0	1	1	0	1	A	1	1	0	729320	0	0	0	0	0	822187	822251	822892	823575	823912	824412	0	824652	0	0	0	0	0	0
2	Exec_Auto	0	11573235	0	0	1	0	2	1	A	1	1	0	826653	0	0	0	0	0	826703	826776	828091	828552	829039	829539	0	829780	0	0	0	0	0	0
2	Exec_Auto	0	11573235	1	1	0	1	0	0	B	1	1	0	826653	0	0	0	0	0	831780	831836	832462	832886	833229	833729	0	833969	0	0	0	0	0	0
2	Exec_Auto	0	11573235	2	0	1	1	3	1	A	1	0	0	826653	0	0	0	0	0	835969	836039	837033	837505	837824	838324	0	838565	0	0	0	0	0	0
2	Exec_Auto	0	11573235	3	0	1	3	2	1	A	1	1	0	826653	0	0	0	0	0	840565	840616	841498	841937	842339	842839	0	843079	0	0	0	0	0	0
2	Exec_Auto	0	11573235	4	0	1	3	1	1	A	1	1	0	826653	0	0	0	0	0	845080	845156	846346	846746	847047	847547	0	847788	0	0	0	0	0	0
2	Exec_Auto	0	11573235	5	1	0	2	3	0	B	1	1	0	826653	0	0	0	0	0	849790	849864	851303	851687	852063	852563	0	852803	0	0	0	0	0	0
2	Exec_Auto	0	11573235	6	1	0	3	2	0	B	1	1	0	826653	0	0	0	0	0	854803	854872	855586	856031	856261	856761	0	857002	0	0	0	0	0	0
2	Exec_Auto	0	11573235	7	1	0	3	1	0	B	1	1	0	826653	0	0	0	0	0	859002	859073	860550	861072	861465	861965	0	862208	0	0	0	0	0	0
2	Exec_Auto	0	11573235	8	0	1	2	0	1	A	1	1	0	826653	0	0	0	0	0	864208	864289	865003	865380	865697	866197	0	866437	0	0	0	0	0	0
2	Exec_Auto	0	11573235	9	1	0	0	1	0	B	1	1	0	826653	0	0	0	0	0	868438	868500	869839	870331	870657	871157	0	871397	0	0	0	0	0	0
2	Exec_Auto	1	11573235	10	0	1	2	3	1	A	1	1	0	826653	0	0	0	0	0	873398	873448	874763	875218	875730	876230	0	876470	0	0	0	0	0	0
2	Exec_Auto	1	11573235	11	1	0	2	3	0	B	1	1	0	826653	0	0	0	0	0	878470	878540	879166	879661	880079	880579	0	880819	0	0	0	0	0	0
2	Exec_Auto	1	11573235	12	0	1	0	3	1	A	1	0	0	826653	0	0	0	0	0	882820	882893	883887	884369	884785	885285	0	885526	0	0	0	0	0	0
2	Exec_Auto	1	11573235	13	0	1	2	0	1	A	1	0	0	826653	0	0	0	0	0	887526	887576	888458	888945	889201	889701	0	889941	0	0	0	0	0	0
2	Exec_Auto	1	11573235	14	0	1	2	0	1		0	0	251	826653	0	0	0	0	0	891942	891965	893155	893843	894591	0	0	898291	0	895091	0	0	0	0
2	Exec_Auto	1	11573235	14	0	1	2	0	1	A	1	1	0	826653	0	0	0	0	0	900292	900352	901542	902083	902377	902877	0	903117	0	0	0	0	0	0
2	Exec_Auto	1	11573235	15	1	0	1	2	0	B	1	1	0	826653	0	0	0	0	0	905119	905187	906626	907114	907421	907921	0	908162	0	0	0	0	0	0
2	Exec_Auto	1	11573235	16	0	1	2	3	1	A	1	1	0	826653	0	0	0	0	0	910163	910214	910928	911425	911701	912201	0	912441	0	0	0	0	0	0
2	Exec_Auto	1	11573235	17	0	1	3	1	1	A	1	1	0	826653	0	0	0	0	0	914442	914504	915981	916421	916842	917342	0	917583	0	0	0	0	0	0
2	Exec_Auto	1	11573235	18	0	1	2	1	1	A	1	0	0	826653	0	0	0	0	0	919583	919653	920367	920807	921066	921566	0	921807	0	0	0	0	0	0
2	Exec_Auto	1	11573235	19	1	0	2	1	0	B	1	1	0	826653	0	0	0	0	0	923808	923880	925219	925784	926158	926658	0	926898	0	0	0	0	0	0
2	Exec_Auto	0	11573235	0	0	1	0	2	1	A	1	1	0	928900	0	0	0	0	0	928966	929039	929788	930227	930664	931164	0	931405	0	0	0	0	0	0
2	Exec_Auto	0	11573235	1	0	1	2	3	1	A	1	1	0	928900	0	0	0	0	0	933405	933446	934236	934625	934916	935416	0	935656	0	0	0	0	0	0
2	Exec_Auto	0	11573235	2	1	0	2	0	0	B	1	0	0	928900	0	0	0	0	0	937656	937701	938800	939234	939664	940164	0	940405	0	0	0	0	0	0
2	Exec_Auto	0	11573235	3	0	1	3	0	1	A	1	0	0	928900	0	0	0	0	0	942406	942481	943615	944040	944489	944989	0	945229	0	0	0	0	0	0
2	Exec_Auto	0	11573235	4	1	0	3	2	0	B	1	0	0	928900	0	0	0	0	0	947229	947299	948754	949162	949461	949961	0	950201	0	0	0	0	0	0
2	Exec_Auto	0	11573235	5	0	1	1	0	1	A	1	0	0	928900	0	0	0	0	0	952202	952258	953362	953834	954180	954680	0	954921	0	0	0	0	0	0
2	Exec_Auto	0	11573235	6	1	0	2	1	0	B	1	1	0	928900	0	0	0	0	0	956921	956979	958251	958731	959060	959560	0	959801	0	0	0	0	0	0
2	Exec_Auto	0	11573235	7	0	1	0	3	1	A	1	1	0	928900	0	0	0	0	0	961802	961826	962558	962995	963367	963867	0	964108	0	0	0	0	0	0
2	Exec_Auto	0	11573235	8	1	0	0	3	0	B	1	1	0	928900	0	0	0	0	0	966109	966178	967500	967847	968441	968941	0	969183	0	0	0	0	0	0
2	Exec_Auto	0	11573235	9	0	1	0	3	1	A	1	1	0	928900	0	0	0	0	0	971184	971259	972281	972744	973169	973669	0	973909	0	0	0	0	0	0
2	Exec_Auto	1	11573235	10	0	1	2	1	1	A	1	1	0	928900	0	0	0	0	0	975910	975966	976715	977131	977511	978011	0	978251	0	0	0	0	0	0
2	Exec_Auto	1	11573235	11	1	0	1	2	0	B	1	1	0	928900	0	0	0	0	0	980252	980317	981107	981564	981901	982401	0	982642	0	0	0	0	0	0
2	Exec_Auto	1	11573235	12	1	0	0	1	0	B	1	1	0	928900	0	0	0	0	0	984643	984712	985811	986276	986627	987127	0	987368	0	0	0	0	0	0
2	Exec_Auto	1	11573235	13	1	0	3	0	0	B	1	1	0	928900	0	0	0	0	0	989369	989433	990567	991207	991607	992107	0	992347	0	0	0	0	0	0
2	Exec_Auto	1	11573235	14	1	0	1	3	0	B	1	1	0	928900	0	0	0	0	0	994347	994397	995852	996327	996711	997211	0	997451	0	0	0	0	0	0
2	Exec_Auto	1	11573235	15	0	1	3	0	1	A	1	1	0	928900	0	0	0	0	0	999452	999529	1000633	1000992	1001328	1001828	0	1002069	0	0	0	0	0	0
2	Exec_Auto	1	11573235	16	1	0	1	0	0	B	1	1	0	928900	0	0	0	0	0	1004070	1004118	1005390	1005836	1006292	1006792	0	1007032	0	0	0	0	0	0
2	Exec_Auto	1	11573235	17	1	0	1	2	0	B	1	1	0	928900	0	0	0	0	0	1009032	1009098	1009830	1010223	1010514	1011014	0	1011254	0	0	0	0	0	0
2	Exec_Auto	1	11573235	18	1	0	1	3	0	B	1	1	0	928900	0	0	0	0	0	1013255	1013281	1014603	1014987	1015435	1015935	0	1016175	0	0	0	0	0	0
2	Exec_Auto	1	11573235	19	1	0	0	1	0	B	1	0	0	928900	0	0	0	0	0	1018178	1018240	1019262	1019795	1020119	1020619	0	1020859	0	0	0	0	0	0
2	Exec_Auto	0	11573235	0	1	0	2	1	0	B	1	0	0	1022860	0	0	0	0	0	1022879	1022980	1023824	1024271	1024659	1025159	0	1025399	0	0	0	0	0	0
2	Exec_Auto	0	11573235	1	0	1	3	2	1	A	1	1	0	1022860	0	0	0	0	0	1027400	1027465	1028734	1029123	1029551	1030051	0	1030291	0	0	0	0	0	0
2	Exec_Auto	0	11573235	2	0	1	2	0	1	A	1	1	0	1022860	0	0	0	0	0	1032292	1032354	1033270	1033700	1033969	1034469	0	1034710	0	0	0	0	0	0
2	Exec_Auto	0	11573235	3	1	0	0	1	0	B	1	0	0	1022860	0	0	0	0	0	1036710	1036773	1037307	1037766	1038100	1038600	0	1038841	0	0	0	0	0	0
2	Exec_Auto	0	11573235	4	0	1	3	2	1	A	1	0	0	1022860	0	0	0	0	0	1040841	1040892	1041773	1042162	1042545	1043045	0	1043285	0	0	0	0	0	0
2	Exec_Auto	0	11573235	5	1	0	0	1	0		0	0	251	1022860	0	0	0	0	0	1045286	1045345	1046135	1046549	1046907	0	0	1050607	0	1047407	0	0	0	0
2	Exec_Auto	0	11573235	5	1	0	0	1	0	B	1	1	0	1022860	0	0	0	0	0	1052608	1052679	1053469	1053975	1054326	1054826	0	1055066	0	0	0	0	0	0
2	Exec_Auto	0	11573235	6	0	1	0	1	1	A	1	1	0	1022860	0	0	0	0	0	1057067	1057121	1058438	1058863	1059257	1059757	0	1059997	0	0	0	0	0	0
2	Exec_Auto	0	11573235	7	1	0	3	2	0	B	1	1	0	1022860	0	0	0	0	0	1061998	1062047	1063261	1063616	1063949	1064449	0	1064690	0	0	0	0	0	0
2	Exec_Auto	0	11573235	8	0	1	2	0	1	A	1	1	0	1022860	0	0	0	0	0	1066691	1066755	1067347	1067782	1068045	1068545	0	1068785	0	0	0	0	0	0
2	Exec_Auto	0	11573235	9	1	0	0	2	0	B	1	0	0	1022860	0	0	0	0	0	1070786	1070849	1071471	1071893	1072166	1072666	0	1072906	0	0	0	0	0	0
2	Exec_Auto	1	11573235	10	0	1	0	2	1	A	1	1	0	1022860	0	0	0	0	0	1074907	1074973	1075817	1076379	1076757	1077257	0	1077497	0	0	0	0	0	0
2	Exec_Auto	1	11573235	11	0	1	0	3	1	A	1	0	0	1022860	0	0	0	0	0	1079497	1079564	1080833	1081330	1081700	1082200	0	1082441	0	0	0	0	0	0
2	Exec_Auto	1	11573235	12	1	0	1	2	0	B	1	1	0	1022860	0	0	0	0	0	1084441	1084511	1085427	1085895	1086764	1087264	0	1087504	0	0	0	0	0	0
2	Exec_Auto	1	11573235	13	1	0	1	3	0	B	1	0	0	1022860	0	0	0	0	0	1089504	1089542	1090076	1090506	1090887	1091387	0	1091628	0	0	0	0	0	0
2	Exec_Auto	1	11573235	14	1	0	0	2	0	B	1	1	0	1022860	0	0	0	0	0	1093628	1093704	1094585	1095028	1095366	1095866	0	1096106	0	0	0	0	0	0
2	Exec_Auto	1	11573235	15	1	0	0	2	0	B	1	1	0	1022860	0	0	0	0	0	1098107	1098177	1098967	1099371	1099904	1100404	0	1100645	0	0	0	0	0	0
2	Exec_Auto	1	11573235	16	1	0	3	1	0	B	1	1	0	1022860	0	0	0	0	0	1102645	1102717	1104034	1104672	1105000	1105500	0	1105741	0	0	0	0	0	0
2	Exec_Auto	1	11573235	17	1	0	0	3	0	B	1	0	0	1022860	0	0	0	0	0	1107743	1107815	1109029	1109479	1109930	1110430	0	1110670	0	0	0	0	0	0
2	Exec_Auto	1	11573235	18	1	0	1	3	0	B	1	0	0	1022860	0	0	0	0	0	1112671	1112740	1113332	1113741	1114207	1114707	0	1114947	0	0	0	0	0	0
2	Exec_Auto	1	11573235	19	1	0	0	3	0	B	1	1	0	1022860	0	0	0	0	0	1116947	1117019	1117641	1118182	1118504	1119004	0	1119245	0	0	0	0	0	0
2	Exec_Auto	0	11573235	0	1	0	0	3	0	B	1	0	0	1121248	0	0	0	0	0	1121303	1121364	1122140	1122579	1122982	1123482	0	1123722	0	0	0	0	0	0
2	Exec_Auto	0	11573235	1	0	1	0	2	1	A	1	1	0	1121248	0	0	0	0	0	1125722	1125777	1126865	1127333	1127720	1128220	0	1128461	0	0	0	0	0	0
2	Exec_Auto	0	11573235	2	0	1	1	2	1	A	1	1	0	1121248	0	0	0	0	0	1130463	1130531	1131981	1132398	1132752	1133252	0	1133492	0	0	0	0	0	0
2	Exec_Auto	0	11573235	3	0	1	1	2	1	A	1	0	0	1121248	0	0	0	0	0	1135493	1135555	1137052	1137475	1137818	1138318	0	1138560	0	0	0	0	0	0
2	Exec_Auto	0	11573235	4	0	1	3	2	1	A	1	1	0	1121248	0	0	0	0	0	1140560	1140639	1141420	1141817	1142263	1142763	0	1143004	0	0	0	0	0	0
2	Exec_Auto	0	11573235	5	0	1	1	0	1	A	1	0	0	1121248	0	0	0	0	0	1145004	1145033	1145924	1146393	1146723	1147223	0	1147463	0	0	0	0	0	0
2	Exec_Auto	0	11573235	6	1	0	0	2	0	B	1	1	0	1121248	0	0	0	0	0	1149463	1149532	1150621	1151056	1151421	1151921	0	1152162	0	0	0	0	0	0
2	Exec_Auto	0	11573235	7	1	0	2	1	0	B	1	1	0	1121248	0	0	0	0	0	1154163	1154234	1154943	1155355	1155736	1156236	0	1156476	0	0	0	0	0	0
2	Exec_Auto	0	11573235	8	1	0	2	0	0	B	1	1	0	1121248	0	0	0	0	0	1158477	1158546	1159552	1159975	1160311	1160811	0	1161052	0	0	0	0	0	0
2	Exec_Auto	0	11573235	9	0	1	2	1	1	A	1	1	0	1121248	0	0	0	0	0	1163052	1163124	1164187	1164648	1165451	1165951	0	1166191	0	0	0	0	0	0
2	Exec_Auto	1	11573235	10	0	1	1	0	1	A	1	0	0	1121248	0	0	0	0	0	1168191	1168266	1169042	1169545	1169869	1170369	0	1170610	0	0	0	0	0	0
2	Exec_Auto	1	11573235	11	1	0	3	2	0	B	1	1	0	1121248	0	0	0	0	0	1172610	1172686	1173774	1174176	1174506	1175006	0	1175246	0	0	0	0	0	0
2	Exec_Auto	1	11573235	12	0	1	2	0	1	A	1	1	0	1121248	0	0	0	0	0	1177247	1177309	1178759	1179162	1180116	1180616	0	1180857	0	0	0	0	0	0
2	Exec_Auto	1	11573235	13	0	1	1	0	1	A	1	1	0	1121248	0	0	0	0	0	1182857	1182925	1184422	1184882	1185784	1186284	0	1186526	0	0	0	0	0	0
2	Exec_Auto	1	11573235	14	0	1	2	1	1	A	1	1	0	1121248	0	0	0	0	0	1188526	1188602	1189383	1189779	1190104	1190604	0	1190845	0	0	0	0	0	0
2	Exec_Auto	1	11573235	15	1	0	2	0	0	B	1	1	0	1121248	0	0	0	0	0	1192846	1192888	1193779	1194257	1194702	1195202	0	1195443	0	0	0	0	0	0
2	Exec_Auto	1	11573235	16	0	1	2	0	1	A	1	1	0	1121248	0	0	0	0	0	1197444	1197514	1198603	1199020	1199305	1199805	0	1200046	0	0	0	0	0	0
2	Exec_Auto	1	11573235	17	0	1	1	0	1	A	1	1	0	1121248	0	0	0	0	0	1202048	1202119	1202828	1203327	1203663	1204163	0	1204403	0	0	0	0	0	0
2	Exec_Auto	1	11573235	18	0	1	1	0	1	A	1	1	0	1121248	0	0	0	0	0	1206404	1206452	1207458	1207859	1208204	1208704	0	1208944	0	0	0	0	0	0
2	Exec_Auto	1	11573235	19	0	1	3	2	1	A	1	1	0	1121248	0	0	0	0	0	1210944	1211007	1212070	1212523	1213155	1213655	0	1213895	0	0	0	0	0	0
2	Exec_Auto	0	11573235	0	0	1	3	0	1	A	1	1	0	1215897	0	0	0	0	0	1215925	1215991	1217023	1217563	1218054	1218554	0	1218795	0	0	0	0	0	0
2	Exec_Auto	0	11573235	1	0	1	2	1	1	A	1	1	0	1215897	0	0	0	0	0	1220795	1220857	1222224	1222648	1222998	1223498	0	1223738	0	0	0	0	0	0
2	Exec_Auto	0	11573235	2	1	0	2	1	0	B	1	0	0	1215897	0	0	0	0	0	1225739	1225834	1226452	1226948	1227315	1227815	0	1228056	0	0	0	0	0	0
2	Exec_Auto	0	11573235	3	0	1	0	2	1	A	1	1	0	1215897	0	0	0	0	0	1230057	1230120	1231554	1232023	1232448	1232948	0	1233188	0	0	0	0	0	0
2	Exec_Auto	0	11573235	4	0	1	2	1	1	A	1	1	0	1215897	0	0	0	0	0	1235189	1235241	1236260	1236634	1236936	1237436	0	1237677	0	0	0	0	0	0
2	Exec_Auto	0	11573235	5	1	0	2	1	0	B	1	1	0	1215897	0	0	0	0	0	1239678	1239749	1240677	1241121	1241459	1241959	0	1242199	0	0	0	0	0	0
2	Exec_Auto	0	11573235	6	1	0	2	1	0	B	1	1	0	1215897	0	0	0	0	0	1244199	1244269	1245655	1246071	1246511	1247011	0	1247252	0	0	0	0	0	0
2	Exec_Auto	0	11573235	7	0	1	2	3	1	A	1	0	0	1215897	0	0	0	0	0	1249253	1249316	1250357	1250746	1251084	1251584	0	1251824	0	0	0	0	0	0
2	Exec_Auto	0	11573235	8	0	1	1	0	1	A	1	1	0	1215897	0	0	0	0	0	1253824	1253870	1254811	1255235	1255620	1256120	0	1256360	0	0	0	0	0	0
2	Exec_Auto	0	11573235	9	1	0	0	3	0	B	1	1	0	1215897	0	0	0	0	0	1258360	1258431	1259198	1259585	1260414	1260914	0	1261154	0	0	0	0	0	0
2	Exec_Auto	1	11573235	10	0	1	2	0	1	A	1	0	0	1215897	0	0	0	0	0	1263154	1263229	1264261	1264705	1265024	1265524	0	1265765	0	0	0	0	0	0
2	Exec_Auto	1	11573235	11	1	0	3	2	0	B	1	1	0	1215897	0	0	0	0	0	1267766	1267792	1269159	1269637	1269904	1270404	0	1270645	0	0	0	0	0	0
2	Exec_Auto	1	11573235	12	0	1	1	3	1	A	1	1	0	1215897	0	0	0	0	0	1272645	1272721	1273339	1273881	1274199	1274699	0	1274940	0	0	0	0	0	0
2	Exec_Auto	1	11573235	13	0	1	1	0	1	A	1	1	0	1215897	0	0	0	0	0	1276941	1277033	1278467	1278948	1279289	1279789	0	1280031	0	0	0	0	0	0
2	Exec_Auto	1	11573235	14	1	0	3	1	0	B	1	1	0	1215897	0	0	0	0	0	1282031	1282084	1283103	1283525	1283870	1284370	0	1284610	0	0	0	0	0	0
2	Exec_Auto	1	11573235	15	1	0	1	3	0	B	1	0	0	1215897	0	0	0	0	0	1286610	1286682	1287610	1288100	1288466	1288966	0	1289206	0	0	0	0	0	0
2	Exec_Auto	1	11573235	16	0	1	2	1	1	A	1	1	0	1215897	0	0	0	0	0	1291207	1291237	1292623	1293087	1293425	1293925	0	1294166	0	0	0	0	0	0
2	Exec_Auto	1	11573235	17	1	0	3	1	0	B	1	1	0	1215897	0	0	0	0	0	1296167	1296241	1297282	1297939	1298243	1298743	0	1298984	0	0	0	0	0	0
2	Exec_Auto	1	11573235	18	1	0	2	1	0	B	1	1	0	1215897	0	0	0	0	0	1300985	1301044	1301985	1302416	1302747	1303247	0	1303487	0	0	0	0	0	0
2	Exec_Auto	1	11573235	19	1	0	0	1	0	B	1	0	0	1215897	0	0	0	0	0	1305488	1305544	1306311	1306814	1307138	1307638	0	1307878	0	0	0	0	0	0
2	Exec_Auto	0	11573235	0	0	1	3	0	1	A	1	1	0	1309879	0	0	0	0	0	1309906	1309989	1311063	1311478	1311876	1312376	0	1312616	0	0	0	0	0	0
2	Exec_Auto	0	11573235	1	0	1	0	1	1	A	1	1	0	1309879	0	0	0	0	0	1314616	1314703	1316105	1316687	1317092	1317592	0	1317832	0	0	0	0	0	0
2	Exec_Auto	0	11573235	2	1	0	0	2	0	B	1	0	0	1309879	0	0	0	0	0	1319860	1319920	1320656	1321039	1321352	1321852	0	1322093	0	0	0	0	0	0
2	Exec_Auto	0	11573235	3	1	0	1	2	0	B	1	1	0	1309879	0	0	0	0	0	1324095	1324155	1325336	1325760	1326051	1326551	0	1326792	0	0	0	0	0	0
2	Exec_Auto	0	11573235	4	1	0	2	3	0	B	1	1	0	1309879	0	0	0	0	0	1328792	1328866	1330233	1330656	1331132	1331632	0	1331872	0	0	0	0	0	0
2	Exec_Auto	0	11573235	5	1	0	2	0	0	B	1	1	0	1309879	0	0	0	0	0	1333872	1333896	1334637	1335087	1335544	1336044	0	1336285	0	0	0	0	0	0
2	Exec_Auto	0	11573235	6	1	0	3	2	0	B	1	1	0	1309879	0	0	0	0	0	1338285	1338339	1339371	1339743	1340151	1340651	0	1340892	0	0	0	0	0	0
2	Exec_Auto	0	11573235	7	1	0	2	3	0		0	0	251	1309879	0	0	0	0	0	1342893	1342986	1343945	1344398	1344862	0	0	1348562	0	1345362	0	0	0	0
2	Exec_Auto	0	11573235	7	1	0	2	3	0	B	1	1	0	1309879	0	0	0	0	0	1350565	1350616	1351575	1351991	1352429	1352929	0	1353170	0	0	0	0	0	0
2	Exec_Auto	0	11573235	8	1	0	2	0	0	B	1	1	0	1309879	0	0	0	0	0	1355173	1355251	1356362	1356789	1357246	1357746	0	1357987	0	0	0	0	0	0
2	Exec_Auto	0	11573235	9	0	1	2	0	1	A	1	1	0	1309879	0	0	0	0	0	1359988	1360024	1361303	1361642	1362034	1362534	0	1362774	0	0	0	0	0	0
2	Exec_Auto	1	11573235	10	1	0	1	2	0	B	1	1	0	1309879	0	0	0	0	0	1364775	1364835	1365909	1366352	1367115	1367615	0	1367856	0	0	0	0	0	0
2	Exec_Auto	1	11573235	11	1	0	2	3	0	B	1	0	0	1309879	0	0	0	0	0	1369857	1369872	1371274	1371670	1372092	1372592	0	1372834	0	0	0	0	0	0
2	Exec_Auto	1	11573235	12	1	0	2	1	0	A	0	0	0	1309879	0	0	0	0	0	1374834	1374873	1375609	1376344	1376963	0	1377463	1377703	0	0	0	0	0	0
2	Exec_Auto	1	11573235	13	0	1	3	2	1	A	1	0	0	1309879	0	0	0	0	0	1379703	1379735	1380916	1381339	1381722	1382222	0	1382463	0	0	0	0	0	0
2	Exec_Auto	1	11573235	14	0	1	1	0	1	A	1	1	0	1309879	0	0	0	0	0	1384464	1384560	1385927	1386416	1386822	1387322	0	1387563	0	0	0	0	0	0
2	Exec_Auto	1	11573235	15	1	0	1	3	0	B	1	1	0	1309879	0	0	0	0	0	1389563	1389665	1390406	1390857	1391185	1391685	0	1391926	0	0	0	0	0	0
2	Exec_Auto	1	11573235	16	0	1	2	0	1	A	1	1	0	1309879	0	0	0	0	0	1393927	1394010	1395042	1395496	1395870	1396370	0	1396611	0	0	0	0	0	0
2	Exec_Auto	1	11573235	17	0	1	0	1	1	A	1	1	0	1309879	0	0	0	0	0	1398612	1398671	1399630	1400107	1400497	1400997	0	1401237	0	0	0	0	0	0
2	Exec_Auto	1	11573235	18	0	1	2	0	1	A	1	0	0	1309879	0	0	0	0	0	1403238	1403305	1404416	1404816	1405066	1405566	0	1405807	0	0	0	0	0	0
2	Exec_Auto	1	11573235	19	1	0	3	0	0	B	1	1	0	1309879	0	0	0	0	0	1407808	1407873	1409152	1409677	1410149	1410649	0	1410891	0	0	0	0	0	0
2	Exec_Auto	0	11573235	0	0	1	1	2	1	A	1	1	0	1412893	0	0	0	0	0	1412942	1413014	1413538	1413986	1414363	1414863	0	1415105	0	0	0	0	0	0
2	Exec_Auto	0	11573235	1	1	0	0	2	0	B	1	1	0	1412893	0	0	0	0	0	1417105	1417187	1417996	1418379	1418633	1419133	0	1419373	0	0	0	0	0	0
2	Exec_Auto	0	11573235	2	1	0	0	3	0	B	1	1	0	1412893	0	0	0	0	0	1421377	1421398	1422463	1422894	1423254	1423754	0	1423995	0	0	0	0	0	0
2	Exec_Auto	0	11573235	3	0	1	2	1	1	A	1	1	0	1412893	0	0	0	0	0	1425995	1426022	1427480	1427879	1428127	1428627	0	1428870	0	0	0	0	0	0
2	Exec_Auto	0	11573235	4	0	1	3	0	1	A	1	0	0	1412893	0	0	0	0	0	1430871	1430926	1431907	1432312	1432786	1433286	0	1433526	0	0	0	0	0	0
2	Exec_Auto	0	11573235	5	1	0	1	0	0	B	1	1	0	1412893	0	0	0	0	0	1435527	1435605	1436942	1437522	1437947	1438447	0	1438689	0	0	0	0	0	0
2	Exec_Auto	0	11573235	6	0	1	2	1	1	A	1	1	0	1412893	0	0	0	0	0	1440690	1440779	1442052	1442418	1442812	1443312	0	1443553	0	0	0	0	0	0
2	Exec_Auto	0	11573235	7	1	0	1	0	0	B	1	0	252	1412893	0	0	0	0	0	1445554	1445616	1446362	1446771	1447139	0	0	1450346	0	0	1447146	0	0	0
2	Exec_Auto	0	11573235	7	1	0	1	0	0	B	1	1	0	1412893	0	0	0	0	0	1452346	1452403	1453149	1453590	1454092	1454592	0	1454833	0	0	0	0	0	0
2	Exec_Auto	0	11573235	8	1	0	1	0	0	B	1	1	0	1412893	0	0	0	0	0	1456835	1456910	1457852	1458307	1458650	1459150	0	1459391	0	0	0	0	0	0
2	Exec_Auto	0	11573235	9	0	1	1	0	1	A	1	1	0	1412893	0	0	0	0	0	1461391	1461444	1462901	1463355	1463672	1464172	0	1464413	0	0	0	0	0	0
2	Exec_Auto	1	11573235	10	0	1	0	3	1	B	0	0	0	1412893	0	0	0	0	0	1466413	1466467	1466991	1467465	1468067	0	1468567	1468807	0	0	0	0	0	0
2	Exec_Auto	1	11573235	11	0	1	0	2	1	A	1	0	0	1412893	0	0	0	0	0	1470807	1470835	1471644	1472091	1472493	1472993	0	1473234	0	0	0	0	0	0
2	Exec_Auto	1	11573235	12	0	1	3	2	1	A	1	1	0	1412893	0	0	0	0	0	1475234	1475300	1476365	1476855	1477195	1477695	0	1477935	0	0	0	0	0	0
2	Exec_Auto	1	11573235	13	1	0	0	3	0	B	1	1	0	1412893	0	0	0	0	0	1479935	1479999	1481457	1481848	1482298	1482798	0	1483039	0	0	0	0	0	0
2	Exec_Auto	1	11573235	14	1	0	1	0	0	B	1	1	0	1412893	0	0	0	0	0	1485039	1485119	1486100	1486567	1486960	1487460	0	1487700	0	0	0	0	0	0
2	Exec_Auto	1	11573235	15	1	0	2	1	0	A	0	0	0	1412893	0	0	0	0	0	1489701	1489760	1491097	1491556	1492112	0	1492612	1492853	0	0	0	0	0	0
2	Exec_Auto	1	11573235	16	0	1	0	1	1	A	1	1	0	1412893	0	0	0	0	0	1494853	1494950	1496224	1496728	1497223	1497723	0	1497964	0	0	0	0	0	0
2	Exec_Auto	1	11573235	17	0	1	2	3	1	A	1	1	0	1412893	0	0	0	0	0	1499964	1500038	1500784	1501214	1501493	1501993	0	1502234	0	0	0	0	0	0
2	Exec_Auto	1	11573235	18	0	1	3	0	1	A	1	1	0	1412893	0	0	0	0	0	1504235	1504293	1505235	1505612	1506015	1506515	0	1506756	0	0	0	0	0	0
2	Exec_Auto	1	11573235	19	0	1	2	1	1	A	1	0	0	1412893	0	0	0	0	0	1508757	1508837	1510294	1510693	1511353	1511853	0	1512094	0	0	0	0	0	0
2	Exec_Auto	0	11573235	0	0	1	3	2	1	A	1	1	0	1514095	0	0	0	0	0	1514124	1514228	1515424	1515857	1516328	1516828	0	1517069	0	0	0	0	0	0
2	Exec_Auto	0	11573235	1	0	1	2	0	1	A	1	1	0	1514095	0	0	0	0	0	1519069	1519124	1520456	1520852	1521120	1521620	0	1521860	0	0	0	0	0	0
2	Exec_Auto	0	11573235	2	0	1	1	3	1	A	1	1	0	1514095	0	0	0	0	0	1523861	1523909	1524719	1525205	1525567	1526067	0	1526308	0	0	0	0	0	0
2	Exec_Auto	0	11573235	3	1	0	2	0	0	B	1	1	0	1514095	0	0	0	0	0	1528309	1528374	1529827	1530290	1530693	1531193	0	1531433	0	0	0	0	0	0
2	Exec_Auto	0	11573235	4	1	0	3	2	0	B	1	1	0	1514095	0	0	0	0	0	1533434	1533509	1534104	1534490	1535187	1535687	0	1535929	0	0	0	0	0	0
2	Exec_Auto	0	11573235	5	1	0	3	0	0	B	1	1	0	1514095	0	0	0	0	0	1537929	1537975	1538607	1539065	1539443	1539943	0	1540183	0	0	0	0	0	0
2	Exec_Auto	0	11573235	6	0	1	0	3	1	A	1	1	0	1514095	0	0	0	0	0	1542184	1542248	1543072	1543555	1543868	1544368	0	1544609	0	0	0	0	0	0
2	Exec_Auto	0	11573235	7	0	1	2	0	1	A	1	1	0	1514095	0	0	0	0	0	1546610	1546635	1547192	1547661	1547994	1548494	0	1548735	0	0	0	0	0	0
2	Exec_Auto	0	11573235	8	1	0	1	0	0	B	1	0	0	1514095	0	0	0	0	0	1550736	1550774	1551504	1551951	1552299	1552799	0	1553040	0	0	0	0	0	0
2	Exec_Auto	0	11573235	9	0	1	3	1	1	A	1	1	0	1514095	0	0	0	0	0	1555042	1555090	1555706	1556105	1556470	1556970	0	1557211	0	0	0	0	0	0
2	Exec_Auto	1	11573235	10	0	1	3	1	1	A	1	1	0	1514095	0	0	0	0	0	1559211	1559260	1560456	1560903	1561266	1561766	0	1562006	0	0	0	0	0	0
2	Exec_Auto	1	11573235	11	1	0	3	0	0	B	1	1	0	1514095	0	0	0	0	0	1564006	1564077	1565409	1565888	1566360	1566860	0	1567102	0	0	0	0	0	0
2	Exec_Auto	1	11573235	12	0	1	1	0	1	A	1	1	0	1514095	0	0	0	0	0	1569103	1569185	1569995	1570454	1570763	1571263	0	1571503	0	0	0	0	0	0
2	Exec_Auto	1	11573235	13	1	0	2	1	0	A	0	1	0	1514095	0	0	0	0	0	1573504	1573550	1575003	1575343	1576082	0	1576582	1576822	0	0	0	0	0	0
2	Exec_Auto	1	11573235	14	0	1	3	0	1	A	1	1	0	1514095	0	0	0	0	0	1578823	1578872	1579467	1579964	1580781	1581281	0	1581521	0	0	0	0	0	0
2	Exec_Auto	1	11573235	15	0	1	0	2	1	A	1	0	0	1514095	0	0	0	0	0	1583522	1583592	1584224	1584662	1585120	1585620	0	1585861	0	0	0	0	0	0
2	Exec_Auto	1	11573235	16	0	1	0	1	1	A	1	1	0	1514095	0	0	0	0	0	1587862	1587921	1588745	1589229	1589831	1590331	0	1590571	0	0	0	0	0	0
2	Exec_Auto	1	11573235	17	0	1	1	3	1	A	1	1	0	1514095	0	0	0	0	0	1592572	1592619	1593176	1593626	1594124	1594624	0	1594864	0	0	0	0	0	0
2	Exec_Auto	1	11573235	18	0	1	2	0	1	A	1	1	0	1514095	0	0	0	0	0	1596865	1596929	1597659	1598024	1598709	1599209	0	1599450	0	0	0	0	0	0
2	Exec_Auto	1	11573235	19	1	0	2	3	0	B	1	1	0	1514095	0	0	0	0	0	1601451	1601475	1602091	1602509	1602913	1603413	0	1603654	0	0	0	0	0	0
2	Exec_Auto	0	11573235	0	0	1	2	1	1	A	1	1	0	1605656	0	0	0	0	0	1605726	1605809	1607283	1607718	1608131	1608631	0	1608871	0	0	0	0	0	0
2	Exec_Auto	0	11573235	1	0	1	3	1	1	A	1	1	0	1605656	0	0	0	0	0	1610871	1610922	1612203	1612563	1613419	1613919	0	1614159	0	0	0	0	0	0
2	Exec_Auto	0	11573235	2	1	0	3	1	0	B	1	1	0	1605656	0	0	0	0	0	1616159	1616235	1616885	1617361	1617721	1618221	0	1618463	0	0	0	0	0	0
2	Exec_Auto	0	11573235	3	1	0	1	2	0	B	1	1	0	1605656	0	0	0	0	0	1620464	1620539	1621318	1621704	1622400	1622900	0	1623142	0	0	0	0	0	0
2	Exec_Auto	0	11573235	4	0	1	2	1	1	A	1	0	0	1605656	0	0	0	0	0	1625142	1625219	1625868	1626279	1626584	1627084	0	1627324	0	0	0	0	0	0
2	Exec_Auto	0	11573235	5	1	0	2	1	0	B	1	0	0	1605656	0	0	0	0	0	1629325	1629392	1630553	1631043	1631422	1631922	0	1632162	0	0	0	0	0	0
2	Exec_Auto	0	11573235	6	0	1	3	0	1	A	1	1	0	1605656	0	0	0	0	0	1634163	1634215	1634787	1635218	1635712	1636212	0	1636453	0	0	0	0	0	0
2	Exec_Auto	0	11573235	7	0	1	1	2	1	A	1	1	0	1605656	0	0	0	0	0	1638454	1638535	1639930	1640382	1640772	1641272	0	1641512	0	0	0	0	0	0
2	Exec_Auto	0	11573235	8	1	0	0	1	0	B	1	1	0	1605656	0	0	0	0	0	1643512	1643587	1644737	1645136	1645499	1645999	0	1646243	0	0	0	0	0	0
2	Exec_Auto	0	11573235	9	0	1	3	0	1	A	1	1	0	1605656	0	0	0	0	0	1648244	1648313	1649005	1649433	1649865	1650366	0	1650606	0	0	0	0	0	0
2	Exec_Auto	1	11573235	10	1	0	0	3	0		0	0	251	1605656	0	0	0	0	0	1652606	1652674	1654148	1654597	1654948	0	0	1658648	0	1655448	0	0	0	0
2	Exec_Auto	1	11573235	10	1	0	0	3	0	B	1	1	0	1605656	0	0	0	0	0	1660648	1660683	1662157	1662792	1663360	1663860	0	1664100	0	0	0	0	0	0
2	Exec_Auto	1	11573235	11	0	1	3	2	1	A	1	1	0	1605656	0	0	0	0	0	1666100	1666160	1667441	1667923	1668323	1668823	0	1669064	0	0	0	0	0	0
2	Exec_Auto	1	11573235	12	1	0	3	2	0	B	1	1	0	1605656	0	0	0	0	0	1671065	1671136	1671786	1672220	1672581	1673081	0	1673322	0	0	0	0	0	0
2	Exec_Auto	1	11573235	13	1	0	3	0	0	B	1	1	0	1605656	0	0	0	0	0	1675322	1675385	1676164	1676618	1676928	1677428	0	1677668	0	0	0	0	0	0
2	Exec_Auto	1	11573235	14	0	1	3	2	1	A	1	1	0	1605656	0	0	0	0	0	1679668	1679746	1680395	1680782	1681197	1681697	0	1681937	0	0	0	0	0	0
2	Exec_Auto	1	11573235	15	1	0	1	0	0	B	1	0	252	1605656	0	0	0	0	0	1683937	1683990	1685151	1685633	1686021	0	0	1689228	0	0	1686028	0	0	0
2	Exec_Auto	1	11573235	15	1	0	1	0	0	B	1	0	0	1605656	0	0	0	0	0	1691228	1691294	1692455	1692961	1693396	1693896	0	1694137	0	0	0	0	0	0
2	Exec_Auto	1	11573235	16	0	1	0	3	1	A	1	1	0	1605656	0	0	0	0	0	1696137	1696243	1696815	1697401	1697813	1698313	0	1698553	0	0	0	0	0	0
2	Exec_Auto	1	11573235	17	0	1	0	3	1	A	1	1	0	1605656	0	0	0	0	0	1700553	1700587	1701982	1702511	1702942	1703442	0	1703683	0	0	0	0	0	0
2	Exec_Auto	1	11573235	18	1	0	3	1	0	B	1	1	0	1605656	0	0	0	0	0	1705684	1705728	1706878	1707408	1707772	1708272	0	1708513	0	0	0	0	0	0
2	Exec_Auto	1	11573235	19	0	1	1	2	1	B	0	0	0	1605656	0	0	0	0	0	1710513	1710569	1711261	1711744	1712185	0	1712685	1712926	0	0	0	0	0	0
