# Supplementary material for: A Computational Model of Dual Competition between the Basal Ganglia and the Cortex
Source: eNeuro. 2019 Jan 4;5(6):ENEURO.0339-17.2018. doi: 10.1523/ENEURO.0339-17.2018 (PMC6325557; doi:10.1523/ENEURO.0339-17.2018)
Supplement: Supplementary 1 — Supplementary Model Codes. Download Supplementary 1, ZIP file [file sup_enu-eN-TNC-0339-17-s02.zip › one-critic-two-actors-1.2/experiments/data/experimental/D1-muscimol-D2-saline/Zora/20150717_182102ZINB.txt]

Task	Typ of Try	FT/ST	Begin launch	Num Try	Num CibleA	Num CibleB	Pos CibleA	Pos CibleB	%RecA_>_B	Target Choice	Good Choice	Reward	Num error	E0	E10	E20	E30	E100	E40	E15	E25	E35	E45	E55	E105	E115	E200	E250	E251	E252	E253	E254	E255
2	Exec_Auto	0	31954306	0	1	0	0	2	0	B	1	1	0	1164903	0	0	0	0	0	1164911	1164983	1166154	1166578	1166807	1167307	0	1167547	0	0	0	0	0	0
2	Exec_Auto	0	31954306	1	1	0	1	3	0	B	1	1	0	1164903	0	0	0	0	0	1169548	1169617	1170755	1171110	1171418	1171918	0	1172159	0	0	0	0	0	0
2	Exec_Auto	0	31954306	2	1	0	1	0	0	B	1	1	0	1164903	0	0	0	0	0	1174160	1174215	1175233	1175640	1175898	1176398	0	1176638	0	0	0	0	0	0
2	Exec_Auto	0	31954306	3	0	1	2	0	1	A	1	1	0	1164903	0	0	0	0	0	1178638	1178681	1180151	1180482	1180804	1181304	0	1181545	0	0	0	0	0	0
2	Exec_Auto	0	31954306	4	1	0	0	3	0	B	1	1	0	1164903	0	0	0	0	0	1183546	1183577	1184584	1184958	1185274	1185774	0	1186014	0	0	0	0	0	0
2	Exec_Auto	0	31954306	5	0	1	1	2	1	A	1	1	0	1164903	0	0	0	0	0	1188015	1188078	1188993	1189310	1189683	1190183	0	1190423	0	0	0	0	0	0
2	Exec_Auto	0	31954306	6	0	1	2	1	1	A	1	1	0	1164903	0	0	0	0	0	1192424	1192482	1193593	1193895	1194139	1194639	0	1194879	0	0	0	0	0	0
2	Exec_Auto	0	31954306	7	0	1	2	0	1	A	1	0	0	1164903	0	0	0	0	0	1196880	1196935	1197708	1198093	1198402	1198902	0	1199142	0	0	0	0	0	0
2	Exec_Auto	0	31954306	8	0	1	1	3	1	A	1	0	0	1164903	0	0	0	0	0	1201142	1201216	1202222	1202626	1202950	1203450	0	1203691	0	0	0	0	0	0
2	Exec_Auto	0	31954306	9	1	0	3	2	0	B	1	1	0	1164903	0	0	0	0	0	1205692	1205738	1207012	1207434	1207815	1208315	0	1208555	0	0	0	0	0	0
2	Exec_Auto	1	31954306	10	1	0	0	1	0	A	0	1	0	1164903	0	0	0	0	0	1210556	1210605	1211776	1212187	1212565	0	1213065	1213305	0	0	0	0	0	0
2	Exec_Auto	1	31954306	11	0	1	1	2	1	B	0	0	0	1164903	0	0	0	0	0	1215306	1215329	1216467	1216805	1217078	0	1217578	1217819	0	0	0	0	0	0
2	Exec_Auto	1	31954306	12	1	0	2	1	0	B	1	1	0	1164903	0	0	0	0	0	1219820	1219883	1220901	1221290	1221722	1222222	0	1222462	0	0	0	0	0	0
2	Exec_Auto	1	31954306	13	0	1	2	1	1	A	1	1	0	1164903	0	0	0	0	0	1224463	1224506	1225976	1226366	1226644	1227144	0	1227384	0	0	0	0	0	0
2	Exec_Auto	1	31954306	14	1	0	1	2	0	A	0	0	0	1164903	0	0	0	0	0	1229385	1229443	1230450	1230887	1231263	0	1231763	1232004	0	0	0	0	0	0
2	Exec_Auto	1	31954306	15	0	1	3	2	1	B	0	0	0	1164903	0	0	0	0	0	1234004	1234049	1234964	1235364	1235656	0	1236156	1236396	0	0	0	0	0	0
2	Exec_Auto	1	31954306	16	1	0	1	3	0	A	0	1	0	1164903	0	0	0	0	0	1238396	1238471	1239582	1240071	1240486	0	1240986	1241227	0	0	0	0	0	0
2	Exec_Auto	1	31954306	17	0	1	3	2	1	B	0	1	0	1164903	0	0	0	0	0	1243227	1243301	1244074	1244551	1244896	0	1245396	1245637	0	0	0	0	0	0
2	Exec_Auto	1	31954306	18	0	1	0	2	1	A	1	1	0	1164903	0	0	0	0	0	1247638	1247669	1248675	1249094	1249476	1249976	0	1250216	0	0	0	0	0	0
2	Exec_Auto	1	31954306	19	1	0	3	2	0	B	1	1	0	1164903	0	0	0	0	0	1252216	1252245	1253519	1254025	1254348	1254848	0	1255088	0	0	0	0	0	0
2	Exec_Auto	0	31954306	0	0	1	0	3	1	A	1	1	0	1257089	0	0	0	0	0	1257109	1257178	1257843	1258280	1258526	1259026	0	1259267	0	0	0	0	0	0
2	Exec_Auto	0	31954306	1	0	1	3	2	1	A	1	1	0	1257089	0	0	0	0	0	1261268	1261312	1262404	1262757	1263172	1263672	0	1263912	0	0	0	0	0	0
2	Exec_Auto	0	31954306	2	1	0	2	3	0	A	0	0	0	1257089	0	0	0	0	0	1265912	1265959	1266639	1266973	1267325	0	1267825	1268065	0	0	0	0	0	0
2	Exec_Auto	0	31954306	3	0	1	0	2	1	A	1	0	0	1257089	0	0	0	0	0	1270065	1270126	1271449	1271859	1272185	1272685	0	1272926	0	0	0	0	0	0
2	Exec_Auto	0	31954306	4	1	0	0	1	0	B	1	1	0	1257089	0	0	0	0	0	1274926	1274968	1276084	1276524	1276874	1277374	0	1277615	0	0	0	0	0	0
2	Exec_Auto	0	31954306	5	0	1	3	0	1	A	1	1	0	1257089	0	0	0	0	0	1279615	1279647	1280970	1281331	1281774	1282274	0	1282514	0	0	0	0	0	0
2	Exec_Auto	0	31954306	6	1	0	2	3	0	B	1	1	0	1257089	0	0	0	0	0	1284514	1284587	1285919	1286352	1286856	1287356	0	1287596	0	0	0	0	0	0
2	Exec_Auto	0	31954306	7	0	1	3	1	1	A	1	1	0	1257089	0	0	0	0	0	1289596	1289668	1290475	1290837	1291318	1291818	0	1292059	0	0	0	0	0	0
2	Exec_Auto	0	31954306	8	0	1	2	3	1	A	1	0	0	1257089	0	0	0	0	0	1294060	1294119	1295017	1295379	1295688	1296188	0	1296429	0	0	0	0	0	0
2	Exec_Auto	0	31954306	9	1	0	0	2	0	B	1	0	0	1257089	0	0	0	0	0	1298429	1298480	1299740	1300134	1300490	1300990	0	1301230	0	0	0	0	0	0
2	Exec_Auto	1	31954306	10	0	1	1	0	1	B	0	0	0	1257089	0	0	0	0	0	1303230	1303274	1303940	1304438	1304749	0	1305249	1305489	0	0	0	0	0	0
2	Exec_Auto	1	31954306	11	0	1	1	3	1	A	1	0	0	1257089	0	0	0	0	0	1307489	1307551	1308643	1309093	1309849	1310349	0	1310589	0	0	0	0	0	0
2	Exec_Auto	1	31954306	12	1	0	0	2	0	B	1	0	0	1257089	0	0	0	0	0	1312589	1312650	1313330	1313981	1314192	1314692	0	1314933	0	0	0	0	0	0
2	Exec_Auto	1	31954306	13	0	1	2	3	1	A	1	1	0	1257089	0	0	0	0	0	1316934	1316996	1318319	1318841	1319383	1319883	0	1320123	0	0	0	0	0	0
2	Exec_Auto	1	31954306	14	1	0	1	3	0	B	1	1	0	1257089	0	0	0	0	0	1322124	1322176	1323292	1323761	1324191	1324691	0	1324932	0	0	0	0	0	0
2	Exec_Auto	1	31954306	15	0	1	3	0	1	B	0	0	0	1257089	0	0	0	0	0	1326933	1327033	1328357	1328757	1329118	0	1329618	1329858	0	0	0	0	0	0
2	Exec_Auto	1	31954306	16	1	0	2	1	0	B	1	1	0	1257089	0	0	0	0	0	1331859	1331922	1333254	1333689	1334104	1334604	0	1334844	0	0	0	0	0	0
2	Exec_Auto	1	31954306	17	0	1	2	1	1	A	1	1	0	1257089	0	0	0	0	0	1336844	1336914	1337721	1338255	1338746	1339246	0	1339487	0	0	0	0	0	0
2	Exec_Auto	1	31954306	18	1	0	1	0	0	B	1	1	0	1257089	0	0	0	0	0	1341488	1341543	1342441	1342831	1343166	1343666	0	1343907	0	0	0	0	0	0
2	Exec_Auto	1	31954306	19	0	1	2	1	1	A	1	1	0	1257089	0	0	0	0	0	1345907	1345967	1347227	1347630	1347929	1348429	0	1348670	0	0	0	0	0	0
2	Exec_Auto	0	31954306	0	1	0	0	3	0	B	1	0	0	1350671	0	0	0	0	0	1350697	1350790	1351565	1351936	1352289	1352789	0	1353030	0	0	0	0	0	0
2	Exec_Auto	0	31954306	1	0	1	1	3	1	A	1	0	0	1350671	0	0	0	0	0	1355030	1355084	1356076	1356421	1356744	1357244	0	1357485	0	0	0	0	0	0
2	Exec_Auto	0	31954306	2	1	0	2	3	0	B	1	1	0	1350671	0	0	0	0	0	1359485	1359553	1360688	1361182	1361514	1362014	0	1362255	0	0	0	0	0	0
2	Exec_Auto	0	31954306	3	1	0	3	2	0	B	1	0	0	1350671	0	0	0	0	0	1364256	1364316	1365774	1366179	1366484	1366984	0	1367224	0	0	0	0	0	0
2	Exec_Auto	0	31954306	4	1	0	2	3	0	B	1	0	252	1350671	0	0	0	0	0	1369224	1369277	1370775	1371210	1371508	0	0	1374714	0	0	1371514	0	0	0
2	Exec_Auto	0	31954306	4	1	0	2	3	0	B	1	0	0	1350671	0	0	0	0	0	1376715	1376744	1378242	1378669	1379052	1379552	0	1379792	0	0	0	0	0	0
2	Exec_Auto	0	31954306	5	0	1	3	1	1	A	1	0	0	1350671	0	0	0	0	0	1381792	1381861	1382813	1383297	1383660	1384160	0	1384400	0	0	0	0	0	0
2	Exec_Auto	0	31954306	6	0	1	3	1	1	A	1	1	0	1350671	0	0	0	0	0	1386401	1386451	1387864	1388284	1388965	1389465	0	1389706	0	0	0	0	0	0
2	Exec_Auto	0	31954306	7	0	1	2	1	1	A	1	1	0	1350671	0	0	0	0	0	1391706	1391782	1393060	1393403	1393797	1394297	0	1394537	0	0	0	0	0	0
2	Exec_Auto	0	31954306	8	0	1	2	1	1	A	1	1	0	1350671	0	0	0	0	0	1396538	1396624	1397338	1397738	1398095	1398595	0	1398835	0	0	0	0	0	0
2	Exec_Auto	0	31954306	9	0	1	2	3	1	A	1	1	0	1350671	0	0	0	0	0	1400837	1400897	1401964	1402312	1402836	1403336	0	1403577	0	0	0	0	0	0
2	Exec_Auto	1	31954306	10	0	1	1	3	1	A	1	1	0	1350671	0	0	0	0	0	1405578	1405642	1406417	1406844	1407173	1407673	0	1407913	0	0	0	0	0	0
2	Exec_Auto	1	31954306	11	1	0	3	2	0	B	1	1	0	1350671	0	0	0	0	0	1409914	1409952	1410944	1411327	1411569	1412069	0	1412309	0	0	0	0	0	0
2	Exec_Auto	1	31954306	12	1	0	1	3	0	B	1	1	0	1350671	0	0	0	0	0	1414310	1414382	1415517	1415894	1416300	1416800	0	1417041	0	0	0	0	0	0
2	Exec_Auto	1	31954306	13	1	0	3	0	0	B	1	0	0	1350671	0	0	0	0	0	1419041	1419115	1420573	1420971	1421338	1421838	0	1422078	0	0	0	0	0	0
2	Exec_Auto	1	31954306	14	0	1	0	2	1	A	1	1	0	1350671	0	0	0	0	0	1424078	1424120	1425618	1425966	1426250	1426750	0	1426991	0	0	0	0	0	0
2	Exec_Auto	1	31954306	15	1	0	3	0	0	B	1	0	0	1350671	0	0	0	0	0	1428992	1429053	1430005	1430397	1430782	1431282	0	1431523	0	0	0	0	0	0
2	Exec_Auto	1	31954306	16	0	1	2	1	1	A	1	0	0	1350671	0	0	0	0	0	1433523	1433587	1435000	1435420	1435769	1436269	0	1436510	0	0	0	0	0	0
2	Exec_Auto	1	31954306	17	1	0	0	1	0	A	0	1	0	1350671	0	0	0	0	0	1438511	1438535	1439812	1440306	1440649	0	1441149	1441390	0	0	0	0	0	0
2	Exec_Auto	1	31954306	18	0	1	0	1	1	A	1	1	0	1350671	0	0	0	0	0	1443390	1443442	1444156	1444559	1444878	1445378	0	1445619	0	0	0	0	0	0
2	Exec_Auto	1	31954306	19	1	0	3	0	0	B	1	0	0	1350671	0	0	0	0	0	1447619	1447705	1448772	1449170	1449501	1450001	0	1450241	0	0	0	0	0	0
2	Exec_Auto	0	31954306	0	0	1	1	3	1	A	1	1	0	1452242	0	0	0	0	0	1452260	1452352	1452982	1453334	1453755	1454255	0	1454496	0	0	0	0	0	0
2	Exec_Auto	0	31954306	1	0	1	2	3	1	A	1	1	0	1452242	0	0	0	0	0	1456497	1456563	1457818	1458196	1458525	1459025	0	1459266	0	0	0	0	0	0
2	Exec_Auto	0	31954306	2	1	0	2	3	0	B	1	1	0	1452242	0	0	0	0	0	1461267	1461320	1462200	1462591	1462975	1463475	0	1463717	0	0	0	0	0	0
2	Exec_Auto	0	31954306	3	1	0	3	0	0	B	1	1	0	1452242	0	0	0	0	0	1465718	1465796	1466316	1466711	1467030	1467530	0	1467770	0	0	0	0	0	0
2	Exec_Auto	0	31954306	4	0	1	1	2	1	A	1	0	0	1452242	0	0	0	0	0	1469770	1469825	1470402	1470786	1471101	1471601	0	1471842	0	0	0	0	0	0
2	Exec_Auto	0	31954306	5	0	1	3	2	1	A	1	1	0	1452242	0	0	0	0	0	1473842	1473892	1474925	1475306	1475778	1476278	0	1476519	0	0	0	0	0	0
2	Exec_Auto	0	31954306	6	1	0	1	3	0	B	1	1	0	1452242	0	0	0	0	0	1478520	1478569	1479244	1479599	1480222	1480722	0	1480963	0	0	0	0	0	0
2	Exec_Auto	0	31954306	7	1	0	0	1	0	B	1	0	0	1452242	0	0	0	0	0	1482964	1483012	1484457	1484816	1485124	1485624	0	1485864	0	0	0	0	0	0
2	Exec_Auto	0	31954306	8	1	0	2	3	0	B	1	0	0	1452242	0	0	0	0	0	1487864	1487913	1488914	1489249	1489792	1490292	0	1490533	0	0	0	0	0	0
2	Exec_Auto	0	31954306	9	1	0	3	1	0	B	1	1	0	1452242	0	0	0	0	0	1492533	1492587	1494029	1494423	1494745	1495245	0	1495486	0	0	0	0	0	0
2	Exec_Auto	1	31954306	10	1	0	3	2	0	B	1	1	0	1452242	0	0	0	0	0	1497487	1497522	1498152	1498578	1499704	1500204	0	1500445	0	0	0	0	0	0
2	Exec_Auto	1	31954306	11	1	0	0	3	0	B	1	1	0	1452242	0	0	0	0	0	1502445	1502516	1503771	1504252	1504582	1505082	0	1505322	0	0	0	0	0	0
2	Exec_Auto	1	31954306	12	0	1	2	3	1	A	1	1	0	1452242	0	0	0	0	0	1507322	1507408	1508288	1508648	1509087	1509587	0	1509829	0	0	0	0	0	0
2	Exec_Auto	1	31954306	13	1	0	3	0	0	B	1	0	0	1452242	0	0	0	0	0	1511829	1511881	1512401	1512768	1513100	1513600	0	1513840	0	0	0	0	0	0
2	Exec_Auto	1	31954306	14	0	1	1	3	1	A	1	0	0	1452242	0	0	0	0	0	1515840	1515891	1516468	1516888	1517163	1517663	0	1517904	0	0	0	0	0	0
2	Exec_Auto	1	31954306	15	0	1	0	1	1		0	0	251	1452242	0	0	0	0	0	1519905	1519951	1520984	1521375	1521642	0	0	1525342	0	1522142	0	0	0	0
2	Exec_Auto	1	31954306	15	0	1	0	1	1	A	1	0	0	1452242	0	0	0	0	0	1527342	1527364	1528397	1528790	1529191	1529691	0	1529932	0	0	0	0	0	0
2	Exec_Auto	1	31954306	16	1	0	3	2	0	B	1	1	0	1452242	0	0	0	0	0	1531932	1531986	1532661	1533177	1534291	1534791	0	1535033	0	0	0	0	0	0
2	Exec_Auto	1	31954306	17	0	1	1	0	1	A	1	0	0	1452242	0	0	0	0	0	1537034	1537094	1538539	1538942	1539559	1540059	0	1540300	0	0	0	0	0	0
2	Exec_Auto	1	31954306	18	0	1	3	2	1	B	0	1	0	1452242	0	0	0	0	0	1542301	1542344	1543345	1543787	1544060	0	1544560	1544800	0	0	0	0	0	0
2	Exec_Auto	1	31954306	19	1	0	1	3	0	B	1	1	0	1452242	0	0	0	0	0	1546801	1546837	1548279	1548681	1548935	1549435	0	1549676	0	0	0	0	0	0
2	Exec_Auto	0	31954306	0	1	0	0	1	0	B	1	1	0	1551678	0	0	0	0	0	1551735	1551807	1553051	1553381	1553721	1554221	0	1554461	0	0	0	0	0	0
2	Exec_Auto	0	31954306	1	1	0	3	1	0	B	1	1	0	1551678	0	0	0	0	0	1556461	1556489	1557256	1557589	1557942	1558442	0	1558682	0	0	0	0	0	0
2	Exec_Auto	0	31954306	2	0	1	3	0	1	A	1	1	0	1551678	0	0	0	0	0	1560683	1560747	1561694	1562030	1562314	1562814	0	1563055	0	0	0	0	0	0
2	Exec_Auto	0	31954306	3	1	0	1	3	0	B	1	1	0	1551678	0	0	0	0	0	1565055	1565083	1566148	1566507	1566795	1567295	0	1567536	0	0	0	0	0	0
2	Exec_Auto	0	31954306	4	0	1	1	3	1	A	1	1	0	1551678	0	0	0	0	0	1569536	1569598	1570169	1570571	1570864	1571364	0	1571604	0	0	0	0	0	0
2	Exec_Auto	0	31954306	5	0	1	1	3	1	A	1	0	0	1551678	0	0	0	0	0	1573605	1573692	1574979	1575335	1575614	1576114	0	1576355	0	0	0	0	0	0
2	Exec_Auto	0	31954306	6	1	0	2	3	0	B	1	1	0	1551678	0	0	0	0	0	1578355	1578427	1579379	1579766	1580358	1580858	0	1581098	0	0	0	0	0	0
2	Exec_Auto	0	31954306	7	0	1	3	0	1	A	1	0	0	1551678	0	0	0	0	0	1583099	1583133	1583958	1584349	1584741	1585241	0	1585481	0	0	0	0	0	0
2	Exec_Auto	0	31954306	8	1	0	0	3	0	B	1	0	0	1551678	0	0	0	0	0	1587481	1587534	1588118	1588468	1589685	1590185	0	1590426	0	0	0	0	0	0
2	Exec_Auto	0	31954306	9	1	0	0	2	0	B	1	1	0	1551678	0	0	0	0	0	1592427	1592490	1593806	1594134	1594402	1594902	0	1595142	0	0	0	0	0	0
2	Exec_Auto	1	31954306	10	0	1	0	3	1	A	1	1	0	1551678	0	0	0	0	0	1597142	1597194	1598438	1598842	1599269	1599769	0	1600009	0	0	0	0	0	0
2	Exec_Auto	1	31954306	11	0	1	1	0	1	B	0	0	0	1551678	0	0	0	0	0	1602009	1602102	1602869	1603283	1603639	0	1604139	1604379	0	0	0	0	0	0
2	Exec_Auto	1	31954306	12	1	0	1	2	0	B	1	1	0	1551678	0	0	0	0	0	1606380	1606432	1607379	1607816	1608117	1608617	0	1608858	0	0	0	0	0	0
2	Exec_Auto	1	31954306	13	0	1	1	3	1	A	1	0	0	1551678	0	0	0	0	0	1610859	1610942	1612007	1612428	1612734	1613234	0	1613474	0	0	0	0	0	0
2	Exec_Auto	1	31954306	14	1	0	0	1	0	B	1	0	0	1551678	0	0	0	0	0	1615474	1615534	1616105	1616537	1616813	1617313	0	1617553	0	0	0	0	0	0
2	Exec_Auto	1	31954306	15	0	1	1	2	1	A	1	1	0	1551678	0	0	0	0	0	1619553	1619594	1620881	1621299	1621620	1622120	0	1622360	0	0	0	0	0	0
2	Exec_Auto	1	31954306	16	0	1	0	1	1	A	1	1	0	1551678	0	0	0	0	0	1624361	1624426	1625378	1625733	1626061	1626561	0	1626801	0	0	0	0	0	0
2	Exec_Auto	1	31954306	17	1	0	3	0	0	B	1	1	0	1551678	0	0	0	0	0	1628801	1628865	1629690	1630065	1630392	1630892	0	1631133	0	0	0	0	0	0
2	Exec_Auto	1	31954306	18	0	1	0	2	1	A	1	0	0	1551678	0	0	0	0	0	1633133	1633182	1633766	1634174	1634494	1634994	0	1635234	0	0	0	0	0	0
2	Exec_Auto	1	31954306	19	0	1	1	0	1	B	0	0	0	1551678	0	0	0	0	0	1637234	1637255	1638571	1638981	1639306	0	1639806	1640046	0	0	0	0	0	0
2	Exec_Auto	0	31954306	0	1	0	0	1	0	B	1	1	0	1642047	0	0	0	0	0	1642084	1642179	1642938	1643279	1643608	1644108	0	1644348	0	0	0	0	0	0
2	Exec_Auto	0	31954306	1	0	1	0	3	1	A	1	0	0	1642047	0	0	0	0	0	1646349	1646382	1647212	1647576	1647893	1648393	0	1648633	0	0	0	0	0	0
2	Exec_Auto	0	31954306	2	0	1	1	2	1	A	1	0	0	1642047	0	0	0	0	0	1650635	1650655	1651959	1652299	1652645	1653145	0	1653385	0	0	0	0	0	0
2	Exec_Auto	0	31954306	3	0	1	1	2	1	A	1	1	0	1642047	0	0	0	0	0	1655385	1655434	1656414	1656826	1657145	1657645	0	1657886	0	0	0	0	0	0
2	Exec_Auto	0	31954306	4	1	0	3	2	0	B	1	0	0	1642047	0	0	0	0	0	1659886	1659950	1660919	1661266	1661576	1662076	0	1662316	0	0	0	0	0	0
2	Exec_Auto	0	31954306	5	1	0	0	2	0	B	1	1	0	1642047	0	0	0	0	0	1664317	1664362	1665595	1665985	1666217	1666717	0	1666957	0	0	0	0	0	0
2	Exec_Auto	0	31954306	6	0	1	3	0	1	A	1	1	0	1642047	0	0	0	0	0	1668957	1669036	1670475	1670837	1671123	1671623	0	1671863	0	0	0	0	0	0
2	Exec_Auto	0	31954306	7	0	1	3	1	1		0	0	251	1642047	0	0	0	0	0	1673863	1673929	1675148	1675546	1676068	0	0	1679768	0	1676568	0	0	0	0
2	Exec_Auto	0	31954306	7	0	1	3	1	1	A	1	1	0	1642047	0	0	0	0	0	1681769	1681809	1683028	1683415	1683904	1684404	0	1684645	0	0	0	0	0	0
2	Exec_Auto	0	31954306	8	1	0	1	3	0	B	1	1	0	1642047	0	0	0	0	0	1686646	1686739	1687761	1688134	1688953	1689453	0	1689694	0	0	0	0	0	0
2	Exec_Auto	0	31954306	9	0	1	0	1	1	A	1	1	0	1642047	0	0	0	0	0	1691694	1691764	1692283	1692664	1693052	1693552	0	1693792	0	0	0	0	0	0
2	Exec_Auto	1	31954306	10	0	1	1	2	1	B	0	0	0	1642047	0	0	0	0	0	1695792	1695829	1696588	1696972	1697600	0	1698100	1698340	0	0	0	0	0	0
2	Exec_Auto	1	31954306	11	0	1	1	3	1	A	1	1	0	1642047	0	0	0	0	0	1700341	1700393	1701223	1701644	1701957	1702457	0	1702698	0	0	0	0	0	0
2	Exec_Auto	1	31954306	12	1	0	0	3	0	A	0	0	0	1642047	0	0	0	0	0	1704698	1704731	1706035	1706443	1706832	0	1707332	1707572	0	0	0	0	0	0
2	Exec_Auto	1	31954306	13	0	1	1	2	1	B	0	0	0	1642047	0	0	0	0	0	1709574	1709636	1710616	1711006	1711296	0	1711796	1712037	0	0	0	0	0	0
2	Exec_Auto	1	31954306	14	0	1	1	2	1	A	1	1	0	1642047	0	0	0	0	0	1714037	1714110	1715079	1715537	1715959	1716459	0	1716700	0	0	0	0	0	0
2	Exec_Auto	1	31954306	15	1	0	2	0	0	B	1	1	0	1642047	0	0	0	0	0	1718701	1718761	1719994	1720345	1720678	1721178	0	1721419	0	0	0	0	0	0
2	Exec_Auto	1	31954306	16	0	1	3	1	1	A	1	1	0	1642047	0	0	0	0	0	1723419	1723453	1724892	1725241	1725753	1726253	0	1726494	0	0	0	0	0	0
2	Exec_Auto	1	31954306	17	1	0	2	1	0	A	0	0	0	1642047	0	0	0	0	0	1728495	1728548	1729767	1730130	1730524	0	1731024	1731264	0	0	0	0	0	0
2	Exec_Auto	1	31954306	18	1	0	1	0	0	B	1	0	0	1642047	0	0	0	0	0	1733265	1733315	1734337	1734714	1735056	1735556	0	1735797	0	0	0	0	0	0
2	Exec_Auto	1	31954306	19	1	0	1	2	0	B	1	1	0	1642047	0	0	0	0	0	1737799	1737828	1738347	1738780	1739096	1739596	0	1739836	0	0	0	0	0	0
2	Exec_Auto	0	31954306	0	1	0	1	3	0	B	1	0	252	1741837	0	0	0	0	0	1741846	1741915	1742973	1743302	1743556	0	0	1747157	0	0	1743957	0	0	0
2	Exec_Auto	0	31954306	0	1	0	1	3	0	B	1	1	0	1741837	0	0	0	0	0	1749158	1749215	1750273	1750673	1751037	1751537	0	1751778	0	0	0	0	0	0
2	Exec_Auto	0	31954306	1	1	0	2	3	0	B	1	0	0	1741837	0	0	0	0	0	1753778	1753835	1754873	1755202	1755677	1756177	0	1756417	0	0	0	0	0	0
2	Exec_Auto	0	31954306	2	1	0	0	1	0	B	1	1	0	1741837	0	0	0	0	0	1758418	1758487	1759953	1760365	1760745	1761245	0	1761485	0	0	0	0	0	0
2	Exec_Auto	0	31954306	3	1	0	1	0	0	B	1	1	0	1741837	0	0	0	0	0	1763485	1763564	1764602	1764994	1765325	1765825	0	1766065	0	0	0	0	0	0
2	Exec_Auto	0	31954306	4	1	0	2	3	0	B	1	1	0	1741837	0	0	0	0	0	1768065	1768095	1769212	1769569	1769927	1770427	0	1770668	0	0	0	0	0	0
2	Exec_Auto	0	31954306	5	0	1	3	0	1	A	1	1	0	1741837	0	0	0	0	0	1772669	1772745	1773359	1773723	1774132	1774632	0	1774872	0	0	0	0	0	0
2	Exec_Auto	0	31954306	6	0	1	3	2	1	A	1	1	0	1741837	0	0	0	0	0	1776873	1776937	1778193	1778567	1778949	1779449	0	1779690	0	0	0	0	0	0
2	Exec_Auto	0	31954306	7	0	1	3	2	1	A	1	0	0	1741837	0	0	0	0	0	1781691	1781713	1782295	1782641	1783008	1783508	0	1783750	0	0	0	0	0	0
2	Exec_Auto	0	31954306	8	0	1	3	2	1	A	1	1	0	1741837	0	0	0	0	0	1785751	1785840	1786964	1787350	1787804	1788304	0	1788545	0	0	0	0	0	0
2	Exec_Auto	0	31954306	9	1	0	1	2	0	B	1	0	0	1741837	0	0	0	0	0	1790545	1790588	1791764	1792104	1792462	1792962	0	1793202	0	0	0	0	0	0
2	Exec_Auto	1	31954306	10	1	0	2	3	0	B	1	1	0	1741837	0	0	0	0	0	1795204	1795247	1796305	1796713	1797517	1798017	0	1798257	0	0	0	0	0	0
2	Exec_Auto	1	31954306	11	1	0	0	1	0	B	1	1	0	1741837	0	0	0	0	0	1800258	1800338	1801376	1801780	1802087	1802587	0	1802828	0	0	0	0	0	0
2	Exec_Auto	1	31954306	12	1	0	3	2	0	B	1	1	0	1741837	0	0	0	0	0	1804828	1804869	1806335	1806667	1807077	1807577	0	1807817	0	0	0	0	0	0
2	Exec_Auto	1	31954306	13	0	1	1	0	1	A	1	0	0	1741837	0	0	0	0	0	1809818	1809858	1810896	1811232	1811578	1812078	0	1812318	0	0	0	0	0	0
2	Exec_Auto	1	31954306	14	1	0	1	0	0	B	1	1	0	1741837	0	0	0	0	0	1814318	1814338	1815455	1815817	1816135	1816635	0	1816875	0	0	0	0	0	0
2	Exec_Auto	1	31954306	15	1	0	3	0	0	B	1	1	0	1741837	0	0	0	0	0	1818876	1818933	1819547	1819935	1820307	1820807	0	1821048	0	0	0	0	0	0
2	Exec_Auto	1	31954306	16	0	1	3	0	1	A	1	1	0	1741837	0	0	0	0	0	1823048	1823122	1824378	1824779	1825406	1825906	0	1826146	0	0	0	0	0	0
2	Exec_Auto	1	31954306	17	1	0	1	2	0	B	1	1	0	1741837	0	0	0	0	0	1828146	1828199	1828781	1829165	1829687	1830187	0	1830428	0	0	0	0	0	0
2	Exec_Auto	1	31954306	18	0	1	3	1	1	A	1	0	0	1741837	0	0	0	0	0	1832429	1832490	1833614	1833972	1834354	1834854	0	1835094	0	0	0	0	0	0
2	Exec_Auto	1	31954306	19	0	1	1	3	1	A	1	1	0	1741837	0	0	0	0	0	1837095	1837121	1838297	1838726	1839052	1839552	0	1839792	0	0	0	0	0	0
2	Exec_Auto	0	31954306	0	1	0	0	2	0	B	1	1	0	1841793	0	0	0	0	0	1841839	1841930	1842550	1842924	1843142	1843642	0	1843883	0	0	0	0	0	0
2	Exec_Auto	0	31954306	1	1	0	3	0	0	B	1	1	0	1841793	0	0	0	0	0	1845884	1845932	1846844	1847213	1847589	1848089	0	1848329	0	0	0	0	0	0
2	Exec_Auto	0	31954306	2	1	0	1	0	0	B	1	1	0	1841793	0	0	0	0	0	1850329	1850381	1851768	1852110	1852447	1852947	0	1853187	0	0	0	0	0	0
2	Exec_Auto	0	31954306	3	0	1	1	0	1	A	1	1	0	1841793	0	0	0	0	0	1855187	1855240	1856666	1857043	1857371	1857871	0	1858112	0	0	0	0	0	0
2	Exec_Auto	0	31954306	4	0	1	0	3	1	A	1	1	0	1841793	0	0	0	0	0	1860113	1860199	1860815	1861205	1861476	1861976	0	1862216	0	0	0	0	0	0
2	Exec_Auto	0	31954306	5	1	0	0	1	0	B	1	1	0	1841793	0	0	0	0	0	1864216	1864287	1865238	1865592	1865894	1866394	0	1866634	0	0	0	0	0	0
2	Exec_Auto	0	31954306	6	0	1	1	0	1	A	1	1	0	1841793	0	0	0	0	0	1868634	1868704	1869534	1869891	1870246	1870746	0	1870987	0	0	0	0	0	0
2	Exec_Auto	0	31954306	7	0	1	3	1	1	A	1	1	0	1841793	0	0	0	0	0	1872987	1873038	1873774	1874134	1874597	1875097	0	1875338	0	0	0	0	0	0
2	Exec_Auto	0	31954306	8	1	0	0	3	0	B	1	1	0	1841793	0	0	0	0	0	1877339	1877415	1877918	1878289	1878716	1879216	0	1879456	0	0	0	0	0	0
2	Exec_Auto	0	31954306	9	0	1	3	2	1	A	1	1	0	1841793	0	0	0	0	0	1881457	1881485	1882263	1882586	1883028	1883528	0	1883769	0	0	0	0	0	0
2	Exec_Auto	1	31954306	10	0	1	0	3	1	A	1	1	0	1841793	0	0	0	0	0	1885770	1885861	1886481	1886888	1887186	1887686	0	1887926	0	0	0	0	0	0
2	Exec_Auto	1	31954306	11	1	0	0	1	0	B	1	0	0	1841793	0	0	0	0	0	1889926	1889951	1890863	1891219	1891670	1892170	0	1892411	0	0	0	0	0	0
2	Exec_Auto	1	31954306	12	1	0	1	3	0	A	0	0	0	1841793	0	0	0	0	0	1894412	1894464	1895851	1896249	1896599	0	1897099	1897340	0	0	0	0	0	0
2	Exec_Auto	1	31954306	13	0	1	3	1	1	B	0	0	0	1841793	0	0	0	0	0	1899340	1899399	1900825	1901324	1901724	0	1902224	1902465	0	0	0	0	0	0
2	Exec_Auto	1	31954306	14	1	0	1	0	0	B	1	1	0	1841793	0	0	0	0	0	1904465	1904524	1905140	1905541	1905855	1906355	0	1906597	0	0	0	0	0	0
2	Exec_Auto	1	31954306	15	1	0	0	3	0	B	1	0	0	1841793	0	0	0	0	0	1908597	1908630	1909581	1909982	1910447	1910947	0	1911187	0	0	0	0	0	0
2	Exec_Auto	1	31954306	16	1	0	3	2	0	B	1	1	0	1841793	0	0	0	0	0	1913189	1913226	1914056	1914412	1914678	1915178	0	1915418	0	0	0	0	0	0
2	Exec_Auto	1	31954306	17	1	0	3	0	0	B	1	1	0	1841793	0	0	0	0	0	1917418	1917440	1918176	1918534	1918895	1919395	0	1919635	0	0	0	0	0	0
2	Exec_Auto	1	31954306	18	0	1	3	0	1	A	1	1	0	1841793	0	0	0	0	0	1921635	1921686	1922189	1922567	1922946	1923446	0	1923687	0	0	0	0	0	0
2	Exec_Auto	1	31954306	19	0	1	1	0	1	A	1	1	0	1841793	0	0	0	0	0	1925690	1925739	1926517	1926862	1927216	1927716	0	1927956	0	0	0	0	0	0
2	Exec_Auto	0	31954306	0	0	1	3	0	1	A	1	1	0	1929958	0	0	0	0	0	1929987	1930095	1931211	1931647	1931893	1932393	0	1932633	0	0	0	0	0	0
2	Exec_Auto	0	31954306	1	1	0	1	3	0	B	1	1	0	1929958	0	0	0	0	0	1934636	1934698	1935472	1935802	1936135	1936635	0	1936875	0	0	0	0	0	0
2	Exec_Auto	0	31954306	2	1	0	3	1	0	B	1	1	0	1929958	0	0	0	0	0	1938876	1938947	1939571	1939956	1940241	1940741	0	1940981	0	0	0	0	0	0
2	Exec_Auto	0	31954306	3	1	0	3	0	0	B	1	1	0	1929958	0	0	0	0	0	1942982	1943051	1944534	1944934	1945268	1945768	0	1946008	0	0	0	0	0	0
2	Exec_Auto	0	31954306	4	0	1	3	2	1	A	1	0	252	1929958	0	0	0	0	0	1948008	1948052	1949549	1949873	1950414	0	0	1953623	0	0	1950423	0	0	0
2	Exec_Auto	0	31954306	4	0	1	3	2	1	A	1	0	0	1929958	0	0	0	0	0	1955624	1955693	1957190	1957601	1958068	1958568	0	1958809	0	0	0	0	0	0
2	Exec_Auto	0	31954306	5	0	1	3	2	1	A	1	0	252	1929958	0	0	0	0	0	1960809	1960849	1962339	1962775	1963055	0	0	1966264	0	0	1963064	0	0	0
2	Exec_Auto	0	31954306	5	0	1	3	2	1	A	1	0	0	1929958	0	0	0	0	0	1968265	1968315	1969805	1970152	1970563	1971063	0	1971303	0	0	0	0	0	0
2	Exec_Auto	0	31954306	6	0	1	1	2	1	A	1	1	0	1929958	0	0	0	0	0	1973304	1973330	1974107	1974489	1974816	1975316	0	1975558	0	0	0	0	0	0
2	Exec_Auto	0	31954306	7	1	0	3	1	0	B	1	1	0	1929958	0	0	0	0	0	1977558	1977652	1978203	1978566	1978882	1979382	0	1979623	0	0	0	0	0	0
2	Exec_Auto	0	31954306	8	0	1	2	1	1	A	1	0	0	1929958	0	0	0	0	0	1981624	1981649	1982426	1982773	1983131	1983631	0	1983872	0	0	0	0	0	0
2	Exec_Auto	0	31954306	9	1	0	3	0	0	B	1	1	0	1929958	0	0	0	0	0	1985872	1985912	1986944	1987347	1987669	1988169	0	1988410	0	0	0	0	0	0
2	Exec_Auto	1	31954306	10	1	0	0	2	0	B	1	1	0	1929958	0	0	0	0	0	1990410	1990473	1991589	1991976	1992267	1992767	0	1993008	0	0	0	0	0	0
2	Exec_Auto	1	31954306	11	1	0	1	0	0	B	1	1	0	1929958	0	0	0	0	0	1995008	1995053	1995827	1996239	1996517	1997017	0	1997257	0	0	0	0	0	0
2	Exec_Auto	1	31954306	12	0	1	3	0	1	A	1	1	0	1929958	0	0	0	0	0	1999257	1999303	1999927	2000367	2000709	2001209	0	2001450	0	0	0	0	0	0
2	Exec_Auto	1	31954306	13	0	1	2	1	1	A	1	1	0	1929958	0	0	0	0	0	2003450	2003511	2004994	2005308	2005648	2006148	0	2006388	0	0	0	0	0	0
2	Exec_Auto	1	31954306	14	1	0	3	0	0	B	1	1	0	1929958	0	0	0	0	0	2008390	2008421	2009918	2010294	2010683	2011183	0	2011424	0	0	0	0	0	0
2	Exec_Auto	1	31954306	15	1	0	2	3	0	A	0	0	0	1929958	0	0	0	0	0	2013424	2013466	2014956	2015336	2015748	0	2016248	2016488	0	0	0	0	0	0
2	Exec_Auto	1	31954306	16	0	1	3	2	1	A	1	1	0	1929958	0	0	0	0	0	2018488	2018568	2019345	2019732	2020524	2021024	0	2021265	0	0	0	0	0	0
2	Exec_Auto	1	31954306	17	1	0	1	3	0	B	1	0	0	1929958	0	0	0	0	0	2023266	2023339	2023890	2024342	2024719	2025219	0	2025460	0	0	0	0	0	0
2	Exec_Auto	1	31954306	18	0	1	3	0	1	B	0	1	0	1929958	0	0	0	0	0	2027460	2027498	2028275	2028776	2029101	0	2029601	2029841	0	0	0	0	0	0
2	Exec_Auto	1	31954306	19	1	0	0	2	0	B	1	0	0	1929958	0	0	0	0	0	2031842	2031864	2032896	2033249	2033536	2034036	0	2034276	0	0	0	0	0	0
2	Exec_Auto	0	31954306	0	1	0	0	1	0	B	1	1	0	2036277	0	0	0	0	0	2036341	2036410	2037376	2037691	2038014	2038514	0	2038754	0	0	0	0	0	0
2	Exec_Auto	0	31954306	1	1	0	1	3	0	B	1	1	0	2036277	0	0	0	0	0	2040754	2040820	2042160	2042498	2042794	2043294	0	2043535	0	0	0	0	0	0
2	Exec_Auto	0	31954306	2	1	0	3	2	0	B	1	1	0	2036277	0	0	0	0	0	2045536	2045609	2046292	2046654	2046976	2047476	0	2047719	0	0	0	0	0	0
2	Exec_Auto	0	31954306	3	0	1	1	0	1	A	1	0	0	2036277	0	0	0	0	0	2049719	2049752	2051119	2051461	2051806	2052306	0	2052546	0	0	0	0	0	0
2	Exec_Auto	0	31954306	4	1	0	0	3	0	B	1	1	0	2036277	0	0	0	0	0	2054546	2054617	2055402	2055801	2056149	2056649	0	2056890	0	0	0	0	0	0
2	Exec_Auto	0	31954306	5	0	1	3	1	1		0	0	252	2036277	0	0	0	0	0	2058891	2058983	2060415	2060466	2060995	0	0	2064657	0	0	2061457	0	0	0
2	Exec_Auto	0	31954306	5	0	1	3	1	1	A	1	1	0	2036277	0	0	0	0	0	2066657	2066714	2068146	2068560	2068948	2069448	0	2069689	0	0	0	0	0	0
2	Exec_Auto	0	31954306	6	0	1	0	3	1	A	1	1	0	2036277	0	0	0	0	0	2071690	2071759	2072280	2072635	2072921	2073421	0	2073661	0	0	0	0	0	0
2	Exec_Auto	0	31954306	7	1	0	0	2	0	B	1	1	0	2036277	0	0	0	0	0	2075661	2075719	2076789	2077174	2077487	2077987	0	2078227	0	0	0	0	0	0
2	Exec_Auto	0	31954306	8	1	0	0	1	0	B	1	1	0	2036277	0	0	0	0	0	2080227	2080272	2081419	2081795	2082136	2082636	0	2082877	0	0	0	0	0	0
2	Exec_Auto	0	31954306	9	0	1	0	2	1	A	1	1	0	2036277	0	0	0	0	0	2084878	2084931	2086376	2086646	2087023	2087523	0	2087764	0	0	0	0	0	0
2	Exec_Auto	1	31954306	10	0	1	1	0	1	A	1	1	0	2036277	0	0	0	0	0	2089764	2089830	2090796	2091166	2091622	2092122	0	2092363	0	0	0	0	0	0
2	Exec_Auto	1	31954306	11	0	1	1	2	1	A	1	1	0	2036277	0	0	0	0	0	2094364	2094433	2095773	2096143	2096743	2097243	0	2097483	0	0	0	0	0	0
2	Exec_Auto	1	31954306	12	1	0	3	0	0	B	1	1	0	2036277	0	0	0	0	0	2099483	2099546	2100229	2100619	2100869	2101369	0	2101610	0	0	0	0	0	0
2	Exec_Auto	1	31954306	13	1	0	2	1	0	B	1	1	0	2036277	0	0	0	0	0	2103610	2103667	2105034	2105427	2105765	2106265	0	2106505	0	0	0	0	0	0
2	Exec_Auto	1	31954306	14	1	0	1	3	0	B	1	1	0	2036277	0	0	0	0	0	2108506	2108599	2109384	2109814	2110226	2110726	0	2110966	0	0	0	0	0	0
2	Exec_Auto	1	31954306	15	1	0	3	1	0	B	1	0	0	2036277	0	0	0	0	0	2112966	2113036	2114468	2114855	2115187	2115687	0	2115927	0	0	0	0	0	0
2	Exec_Auto	1	31954306	16	0	1	3	2	1	B	0	1	0	2036277	0	0	0	0	0	2117928	2117992	2118513	2118919	2119240	0	2119740	2119981	0	0	0	0	0	0
2	Exec_Auto	1	31954306	17	1	0	1	3	0	B	1	0	0	2036277	0	0	0	0	0	2121981	2122076	2123146	2123530	2123815	2124315	0	2124555	0	0	0	0	0	0
2	Exec_Auto	1	31954306	18	0	1	2	3	1	A	1	1	0	2036277	0	0	0	0	0	2126556	2126585	2127732	2128103	2128337	2128837	0	2129078	0	0	0	0	0	0
2	Exec_Auto	1	31954306	19	1	0	3	2	0	B	1	1	0	2036277	0	0	0	0	0	2131078	2131126	2132571	2132956	2133205	2133705	0	2133946	0	0	0	0	0	0
2	Exec_Auto	0	31954306	0	1	0	3	1	0	B	1	1	0	2135948	0	0	0	0	0	2136007	2136064	2137232	2137575	2137892	2138392	0	2138633	0	0	0	0	0	0
2	Exec_Auto	0	31954306	1	1	0	2	1	0	B	1	1	0	2135948	0	0	0	0	0	2140634	2140673	2141573	2141918	2142262	2142762	0	2143002	0	0	0	0	0	0
2	Exec_Auto	0	31954306	2	0	1	1	3	1	A	1	1	0	2135948	0	0	0	0	0	2145003	2145030	2146382	2146778	2147109	2147609	0	2147849	0	0	0	0	0	0
2	Exec_Auto	0	31954306	3	0	1	0	2	1	A	1	1	0	2135948	0	0	0	0	0	2149849	2149920	2151048	2151443	2151700	2152200	0	2152441	0	0	0	0	0	0
2	Exec_Auto	0	31954306	4	0	1	3	1	1	A	1	1	0	2135948	0	0	0	0	0	2154442	2154533	2155740	2156071	2156407	2156907	0	2157147	0	0	0	0	0	0
2	Exec_Auto	0	31954306	5	0	1	2	0	1	A	1	1	0	2135948	0	0	0	0	0	2159148	2159185	2160597	2160968	2161304	2161804	0	2162044	0	0	0	0	0	0
2	Exec_Auto	0	31954306	6	1	0	2	3	0	B	1	0	0	2135948	0	0	0	0	0	2164044	2164081	2165274	2165633	2166247	2166747	0	2166987	0	0	0	0	0	0
2	Exec_Auto	0	31954306	7	0	1	0	1	1	A	1	1	0	2135948	0	0	0	0	0	2168988	2169031	2169812	2170155	2170446	2170946	0	2171186	0	0	0	0	0	0
2	Exec_Auto	0	31954306	8	0	1	1	2	1	A	1	1	0	2135948	0	0	0	0	0	2173187	2173253	2174348	2174730	2175015	2175515	0	2175756	0	0	0	0	0	0
2	Exec_Auto	0	31954306	9	1	0	0	2	0	B	1	1	0	2135948	0	0	0	0	0	2177756	2177783	2179083	2179429	2179712	2180212	0	2180454	0	0	0	0	0	0
2	Exec_Auto	1	31954306	10	0	1	3	0	1	B	0	0	0	2135948	0	0	0	0	0	2182455	2182531	2183699	2184138	2184462	0	2184962	2185203	0	0	0	0	0	0
2	Exec_Auto	1	31954306	11	0	1	3	1	1	A	1	1	0	2135948	0	0	0	0	0	2187203	2187267	2188167	2188570	2189184	2189684	0	2189926	0	0	0	0	0	0
2	Exec_Auto	1	31954306	12	1	0	2	1	0	B	1	1	0	2135948	0	0	0	0	0	2191927	2192008	2193360	2193744	2194088	2194588	0	2194828	0	0	0	0	0	0
2	Exec_Auto	1	31954306	13	1	0	3	0	0	B	1	0	0	2135948	0	0	0	0	0	2196828	2196868	2197996	2198363	2198744	2199244	0	2199484	0	0	0	0	0	0
2	Exec_Auto	1	31954306	14	0	1	1	3	1	A	1	0	0	2135948	0	0	0	0	0	2201485	2201542	2202749	2203173	2203466	2203966	0	2204207	0	0	0	0	0	0
2	Exec_Auto	1	31954306	15	0	1	3	1	1	A	1	1	0	2135948	0	0	0	0	0	2206207	2206281	2207693	2208112	2208422	2208922	0	2209163	0	0	0	0	0	0
2	Exec_Auto	1	31954306	16	1	0	2	3	0	A	0	0	0	2135948	0	0	0	0	0	2211164	2211199	2212392	2212766	2213399	0	2213899	2214140	0	0	0	0	0	0
2	Exec_Auto	1	31954306	17	0	1	2	3	1	A	1	1	0	2135948	0	0	0	0	0	2216140	2216225	2217006	2217663	2217889	2218389	0	2218630	0	0	0	0	0	0
2	Exec_Auto	1	31954306	18	0	1	3	2	1	A	1	0	0	2135948	0	0	0	0	0	2220630	2220723	2221818	2222244	2222977	2223477	0	2223717	0	0	0	0	0	0
2	Exec_Auto	1	31954306	19	1	0	0	1	0	B	1	1	0	2135948	0	0	0	0	0	2225717	2225770	2227070	2227464	2227928	2228428	0	2228669	0	0	0	0	0	0
2	Exec_Auto	0	31954306	0	0	1	0	2	1	A	1	1	0	2230670	0	0	0	0	0	2230726	2230802	2231482	2231850	2232172	2232672	0	2232913	0	0	0	0	0	0
2	Exec_Auto	0	31954306	1	1	0	0	2	0	B	1	1	0	2230670	0	0	0	0	0	2234914	2234969	2235809	2236181	2236449	2236949	0	2237190	0	0	0	0	0	0
2	Exec_Auto	0	31954306	2	0	1	0	2	1	A	1	1	0	2230670	0	0	0	0	0	2239190	2239254	2240743	2241126	2241469	2241969	0	2242210	0	0	0	0	0	0
2	Exec_Auto	0	31954306	3	1	0	0	3	0	B	1	1	0	2230670	0	0	0	0	0	2244210	2244269	2244858	2245189	2245537	2246037	0	2246278	0	0	0	0	0	0
2	Exec_Auto	0	31954306	4	1	0	1	2	0	B	1	1	0	2230670	0	0	0	0	0	2248278	2248325	2249764	2250131	2250367	2250867	0	2251107	0	0	0	0	0	0
2	Exec_Auto	0	31954306	5	0	1	3	1	1	A	1	1	0	2230670	0	0	0	0	0	2253107	2253195	2254125	2254518	2255112	2255612	0	2255852	0	0	0	0	0	0
2	Exec_Auto	0	31954306	6	1	0	3	0	0	B	1	0	252	2230670	0	0	0	0	0	2257852	2257897	2259020	2259415	2259678	0	0	2262882	0	0	2259682	0	0	0
2	Exec_Auto	0	31954306	6	1	0	3	0	0	B	1	0	0	2230670	0	0	0	0	0	2264883	2264936	2266059	2266411	2266725	2267225	0	2267466	0	0	0	0	0	0
2	Exec_Auto	0	31954306	7	0	1	0	1	1	A	1	1	0	2230670	0	0	0	0	0	2269466	2269510	2270967	2271342	2271620	2272120	0	2272360	0	0	0	0	0	0
2	Exec_Auto	0	31954306	8	0	1	3	2	1	A	1	1	0	2230670	0	0	0	0	0	2274361	2274411	2275700	2276088	2276546	2277046	0	2277287	0	0	0	0	0	0
2	Exec_Auto	0	31954306	9	0	1	2	3	1	A	1	1	0	2230670	0	0	0	0	0	2279288	2279355	2280224	2280573	2280917	2281417	0	2281657	0	0	0	0	0	0
2	Exec_Auto	1	31954306	10	1	0	3	0	0	B	1	1	0	2230670	0	0	0	0	0	2283658	2283724	2284404	2284827	2285155	2285655	0	2285898	0	0	0	0	0	0
2	Exec_Auto	1	31954306	11	0	1	1	0	1	A	1	1	0	2230670	0	0	0	0	0	2287899	2287973	2288813	2289213	2289672	2290172	0	2290413	0	0	0	0	0	0
2	Exec_Auto	1	31954306	12	1	0	0	3	0	B	1	0	0	2230670	0	0	0	0	0	2292414	2292445	2293934	2294299	2294732	2295232	0	2295473	0	0	0	0	0	0
2	Exec_Auto	1	31954306	13	1	0	1	0	0	B	1	1	0	2230670	0	0	0	0	0	2297473	2297495	2298084	2298461	2298757	2299257	0	2299498	0	0	0	0	0	0
2	Exec_Auto	1	31954306	14	0	1	3	1	1	A	1	1	0	2230670	0	0	0	0	0	2301499	2301563	2303002	2303394	2303829	2304329	0	2304569	0	0	0	0	0	0
2	Exec_Auto	1	31954306	15	0	1	0	3	1	A	1	0	0	2230670	0	0	0	0	0	2306570	2306640	2307570	2307969	2308301	2308801	0	2309041	0	0	0	0	0	0
2	Exec_Auto	1	31954306	16	0	1	0	1	1	B	0	0	0	2230670	0	0	0	0	0	2311041	2311102	2312225	2312543	2312897	0	2313397	2313639	0	0	0	0	0	0
2	Exec_Auto	1	31954306	17	0	1	1	3	1	A	1	1	0	2230670	0	0	0	0	0	2315639	2315707	2317164	2317528	2317874	2318374	0	2318615	0	0	0	0	0	0
2	Exec_Auto	1	31954306	18	0	1	3	1	1	A	1	1	0	2230670	0	0	0	0	0	2320616	2320662	2321951	2322334	2322712	2323212	0	2323452	0	0	0	0	0	0
2	Exec_Auto	1	31954306	19	0	1	0	2	1	A	1	0	0	2230670	0	0	0	0	0	2325452	2325519	2326388	2326811	2327151	2327651	0	2327892	0	0	0	0	0	0
