# Supplementary material for: A Computational Model of Dual Competition between the Basal Ganglia and the Cortex
Source: eNeuro. 2019 Jan 4;5(6):ENEURO.0339-17.2018. doi: 10.1523/ENEURO.0339-17.2018 (PMC6325557; doi:10.1523/ENEURO.0339-17.2018)
Supplement: Supplementary 1 — Supplementary Model Codes. Download Supplementary 1, ZIP file [file sup_enu-eN-TNC-0339-17-s02.zip › one-critic-two-actors-1.2/experiments/data/experimental/D1-muscimol-D2-saline/Zora/20150723_145502ZINB.txt]

Task	Typ of Try	FT/ST	Begin launch	Num Try	Num CibleA	Num CibleB	Pos CibleA	Pos CibleB	%RecA_>_B	Target Choice	Good Choice	Reward	Num error	E0	E10	E20	E30	E100	E40	E15	E25	E35	E45	E55	E105	E115	E200	E250	E251	E252	E253	E254	E255
2	Exec_Auto	0	17868881	0	1	0	0	1	0	B	1	0	0	18755	0	0	0	0	0	18764	18856	19984	20390	20750	21673	0	21913	0	0	0	0	0	0
2	Exec_Auto	0	17868881	1	1	0	0	1	0	B	1	1	0	18755	0	0	0	0	0	27913	27951	28903	29306	29673	30677	0	30918	0	0	0	0	0	0
2	Exec_Auto	0	17868881	2	1	0	3	0	0	B	1	1	0	18755	0	0	0	0	0	36918	36980	37903	38277	38568	39479	0	39719	0	0	0	0	0	0
2	Exec_Auto	0	17868881	3	0	1	3	2	1	A	1	0	0	18755	0	0	0	0	0	45719	45785	47035	47425	47842	49333	0	49573	0	0	0	0	0	0
2	Exec_Auto	0	17868881	4	0	1	3	0	1	A	1	1	0	18755	0	0	0	0	0	55573	55648	57027	57539	57882	59117	0	59357	0	0	0	0	0	0
2	Exec_Auto	0	17868881	5	1	0	0	1	0	B	1	1	0	18755	0	0	0	0	0	65357	65406	66635	67065	67372	67894	0	68134	0	0	0	0	0	0
2	Exec_Auto	0	17868881	6	0	1	0	3	1	A	1	0	0	18755	0	0	0	0	0	74134	74204	74898	75438	75652	76920	0	77161	0	0	0	0	0	0
2	Exec_Auto	0	17868881	7	0	1	3	1	1	A	1	1	0	18755	0	0	0	0	0	83161	83211	84108	84535	84816	85669	0	85909	0	0	0	0	0	0
2	Exec_Auto	0	17868881	8	1	0	1	3	0	B	1	1	0	18755	0	0	0	0	0	91910	91935	93221	93685	93989	94492	0	94732	0	0	0	0	0	0
2	Exec_Auto	0	17868881	9	0	1	0	1	1	A	1	1	0	18755	0	0	0	0	0	100732	100803	101349	101792	102063	102927	0	103169	0	0	0	0	0	0
2	Exec_Auto	1	17868881	10	1	0	0	3	0	B	1	1	0	18755	0	0	0	0	0	109169	109199	110327	110808	111153	112076	0	112316	0	0	0	0	0	0
2	Exec_Auto	1	17868881	11	0	1	0	3	1	A	1	1	0	18755	0	0	0	0	0	118317	118386	119338	119816	120197	121201	0	121442	0	0	0	0	0	0
2	Exec_Auto	1	17868881	12	1	0	1	3	0	A	0	0	0	18755	0	0	0	0	0	127442	127505	128428	128923	129313	0	130224	130466	0	0	0	0	0	0
2	Exec_Auto	1	17868881	13	0	1	3	0	1	B	0	0	252	18755	0	0	0	0	0	136466	136509	137759	138250	138433	0	0	141645	0	0	138445	0	0	0
2	Exec_Auto	1	17868881	13	0	1	3	0	1	A	1	1	0	18755	0	0	0	0	0	147645	147715	148965	149605	150020	151511	0	151752	0	0	0	0	0	0
2	Exec_Auto	1	17868881	14	1	0	2	1	0	A	0	0	0	18755	0	0	0	0	0	157753	157830	159209	159681	159994	0	161229	161470	0	0	0	0	0	0
2	Exec_Auto	1	17868881	15	1	0	1	2	0	A	0	1	0	18755	0	0	0	0	0	167471	167550	168779	169239	169626	0	170148	170388	0	0	0	0	0	0
2	Exec_Auto	1	17868881	16	1	0	2	0	0	B	1	1	0	18755	0	0	0	0	0	176388	176438	177132	177570	177837	179105	0	179346	0	0	0	0	0	0
2	Exec_Auto	1	17868881	17	0	1	3	0	1	A	1	1	0	18755	0	0	0	0	0	185347	185379	186276	186763	187289	188142	0	188384	0	0	0	0	0	0
2	Exec_Auto	1	17868881	18	0	1	0	1	1	A	1	1	0	18755	0	0	0	0	0	194385	194437	195723	196202	196630	197133	0	197373	0	0	0	0	0	0
2	Exec_Auto	1	17868881	19	1	0	2	1	0	B	1	1	0	18755	0	0	0	0	0	203374	203449	203995	204485	204792	205656	0	205896	0	0	0	0	0	0
2	Exec_Auto	0	17868881	0	0	1	1	2	1	A	1	0	0	262225	0	0	0	0	0	262232	262305	262997	263363	263717	265023	0	265263	0	0	0	0	0	0
2	Exec_Auto	0	17868881	1	0	1	2	0	1	A	1	1	0	262225	0	0	0	0	0	271264	271321	272756	273162	273427	274859	0	275099	0	0	0	0	0	0
2	Exec_Auto	0	17868881	2	1	0	1	3	0	B	1	0	0	262225	0	0	0	0	0	281100	281177	282160	282636	282952	284389	0	284629	0	0	0	0	0	0
2	Exec_Auto	0	17868881	3	0	1	3	2	1	A	1	0	0	262225	0	0	0	0	0	290630	290692	291445	291885	292233	292939	0	293180	0	0	0	0	0	0
2	Exec_Auto	0	17868881	4	0	1	2	1	1	A	1	0	0	262225	0	0	0	0	0	299180	299228	299957	300312	300650	301343	0	301583	0	0	0	0	0	0
2	Exec_Auto	0	17868881	5	0	1	2	3	1	A	1	1	0	262225	0	0	0	0	0	307584	307648	308202	308677	308951	310068	0	310308	0	0	0	0	0	0
2	Exec_Auto	0	17868881	6	0	1	2	3	1	A	1	1	0	262225	0	0	0	0	0	316308	316358	316899	317273	317552	318159	0	318399	0	0	0	0	0	0
2	Exec_Auto	0	17868881	7	1	0	0	2	0	B	1	1	0	262225	0	0	0	0	0	324399	324493	325208	325647	325914	326688	0	326928	0	0	0	0	0	0
2	Exec_Auto	0	17868881	8	0	1	0	3	1	A	1	0	0	262225	0	0	0	0	0	332929	333002	334477	334898	335165	336001	0	336241	0	0	0	0	0	0
2	Exec_Auto	0	17868881	9	1	0	1	2	0	B	1	0	0	262225	0	0	0	0	0	342241	342271	343205	343585	343894	344826	0	345066	0	0	0	0	0	0
2	Exec_Auto	1	17868881	10	1	0	0	3	0	A	0	0	0	262225	0	0	0	0	0	351066	351132	351824	352376	352791	0	354097	354337	0	0	0	0	0	0
2	Exec_Auto	1	17868881	11	0	1	0	3	1	A	1	1	0	262225	0	0	0	0	0	360337	360411	361846	362303	362574	364006	0	364246	0	0	0	0	0	0
2	Exec_Auto	1	17868881	12	1	0	3	0	0	B	1	0	0	262225	0	0	0	0	0	370246	370298	371281	371732	372004	373441	0	373681	0	0	0	0	0	0
2	Exec_Auto	1	17868881	13	1	0	1	2	0	B	1	1	0	262225	0	0	0	0	0	379682	379751	380504	381017	381329	382035	0	382276	0	0	0	0	0	0
2	Exec_Auto	1	17868881	14	0	1	2	1	1	A	1	0	0	262225	0	0	0	0	0	388277	388353	389082	389579	389830	390523	0	390764	0	0	0	0	0	0
2	Exec_Auto	1	17868881	15	1	0	1	0	0	B	1	1	0	262225	0	0	0	0	0	396765	396825	397379	397827	398099	399216	0	399456	0	0	0	0	0	0
2	Exec_Auto	1	17868881	16	0	1	1	2	1	A	1	1	0	262225	0	0	0	0	0	405457	405521	406062	406522	406838	407445	0	407686	0	0	0	0	0	0
2	Exec_Auto	1	17868881	17	1	0	2	0	0	B	1	1	0	262225	0	0	0	0	0	413686	413719	414434	414849	415115	415889	0	416130	0	0	0	0	0	0
2	Exec_Auto	1	17868881	18	0	1	3	2	1	A	1	1	0	262225	0	0	0	0	0	422131	422174	423649	424099	424436	425272	0	425512	0	0	0	0	0	0
2	Exec_Auto	1	17868881	19	0	1	3	1	1	A	1	0	252	262225	0	0	0	0	0	431512	431585	432519	433071	433493	0	0	437289	0	0	434089	0	0	0
2	Exec_Auto	1	17868881	19	0	1	3	1	1	B	0	0	0	262225	0	0	0	0	0	443290	443356	444290	444797	445233	0	446165	446406	0	0	0	0	0	0
2	Exec_Auto	0	17868881	0	0	1	0	2	1	A	1	1	0	452407	0	0	0	0	0	452437	452513	453883	454313	454617	455266	0	455506	0	0	0	0	0	0
2	Exec_Auto	0	17868881	1	1	0	3	0	0	B	1	1	0	452407	0	0	0	0	0	461507	461530	462538	463009	463270	464648	0	464889	0	0	0	0	0	0
2	Exec_Auto	0	17868881	2	1	0	3	2	0	B	1	0	0	452407	0	0	0	0	0	470889	470929	471619	472082	472386	473712	0	473952	0	0	0	0	0	0
2	Exec_Auto	0	17868881	3	1	0	3	2	0	B	1	1	0	452407	0	0	0	0	0	479953	479997	480504	480911	481147	482466	0	482706	0	0	0	0	0	0
2	Exec_Auto	0	17868881	4	1	0	1	0	0	B	1	0	0	452407	0	0	0	0	0	488706	488769	490092	490519	490785	492014	0	492256	0	0	0	0	0	0
2	Exec_Auto	0	17868881	5	0	1	3	2	1		0	0	251	452407	0	0	0	0	0	498257	498332	499715	500234	500480	0	0	504878	0	501678	0	0	0	0
2	Exec_Auto	0	17868881	5	0	1	3	2	1	A	1	0	0	452407	0	0	0	0	0	510881	510911	512294	512733	513115	514313	0	514554	0	0	0	0	0	0
2	Exec_Auto	0	17868881	6	1	0	0	1	0	B	1	1	0	452407	0	0	0	0	0	520554	520621	521514	521984	522293	523468	0	523708	0	0	0	0	0	0
2	Exec_Auto	0	17868881	7	0	1	2	1	1	A	1	1	0	452407	0	0	0	0	0	529709	529761	531017	531421	531782	533213	0	533454	0	0	0	0	0	0
2	Exec_Auto	0	17868881	8	0	1	2	1	1	A	1	1	0	452407	0	0	0	0	0	539456	539520	540750	541180	541440	542617	0	542858	0	0	0	0	0	0
2	Exec_Auto	0	17868881	9	0	1	1	0	1	A	1	1	0	452407	0	0	0	0	0	548859	548934	550376	550851	551216	551793	0	552035	0	0	0	0	0	0
2	Exec_Auto	1	17868881	10	1	0	3	1	0	B	1	1	0	452407	0	0	0	0	0	558036	558092	559462	560002	560345	560994	0	561235	0	0	0	0	0	0
2	Exec_Auto	1	17868881	11	0	1	3	2	1	B	0	0	0	452407	0	0	0	0	0	567236	567298	568306	568784	569070	0	570448	570689	0	0	0	0	0	0
2	Exec_Auto	1	17868881	12	1	0	3	2	0	B	1	1	0	452407	0	0	0	0	0	576689	576730	577420	578024	578231	579557	0	579797	0	0	0	0	0	0
2	Exec_Auto	1	17868881	13	1	0	0	1	0	B	1	0	0	452407	0	0	0	0	0	585798	585862	586369	586862	587174	588493	0	588733	0	0	0	0	0	0
2	Exec_Auto	1	17868881	14	0	1	1	3	1	A	1	0	0	452407	0	0	0	0	0	594734	594786	596109	596621	596936	598165	0	598405	0	0	0	0	0	0
2	Exec_Auto	1	17868881	15	1	0	2	0	0	B	1	1	0	452407	0	0	0	0	0	604405	604457	605840	606279	606608	607807	0	608047	0	0	0	0	0	0
2	Exec_Auto	1	17868881	16	0	1	1	0	1	A	1	1	0	452407	0	0	0	0	0	614054	614108	615001	615484	615782	616957	0	617198	0	0	0	0	0	0
2	Exec_Auto	1	17868881	17	1	0	0	1	0	B	1	1	0	452407	0	0	0	0	0	623198	623255	624511	624955	625280	626711	0	626952	0	0	0	0	0	0
2	Exec_Auto	1	17868881	18	0	1	0	2	1	A	1	0	0	452407	0	0	0	0	0	632952	633028	634258	634705	635049	636226	0	636466	0	0	0	0	0	0
2	Exec_Auto	1	17868881	19	0	1	2	0	1	A	1	1	0	452407	0	0	0	0	0	642468	642540	643982	644499	644730	645307	0	645547	0	0	0	0	0	0
2	Exec_Auto	0	17868881	0	0	1	0	1	1	A	1	0	0	651548	0	0	0	0	0	651608	651672	652194	652606	652844	653937	0	654178	0	0	0	0	0	0
2	Exec_Auto	0	17868881	1	0	1	1	0	1	A	1	1	0	651548	0	0	0	0	0	660178	660236	661257	661676	661995	663207	0	663447	0	0	0	0	0	0
2	Exec_Auto	0	17868881	2	1	0	3	0	0	B	1	1	0	651548	0	0	0	0	0	669448	669496	670102	670504	670806	671862	0	672104	0	0	0	0	0	0
2	Exec_Auto	0	17868881	3	0	1	0	2	1	A	1	0	0	651548	0	0	0	0	0	678104	678178	679185	679624	679943	680556	0	680797	0	0	0	0	0	0
2	Exec_Auto	0	17868881	4	1	0	0	2	0	B	1	1	0	651548	0	0	0	0	0	686798	686845	688174	688637	688859	689847	0	690087	0	0	0	0	0	0
2	Exec_Auto	0	17868881	5	1	0	2	1	0	B	1	0	0	651548	0	0	0	0	0	696087	696144	697635	698064	698371	699820	0	700060	0	0	0	0	0	0
2	Exec_Auto	0	17868881	6	1	0	1	2	0	B	1	1	0	651548	0	0	0	0	0	706062	706108	706808	707225	707576	708246	0	708487	0	0	0	0	0	0
2	Exec_Auto	0	17868881	7	0	1	0	3	1	A	1	1	0	651548	0	0	0	0	0	714487	714562	715694	716143	716417	717868	0	718108	0	0	0	0	0	0
2	Exec_Auto	0	17868881	8	0	1	0	1	1	A	1	1	0	651548	0	0	0	0	0	724108	724145	724724	725114	725424	726387	0	726629	0	0	0	0	0	0
2	Exec_Auto	0	17868881	9	1	0	3	2	0	B	1	1	0	651548	0	0	0	0	0	732630	732720	733844	734231	734503	735252	0	735494	0	0	0	0	0	0
2	Exec_Auto	1	17868881	10	1	0	1	2	0	B	1	1	0	651548	0	0	0	0	0	741495	741540	742062	742568	742907	744000	0	744240	0	0	0	0	0	0
2	Exec_Auto	1	17868881	11	0	1	3	2	1	B	0	0	0	651548	0	0	0	0	0	750241	750282	751303	751774	752157	0	753369	753610	0	0	0	0	0	0
2	Exec_Auto	1	17868881	12	0	1	2	1	1	A	1	1	0	651548	0	0	0	0	0	759610	759643	760249	760801	761124	762180	0	762420	0	0	0	0	0	0
2	Exec_Auto	1	17868881	13	0	1	0	1	1	A	1	0	252	651548	0	0	0	0	0	768421	768458	769465	769908	770201	0	0	773411	0	0	770211	0	0	0
2	Exec_Auto	1	17868881	13	0	1	0	1	1	A	1	1	0	651548	0	0	0	0	0	779411	779458	780465	780902	781325	781938	0	782178	0	0	0	0	0	0
2	Exec_Auto	1	17868881	14	1	0	0	3	0	B	1	1	0	651548	0	0	0	0	0	788179	788252	789581	790063	790404	791392	0	791632	0	0	0	0	0	0
2	Exec_Auto	1	17868881	15	0	1	2	0	1	A	1	0	0	651548	0	0	0	0	0	797633	797690	799181	799632	799926	801375	0	801615	0	0	0	0	0	0
2	Exec_Auto	1	17868881	16	0	1	0	3	1	A	1	1	0	651548	0	0	0	0	0	807616	807703	808403	808919	809176	809846	0	810086	0	0	0	0	0	0
2	Exec_Auto	1	17868881	17	0	1	3	2	1	A	1	0	0	651548	0	0	0	0	0	816086	816140	817272	817810	818198	819649	0	819890	0	0	0	0	0	0
2	Exec_Auto	1	17868881	18	1	0	0	1	0	B	1	1	0	651548	0	0	0	0	0	825891	825975	826554	826970	827292	828255	0	828496	0	0	0	0	0	0
2	Exec_Auto	1	17868881	19	1	0	2	1	0	B	1	1	0	651548	0	0	0	0	0	834497	834517	835641	836119	836408	837157	0	837398	0	0	0	0	0	0
2	Exec_Auto	0	17868881	0	1	0	2	3	0	B	1	0	252	843399	0	0	0	0	0	843408	843489	844543	844903	845263	0	0	848470	0	0	845270	0	0	0
2	Exec_Auto	0	17868881	0	1	0	2	3	0	B	1	1	0	843399	0	0	0	0	0	854471	854489	855543	855973	856271	857177	0	857417	0	0	0	0	0	0
2	Exec_Auto	0	17868881	1	1	0	3	2	0	B	1	0	0	843399	0	0	0	0	0	863418	863451	864643	865087	865359	866313	0	866553	0	0	0	0	0	0
2	Exec_Auto	0	17868881	2	0	1	2	3	1	A	1	0	0	843399	0	0	0	0	0	872554	872609	873347	873831	874083	875248	0	875490	0	0	0	0	0	0
2	Exec_Auto	0	17868881	3	1	0	0	1	0	B	1	1	0	843399	0	0	0	0	0	881491	881554	882735	883175	883485	884527	0	884768	0	0	0	0	0	0
2	Exec_Auto	0	17868881	4	0	1	3	1	1	A	1	1	0	843399	0	0	0	0	0	890768	890818	892061	892422	892865	893789	0	894029	0	0	0	0	0	0
2	Exec_Auto	0	17868881	5	0	1	2	1	1	A	1	1	0	843399	0	0	0	0	0	900029	900099	900935	901334	901556	902353	0	902595	0	0	0	0	0	0
2	Exec_Auto	0	17868881	6	1	0	3	2	0	B	1	1	0	843399	0	0	0	0	0	908596	908656	909454	909889	910139	910907	0	911148	0	0	0	0	0	0
2	Exec_Auto	0	17868881	7	0	1	1	0	1	A	1	1	0	843399	0	0	0	0	0	917149	917195	918432	918919	919251	919805	0	920046	0	0	0	0	0	0
2	Exec_Auto	0	17868881	8	1	0	2	0	0	B	1	1	0	843399	0	0	0	0	0	926046	926116	927119	927574	927875	928491	0	928732	0	0	0	0	0	0
2	Exec_Auto	0	17868881	9	1	0	1	2	0	B	1	1	0	843399	0	0	0	0	0	934733	934789	936276	936679	936965	937686	0	937926	0	0	0	0	0	0
2	Exec_Auto	1	17868881	10	0	1	2	0	1	B	0	0	0	843399	0	0	0	0	0	943927	943992	945046	945511	945921	0	946827	947067	0	0	0	0	0	0
2	Exec_Auto	1	17868881	11	1	0	2	3	0	B	1	0	0	843399	0	0	0	0	0	953067	953108	954300	954793	955136	956090	0	956331	0	0	0	0	0	0
2	Exec_Auto	1	17868881	12	1	0	3	1	0	B	1	1	0	843399	0	0	0	0	0	962332	962357	963095	963675	964064	965229	0	965469	0	0	0	0	0	0
2	Exec_Auto	1	17868881	13	1	0	1	3	0	B	1	0	0	843399	0	0	0	0	0	971469	971510	972691	973258	973611	974653	0	974893	0	0	0	0	0	0
2	Exec_Auto	1	17868881	14	0	1	1	2	1	A	1	0	0	843399	0	0	0	0	0	980893	980967	982210	982648	983002	983926	0	984167	0	0	0	0	0	0
2	Exec_Auto	1	17868881	15	1	0	0	1	0	B	1	0	0	843399	0	0	0	0	0	990167	990250	991086	991528	991833	992630	0	992870	0	0	0	0	0	0
2	Exec_Auto	1	17868881	16	1	0	1	3	0	B	1	1	0	843399	0	0	0	0	0	998870	998910	999708	1000225	1000756	1001524	0	1001766	0	0	0	0	0	0
2	Exec_Auto	1	17868881	17	1	0	3	1	0	B	1	1	0	843399	0	0	0	0	0	1007766	1007813	1009050	1009515	1009849	1010403	0	1010644	0	0	0	0	0	0
2	Exec_Auto	1	17868881	18	1	0	2	3	0	B	1	1	0	843399	0	0	0	0	0	1016644	1016677	1017680	1018113	1018624	1019240	0	1019480	0	0	0	0	0	0
2	Exec_Auto	1	17868881	19	0	1	1	2	1	A	1	1	0	843399	0	0	0	0	0	1025481	1025543	1027030	1027530	1027873	1028594	0	1028834	0	0	0	0	0	0
2	Exec_Auto	0	17868881	0	0	1	3	1	1	A	1	0	0	1034835	0	0	0	0	0	1034866	1034961	1035684	1036046	1036485	1037802	0	1038042	0	0	0	0	0	0
2	Exec_Auto	0	17868881	1	1	0	1	2	0	B	1	1	0	1034835	0	0	0	0	0	1044042	1044094	1045111	1045572	1045801	1046668	0	1046908	0	0	0	0	0	0
2	Exec_Auto	0	17868881	2	0	1	2	1	1	A	1	0	0	1034835	0	0	0	0	0	1052908	1052949	1054435	1054867	1055077	1056081	0	1056321	0	0	0	0	0	0
2	Exec_Auto	0	17868881	3	1	0	1	3	0	B	1	1	0	1034835	0	0	0	0	0	1062322	1062395	1063155	1063652	1063907	1065132	0	1065372	0	0	0	0	0	0
2	Exec_Auto	0	17868881	4	1	0	0	1	0	B	1	0	0	1034835	0	0	0	0	0	1071372	1071428	1072420	1072847	1073184	1074182	0	1074422	0	0	0	0	0	0
2	Exec_Auto	0	17868881	5	0	1	2	3	1	A	1	1	0	1034835	0	0	0	0	0	1080423	1080484	1081383	1081772	1082105	1082833	0	1083074	0	0	0	0	0	0
2	Exec_Auto	0	17868881	6	0	1	0	3	1	A	1	0	0	1034835	0	0	0	0	0	1089074	1089166	1089881	1090378	1090634	1092060	0	1092301	0	0	0	0	0	0
2	Exec_Auto	0	17868881	7	1	0	3	0	0	B	1	1	0	1034835	0	0	0	0	0	1098301	1098370	1099049	1099495	1099777	1101098	0	1101338	0	0	0	0	0	0
2	Exec_Auto	0	17868881	8	1	0	0	3	0	B	1	1	0	1034835	0	0	0	0	0	1107338	1107397	1108762	1109244	1109604	1110221	0	1110462	0	0	0	0	0	0
2	Exec_Auto	0	17868881	9	0	1	2	1	1	A	1	1	0	1034835	0	0	0	0	0	1116463	1116514	1117297	1117716	1118015	1118751	0	1118991	0	0	0	0	0	0
2	Exec_Auto	1	17868881	10	1	0	2	0	0	B	1	1	0	1034835	0	0	0	0	0	1124993	1125064	1125787	1126279	1126646	1127963	0	1128204	0	0	0	0	0	0
2	Exec_Auto	1	17868881	11	0	1	3	1	1	A	1	1	0	1034835	0	0	0	0	0	1134204	1134280	1135297	1135885	1136201	1137068	0	1137308	0	0	0	0	0	0
2	Exec_Auto	1	17868881	12	1	0	0	3	0	B	1	1	0	1034835	0	0	0	0	0	1143308	1143353	1144839	1145321	1145654	1146658	0	1146898	0	0	0	0	0	0
2	Exec_Auto	1	17868881	13	1	0	3	2	0	B	1	0	0	1034835	0	0	0	0	0	1152899	1152937	1153698	1154150	1154410	1155635	0	1155875	0	0	0	0	0	0
2	Exec_Auto	1	17868881	14	1	0	3	1	0	B	1	1	0	1034835	0	0	0	0	0	1161875	1161947	1162939	1163401	1163749	1164747	0	1164988	0	0	0	0	0	0
2	Exec_Auto	1	17868881	15	1	0	3	1	0	B	1	1	0	1034835	0	0	0	0	0	1170988	1171024	1171923	1172324	1172686	1173414	0	1173654	0	0	0	0	0	0
2	Exec_Auto	1	17868881	16	0	1	2	1	1	A	1	1	0	1034835	0	0	0	0	0	1179654	1179700	1180415	1180880	1181165	1182591	0	1182832	0	0	0	0	0	0
2	Exec_Auto	1	17868881	17	0	1	3	1	1	A	1	1	0	1034835	0	0	0	0	0	1188833	1188860	1189539	1190041	1190410	1191731	0	1191971	0	0	0	0	0	0
2	Exec_Auto	1	17868881	18	1	0	3	0	0	B	1	0	0	1034835	0	0	0	0	0	1197971	1198048	1199413	1199879	1200197	1200814	0	1201055	0	0	0	0	0	0
2	Exec_Auto	1	17868881	19	0	1	1	3	1	A	1	0	0	1034835	0	0	0	0	0	1207055	1207116	1207899	1208431	1208775	1209511	0	1209752	0	0	0	0	0	0
2	Exec_Auto	0	17868881	0	1	0	3	0	0	B	1	1	0	1215753	0	0	0	0	0	1215820	1215890	1216459	1216857	1217135	1217943	0	1218184	0	0	0	0	0	0
2	Exec_Auto	0	17868881	1	0	1	1	3	1	A	1	0	0	1215753	0	0	0	0	0	1224184	1224235	1225717	1226185	1226503	1227751	0	1227992	0	0	0	0	0	0
2	Exec_Auto	0	17868881	2	0	1	2	1	1	A	1	1	0	1215753	0	0	0	0	0	1233993	1234024	1235421	1235800	1236058	1236681	0	1236921	0	0	0	0	0	0
2	Exec_Auto	0	17868881	3	0	1	3	2	1	A	1	0	0	1215753	0	0	0	0	0	1242921	1242996	1244297	1244781	1245123	1246279	0	1246519	0	0	0	0	0	0
2	Exec_Auto	0	17868881	4	1	0	0	2	0	B	1	1	0	1215753	0	0	0	0	0	1252519	1252569	1253314	1253808	1254009	1254682	0	1254923	0	0	0	0	0	0
2	Exec_Auto	0	17868881	5	0	1	1	2	1	A	1	1	0	1215753	0	0	0	0	0	1260924	1260989	1261515	1261983	1262257	1263462	0	1263703	0	0	0	0	0	0
2	Exec_Auto	0	17868881	6	1	0	0	1	0	B	1	1	0	1215753	0	0	0	0	0	1269703	1269734	1270832	1271269	1271573	1272918	0	1273158	0	0	0	0	0	0
2	Exec_Auto	0	17868881	7	1	0	2	3	0	B	1	1	0	1215753	0	0	0	0	0	1279158	1279235	1279750	1280198	1280583	1281519	0	1281760	0	0	0	0	0	0
2	Exec_Auto	0	17868881	8	1	0	0	2	0	B	1	1	0	1215753	0	0	0	0	0	1287761	1287854	1288889	1289302	1289548	1290974	0	1291215	0	0	0	0	0	0
2	Exec_Auto	0	17868881	9	0	1	1	0	1	A	1	1	0	1215753	0	0	0	0	0	1297217	1297256	1297833	1298277	1298624	1300035	0	1300275	0	0	0	0	0	0
2	Exec_Auto	1	17868881	10	1	0	1	0	0	B	1	1	0	1215753	0	0	0	0	0	1306276	1306313	1306882	1307335	1307682	1308490	0	1308731	0	0	0	0	0	0
2	Exec_Auto	1	17868881	11	1	0	3	0	0	B	1	1	0	1215753	0	0	0	0	0	1314731	1314785	1316267	1316773	1317066	1318314	0	1318554	0	0	0	0	0	0
2	Exec_Auto	1	17868881	12	0	1	3	0	1	A	1	1	0	1215753	0	0	0	0	0	1324554	1324608	1326005	1326621	1326983	1327606	0	1327847	0	0	0	0	0	0
2	Exec_Auto	1	17868881	13	0	1	1	0	1	A	1	1	0	1215753	0	0	0	0	0	1333847	1333896	1335197	1335690	1336009	1337165	0	1337405	0	0	0	0	0	0
2	Exec_Auto	1	17868881	14	0	1	2	0	1	A	1	0	0	1215753	0	0	0	0	0	1343406	1343505	1344250	1344662	1344941	1345614	0	1345854	0	0	0	0	0	0
2	Exec_Auto	1	17868881	15	0	1	3	1	1	A	1	1	0	1215753	0	0	0	0	0	1351854	1351903	1352429	1352913	1353241	1354446	0	1354686	0	0	0	0	0	0
2	Exec_Auto	1	17868881	16	0	1	2	3	1	A	1	1	0	1215753	0	0	0	0	0	1360687	1360761	1361859	1362251	1362519	1363864	0	1364105	0	0	0	0	0	0
2	Exec_Auto	1	17868881	17	1	0	1	3	0	B	1	0	0	1215753	0	0	0	0	0	1370105	1370173	1370688	1371180	1371482	1372418	0	1372658	0	0	0	0	0	0
2	Exec_Auto	1	17868881	18	0	1	2	0	1	A	1	1	0	1215753	0	0	0	0	0	1378658	1378754	1379789	1380297	1380482	1381908	0	1382148	0	0	0	0	0	0
2	Exec_Auto	1	17868881	19	1	0	2	3	0	B	1	1	0	1215753	0	0	0	0	0	1388149	1388228	1388805	1389279	1389622	1391033	0	1391274	0	0	0	0	0	0
2	Exec_Auto	0	17868881	0	0	1	3	2	1	A	1	0	0	1397275	0	0	0	0	0	1397306	1397401	1398238	1398660	1399011	1399799	0	1400040	0	0	0	0	0	0
2	Exec_Auto	0	17868881	1	0	1	0	2	1	A	1	1	0	1397275	0	0	0	0	0	1406041	1406106	1407331	1407776	1408086	1409551	0	1409793	0	0	0	0	0	0
2	Exec_Auto	0	17868881	2	1	0	1	0	0	B	1	1	0	1397275	0	0	0	0	0	1415793	1415831	1416604	1417078	1417377	1418783	0	1419023	0	0	0	0	0	0
2	Exec_Auto	0	17868881	3	0	1	1	3	1	A	1	0	0	1397275	0	0	0	0	0	1425025	1425069	1425991	1426416	1426760	1427816	0	1428056	0	0	0	0	0	0
2	Exec_Auto	0	17868881	4	1	0	1	2	0	B	1	1	0	1397275	0	0	0	0	0	1434057	1434150	1435631	1436029	1436291	1437640	0	1437880	0	0	0	0	0	0
2	Exec_Auto	0	17868881	5	0	1	0	1	1	A	1	1	0	1397275	0	0	0	0	0	1443881	1443901	1445341	1445814	1446081	1447411	0	1447651	0	0	0	0	0	0
2	Exec_Auto	0	17868881	6	1	0	0	3	0	B	1	1	0	1397275	0	0	0	0	0	1453651	1453704	1455086	1455465	1455832	1456432	0	1456673	0	0	0	0	0	0
2	Exec_Auto	0	17868881	7	0	1	1	2	1	A	1	1	0	1397275	0	0	0	0	0	1462673	1462717	1463436	1463837	1464154	1464990	0	1465230	0	0	0	0	0	0
2	Exec_Auto	0	17868881	8	0	1	2	3	1	A	1	1	0	1397275	0	0	0	0	0	1471232	1471254	1472707	1473121	1473414	1474593	0	1474833	0	0	0	0	0	0
2	Exec_Auto	0	17868881	9	1	0	0	1	0	B	1	1	0	1397275	0	0	0	0	0	1480834	1480918	1481874	1482273	1482601	1484050	0	1484290	0	0	0	0	0	0
2	Exec_Auto	1	17868881	10	1	0	3	0	0	B	1	1	0	1397275	0	0	0	0	0	1490291	1490385	1491222	1491799	1492107	1492895	0	1493136	0	0	0	0	0	0
2	Exec_Auto	1	17868881	11	1	0	2	1	0	B	1	1	0	1397275	0	0	0	0	0	1499136	1499178	1500403	1500826	1501260	1502725	0	1502966	0	0	0	0	0	0
2	Exec_Auto	1	17868881	12	0	1	3	2	1	A	1	1	0	1397275	0	0	0	0	0	1508966	1508997	1509770	1510220	1510552	1511958	0	1512199	0	0	0	0	0	0
2	Exec_Auto	1	17868881	13	1	0	0	2	0	B	1	1	0	1397275	0	0	0	0	0	1518199	1518259	1519181	1519611	1519910	1520966	0	1521209	0	0	0	0	0	0
2	Exec_Auto	1	17868881	14	0	1	0	2	1	A	1	1	0	1397275	0	0	0	0	0	1527209	1527268	1528749	1529272	1529502	1530851	0	1531091	0	0	0	0	0	0
2	Exec_Auto	1	17868881	15	1	0	1	2	0	B	1	1	0	1397275	0	0	0	0	0	1537092	1537161	1538601	1539077	1539374	1540704	0	1540944	0	0	0	0	0	0
2	Exec_Auto	1	17868881	16	1	0	1	2	0	B	1	1	0	1397275	0	0	0	0	0	1546946	1546987	1548369	1548834	1549089	1549689	0	1549930	0	0	0	0	0	0
2	Exec_Auto	1	17868881	17	1	0	3	2	0	B	1	1	0	1397275	0	0	0	0	0	1555930	1556013	1556732	1557219	1557437	1558273	0	1558513	0	0	0	0	0	0
2	Exec_Auto	1	17868881	18	1	0	2	0	0	B	1	1	0	1397275	0	0	0	0	0	1564514	1564568	1566021	1566513	1566858	1568037	0	1568277	0	0	0	0	0	0
2	Exec_Auto	1	17868881	19	1	0	0	1	0	B	1	1	0	1397275	0	0	0	0	0	1574278	1574339	1575295	1575762	1576086	1577535	0	1577775	0	0	0	0	0	0
