# Supplementary material for: A Computational Model of Dual Competition between the Basal Ganglia and the Cortex
Source: eNeuro. 2019 Jan 4;5(6):ENEURO.0339-17.2018. doi: 10.1523/ENEURO.0339-17.2018 (PMC6325557; doi:10.1523/ENEURO.0339-17.2018)
Supplement: Supplementary 1 — Supplementary Model Codes. Download Supplementary 1, ZIP file [file sup_enu-eN-TNC-0339-17-s02.zip › one-critic-two-actors-1.2/experiments/data/experimental/D1-muscimol-D2-saline/Zora/20150728_153107ZIB.txt]

Task	Typ of Try	FT/ST	Begin launch	Num Try	Num CibleA	Num CibleB	Pos CibleA	Pos CibleB	%RecA_>_B	Target Choice	Good Choice	Reward	Num error	E0	E10	E20	E30	E100	E40	E15	E25	E35	E45	E55	E105	E115	E200	E250	E251	E252	E253	E254	E255
2	Exec_Auto	0	22233138	0	1	0	1	3	0		0	0	255	17305	0	0	0	0	0	17312	17411	0	0	0	0	0	19739	0	0	0	0	0	18239
2	Exec_Auto	0	22233138	0	1	0	1	3	0	B	1	1	0	17305	0	0	0	0	0	25739	25946	26989	27433	27682	28686	0	28927	0	0	0	0	0	0
2	Exec_Auto	0	22233138	1	1	0	0	2	0	B	1	1	0	17305	0	0	0	0	0	34927	35000	36430	36898	37059	37594	0	37834	0	0	0	0	0	0
2	Exec_Auto	0	22233138	2	0	1	3	0	1	A	1	1	0	17305	0	0	0	0	0	43835	43899	45179	45585	45789	46858	0	47099	0	0	0	0	0	0
2	Exec_Auto	0	22233138	3	0	1	1	3	1	A	1	0	0	17305	0	0	0	0	0	53099	53158	54147	54558	54754	55370	0	55610	0	0	0	0	0	0
2	Exec_Auto	0	22233138	4	0	1	0	2	1	A	1	1	0	17305	0	0	0	0	0	61610	61660	62270	62708	62963	63553	0	63793	0	0	0	0	0	0
2	Exec_Auto	0	22233138	5	0	1	2	0	1	A	1	0	0	17305	0	0	0	0	0	69793	69816	71122	71502	71736	72635	0	72875	0	0	0	0	0	0
2	Exec_Auto	0	22233138	6	1	0	2	1	0	B	1	1	0	17305	0	0	0	0	0	78876	78930	79630	80020	80258	81235	0	81476	0	0	0	0	0	0
2	Exec_Auto	0	22233138	7	1	0	2	3	0	B	1	1	0	17305	0	0	0	0	0	87477	87545	89030	89457	89649	90928	0	91169	0	0	0	0	0	0
2	Exec_Auto	0	22233138	8	0	1	2	0	1	A	1	1	0	17305	0	0	0	0	0	97170	97191	98491	98935	99116	99684	0	99925	0	0	0	0	0	0
2	Exec_Auto	0	22233138	9	0	1	0	3	1	A	1	0	0	17305	0	0	0	0	0	105926	105973	107338	107775	108030	109125	0	109366	0	0	0	0	0	0
2	Exec_Auto	1	22233138	10	0	1	2	0	0	B	1	0	0	17305	0	0	0	0	0	115367	115438	116481	116926	117213	118217	0	118458	0	0	0	0	0	0
2	Exec_Auto	1	22233138	11	1	0	3	2	0	B	1	1	0	17305	0	0	0	0	0	124459	124484	125914	126300	126554	127089	0	127329	0	0	0	0	0	0
2	Exec_Auto	1	22233138	12	1	0	2	0	0	B	1	1	0	17305	0	0	0	0	0	133330	133354	134634	135042	135340	136409	0	136650	0	0	0	0	0	0
2	Exec_Auto	1	22233138	13	0	1	3	0	0	B	1	1	0	17305	0	0	0	0	0	142651	142745	143734	144150	144405	145021	0	145261	0	0	0	0	0	0
2	Exec_Auto	1	22233138	14	0	1	3	0	0	A	0	1	0	17305	0	0	0	0	0	151262	151313	151923	152433	152799	0	153389	153629	0	0	0	0	0	0
2	Exec_Auto	1	22233138	15	0	1	2	1	0	B	1	1	0	17305	0	0	0	0	0	159630	159705	161011	161416	161692	162591	0	162831	0	0	0	0	0	0
2	Exec_Auto	1	22233138	16	1	0	1	3	0	A	0	0	0	17305	0	0	0	0	0	168831	168881	169581	169989	170203	0	171180	171420	0	0	0	0	0	0
2	Exec_Auto	1	22233138	17	0	1	3	2	0	B	1	0	0	17305	0	0	0	0	0	177420	177480	178965	179416	179639	180918	0	181159	0	0	0	0	0	0
2	Exec_Auto	1	22233138	18	1	0	3	0	0	A	0	0	0	17305	0	0	0	0	0	187160	187229	188529	188980	189255	0	189823	190063	0	0	0	0	0	0
2	Exec_Auto	1	22233138	19	0	1	0	2	0	B	1	1	0	17305	0	0	0	0	0	196064	196096	197461	197899	198073	199168	0	199409	0	0	0	0	0	0
2	Exec_Auto	0	22233138	0	1	0	2	3	0	B	1	1	0	218576	0	0	0	0	0	218582	218654	219400	219812	220058	221113	0	221354	0	0	0	0	0	0
2	Exec_Auto	0	22233138	1	0	1	1	3	1	A	1	1	0	218576	0	0	0	0	0	227355	227420	228071	228453	228732	230221	0	230462	0	0	0	0	0	0
2	Exec_Auto	0	22233138	2	1	0	2	3	0	B	1	1	0	218576	0	0	0	0	0	236463	236535	238034	238427	238668	240144	0	240385	0	0	0	0	0	0
2	Exec_Auto	0	22233138	3	1	0	0	1	0	B	1	0	0	218576	0	0	0	0	0	246386	246468	247863	248232	248498	249960	0	250201	0	0	0	0	0	0
2	Exec_Auto	0	22233138	4	1	0	3	1	0	B	1	1	0	218576	0	0	0	0	0	256201	256276	257453	257847	258075	258744	0	258985	0	0	0	0	0	0
2	Exec_Auto	0	22233138	5	0	1	2	3	1	A	1	1	0	218576	0	0	0	0	0	264986	265050	266138	266545	266701	267219	0	267459	0	0	0	0	0	0
2	Exec_Auto	0	22233138	6	0	1	1	3	1	A	1	1	0	218576	0	0	0	0	0	273460	273491	274557	274961	275231	276290	0	276531	0	0	0	0	0	0
2	Exec_Auto	0	22233138	7	1	0	0	3	0	B	1	0	0	218576	0	0	0	0	0	282532	282630	284113	284488	284743	285429	0	285669	0	0	0	0	0	0
2	Exec_Auto	0	22233138	8	0	1	1	3	1	A	1	1	0	218576	0	0	0	0	0	291670	291715	292894	293271	293525	294229	0	294469	0	0	0	0	0	0
2	Exec_Auto	0	22233138	9	0	1	2	1	1	A	1	1	0	218576	0	0	0	0	0	300470	300538	301604	301970	302175	302851	0	303092	0	0	0	0	0	0
2	Exec_Auto	1	22233138	10	1	0	3	1	0	A	0	1	0	218576	0	0	0	0	0	309092	309148	309894	310343	310593	0	311648	311891	0	0	0	0	0	0
2	Exec_Auto	1	22233138	11	0	1	3	2	1	B	0	0	0	218576	0	0	0	0	0	317891	317915	318566	319042	319177	0	320666	320906	0	0	0	0	0	0
2	Exec_Auto	1	22233138	12	1	0	1	3	0	A	0	1	0	218576	0	0	0	0	0	326906	326959	328458	328840	329138	0	330614	330854	0	0	0	0	0	0
2	Exec_Auto	1	22233138	13	0	1	3	1	1	B	0	0	0	218576	0	0	0	0	0	336855	336915	338310	338680	339008	0	340470	340711	0	0	0	0	0	0
2	Exec_Auto	1	22233138	14	1	0	1	3	0	B	1	0	0	218576	0	0	0	0	0	346711	346755	347932	348285	348584	349253	0	349493	0	0	0	0	0	0
2	Exec_Auto	1	22233138	15	1	0	2	0	0	B	1	1	0	218576	0	0	0	0	0	355494	355552	356640	357034	357297	357815	0	358055	0	0	0	0	0	0
2	Exec_Auto	1	22233138	16	0	1	2	1	1	A	1	1	0	218576	0	0	0	0	0	364055	364076	365142	365453	365672	366731	0	366972	0	0	0	0	0	0
2	Exec_Auto	1	22233138	17	1	0	3	2	0	B	1	1	0	218576	0	0	0	0	0	372972	373044	374527	374936	375120	375806	0	376046	0	0	0	0	0	0
2	Exec_Auto	1	22233138	18	1	0	1	0	0	B	1	0	0	218576	0	0	0	0	0	382046	382095	383274	383634	383984	384688	0	384929	0	0	0	0	0	0
2	Exec_Auto	1	22233138	19	0	1	1	3	1	A	1	0	0	218576	0	0	0	0	0	390930	390961	392027	392462	392704	393380	0	393620	0	0	0	0	0	0
2	Exec_Auto	0	22233138	0	1	0	2	0	0	B	1	1	0	399622	0	0	0	0	0	399640	399701	400459	400834	401066	402501	0	402741	0	0	0	0	0	0
2	Exec_Auto	0	22233138	1	1	0	2	1	0	B	1	1	0	399622	0	0	0	0	0	408741	408795	409802	410177	410438	411779	0	412019	0	0	0	0	0	0
2	Exec_Auto	0	22233138	2	0	1	3	2	1	A	1	1	0	399622	0	0	0	0	0	418020	418072	419508	419891	420125	421335	0	421575	0	0	0	0	0	0
2	Exec_Auto	0	22233138	3	0	1	1	2	1	A	1	1	0	399622	0	0	0	0	0	427576	430840	431879	432417	432616	433816	0	434057	0	0	0	0	0	0
2	Exec_Auto	0	22233138	4	0	1	0	3	1	A	1	1	0	399622	0	0	0	0	0	440058	440093	440867	441256	441539	442211	0	442452	0	0	0	0	0	0
2	Exec_Auto	0	22233138	5	0	1	1	2	1	A	1	1	0	399622	0	0	0	0	0	448452	448528	449538	449907	450205	451197	0	451438	0	0	0	0	0	0
2	Exec_Auto	0	22233138	6	1	0	1	2	0	B	1	1	0	399622	0	0	0	0	0	457439	457489	458247	458657	458801	460095	0	460336	0	0	0	0	0	0
2	Exec_Auto	0	22233138	7	1	0	3	0	0	B	1	1	0	399622	0	0	0	0	0	466336	466404	467504	467852	468135	469101	0	469341	0	0	0	0	0	0
2	Exec_Auto	0	22233138	8	0	1	1	0	1	A	1	1	0	399622	0	0	0	0	0	475342	475368	476267	476694	476912	477496	0	477737	0	0	0	0	0	0
2	Exec_Auto	0	22233138	9	1	0	3	1	0	B	1	1	0	399622	0	0	0	0	0	483738	483786	485113	485522	485795	486514	0	486755	0	0	0	0	0	0
2	Exec_Auto	1	22233138	10	1	0	0	2	0	A	0	1	0	399622	0	0	0	0	0	492756	492809	493567	493983	494251	0	495686	495926	0	0	0	0	0	0
2	Exec_Auto	1	22233138	11	0	1	3	0	1	B	0	0	0	399622	0	0	0	0	0	501927	502007	503014	503421	503675	0	505016	505256	0	0	0	0	0	0
2	Exec_Auto	1	22233138	12	1	0	1	2	0	A	0	1	0	399622	0	0	0	0	0	511256	511312	512748	513128	513410	0	514620	514861	0	0	0	0	0	0
2	Exec_Auto	1	22233138	13	1	0	1	2	0	A	0	0	0	399622	0	0	0	0	0	520861	520883	521922	522331	522580	0	523780	524021	0	0	0	0	0	0
2	Exec_Auto	1	22233138	14	1	0	0	1	0	B	1	1	0	399622	0	0	0	0	0	530021	530067	530841	531206	531434	532106	0	532346	0	0	0	0	0	0
2	Exec_Auto	1	22233138	15	1	0	0	3	0	A	0	0	0	399622	0	0	0	0	0	538347	538394	539404	539810	540064	0	541056	541297	0	0	0	0	0	0
2	Exec_Auto	1	22233138	16	1	0	1	3	0	A	0	0	0	399622	0	0	0	0	0	547297	548998	549756	550164	550383	0	551677	551919	0	0	0	0	0	0
2	Exec_Auto	1	22233138	17	0	1	2	0	1	B	0	1	0	399622	0	0	0	0	0	557919	557967	559067	559457	559786	0	560752	560992	0	0	0	0	0	0
2	Exec_Auto	1	22233138	18	0	1	2	3	1		0	0	255	399622	0	0	0	0	0	566992	567036	0	0	0	0	0	569206	0	0	0	0	0	567706
2	Exec_Auto	1	22233138	18	0	1	2	3	1	A	1	0	252	399622	0	0	0	0	0	575207	575278	576177	576535	576687	0	0	579897	0	0	576697	0	0	0
2	Exec_Auto	1	22233138	18	0	1	2	3	1	A	1	1	0	399622	0	0	0	0	0	585897	585979	586878	587015	587560	588144	0	588384	0	0	0	0	0	0
2	Exec_Auto	1	22233138	19	0	1	3	2	1		1	0	255	399622	0	0	0	0	0	594384	595457	0	0	0	0	0	597000	0	0	0	0	0	595500
2	Exec_Auto	1	22233138	19	0	1	3	2	1	B	0	1	0	399622	0	0	0	0	0	603000	603043	604370	604741	604976	0	605695	605936	0	0	0	0	0	0
2	Exec_Auto	0	22233138	0	1	0	2	1	0		0	0	255	611937	0	0	0	0	0	611943	612172	0	0	0	0	0	613721	0	0	0	0	0	612221
2	Exec_Auto	0	22233138	0	1	0	2	1	0	B	1	1	0	611937	0	0	0	0	0	619722	619768	620285	620650	620906	622153	0	622393	0	0	0	0	0	0
2	Exec_Auto	0	22233138	1	0	1	0	3	1	A	1	1	0	611937	0	0	0	0	0	628393	628437	629614	630034	630305	630825	0	631065	0	0	0	0	0	0
2	Exec_Auto	0	22233138	2	0	1	0	2	1	A	1	1	0	611937	0	0	0	0	0	637065	637108	638011	638407	638651	639247	0	639487	0	0	0	0	0	0
2	Exec_Auto	0	22233138	3	0	1	1	3	1	A	1	1	0	611937	0	0	0	0	0	645488	645531	646434	646928	647138	647990	0	648231	0	0	0	0	0	0
2	Exec_Auto	0	22233138	4	0	1	3	2	1	A	1	0	0	611937	0	0	0	0	0	654231	658042	658637	659030	659380	660084	0	660324	0	0	0	0	0	0
2	Exec_Auto	0	22233138	5	1	0	2	1	0		1	0	255	611937	0	0	0	0	0	666324	666506	0	0	0	0	0	668207	0	0	0	0	0	666707
2	Exec_Auto	0	22233138	5	1	0	2	1	0	B	1	1	0	611937	0	0	0	0	0	674208	674256	675245	675651	675977	677167	0	677408	0	0	0	0	0	0
2	Exec_Auto	0	22233138	6	0	1	3	1	1	A	1	1	0	611937	0	0	0	0	0	683409	683482	684827	685221	685463	686743	0	686983	0	0	0	0	0	0
2	Exec_Auto	0	22233138	7	1	0	0	2	0	B	1	1	0	611937	0	0	0	0	0	692983	693040	694389	694791	695018	696420	0	696661	0	0	0	0	0	0
2	Exec_Auto	0	22233138	8	0	1	2	3	1	A	1	1	0	611937	0	0	0	0	0	702661	702751	703448	703855	704080	705327	0	705568	0	0	0	0	0	0
2	Exec_Auto	0	22233138	9	0	1	3	1	1	A	1	1	0	611937	0	0	0	0	0	711569	711604	712724	713137	713411	714510	0	714751	0	0	0	0	0	0
2	Exec_Auto	1	22233138	10	0	1	3	1	1		1	0	255	611937	0	0	0	0	0	720751	720779	0	0	0	0	0	722778	0	0	0	0	0	721278
2	Exec_Auto	1	22233138	10	0	1	3	1	1	B	0	0	0	611937	0	0	0	0	0	728778	728877	729394	729828	730149	0	731396	731638	0	0	0	0	0	0
2	Exec_Auto	1	22233138	11	1	0	0	2	0	A	0	0	0	611937	0	0	0	0	0	737639	738368	739545	739989	740299	0	740819	741059	0	0	0	0	0	0
2	Exec_Auto	1	22233138	12	1	0	2	3	0	B	1	0	0	611937	0	0	0	0	0	747059	747129	748032	748514	748688	749283	0	749523	0	0	0	0	0	0
2	Exec_Auto	1	22233138	13	1	0	1	2	0		1	0	255	611937	0	0	0	0	0	755524	755605	0	0	0	0	0	757526	0	0	0	0	0	756026
2	Exec_Auto	1	22233138	13	1	0	1	2	0	B	1	1	0	611937	0	0	0	0	0	763527	763574	764477	764948	765193	766045	0	766287	0	0	0	0	0	0
2	Exec_Auto	1	22233138	14	1	0	1	3	0	A	0	1	0	611937	0	0	0	0	0	772287	772308	772903	773368	773598	0	774302	774544	0	0	0	0	0	0
2	Exec_Auto	1	22233138	15	1	0	1	0	0	B	1	1	0	611937	0	0	0	0	0	780544	780625	781614	782013	782234	783424	0	783665	0	0	0	0	0	0
2	Exec_Auto	1	22233138	16	0	1	2	3	1	B	0	0	0	611937	0	0	0	0	0	789665	789731	791076	791452	791659	0	792939	793179	0	0	0	0	0	0
2	Exec_Auto	1	22233138	17	1	0	2	0	0		0	0	255	611937	0	0	0	0	0	799179	799253	0	0	0	0	0	800898	0	0	0	0	0	799398
2	Exec_Auto	1	22233138	17	1	0	2	0	0	B	1	0	0	611937	0	0	0	0	0	806899	806932	808281	808772	809059	810461	0	810701	0	0	0	0	0	0
2	Exec_Auto	1	22233138	18	1	0	0	2	0	A	0	0	0	611937	0	0	0	0	0	816702	816754	817451	817904	818160	0	819407	819648	0	0	0	0	0	0
2	Exec_Auto	1	22233138	19	1	0	3	0	0	B	1	1	0	611937	0	0	0	0	0	825649	827616	828736	829193	829400	830499	0	830739	0	0	0	0	0	0
2	Exec_Auto	0	22233138	0	0	1	2	1	1	A	1	0	252	836740	0	0	0	0	0	836778	836859	837855	838257	838420	0	0	842419	0	0	839219	0	0	0
2	Exec_Auto	0	22233138	0	0	1	2	1	1	A	1	0	0	836740	0	0	0	0	0	848420	851599	852595	852944	853095	854074	0	854314	0	0	0	0	0	0
2	Exec_Auto	0	22233138	1	0	1	0	1	1		1	0	255	836740	0	0	0	0	0	860315	860383	0	0	0	0	0	862040	0	0	0	0	0	860540
2	Exec_Auto	0	22233138	1	0	1	0	1	1		1	0	255	836740	0	0	0	0	0	868041	873968	0	0	0	0	0	875552	0	0	0	0	0	874052
2	Exec_Auto	0	22233138	1	0	1	0	1	1	A	1	1	0	836740	0	0	0	0	0	881553	881579	882938	883376	883640	884911	0	885151	0	0	0	0	0	0
2	Exec_Auto	0	22233138	2	0	1	1	2	1	A	1	0	252	836740	0	0	0	0	0	891151	891195	891775	892216	892499	0	0	896034	0	0	892834	0	0	0
2	Exec_Auto	0	22233138	2	0	1	1	2	1	A	1	0	252	836740	0	0	0	0	0	902034	902106	902686	903118	903452	0	0	906694	0	0	903494	0	0	0
2	Exec_Auto	0	22233138	2	0	1	1	2	1	A	1	1	0	836740	0	0	0	0	0	912695	912741	913321	913733	914005	915303	0	915543	0	0	0	0	0	0
2	Exec_Auto	0	22233138	3	1	0	2	3	0	B	1	1	0	836740	0	0	0	0	0	921544	921589	923067	923481	923731	924475	0	924715	0	0	0	0	0	0
2	Exec_Auto	0	22233138	4	0	1	0	2	1	A	1	1	0	836740	0	0	0	0	0	930716	930771	931480	931910	932164	933391	0	933632	0	0	0	0	0	0
2	Exec_Auto	0	22233138	5	0	1	3	2	1	A	1	1	0	836740	0	0	0	0	0	939633	939711	940652	941115	941275	941783	0	942024	0	0	0	0	0	0
2	Exec_Auto	0	22233138	6	1	0	2	0	0	B	1	1	0	836740	0	0	0	0	0	948025	948070	949237	949589	949881	951186	0	951426	0	0	0	0	0	0
2	Exec_Auto	0	22233138	7	0	1	1	2	1	A	1	1	0	836740	0	0	0	0	0	957426	957470	958687	959069	959339	960104	0	960344	0	0	0	0	0	0
2	Exec_Auto	0	22233138	8	0	1	1	0	1	A	1	0	252	836740	0	0	0	0	0	966344	966398	967066	967487	967761	0	0	971281	0	0	968081	0	0	0
2	Exec_Auto	0	22233138	8	0	1	1	0	1	A	1	1	0	836740	0	0	0	0	0	977282	977345	978013	978378	978618	979753	0	979993	0	0	0	0	0	0
2	Exec_Auto	0	22233138	9	0	1	0	1	1	A	1	1	0	836740	0	0	0	0	0	985994	986069	987300	987661	987931	988966	0	989207	0	0	0	0	0	0
2	Exec_Auto	1	22233138	10	1	0	3	1	0	B	1	0	0	836740	0	0	0	0	0	995207	995241	996237	996668	996919	997898	0	998139	0	0	0	0	0	0
2	Exec_Auto	1	22233138	11	0	1	1	2	1	B	0	1	0	836740	0	0	0	0	0	1004139	1004186	1005545	1005996	1006189	0	1007460	1007700	0	0	0	0	0	0
2	Exec_Auto	1	22233138	12	0	1	0	1	1	A	1	1	0	836740	0	0	0	0	0	1013701	1013755	1014335	1014747	1014953	1016251	0	1016491	0	0	0	0	0	0
2	Exec_Auto	1	22233138	13	1	0	1	3	0	A	0	0	0	836740	0	0	0	0	0	1022491	1022560	1024038	1024450	1024670	0	1025414	1025655	0	0	0	0	0	0
2	Exec_Auto	1	22233138	14	1	0	0	2	0	A	0	0	0	836740	0	0	0	0	0	1031656	1031703	1032412	1032824	1033047	0	1034274	1034515	0	0	0	0	0	0
2	Exec_Auto	1	22233138	15	1	0	1	3	0	A	0	1	0	836740	0	0	0	0	0	1040515	1040577	1041518	1041929	1042177	0	1042685	1042927	0	0	0	0	0	0
2	Exec_Auto	1	22233138	16	0	1	2	3	1	A	1	0	0	836740	0	0	0	0	0	1048927	1048973	1050140	1050526	1050741	1052046	0	1052287	0	0	0	0	0	0
2	Exec_Auto	1	22233138	17	0	1	3	1	1	B	0	0	0	836740	0	0	0	0	0	1058289	1058335	1059552	1059962	1060204	0	1060969	1061209	0	0	0	0	0	0
2	Exec_Auto	1	22233138	18	0	1	1	2	1	B	0	0	0	836740	0	0	0	0	0	1067210	1067275	1067943	1068335	1068600	0	1069735	1069976	0	0	0	0	0	0
2	Exec_Auto	1	22233138	19	1	0	3	2	0	B	1	1	0	836740	0	0	0	0	0	1075976	1076014	1077245	1077638	1077829	1078864	0	1079106	0	0	0	0	0	0
2	Exec_Auto	0	22233138	0	1	0	1	0	0		0	0	251	1085107	0	0	0	0	0	1085126	1085217	1086548	1086663	1086878	0	0	1090892	0	1087692	0	0	0	0
2	Exec_Auto	0	22233138	0	1	0	1	0	0	B	1	0	252	1085107	0	0	0	0	0	1096893	1099270	1100601	1100982	1101249	0	0	1104849	0	0	1101649	0	0	0
2	Exec_Auto	0	22233138	0	1	0	1	0	0		1	0	255	1085107	0	0	0	0	0	1110849	1110903	0	0	0	0	0	1113149	0	0	0	0	0	1111649
2	Exec_Auto	0	22233138	0	1	0	1	0	0		1	0	255	1085107	0	0	0	0	0	1119150	1119410	0	0	0	0	0	1121021	0	0	0	0	0	1119521
2	Exec_Auto	0	22233138	0	1	0	1	0	0	B	1	1	0	1085107	0	0	0	0	0	1127021	1127092	1128423	1128799	1129072	1129886	0	1130128	0	0	0	0	0	0
2	Exec_Auto	0	22233138	1	1	0	3	1	0	B	1	0	252	1085107	0	0	0	0	0	1136128	1136195	1137575	1137995	1138228	0	0	1142101	0	0	1138901	0	0	0
2	Exec_Auto	0	22233138	1	1	0	3	1	0	B	1	0	252	1085107	0	0	0	0	0	1148102	1148146	1149526	1149943	1150188	0	0	1153471	0	0	1150271	0	0	0
2	Exec_Auto	0	22233138	1	1	0	3	1	0	B	1	0	252	1085107	0	0	0	0	0	1159473	1159536	1160916	1161299	1161562	0	0	1166010	0	0	1162810	0	0	0
2	Exec_Auto	0	22233138	1	1	0	3	1	0		1	0	255	1085107	0	0	0	0	0	1172010	1175832	0	0	0	0	0	1177587	0	0	0	0	0	1176087
2	Exec_Auto	0	22233138	1	1	0	3	1	0	B	1	1	0	1085107	0	0	0	0	0	1183587	1183639	1185019	1185430	1185691	1187127	0	1187368	0	0	0	0	0	0
2	Exec_Auto	0	22233138	2	1	0	3	1	0	B	1	0	0	1085107	0	0	0	0	0	1193369	1193433	1194902	1195313	1195565	1196848	0	1197089	0	0	0	0	0	0
2	Exec_Auto	0	22233138	3	0	1	3	1	1	A	1	1	0	1085107	0	0	0	0	0	1203090	1203122	1204187	1204585	1204777	1205780	0	1206020	0	0	0	0	0	0
2	Exec_Auto	0	22233138	4	0	1	2	1	1	A	1	1	0	1085107	0	0	0	0	0	1212020	1212088	1212687	1213137	1213297	1214239	0	1214479	0	0	0	0	0	0
2	Exec_Auto	0	22233138	5	1	0	3	2	0	B	1	1	0	1085107	0	0	0	0	0	1220479	1220530	1221387	1221866	1222019	1222742	0	1222983	0	0	0	0	0	0
2	Exec_Auto	0	22233138	6	0	1	1	3	1	A	1	0	252	1085107	0	0	0	0	0	1228983	1229034	1229857	1230248	1230515	0	0	1234096	0	0	1230896	0	0	0
2	Exec_Auto	0	22233138	6	0	1	1	3	1		1	0	255	1085107	0	0	0	0	0	1240097	1240133	0	0	0	0	0	1242410	0	0	0	0	0	1240910
2	Exec_Auto	0	22233138	6	0	1	1	3	1	A	1	1	0	1085107	0	0	0	0	0	1248410	1248462	1249285	1249700	1249990	1250881	0	1251121	0	0	0	0	0	0
2	Exec_Auto	0	22233138	7	1	0	0	2	0	B	1	0	252	1085107	0	0	0	0	0	1257121	1257174	1257928	1258350	1258546	0	0	1262051	0	0	1258851	0	0	0
2	Exec_Auto	0	22233138	7	1	0	0	2	0	B	1	1	0	1085107	0	0	0	0	0	1268052	1268113	1268867	1269307	1269499	1270736	0	1270976	0	0	0	0	0	0
2	Exec_Auto	0	22233138	8	0	1	1	0	1	A	1	0	252	1085107	0	0	0	0	0	1276977	1277043	1278391	1278778	1279035	0	0	1282582	0	0	1279382	0	0	0
2	Exec_Auto	0	22233138	8	0	1	1	0	1		1	0	255	1085107	0	0	0	0	0	1288582	1288629	0	0	0	0	0	1290438	0	0	0	0	0	1288938
2	Exec_Auto	0	22233138	8	0	1	1	0	1		1	0	255	1085107	0	0	0	0	0	1296439	1296512	0	0	0	0	0	1298592	0	0	0	0	0	1297092
2	Exec_Auto	0	22233138	8	0	1	1	0	1	A	1	0	252	1085107	0	0	0	0	0	1304593	1304650	1305999	1306441	1306721	0	0	1310084	0	0	1306884	0	0	0
2	Exec_Auto	0	22233138	8	0	1	1	0	1	A	1	0	0	1085107	0	0	0	0	0	1316085	1316139	1317487	1317920	1318123	1318716	0	1318956	0	0	0	0	0	0
2	Exec_Auto	0	22233138	9	1	0	3	0	0	B	1	0	252	1085107	0	0	0	0	0	1324956	1325005	1326119	1326628	1326791	0	0	1330002	0	0	1326802	0	0	0
2	Exec_Auto	0	22233138	9	1	0	3	0	0		1	0	255	1085107	0	0	0	0	0	1336003	1336095	0	0	0	0	0	1338320	0	0	0	0	0	1336820
2	Exec_Auto	0	22233138	9	1	0	3	0	0	B	1	1	0	1085107	0	0	0	0	0	1344320	1344370	1345484	1345891	1346170	1347662	0	1347903	0	0	0	0	0	0
2	Exec_Auto	1	22233138	10	0	1	2	3	1		1	0	255	1085107	0	0	0	0	0	1353903	1353989	0	0	0	0	0	1355532	0	0	0	0	0	1354032
2	Exec_Auto	1	22233138	10	0	1	2	3	1		1	0	255	1085107	0	0	0	0	0	1361532	1361841	0	0	0	0	0	1363632	0	0	0	0	0	1362132
2	Exec_Auto	1	22233138	10	0	1	2	3	1	A	1	1	0	1085107	0	0	0	0	0	1369633	1373843	1375174	1375562	1375754	1376568	0	1376808	0	0	0	0	0	0
2	Exec_Auto	1	22233138	11	1	0	3	0	0		1	0	255	1085107	0	0	0	0	0	1382808	1383359	0	0	0	0	0	1384942	0	0	0	0	0	1383442
2	Exec_Auto	1	22233138	11	1	0	3	0	0		1	0	255	1085107	0	0	0	0	0	1390942	1390973	0	0	0	0	0	1393379	0	0	0	0	0	1391879
2	Exec_Auto	1	22233138	11	1	0	3	0	0	B	1	0	252	1085107	0	0	0	0	0	1399380	1430460	1431840	1432224	1432377	0	0	1435587	0	0	1432387	0	0	0
2	Exec_Auto	1	22233138	11	1	0	3	0	0		1	0	255	1085107	0	0	0	0	0	1441587	1441643	0	0	0	0	0	1443892	0	0	0	0	0	1442392
2	Exec_Auto	1	22233138	11	1	0	3	0	0	B	1	1	0	1085107	0	0	0	0	0	1449892	1449937	1451317	1451719	1451935	1453371	0	1453611	0	0	0	0	0	0
2	Exec_Auto	1	22233138	12	1	0	0	1	0		1	0	255	1085107	0	0	0	0	0	1459612	1459662	0	0	0	0	0	1462515	0	0	0	0	0	1461015
2	Exec_Auto	1	22233138	12	1	0	0	1	0	B	1	0	252	1085107	0	0	0	0	0	1468515	1468563	1470032	1470531	1470687	0	0	1473911	0	0	1470711	0	0	0
2	Exec_Auto	1	22233138	12	1	0	0	1	0	B	1	0	252	1085107	0	0	0	0	0	1479911	1479963	1481432	1481832	1481949	0	0	1485160	0	0	1481960	0	0	0
2	Exec_Auto	1	22233138	12	1	0	0	1	0		1	0	255	1085107	0	0	0	0	0	1491161	1491219	0	0	0	0	0	1492917	0	0	0	0	0	1491417
2	Exec_Auto	1	22233138	12	1	0	0	1	0	B	1	0	252	1085107	0	0	0	0	0	1498917	1498971	1500440	1500832	1501084	0	0	1504563	0	0	1501363	0	0	0
2	Exec_Auto	1	22233138	12	1	0	0	1	0		1	0	255	1085107	0	0	0	0	0	1510564	1511105	0	0	0	0	0	1512806	0	0	0	0	0	1511306
2	Exec_Auto	1	22233138	12	1	0	0	1	0	B	1	1	0	1085107	0	0	0	0	0	1518807	1520306	1521775	1521937	1522541	1523824	0	1524064	0	0	0	0	0	0
2	Exec_Auto	1	22233138	13	1	0	2	0	0	A	0	0	252	1085107	0	0	0	0	0	1530064	1534849	1535914	1536382	1536511	0	0	1539731	0	0	1536531	0	0	0
2	Exec_Auto	1	22233138	13	1	0	2	0	0	B	1	1	0	1085107	0	0	0	0	0	1545732	1545829	1546894	1547366	1547644	1548647	0	1548888	0	0	0	0	0	0
2	Exec_Auto	1	22233138	14	1	0	3	1	0		1	0	255	1085107	0	0	0	0	0	1554889	1554960	0	0	0	0	0	1556824	0	0	0	0	0	1555324
2	Exec_Auto	1	22233138	14	1	0	3	1	0	B	1	1	0	1085107	0	0	0	0	0	1562824	1562870	1563469	1563979	1564185	1565127	0	1565367	0	0	0	0	0	0
2	Exec_Auto	1	22233138	15	0	1	0	2	1	A	1	0	252	1085107	0	0	0	0	0	1571367	1571432	1572289	1572708	1572823	0	0	1576040	0	0	1572840	0	0	0
2	Exec_Auto	1	22233138	15	0	1	0	2	1	A	1	0	252	1085107	0	0	0	0	0	1582041	1582064	1582921	1583367	1583513	0	0	1586736	0	0	1583535	0	0	0
2	Exec_Auto	1	22233138	15	0	1	0	2	1	B	0	0	252	1085107	0	0	0	0	0	1592736	1592867	1593724	1594121	1594397	0	0	1597921	0	0	1594721	0	0	0
2	Exec_Auto	1	22233138	15	0	1	0	2	1	A	1	0	252	1085107	0	0	0	0	0	1603923	1603971	1604828	1605331	1605460	0	0	1608668	0	0	1605468	0	0	0
2	Exec_Auto	1	22233138	15	0	1	0	2	1	A	1	0	0	1085107	0	0	0	0	0	1614669	1614741	1615598	1616044	1616251	1616974	0	1617215	0	0	0	0	0	0
2	Exec_Auto	1	22233138	16	1	0	0	3	0		1	0	255	1085107	0	0	0	0	0	1623215	1625434	0	0	0	0	0	1626978	0	0	0	0	0	1625478
2	Exec_Auto	1	22233138	16	1	0	0	3	0	B	1	0	252	1085107	0	0	0	0	0	1632979	1695101	1695924	1696357	1696605	0	0	1700164	0	0	1696964	0	0	0
2	Exec_Auto	1	22233138	16	1	0	0	3	0		1	0	255	1085107	0	0	0	0	0	1706164	1706194	0	0	0	0	0	1708343	0	0	0	0	0	1706843
2	Exec_Auto	1	22233138	16	1	0	0	3	0	B	1	1	0	1085107	0	0	0	0	0	1714344	1714393	1715216	1715671	1715846	1716737	0	1716978	0	0	0	0	0	0
2	Exec_Auto	1	22233138	17	0	1	3	0	1		1	0	255	1085107	0	0	0	0	0	1722978	1723057	0	0	0	0	0	1724967	0	0	0	0	0	1723467
2	Exec_Auto	1	22233138	17	0	1	3	0	1		1	0	255	1085107	0	0	0	0	0	1730968	1734338	0	0	0	0	0	1735921	0	0	0	0	0	1734421
2	Exec_Auto	1	22233138	17	0	1	3	0	1	A	1	0	252	1085107	0	0	0	0	0	1741922	1741965	1742719	1743160	1743258	0	0	1747219	0	0	1744019	0	0	0
2	Exec_Auto	1	22233138	17	0	1	3	0	1	A	1	1	0	1085107	0	0	0	0	0	1753220	1753280	1754034	1754450	1754538	1755775	0	1756016	0	0	0	0	0	0
2	Exec_Auto	1	22233138	18	1	0	1	3	0	A	0	1	0	1085107	0	0	0	0	0	1762017	1762073	1763421	1763784	1763998	0	1764591	1764831	0	0	0	0	0	0
2	Exec_Auto	1	22233138	19	0	1	3	2	1	B	0	0	252	1085107	0	0	0	0	0	1770832	1770902	1772016	1772441	1772572	0	0	1776975	0	0	1773775	0	0	0
2	Exec_Auto	1	22233138	19	0	1	3	2	1	B	0	0	252	1085107	0	0	0	0	0	1782975	1784764	1785878	1785930	1786495	0	0	1790312	0	0	1787112	0	0	0
2	Exec_Auto	1	22233138	19	0	1	3	2	1	A	1	0	252	1085107	0	0	0	0	0	1796312	1796371	1797485	1797930	1798154	0	0	1802768	0	0	1799568	0	0	0
2	Exec_Auto	1	22233138	19	0	1	3	2	1	B	0	0	252	1085107	0	0	0	0	0	1808768	1814472	1815586	1816049	1816126	0	0	1819338	0	0	1816138	0	0	0
2	Exec_Auto	1	22233138	19	0	1	3	2	1	A	1	0	0	1085107	0	0	0	0	0	1825339	1825390	1826504	1827007	1827220	1828712	0	1828953	0	0	0	0	0	0
2	Exec_Auto	0	22233138	0	0	1	2	1	1		1	0	255	1834954	0	0	0	0	0	1834964	1836366	0	0	0	0	0	1837908	0	0	0	0	0	1836408
2	Exec_Auto	0	22233138	0	0	1	2	1	1	A	1	1	0	1834954	0	0	0	0	0	1843908	1852656	1853363	1853733	1853892	1854643	0	1854883	0	0	0	0	0	0
2	Exec_Auto	0	22233138	1	0	1	3	0	1		1	0	255	1834954	0	0	0	0	0	1860884	1861528	0	0	0	0	0	1863550	0	0	0	0	0	1862050
2	Exec_Auto	0	22233138	1	0	1	3	0	1	A	1	1	0	1834954	0	0	0	0	0	1869551	1870436	1871533	1871923	1871996	1873015	0	1873256	0	0	0	0	0	0
2	Exec_Auto	0	22233138	2	0	1	2	1	1	A	1	0	0	1834954	0	0	0	0	0	1879256	1891683	1892230	1892661	1892852	1893550	0	1893790	0	0	0	0	0	0
2	Exec_Auto	0	22233138	3	0	1	2	0	1		1	0	255	1834954	0	0	0	0	0	1899790	1903067	0	0	0	0	0	1904595	0	0	0	0	0	1903095
2	Exec_Auto	0	22233138	3	0	1	2	0	1		1	0	255	1834954	0	0	0	0	0	1910596	1916697	0	0	0	0	0	1918364	0	0	0	0	0	1916864
2	Exec_Auto	0	22233138	3	0	1	2	0	1		1	0	255	1834954	0	0	0	0	0	1924365	1924430	0	0	0	0	0	1926232	0	0	0	0	0	1924732
2	Exec_Auto	0	22233138	3	0	1	2	0	1		1	0	255	1834954	0	0	0	0	0	1932232	1943984	0	0	0	0	0	1945863	0	0	0	0	0	1944363
2	Exec_Auto	0	22233138	3	0	1	2	0	1	A	1	0	252	1834954	0	0	0	0	0	1951864	1951894	1952993	1953473	1953644	0	0	1957283	0	0	1954083	0	0	0
2	Exec_Auto	0	22233138	3	0	1	2	0	1		1	0	255	1834954	0	0	0	0	0	1963283	1965476	0	0	0	0	0	1967266	0	0	0	0	0	1965766
2	Exec_Auto	0	22233138	3	0	1	2	0	1	A	1	0	252	1834954	0	0	0	0	0	1973266	1973321	1974420	1974924	1975153	0	0	1979289	0	0	1976089	0	0	0
2	Exec_Auto	0	22233138	3	0	1	2	0	1		1	0	255	1834954	0	0	0	0	0	1985289	2079803	0	0	0	0	0	2081343	0	0	0	0	0	2079843
2	Exec_Auto	0	22233138	3	0	1	2	0	1	A	1	0	0	1834954	0	0	0	0	0	2087344	2087406	2088505	2089025	2089182	2090171	0	2090411	0	0	0	0	0	0
2	Exec_Auto	0	22233138	4	1	0	1	2	0	B	1	0	252	1834954	0	0	0	0	0	2096412	2096467	2097799	2098179	2098308	0	0	2102546	0	0	2099346	0	0	0
2	Exec_Auto	0	22233138	4	1	0	1	2	0		1	0	255	1834954	0	0	0	0	0	2108546	2175542	0	0	0	0	0	2177243	0	0	0	0	0	2175743
2	Exec_Auto	0	22233138	4	1	0	1	2	0	B	1	0	252	1834954	0	0	0	0	0	2183244	2183309	2184641	2185070	2185184	0	0	2189281	0	0	2186081	0	0	0
2	Exec_Auto	0	22233138	4	1	0	1	2	0	B	1	0	252	1834954	0	0	0	0	0	2195281	2195326	2196658	2197108	2197311	0	0	2201476	0	0	2198276	0	0	0
2	Exec_Auto	0	22233138	4	1	0	1	2	0		1	0	255	1834954	0	0	0	0	0	2207476	2207537	0	0	0	0	0	2210125	0	0	0	0	0	2208625
2	Exec_Auto	0	22233138	4	1	0	1	2	0		1	0	255	1834954	0	0	0	0	0	2216126	2217571	0	0	0	0	0	2219272	0	0	0	0	0	2217772
2	Exec_Auto	0	22233138	4	1	0	1	2	0	B	1	0	252	1834954	0	0	0	0	0	2225273	2230873	2232205	2232672	2232867	0	0	2236752	0	0	2233552	0	0	0
2	Exec_Auto	0	22233138	4	1	0	1	2	0	B	1	0	252	1834954	0	0	0	0	0	2242752	2242789	2244121	2244656	2244771	0	0	2248346	0	0	2245146	0	0	0
2	Exec_Auto	0	22233138	4	1	0	1	2	0	B	1	0	252	1834954	0	0	0	0	0	2254347	2307367	2308699	2309177	2309297	0	0	2312521	0	0	2309321	0	0	0
2	Exec_Auto	0	22233138	4	1	0	1	2	0	B	1	1	0	1834954	0	0	0	0	0	2318522	2323283	2324615	2325093	2325272	2326608	0	2326848	0	0	0	0	0	0
2	Exec_Auto	0	22233138	5	1	0	2	0	0	B	1	0	252	1834954	0	0	0	0	0	2332849	2332890	2334043	2334483	2334647	0	0	2338418	0	0	2335218	0	0	0
2	Exec_Auto	0	22233138	5	1	0	2	0	0	B	1	0	252	1834954	0	0	0	0	0	2344419	2344465	2345618	2346015	2346167	0	0	2349379	0	0	2346179	0	0	0
2	Exec_Auto	0	22233138	5	1	0	2	0	0	B	1	0	252	1834954	0	0	0	0	0	2355381	2355432	2356585	2357017	2357163	0	0	2360378	0	0	2357177	0	0	0
2	Exec_Auto	0	22233138	5	1	0	2	0	0	B	1	1	0	1834954	0	0	0	0	0	2366378	2375671	2376824	2377293	2377479	2378541	0	2378781	0	0	0	0	0	0
2	Exec_Auto	0	22233138	6	0	1	1	0	1		1	0	255	1834954	0	0	0	0	0	2384781	2390540	0	0	0	0	0	2392431	0	0	0	0	0	2390931
2	Exec_Auto	0	22233138	6	0	1	1	0	1		1	0	255	1834954	0	0	0	0	0	2398431	2402315	0	0	0	0	0	2404338	0	0	0	0	0	2402838
2	Exec_Auto	0	22233138	6	0	1	1	0	1		1	0	255	1834954	0	0	0	0	0	2410339	2435664	0	0	0	0	0	2437417	0	0	0	0	0	2435917
2	Exec_Auto	0	22233138	6	0	1	1	0	1		1	0	255	1834954	0	0	0	0	0	2443417	2443480	0	0	0	0	0	2446179	0	0	0	0	0	2444679
2	Exec_Auto	0	22233138	6	0	1	1	0	1		1	0	255	1834954	0	0	0	0	0	2452179	2480147	0	0	0	0	0	2481758	0	0	0	0	0	2480258
2	Exec_Auto	0	22233138	6	0	1	1	0	1		1	0	255	1834954	0	0	0	0	0	2487760	2487825	0	0	0	0	0	2490675	0	0	0	0	0	2489175
2	Exec_Auto	0	22233138	6	0	1	1	0	1	A	1	1	0	1834954	0	0	0	0	0	2496675	2496720	2498122	2498820	2498931	2499937	0	2500177	0	0	0	0	0	0
2	Exec_Auto	0	22233138	7	0	1	3	1	1		1	0	255	1834954	0	0	0	0	0	2506178	2506229	0	0	0	0	0	2508157	0	0	0	0	0	2506657
2	Exec_Auto	0	22233138	7	0	1	3	1	1		1	0	255	1834954	0	0	0	0	0	2514159	2514560	0	0	0	0	0	2516088	0	0	0	0	0	2514588
2	Exec_Auto	0	22233138	7	0	1	3	1	1		1	0	255	1834954	0	0	0	0	0	2522088	2528065	0	0	0	0	0	2529619	0	0	0	0	0	2528119
2	Exec_Auto	0	22233138	7	0	1	3	1	1	A	1	1	0	1834954	0	0	0	0	0	2535620	2535674	2537108	2537572	2537667	2538511	0	2538751	0	0	0	0	0	0
2	Exec_Auto	0	22233138	8	0	1	2	0	1		1	0	255	1834954	0	0	0	0	0	2544753	2553568	0	0	0	0	0	2555412	0	0	0	0	0	2553912
2	Exec_Auto	0	22233138	8	0	1	2	0	1		1	0	255	1834954	0	0	0	0	0	2561413	2564214	0	0	0	0	0	2565771	0	0	0	0	0	2564271
2	Exec_Auto	0	22233138	8	0	1	2	0	1		1	0	255	1834954	0	0	0	0	0	2571772	2581436	0	0	0	0	0	2583371	0	0	0	0	0	2581871
2	Exec_Auto	0	22233138	8	0	1	2	0	1	A	1	0	252	1834954	0	0	0	0	0	2589371	2654187	2655572	2655952	2656127	0	0	2659337	0	0	2656137	0	0	0
2	Exec_Auto	0	22233138	8	0	1	2	0	1		1	0	255	1834954	0	0	0	0	0	2665338	2671422	0	0	0	0	0	2673033	0	0	0	0	0	2671533
2	Exec_Auto	0	22233138	8	0	1	2	0	1	A	1	1	0	1834954	0	0	0	0	0	2679034	2679089	2680474	2680836	2680996	2681633	0	2681874	0	0	0	0	0	0
2	Exec_Auto	0	22233138	9	0	1	0	1	1	A	1	1	0	1834954	0	0	0	0	0	2687875	2687900	2688407	2688928	2689034	2689888	0	2690128	0	0	0	0	0	0
2	Exec_Auto	1	22233138	10	0	1	3	0	1		1	0	255	1834954	0	0	0	0	0	2696128	2696214	0	0	0	0	0	2697798	0	0	0	0	0	2696298
2	Exec_Auto	1	22233138	10	0	1	3	0	1		1	0	255	1834954	0	0	0	0	0	2703798	2713602	0	0	0	0	0	2715144	0	0	0	0	0	2713644
2	Exec_Auto	1	22233138	10	0	1	3	0	1	A	1	0	0	1834954	0	0	0	0	0	2721145	2737799	2738506	2739143	2739285	2740036	0	2740277	0	0	0	0	0	0
2	Exec_Auto	1	22233138	11	0	1	0	1	1	A	1	0	0	1834954	0	0	0	0	0	2746278	2746336	2747433	2747866	2748098	2749117	0	2749357	0	0	0	0	0	0
2	Exec_Auto	1	22233138	12	0	1	1	2	1	B	0	0	0	1834954	0	0	0	0	0	2755358	2759549	2760096	2760850	2761155	0	2761853	2762094	0	0	0	0	0	0
2	Exec_Auto	1	22233138	13	1	0	3	1	0	A	0	0	0	1834954	0	0	0	0	0	2768094	2769343	2770442	2771518	2771749	0	2772738	2772979	0	0	0	0	0	0
2	Exec_Auto	1	22233138	14	0	1	2	0	1		0	0	251	1834954	0	0	0	0	0	2778980	2779052	2780384	2781450	2781597	0	0	2786133	0	2782933	0	0	0	0
2	Exec_Auto	1	22233138	14	0	1	2	0	1	A	1	1	0	1834954	0	0	0	0	0	2792133	2792200	2793532	2793697	2794070	2795406	0	2795646	0	0	0	0	0	0
2	Exec_Auto	1	22233138	15	0	1	2	0	1	A	1	0	252	1834954	0	0	0	0	0	2801647	2802134	2803287	2803711	2803826	0	0	2807545	0	0	2804345	0	0	0
2	Exec_Auto	1	22233138	15	0	1	2	0	1	B	0	1	0	1834954	0	0	0	0	0	2813545	2813617	2814770	2815337	2815409	0	2816471	2816711	0	0	0	0	0	0
2	Exec_Auto	1	22233138	16	0	1	3	1	1		0	0	255	1834954	0	0	0	0	0	2822712	2827319	0	0	0	0	0	2829940	0	0	0	0	0	2828440
2	Exec_Auto	1	22233138	16	0	1	3	1	1		0	0	255	1834954	0	0	0	0	0	2835940	2836000	0	0	0	0	0	2837563	0	0	0	0	0	2836063
2	Exec_Auto	1	22233138	16	0	1	3	1	1		0	0	255	1834954	0	0	0	0	0	2843563	2843621	0	0	0	0	0	2845967	0	0	0	0	0	2844467
2	Exec_Auto	1	22233138	16	0	1	3	1	1	A	1	1	0	1834954	0	0	0	0	0	2851968	2852032	2853434	2853895	2853986	2854992	0	2855233	0	0	0	0	0	0
2	Exec_Auto	1	22233138	17	0	1	2	1	1		1	0	255	1834954	0	0	0	0	0	2861233	2864808	0	0	0	0	0	2867563	0	0	0	0	0	2866063
2	Exec_Auto	1	22233138	17	0	1	2	1	1		1	0	255	1834954	0	0	0	0	0	2873563	2874541	0	0	0	0	0	2876475	0	0	0	0	0	2874975
2	Exec_Auto	1	22233138	17	0	1	2	1	1		1	0	255	1834954	0	0	0	0	0	2882476	2882537	0	0	0	0	0	2884728	0	0	0	0	0	2883228
2	Exec_Auto	1	22233138	17	0	1	2	1	1	B	0	0	0	1834954	0	0	0	0	0	2890728	2891210	2892644	2893242	2893322	0	2894166	2894407	0	0	0	0	0	0
2	Exec_Auto	1	22233138	18	0	1	0	2	1		0	0	255	1834954	0	0	0	0	0	2900408	2900482	0	0	0	0	0	2903310	0	0	0	0	0	2901810
2	Exec_Auto	1	22233138	18	0	1	0	2	1		0	0	252	1834954	0	0	0	0	0	2909310	2909346	2910731	2911415	2911444	0	0	2914694	0	0	2911494	0	0	0
2	Exec_Auto	1	22233138	18	0	1	0	2	1	B	0	0	0	1834954	0	0	0	0	0	2920695	2920817	2922202	2922615	2922785	0	2923422	2923664	0	0	0	0	0	0
2	Exec_Auto	1	22233138	19	1	0	3	0	0	A	0	0	0	1834954	0	0	0	0	0	2929664	2935461	2935968	2938237	2938268	0	2939122	2939363	0	0	0	0	0	0
