# Supplementary material for: A Computational Model of Dual Competition between the Basal Ganglia and the Cortex
Source: eNeuro. 2019 Jan 4;5(6):ENEURO.0339-17.2018. doi: 10.1523/ENEURO.0339-17.2018 (PMC6325557; doi:10.1523/ENEURO.0339-17.2018)
Supplement: Supplementary 1 — Supplementary Model Codes. Download Supplementary 1, ZIP file [file sup_enu-eN-TNC-0339-17-s02.zip › one-critic-two-actors-1.2/experiments/data/experimental/D1-saline-D2-muscimol/France/20150515_170052FrIB.txt]

Task	Typ of Try	FT/ST	Begin launch	Num Try	Num CibleA	Num CibleB	Pos CibleA	Pos CibleB	%RecA_>_B	Target Choice	Good Choice	Reward	Num error	E0	E10	E20	E30	E100	E40	E15	E25	E35	E45	E55	E105	E115	E200	E250	E251	E252	E253	E254	E255
2	Exec_Auto	0	28212454	0	0	1	1	0	1	A	1	1	0	2287936	0	0	0	0	0	2287942	2288010	2289119	2289585	2289839	2290339	0	2290580	0	0	0	0	0	0
2	Exec_Auto	0	28212454	1	0	1	0	3	1	A	1	1	0	2287936	0	0	0	0	0	2292581	2292606	2293732	2294251	2294302	2294802	0	2295043	0	0	0	0	0	0
2	Exec_Auto	0	28212454	2	1	0	2	3	0	B	1	1	0	2287936	0	0	0	0	0	2297046	2297098	2297729	2298176	2298269	2298769	0	2299010	0	0	0	0	0	0
2	Exec_Auto	0	28212454	3	1	0	1	3	0	B	1	1	0	2287936	0	0	0	0	0	2301011	2301091	2302419	2302790	2302897	2303397	0	2303639	0	0	0	0	0	0
2	Exec_Auto	0	28212454	4	1	0	2	1	0	B	1	1	0	2287936	0	0	0	0	0	2305640	2305673	2307008	2307367	2307486	2307986	0	2308227	0	0	0	0	0	0
2	Exec_Auto	0	28212454	5	1	0	1	3	0	B	1	1	0	2287936	0	0	0	0	0	2310227	2310281	2310819	2311167	2311253	2311753	0	2311994	0	0	0	0	0	0
2	Exec_Auto	0	28212454	6	0	1	1	3	1	A	1	0	0	2287936	0	0	0	0	0	2313995	2314029	2314782	2315155	2315246	2315746	0	2315987	0	0	0	0	0	0
2	Exec_Auto	0	28212454	7	0	1	2	1	1	A	1	1	0	2287936	0	0	0	0	0	2317987	2318045	2318883	2319321	2319441	2319941	0	2320182	0	0	0	0	0	0
2	Exec_Auto	0	28212454	8	1	0	1	2	0	B	1	1	0	2287936	0	0	0	0	0	2322183	2322245	2323422	2323807	2323925	2324425	0	2324665	0	0	0	0	0	0
2	Exec_Auto	0	28212454	9	1	0	3	2	0	B	1	1	0	2287936	0	0	0	0	0	2326665	2326697	2327304	2327707	2327837	2328337	0	2328577	0	0	0	0	0	0
2	Exec_Auto	1	28212454	10	0	1	1	3	1		0	0	251	2287936	0	0	0	0	0	2330577	2330645	2331754	2332140	2332622	0	0	2336322	0	2333122	0	0	0	0
2	Exec_Auto	1	28212454	10	0	1	1	3	1	B	0	0	0	2287936	0	0	0	0	0	2338322	2338394	2339503	2340151	2340230	0	2340730	2340971	0	0	0	0	0	0
2	Exec_Auto	1	28212454	11	0	1	0	1	1	A	1	1	0	2287936	0	0	0	0	0	2342972	2343026	2344152	2344717	2344781	2345281	0	2345522	0	0	0	0	0	0
2	Exec_Auto	1	28212454	12	1	0	0	1	0	B	1	1	0	2287936	0	0	0	0	0	2347522	2347582	2348213	2348920	2349032	2349532	0	2349772	0	0	0	0	0	0
2	Exec_Auto	1	28212454	13	0	1	0	3	1	A	1	1	0	2287936	0	0	0	0	0	2351772	2351830	2353158	2353631	2353699	2354199	0	2354439	0	0	0	0	0	0
2	Exec_Auto	1	28212454	14	1	0	0	2	0	B	1	0	0	2287936	0	0	0	0	0	2356440	2356473	2357808	2358475	2358615	2359115	0	2359356	0	0	0	0	0	0
2	Exec_Auto	1	28212454	15	0	1	2	0	1	A	1	1	0	2287936	0	0	0	0	0	2361356	2361436	2361974	2362554	2362631	2363131	0	2363372	0	0	0	0	0	0
2	Exec_Auto	1	28212454	16	1	0	1	0	0	A	0	0	0	2287936	0	0	0	0	0	2365372	2365394	2366147	2366754	2366908	0	2367408	2367649	0	0	0	0	0	0
2	Exec_Auto	1	28212454	17	1	0	1	3	0	B	1	1	0	2287936	0	0	0	0	0	2369649	2369719	2370557	2371055	2371273	2371773	0	2372013	0	0	0	0	0	0
2	Exec_Auto	1	28212454	18	0	1	0	3	1	B	0	0	0	2287936	0	0	0	0	0	2374014	2374051	2375228	2375908	2375968	0	2376468	2376709	0	0	0	0	0	0
2	Exec_Auto	1	28212454	19	1	0	3	0	0	A	0	1	0	2287936	0	0	0	0	0	2378710	2378754	2379361	2380119	2380219	0	2380719	2380959	0	0	0	0	0	0
2	Exec_Auto	0	28212454	0	1	0	3	2	0	B	1	0	0	2382960	0	0	0	0	0	2383016	2383074	2384411	2384751	2384853	2385353	0	2385595	0	0	0	0	0	0
2	Exec_Auto	0	28212454	1	0	1	1	0	1	A	1	1	0	2382960	0	0	0	0	0	2387599	2387654	2388835	2389291	2389388	2389888	0	2390129	0	0	0	0	0	0
2	Exec_Auto	0	28212454	2	0	1	0	2	1	A	1	0	0	2382960	0	0	0	0	0	2392130	2392189	2393282	2393681	2393750	2394250	0	2394490	0	0	0	0	0	0
2	Exec_Auto	0	28212454	3	0	1	2	1	1	A	1	0	0	2382960	0	0	0	0	0	2396490	2396562	2397729	2398115	2398193	2398693	0	2398935	0	0	0	0	0	0
2	Exec_Auto	0	28212454	4	0	1	0	1	1	A	1	1	0	2382960	0	0	0	0	0	2400936	2400993	2401525	2401915	2401992	2402492	0	2402733	0	0	0	0	0	0
2	Exec_Auto	0	28212454	5	1	0	0	1	0	B	1	0	0	2382960	0	0	0	0	0	2404734	2404793	2406019	2406402	2406506	2407006	0	2407246	0	0	0	0	0	0
2	Exec_Auto	0	28212454	6	1	0	0	1	0	B	1	0	0	2382960	0	0	0	0	0	2409247	2409316	2410240	2410657	2410770	2411270	0	2411511	0	0	0	0	0	0
2	Exec_Auto	0	28212454	7	0	1	0	2	1	A	1	0	0	2382960	0	0	0	0	0	2413512	2413540	2414263	2414679	2414733	2415233	0	2415473	0	0	0	0	0	0
2	Exec_Auto	0	28212454	8	0	1	1	2	1	A	1	1	0	2382960	0	0	0	0	0	2417474	2417509	2418694	2419114	2419216	2419716	0	2419957	0	0	0	0	0	0
2	Exec_Auto	0	28212454	9	0	1	1	3	1	A	1	1	0	2382960	0	0	0	0	0	2421958	2422028	2422702	2423139	2423261	2423761	0	2424001	0	0	0	0	0	0
2	Exec_Auto	1	28212454	10	1	0	2	0	0	A	0	1	0	2382960	0	0	0	0	0	2426002	2426047	2427384	2427840	2427987	0	2428487	2428729	0	0	0	0	0	0
2	Exec_Auto	1	28212454	11	1	0	1	3	0	B	1	1	0	2382960	0	0	0	0	0	2430730	2430782	2431963	2432550	2432623	2433123	0	2433365	0	0	0	0	0	0
2	Exec_Auto	1	28212454	12	1	0	1	0	0	A	0	0	0	2382960	0	0	0	0	0	2435367	2435409	2436502	2437028	2437180	0	2437680	2437921	0	0	0	0	0	0
2	Exec_Auto	1	28212454	13	1	0	1	2	0	B	1	0	0	2382960	0	0	0	0	0	2439922	2440004	2441171	2441828	2441908	2442408	0	2442649	0	0	0	0	0	0
2	Exec_Auto	1	28212454	14	0	1	1	0	1	A	1	1	0	2382960	0	0	0	0	0	2444650	2444702	2445234	2445807	2445938	2446438	0	2446679	0	0	0	0	0	0
2	Exec_Auto	1	28212454	15	1	0	3	1	0	B	1	0	0	2382960	0	0	0	0	0	2448680	2448714	2449940	2450616	2450719	2451219	0	2451459	0	0	0	0	0	0
2	Exec_Auto	1	28212454	16	0	1	0	3	1	B	0	1	0	2382960	0	0	0	0	0	2453459	2453482	2454406	2455104	2455152	0	2455652	2455893	0	0	0	0	0	0
2	Exec_Auto	1	28212454	17	0	1	0	2	1	B	0	0	0	2382960	0	0	0	0	0	2457894	2457956	2458679	2459127	2459211	0	2459711	2459951	0	0	0	0	0	0
2	Exec_Auto	1	28212454	18	1	0	3	1	0	A	0	0	0	2382960	0	0	0	0	0	2461952	2462013	2463198	2463927	2463995	0	2464495	2464736	0	0	0	0	0	0
2	Exec_Auto	1	28212454	19	1	0	1	3	0	B	1	1	0	2382960	0	0	0	0	0	2466736	2466808	2467482	2468048	2468138	2468638	0	2468879	0	0	0	0	0	0
2	Exec_Auto	0	28212454	0	0	1	1	3	1	A	1	0	0	2470881	0	0	0	0	0	2470933	2470991	2472126	2472482	2472617	2473117	0	2473358	0	0	0	0	0	0
2	Exec_Auto	0	28212454	1	0	1	2	0	1	A	1	0	0	2470881	0	0	0	0	0	2475358	2475416	2475924	2476417	2476498	2476998	0	2477239	0	0	0	0	0	0
2	Exec_Auto	0	28212454	2	1	0	2	0	0	B	1	0	0	2470881	0	0	0	0	0	2479240	2479274	2480510	2480905	2480953	2481453	0	2481693	0	0	0	0	0	0
2	Exec_Auto	0	28212454	3	1	0	2	1	0	B	1	1	0	2470881	0	0	0	0	0	2483694	2483731	2484782	2485160	2485309	2485809	0	2486050	0	0	0	0	0	0
2	Exec_Auto	0	28212454	4	1	0	3	0	0	B	1	1	0	2470881	0	0	0	0	0	2488051	2488125	2488893	2489336	2489375	2489875	0	2490116	0	0	0	0	0	0
2	Exec_Auto	0	28212454	5	1	0	2	1	0	B	1	1	0	2470881	0	0	0	0	0	2492117	2492182	2493513	2493921	2494017	2494517	0	2494758	0	0	0	0	0	0
2	Exec_Auto	0	28212454	6	0	1	1	2	1	A	1	0	0	2470881	0	0	0	0	0	2496758	2496828	2498233	2498588	2498704	2499204	0	2499446	0	0	0	0	0	0
2	Exec_Auto	0	28212454	7	0	1	3	0	1	A	1	0	0	2470881	0	0	0	0	0	2501447	2501507	2502910	2503343	2503450	2503950	0	2504190	0	0	0	0	0	0
2	Exec_Auto	0	28212454	8	1	0	3	0	0	B	1	0	0	2470881	0	0	0	0	0	2506191	2506215	2507077	2507553	2507592	2508092	0	2508332	0	0	0	0	0	0
2	Exec_Auto	0	28212454	9	1	0	3	2	0	B	1	1	0	2470881	0	0	0	0	0	2510332	2510386	2511617	2512049	2512129	2512629	0	2512870	0	0	0	0	0	0
2	Exec_Auto	1	28212454	10	1	0	2	1	0	A	0	0	0	2470881	0	0	0	0	0	2514871	2514926	2516061	2516539	2516649	0	2517149	2517389	0	0	0	0	0	0
2	Exec_Auto	1	28212454	11	0	1	1	2	1	B	0	0	0	2470881	0	0	0	0	0	2519390	2519425	2519933	2520462	2520587	0	2521087	2521327	0	0	0	0	0	0
2	Exec_Auto	1	28212454	12	1	0	3	0	0	B	1	0	0	2470881	0	0	0	0	0	2523327	2523397	2524633	2525304	2525358	2525858	0	2526098	0	0	0	0	0	0
2	Exec_Auto	1	28212454	13	1	0	0	3	0	B	1	1	0	2470881	0	0	0	0	0	2528099	2528162	2529213	2529792	2529867	2530367	0	2530608	0	0	0	0	0	0
2	Exec_Auto	1	28212454	14	0	1	1	0	1	A	1	1	0	2470881	0	0	0	0	0	2532609	2532645	2533413	2533901	2534031	2534531	0	2534771	0	0	0	0	0	0
2	Exec_Auto	1	28212454	15	1	0	2	1	0	A	0	0	0	2470881	0	0	0	0	0	2536771	2536838	2538169	2538702	2538806	0	2539306	2539546	0	0	0	0	0	0
2	Exec_Auto	1	28212454	16	0	1	3	2	1	B	0	1	0	2470881	0	0	0	0	0	2541546	2541586	2542991	2543600	2543678	0	2544178	2544419	0	0	0	0	0	0
2	Exec_Auto	1	28212454	17	1	0	2	0	0	A	0	1	0	2470881	0	0	0	0	0	2546422	2546488	2547891	2548366	2548470	0	2548970	2549211	0	0	0	0	0	0
2	Exec_Auto	1	28212454	18	1	0	2	0	0	A	0	1	0	2470881	0	0	0	0	0	2551211	2551270	2552132	2552576	2552677	0	2553177	2553423	0	0	0	0	0	0
2	Exec_Auto	1	28212454	19	0	1	1	2	1	B	0	1	0	2470881	0	0	0	0	0	2555423	2555490	2556721	2557153	2557244	0	2557744	2557985	0	0	0	0	0	0
2	Exec_Auto	0	28212454	0	0	1	0	1	1	A	1	1	0	2559987	0	0	0	0	0	2560039	2560097	2561353	2561774	2561833	2562333	0	2562574	0	0	0	0	0	0
2	Exec_Auto	0	28212454	1	1	0	2	3	0	B	1	1	0	2559987	0	0	0	0	0	2564574	2564639	2565486	2565897	2566002	2566502	0	2566743	0	0	0	0	0	0
2	Exec_Auto	0	28212454	2	1	0	2	0	0	B	1	1	0	2559987	0	0	0	0	0	2568744	2568818	2569550	2569962	2570005	2570505	0	2570746	0	0	0	0	0	0
2	Exec_Auto	0	28212454	3	1	0	2	3	0	B	1	1	0	2559987	0	0	0	0	0	2572746	2572785	2574075	2574449	2574509	2575009	0	2575250	0	0	0	0	0	0
2	Exec_Auto	0	28212454	4	1	0	2	0	0	B	1	1	0	2559987	0	0	0	0	0	2577251	2577308	2577821	2578248	2578293	2578793	0	2579033	0	0	0	0	0	0
2	Exec_Auto	0	28212454	5	1	0	2	1	0	B	1	1	0	2559987	0	0	0	0	0	2581034	2581079	2581809	2582226	2582329	2582829	0	2583070	0	0	0	0	0	0
2	Exec_Auto	0	28212454	6	0	1	2	1	1	A	1	1	0	2559987	0	0	0	0	0	2585071	2585143	2586227	2586616	2586751	2587251	0	2587491	0	0	0	0	0	0
2	Exec_Auto	0	28212454	7	1	0	2	0	0	B	1	1	0	2559987	0	0	0	0	0	2589492	2589538	2590537	2590913	2590988	2591488	0	2591729	0	0	0	0	0	0
2	Exec_Auto	0	28212454	8	0	1	3	2	1	A	1	1	0	2559987	0	0	0	0	0	2593730	2593764	2594651	2594992	2595033	2595533	0	2595773	0	0	0	0	0	0
2	Exec_Auto	0	28212454	9	1	0	3	2	0	B	1	1	0	2559987	0	0	0	0	0	2597774	2597801	2599192	2599559	2599640	2600140	0	2600380	0	0	0	0	0	0
2	Exec_Auto	1	28212454	10	0	1	3	1	1	A	1	0	0	2559987	0	0	0	0	0	2602381	2602404	2603660	2604225	2604285	2604785	0	2605025	0	0	0	0	0	0
2	Exec_Auto	1	28212454	11	0	1	0	2	1	A	1	1	0	2559987	0	0	0	0	0	2607025	2607102	2607949	2608474	2608549	2609049	0	2609290	0	0	0	0	0	0
2	Exec_Auto	1	28212454	12	0	1	3	1	1	A	1	0	0	2559987	0	0	0	0	0	2611290	2611347	2612079	2612548	2612611	2613111	0	2613351	0	0	0	0	0	0
2	Exec_Auto	1	28212454	13	1	0	2	1	0	B	1	1	0	2559987	0	0	0	0	0	2615352	2615419	2616709	2617259	2617365	2617865	0	2618106	0	0	0	0	0	0
2	Exec_Auto	1	28212454	14	1	0	1	0	0	B	1	1	0	2559987	0	0	0	0	0	2620106	2620175	2620688	2621192	2621244	2621744	0	2621984	0	0	0	0	0	0
2	Exec_Auto	1	28212454	15	1	0	0	2	0	B	1	1	0	2559987	0	0	0	0	0	2623985	2624057	2624787	2625223	2625300	2625800	0	2626042	0	0	0	0	0	0
2	Exec_Auto	1	28212454	16	0	1	3	2	1	A	1	1	0	2559987	0	0	0	0	0	2628042	2628110	2629194	2629578	2629630	2630130	0	2630370	0	0	0	0	0	0
2	Exec_Auto	1	28212454	17	0	1	0	1	1	A	1	0	0	2559987	0	0	0	0	0	2632370	2632424	2633423	2633932	2633983	2634483	0	2634724	0	0	0	0	0	0
2	Exec_Auto	1	28212454	18	0	1	0	1	1	A	1	1	0	2559987	0	0	0	0	0	2636727	2636765	2637652	2638178	2638219	2638719	0	2638960	0	0	0	0	0	0
2	Exec_Auto	1	28212454	19	0	1	1	0	1	A	1	1	0	2559987	0	0	0	0	0	2640961	2641011	2642402	2642985	2643082	2643582	0	2643823	0	0	0	0	0	0
2	Exec_Auto	0	28212454	0	0	1	2	3	1	A	1	1	0	2645825	0	0	0	0	0	2645877	2645936	2647165	2647554	2647650	2648150	0	2648390	0	0	0	0	0	0
2	Exec_Auto	0	28212454	1	0	1	1	0	1	A	1	0	0	2645825	0	0	0	0	0	2650391	2650454	2651189	2651630	2651707	2652207	0	2652449	0	0	0	0	0	0
2	Exec_Auto	0	28212454	2	1	0	0	3	0	B	1	1	0	2645825	0	0	0	0	0	2654449	2654474	2655342	2655752	2655792	2656292	0	2656533	0	0	0	0	0	0
2	Exec_Auto	0	28212454	3	0	1	2	1	1	A	1	1	0	2645825	0	0	0	0	0	2658533	2658603	2659790	2660141	2660225	2660725	0	2660966	0	0	0	0	0	0
2	Exec_Auto	0	28212454	4	1	0	0	2	0	B	1	0	0	2645825	0	0	0	0	0	2662967	2663024	2663621	2664040	2664122	2664622	0	2664862	0	0	0	0	0	0
2	Exec_Auto	0	28212454	5	0	1	3	1	1	A	1	1	0	2645825	0	0	0	0	0	2666862	2666890	2668302	2668662	2668743	2669243	0	2669484	0	0	0	0	0	0
2	Exec_Auto	0	28212454	6	1	0	3	1	0	B	1	1	0	2645825	0	0	0	0	0	2671485	2671548	2672279	2672685	2672789	2673289	0	2673530	0	0	0	0	0	0
2	Exec_Auto	0	28212454	7	1	0	2	1	0	B	1	1	0	2645825	0	0	0	0	0	2675531	2675594	2676485	2676887	2677039	2677539	0	2677779	0	0	0	0	0	0
2	Exec_Auto	0	28212454	8	0	1	3	1	1	A	1	0	0	2645825	0	0	0	0	0	2679779	2679824	2680494	2680864	2680913	2681413	0	2681655	0	0	0	0	0	0
2	Exec_Auto	0	28212454	9	1	0	3	0	0	B	1	1	0	2645825	0	0	0	0	0	2683656	2683693	2684218	2684609	2684672	2685172	0	2685412	0	0	0	0	0	0
2	Exec_Auto	1	28212454	10	1	0	1	0	0	B	1	0	0	2645825	0	0	0	0	0	2687414	2687474	2688703	2689231	2689285	2689785	0	2690026	0	0	0	0	0	0
2	Exec_Auto	1	28212454	11	1	0	3	1	0	A	0	0	0	2645825	0	0	0	0	0	2692026	2692094	2692829	2693342	2693727	0	2694227	2694468	0	0	0	0	0	0
2	Exec_Auto	1	28212454	12	0	1	1	0	1	B	0	1	0	2645825	0	0	0	0	0	2696470	2696530	2697398	2697964	2698149	0	2698649	2698890	0	0	0	0	0	0
2	Exec_Auto	1	28212454	13	1	0	3	1	0	A	0	0	0	2645825	0	0	0	0	0	2700891	2700952	2702139	2702550	2702681	0	2703181	2703421	0	0	0	0	0	0
2	Exec_Auto	1	28212454	14	0	1	2	1	1	A	1	1	0	2645825	0	0	0	0	0	2705421	2705486	2706083	2706539	2706623	2707123	0	2707364	0	0	0	0	0	0
2	Exec_Auto	1	28212454	15	1	0	0	2	0	B	1	1	0	2645825	0	0	0	0	0	2709366	2709428	2710840	2711248	2711350	2711850	0	2712091	0	0	0	0	0	0
2	Exec_Auto	1	28212454	16	0	1	2	1	1	A	1	1	0	2645825	0	0	0	0	0	2714091	2714151	2714882	2715317	2715396	2715896	0	2716136	0	0	0	0	0	0
2	Exec_Auto	1	28212454	17	0	1	1	3	1	B	0	0	0	2645825	0	0	0	0	0	2718136	2718194	2719085	2719616	2719671	0	2720171	2720411	0	0	0	0	0	0
2	Exec_Auto	1	28212454	18	0	1	2	0	1	A	1	1	0	2645825	0	0	0	0	0	2722411	2722467	2723137	2723727	2723800	2724300	0	2724541	0	0	0	0	0	0
2	Exec_Auto	1	28212454	19	0	1	3	0	1	A	1	0	0	2645825	0	0	0	0	0	2726541	2726605	2727130	2727660	2727734	2728234	0	2728475	0	0	0	0	0	0
2	Exec_Auto	0	28212454	0	0	1	3	0	1	A	1	1	0	2730477	0	0	0	0	0	2730497	2730566	2731424	2731827	2731890	2732390	0	2732631	0	0	0	0	0	0
2	Exec_Auto	0	28212454	1	0	1	1	0	1	A	1	0	0	2730477	0	0	0	0	0	2734631	2734686	2736137	2736539	2736656	2737156	0	2737397	0	0	0	0	0	0
2	Exec_Auto	0	28212454	2	0	1	3	0	1	A	1	1	0	2730477	0	0	0	0	0	2739398	2739455	2740926	2741346	2741406	2741906	0	2742146	0	0	0	0	0	0
2	Exec_Auto	0	28212454	3	0	1	1	3	1	A	1	1	0	2730477	0	0	0	0	0	2744147	2744216	2745332	2745782	2745871	2746371	0	2746613	0	0	0	0	0	0
2	Exec_Auto	0	28212454	4	0	1	2	1	1	A	1	1	0	2730477	0	0	0	0	0	2748614	2748671	2749780	2750213	2750274	2750774	0	2751015	0	0	0	0	0	0
2	Exec_Auto	0	28212454	5	0	1	2	1	1	A	1	1	0	2730477	0	0	0	0	0	2753016	2753060	2754006	2754425	2754522	2755022	0	2755263	0	0	0	0	0	0
2	Exec_Auto	0	28212454	6	1	0	0	3	0	B	1	1	0	2730477	0	0	0	0	0	2757263	2757328	2758547	2758913	2758962	2759462	0	2759703	0	0	0	0	0	0
2	Exec_Auto	0	28212454	7	0	1	3	2	1	A	1	1	0	2730477	0	0	0	0	0	2761704	2761770	2763140	2763524	2763586	2764086	0	2764326	0	0	0	0	0	0
2	Exec_Auto	0	28212454	8	0	1	2	0	1	A	1	0	0	2730477	0	0	0	0	0	2766327	2766348	2767683	2768048	2768144	2768644	0	2768884	0	0	0	0	0	0
2	Exec_Auto	0	28212454	9	0	1	3	2	1	A	1	1	0	2730477	0	0	0	0	0	2770884	2770932	2772024	2772444	2772478	2772978	0	2773219	0	0	0	0	0	0
2	Exec_Auto	1	28212454	10	1	0	1	0	0	B	1	0	0	2730477	0	0	0	0	0	2775219	2775296	2776154	2776647	2776714	2777214	0	2777455	0	0	0	0	0	0
2	Exec_Auto	1	28212454	11	0	1	0	1	1	A	1	1	0	2730477	0	0	0	0	0	2779455	2779515	2780966	2781545	2781610	2782110	0	2782350	0	0	0	0	0	0
2	Exec_Auto	1	28212454	12	0	1	0	3	1	A	1	0	0	2730477	0	0	0	0	0	2784350	2784425	2785896	2786480	2786542	2787042	0	2787282	0	0	0	0	0	0
2	Exec_Auto	1	28212454	13	0	1	0	1	1	A	1	1	0	2730477	0	0	0	0	0	2789282	2789318	2790434	2790958	2791005	2791505	0	2791746	0	0	0	0	0	0
2	Exec_Auto	1	28212454	14	0	1	0	3	1	A	1	1	0	2730477	0	0	0	0	0	2793746	2793779	2794887	2795400	2795450	2795950	0	2796191	0	0	0	0	0	0
2	Exec_Auto	1	28212454	15	1	0	3	0	0	B	1	1	0	2730477	0	0	0	0	0	2798191	2798226	2799172	2799656	2799701	2800201	0	2800442	0	0	0	0	0	0
2	Exec_Auto	1	28212454	16	1	0	0	1	0	B	1	0	0	2730477	0	0	0	0	0	2802443	2802507	2803726	2804323	2804410	2804910	0	2805150	0	0	0	0	0	0
2	Exec_Auto	1	28212454	17	1	0	3	2	0	B	1	0	0	2730477	0	0	0	0	0	2807151	2807215	2808585	2808990	2809306	2809806	0	2810047	0	0	0	0	0	0
2	Exec_Auto	1	28212454	18	0	1	3	0	1	A	1	0	0	2730477	0	0	0	0	0	2812048	2812113	2813448	2813881	2813930	2814430	0	2814671	0	0	0	0	0	0
2	Exec_Auto	1	28212454	19	0	1	3	0	1	A	1	0	0	2730477	0	0	0	0	0	2816671	2816710	2817802	2818366	2818425	2818925	0	2819166	0	0	0	0	0	0
2	Exec_Auto	0	28212454	0	1	0	0	2	0	B	1	1	0	2821167	0	0	0	0	0	2821225	2821284	2821856	2822845	2822949	2823449	0	2823689	0	0	0	0	0	0
2	Exec_Auto	0	28212454	1	1	0	1	3	0	B	1	1	0	2821167	0	0	0	0	0	2825690	2825758	2826364	2826834	2826925	2827425	0	2827666	0	0	0	0	0	0
2	Exec_Auto	0	28212454	2	1	0	2	3	0	B	1	1	0	2821167	0	0	0	0	0	2829666	2829724	2830377	2830853	2830992	2831492	0	2831733	0	0	0	0	0	0
2	Exec_Auto	0	28212454	3	1	0	0	3	0	B	1	1	0	2821167	0	0	0	0	0	2833734	2833793	2834610	2837664	2837963	2838463	0	2838704	0	0	0	0	0	0
2	Exec_Auto	0	28212454	4	1	0	1	0	0	B	1	0	0	2821167	0	0	0	0	0	2840705	2840737	2842102	2842555	2842626	2843126	0	2843366	0	0	0	0	0	0
2	Exec_Auto	0	28212454	5	1	0	0	1	0	B	1	1	0	2821167	0	0	0	0	0	2845367	2845443	2846170	2848133	2849899	2850399	0	2850640	0	0	0	0	0	0
2	Exec_Auto	0	28212454	6	1	0	3	2	0		1	0	254	2821167	0	0	0	0	0	2852640	2852695	2853894	0	0	0	0	2867094	0	0	0	0	2863894	0
2	Exec_Auto	0	28212454	6	1	0	3	2	0		1	0	254	2821167	0	0	0	0	0	2869094	2869167	2870366	0	0	0	0	2883566	0	0	0	0	2880366	0
2	Exec_Auto	0	28212454	6	1	0	3	2	0		1	0	254	2821167	0	0	0	0	0	2885566	2885618	2886817	0	0	0	0	2900017	0	0	0	0	2896817	0
2	Exec_Auto	0	28212454	6	1	0	3	2	0		1	0	254	2821167	0	0	0	0	0	2902018	2902085	2903284	0	0	0	0	2916484	0	0	0	0	2913284	0
2	Exec_Auto	0	28212454	6	1	0	3	2	0		1	0	254	2821167	0	0	0	0	0	2918484	2918541	2919740	0	0	0	0	2932940	0	0	0	0	2929740	0
2	Exec_Auto	0	28212454	6	1	0	3	2	0		1	0	254	2821167	0	0	0	0	0	2934941	2934999	2936198	0	0	0	0	2949398	0	0	0	0	2946198	0
2	Exec_Auto	0	28212454	6	1	0	3	2	0		1	0	254	2821167	0	0	0	0	0	2951399	2951476	2952675	0	0	0	0	2965875	0	0	0	0	2962675	0
2	Exec_Auto	0	28212454	6	1	0	3	2	0		1	0	254	2821167	0	0	0	0	0	2967876	2967943	2969142	0	0	0	0	2982342	0	0	0	0	2979142	0
2	Exec_Auto	0	28212454	6	1	0	3	2	0		1	0	254	2821167	0	0	0	0	0	2984344	2984409	2985608	0	0	0	0	2998808	0	0	0	0	2995608	0
2	Exec_Auto	0	28212454	6	1	0	3	2	0		1	0	254	2821167	0	0	0	0	0	3000809	3000877	3002076	0	0	0	0	3015276	0	0	0	0	3012076	0
2	Exec_Auto	0	28212454	6	1	0	3	2	0		1	0	254	2821167	0	0	0	0	0	3017276	3017339	3018538	0	0	0	0	3031738	0	0	0	0	3028538	0
2	Exec_Auto	0	28212454	6	1	0	3	2	0		1	0	254	2821167	0	0	0	0	0	3033739	3033784	3034983	0	0	0	0	3048183	0	0	0	0	3044983	0
2	Exec_Auto	0	28212454	6	1	0	3	2	0	B	1	1	0	2821167	0	0	0	0	0	3050184	3050245	3051444	3060045	3060190	3060690	0	3060931	0	0	0	0	0	0
2	Exec_Auto	0	28212454	7	0	1	1	3	1	A	1	0	0	2821167	0	0	0	0	0	3062931	3063001	3063870	3064336	3064438	3064938	0	3065179	0	0	0	0	0	0
2	Exec_Auto	0	28212454	8	0	1	2	3	1	A	1	1	0	2821167	0	0	0	0	0	3067179	3067244	3068213	3068626	3068774	3069274	0	3069515	0	0	0	0	0	0
2	Exec_Auto	0	28212454	9	0	1	0	3	1	A	1	1	0	2821167	0	0	0	0	0	3071516	3071582	3073045	3073526	3073659	3074159	0	3074399	0	0	0	0	0	0
2	Exec_Auto	1	28212454	10	1	0	1	2	0	B	1	1	0	2821167	0	0	0	0	0	3076400	3076462	3077034	3077958	3078100	3078600	0	3078842	0	0	0	0	0	0
2	Exec_Auto	1	28212454	11	1	0	0	3	0	B	1	1	0	2821167	0	0	0	0	0	3080843	3080896	3081502	3082256	3082415	3082915	0	3083156	0	0	0	0	0	0
2	Exec_Auto	1	28212454	12	0	1	1	3	1	A	1	1	0	2821167	0	0	0	0	0	3085156	3085215	3085868	3086523	3086809	3087309	0	3087549	0	0	0	0	0	0
2	Exec_Auto	1	28212454	13	1	0	0	2	0	B	1	1	0	2821167	0	0	0	0	0	3089550	3089619	3090436	3091054	3091194	3091694	0	3091935	0	0	0	0	0	0
2	Exec_Auto	1	28212454	14	1	0	0	1	0	B	1	0	0	2821167	0	0	0	0	0	3093935	3093964	3095329	3096041	3096171	3096671	0	3096912	0	0	0	0	0	0
2	Exec_Auto	1	28212454	15	0	1	1	2	1	A	1	1	0	2821167	0	0	0	0	0	3098912	3098983	3099710	3100350	3100462	3100962	0	3101202	0	0	0	0	0	0
2	Exec_Auto	1	28212454	16	1	0	1	2	0	B	1	1	0	2821167	0	0	0	0	0	3103203	3103260	3104459	3105242	3105373	3105873	0	3106113	0	0	0	0	0	0
2	Exec_Auto	1	28212454	17	1	0	0	1	0	B	1	1	0	2821167	0	0	0	0	0	3108113	3108156	3109025	3109594	3109739	3110239	0	3110480	0	0	0	0	0	0
2	Exec_Auto	1	28212454	18	0	1	1	3	1	B	0	0	0	2821167	0	0	0	0	0	3112480	3112515	3113484	3114170	3114246	0	3114746	3114986	0	0	0	0	0	0
2	Exec_Auto	1	28212454	19	1	0	2	1	0	A	0	0	0	2821167	0	0	0	0	0	3116987	3117008	3118471	3119015	3119155	0	3119655	3119896	0	0	0	0	0	0
2	Exec_Auto	0	28212454	0	0	1	1	3	1	A	1	1	0	3121898	0	0	0	0	0	3121916	3122004	3122560	3123027	3123180	3123680	0	3123921	0	0	0	0	0	0
2	Exec_Auto	0	28212454	1	1	0	3	1	0	B	1	0	0	3121898	0	0	0	0	0	3125922	3125989	3127067	3127606	3127698	3128198	0	3128438	0	0	0	0	0	0
2	Exec_Auto	0	28212454	2	1	0	1	2	0	B	1	0	0	3121898	0	0	0	0	0	3130439	3130471	3131939	3132539	3132683	3133183	0	3133424	0	0	0	0	0	0
2	Exec_Auto	0	28212454	3	0	1	3	2	1	A	1	1	0	3121898	0	0	0	0	0	3135424	3135484	3136003	3136614	3136687	3137187	0	3137429	0	0	0	0	0	0
2	Exec_Auto	0	28212454	4	0	1	2	3	1	A	1	0	0	3121898	0	0	0	0	0	3139429	3139486	3140454	3141093	3141223	3141723	0	3141963	0	0	0	0	0	0
2	Exec_Auto	0	28212454	5	0	1	0	1	1	A	1	0	0	3121898	0	0	0	0	0	3143964	3144017	3144785	3145205	3145274	3145774	0	3146015	0	0	0	0	0	0
2	Exec_Auto	0	28212454	6	1	0	0	2	0	B	1	1	0	3121898	0	0	0	0	0	3148016	3148043	3148568	3149281	3149473	3149973	0	3150214	0	0	0	0	0	0
2	Exec_Auto	0	28212454	7	1	0	2	3	0	B	1	1	0	3121898	0	0	0	0	0	3152214	3152242	3153575	3154138	3154207	3154707	0	3154948	0	0	0	0	0	0
2	Exec_Auto	0	28212454	8	0	1	3	1	1	A	1	1	0	3121898	0	0	0	0	0	3156948	3157005	3158485	3158938	3158969	3159469	0	3159709	0	0	0	0	0	0
2	Exec_Auto	0	28212454	9	0	1	0	3	1	A	1	1	0	3121898	0	0	0	0	0	3161709	3161769	3162463	3162871	3162957	3163457	0	3163698	0	0	0	0	0	0
