# Supplementary material for: A Computational Model of Dual Competition between the Basal Ganglia and the Cortex
Source: eNeuro. 2019 Jan 4;5(6):ENEURO.0339-17.2018. doi: 10.1523/ENEURO.0339-17.2018 (PMC6325557; doi:10.1523/ENEURO.0339-17.2018)
Supplement: Supplementary 1 — Supplementary Model Codes. Download Supplementary 1, ZIP file [file sup_enu-eN-TNC-0339-17-s02.zip › one-critic-two-actors-1.2/experiments/data/experimental/D1-saline-D2-muscimol/France/20150516_131318FrIB.txt]

Task	Typ of Try	FT/ST	Begin launch	Num Try	Num CibleA	Num CibleB	Pos CibleA	Pos CibleB	%RecA_>_B	Target Choice	Good Choice	Reward	Num error	E0	E10	E20	E30	E100	E40	E15	E25	E35	E45	E55	E105	E115	E200	E250	E251	E252	E253	E254	E255
2	Exec_Auto	0	14015531	0	0	1	3	2	1	A	1	1	0	821556	0	0	0	0	0	821563	821642	822382	822799	822888	823388	0	823628	0	0	0	0	0	0
2	Exec_Auto	0	14015531	1	1	0	3	2	0	B	1	1	0	821556	0	0	0	0	0	825629	825693	826797	827172	827312	827812	0	828052	0	0	0	0	0	0
2	Exec_Auto	0	14015531	2	1	0	0	2	0	B	1	1	0	821556	0	0	0	0	0	830052	830079	830684	831054	831144	831644	0	831884	0	0	0	0	0	0
2	Exec_Auto	0	14015531	3	1	0	0	2	0	B	1	0	0	821556	0	0	0	0	0	833885	833925	835090	835442	835578	836078	0	836319	0	0	0	0	0	0
2	Exec_Auto	0	14015531	4	0	1	0	2	1	A	1	1	0	821556	0	0	0	0	0	838320	838421	839838	840244	840343	840843	0	841083	0	0	0	0	0	0
2	Exec_Auto	0	14015531	5	1	0	3	2	0	B	1	0	0	821556	0	0	0	0	0	843083	843133	844237	844687	844797	845297	0	845538	0	0	0	0	0	0
2	Exec_Auto	0	14015531	6	0	1	1	3	1	A	1	1	0	821556	0	0	0	0	0	847539	847601	849073	849441	849596	850096	0	850337	0	0	0	0	0	0
2	Exec_Auto	0	14015531	7	1	0	0	1	0	B	1	0	0	821556	0	0	0	0	0	852338	852387	852993	853455	853633	854133	0	854373	0	0	0	0	0	0
2	Exec_Auto	0	14015531	8	1	0	0	1	0	B	1	1	0	821556	0	0	0	0	0	856374	856436	857202	857612	857720	858220	0	858461	0	0	0	0	0	0
2	Exec_Auto	0	14015531	9	1	0	2	3	0	B	1	0	0	821556	0	0	0	0	0	860462	860516	861209	861688	861758	862258	0	862498	0	0	0	0	0	0
2	Exec_Auto	1	14015531	10	0	1	3	0	1	A	1	1	0	821556	0	0	0	0	0	864498	864557	865297	865856	865930	866430	0	866671	0	0	0	0	0	0
2	Exec_Auto	1	14015531	11	1	0	2	0	0	A	0	1	0	821556	0	0	0	0	0	868671	868737	869841	870332	870442	0	870942	871182	0	0	0	0	0	0
2	Exec_Auto	1	14015531	12	0	1	3	0	1	A	1	1	0	821556	0	0	0	0	0	873182	873259	873864	874446	874523	875023	0	875263	0	0	0	0	0	0
2	Exec_Auto	1	14015531	13	1	0	0	3	0	B	1	1	0	821556	0	0	0	0	0	877263	877335	878500	878923	878967	879467	0	879708	0	0	0	0	0	0
2	Exec_Auto	1	14015531	14	1	0	2	3	0	B	1	1	0	821556	0	0	0	0	0	881709	881779	883196	883581	883650	884150	0	884391	0	0	0	0	0	0
2	Exec_Auto	1	14015531	15	1	0	3	0	0	B	1	1	0	821556	0	0	0	0	0	886391	886468	887572	888023	888108	888608	0	888848	0	0	0	0	0	0
2	Exec_Auto	1	14015531	16	1	0	0	2	0	B	1	1	0	821556	0	0	0	0	0	890848	890907	892379	892745	892839	893339	0	893579	0	0	0	0	0	0
2	Exec_Auto	1	14015531	17	0	1	1	2	1	B	0	0	0	821556	0	0	0	0	0	895580	895600	896206	896669	896766	0	897266	897506	0	0	0	0	0	0
2	Exec_Auto	1	14015531	18	0	1	3	1	1	A	1	0	0	821556	0	0	0	0	0	899507	899558	900324	900880	900958	901458	0	901699	0	0	0	0	0	0
2	Exec_Auto	1	14015531	19	1	0	2	1	0	A	0	0	0	821556	0	0	0	0	0	903699	903735	904428	904956	905034	0	905534	905774	0	0	0	0	0	0
2	Exec_Auto	0	14015531	0	0	1	2	1	1	A	1	1	0	907775	0	0	0	0	0	907799	907852	908798	909213	909288	909788	0	910028	0	0	0	0	0	0
2	Exec_Auto	0	14015531	1	0	1	0	2	1	A	1	1	0	907775	0	0	0	0	0	912028	912095	912641	913110	913209	913709	0	913949	0	0	0	0	0	0
2	Exec_Auto	0	14015531	2	1	0	0	1	0	B	1	1	0	907775	0	0	0	0	0	915950	915990	916936	917375	917522	918022	0	918263	0	0	0	0	0	0
2	Exec_Auto	0	14015531	3	0	1	3	0	1	A	1	1	0	907775	0	0	0	0	0	920263	920339	921214	921594	921628	922128	0	922368	0	0	0	0	0	0
2	Exec_Auto	0	14015531	4	0	1	0	1	1	A	1	0	0	907775	0	0	0	0	0	924369	924410	925696	926163	926265	926765	0	927006	0	0	0	0	0	0
2	Exec_Auto	0	14015531	5	0	1	0	1	1	A	1	1	0	907775	0	0	0	0	0	929006	929070	930327	930785	930842	931342	0	931583	0	0	0	0	0	0
2	Exec_Auto	0	14015531	6	1	0	2	1	0	B	1	1	0	907775	0	0	0	0	0	933584	933636	935135	935630	935801	936301	0	936541	0	0	0	0	0	0
2	Exec_Auto	0	14015531	7	1	0	2	3	0	B	1	1	0	907775	0	0	0	0	0	938542	938580	939167	939652	939763	940263	0	940504	0	0	0	0	0	0
2	Exec_Auto	0	14015531	8	1	0	1	2	0	B	1	1	0	907775	0	0	0	0	0	942504	942567	943245	943820	943903	944403	0	944644	0	0	0	0	0	0
2	Exec_Auto	0	14015531	9	1	0	0	2	0	B	1	1	0	907775	0	0	0	0	0	946644	946696	948014	948388	948476	948976	0	949216	0	0	0	0	0	0
2	Exec_Auto	1	14015531	10	0	1	3	0	1	A	1	1	0	907775	0	0	0	0	0	951216	951277	952223	952768	952820	953320	0	953561	0	0	0	0	0	0
2	Exec_Auto	1	14015531	11	1	0	2	0	0	B	1	1	0	907775	0	0	0	0	0	955561	956456	957002	957755	957828	958328	0	958568	0	0	0	0	0	0
2	Exec_Auto	1	14015531	12	1	0	0	2	0	B	1	1	0	907775	0	0	0	0	0	960568	960624	961570	962013	962082	962582	0	962822	0	0	0	0	0	0
2	Exec_Auto	1	14015531	13	1	0	1	3	0	B	1	1	0	907775	0	0	0	0	0	964823	964872	965747	966321	966375	966875	0	967115	0	0	0	0	0	0
2	Exec_Auto	1	14015531	14	1	0	2	3	0	B	1	1	0	907775	0	0	0	0	0	969116	969553	970839	971221	971292	971792	0	972032	0	0	0	0	0	0
2	Exec_Auto	1	14015531	15	1	0	1	0	0	B	1	1	0	907775	0	0	0	0	0	974032	974082	975339	975879	975963	976463	0	976703	0	0	0	0	0	0
2	Exec_Auto	1	14015531	16	1	0	0	1	0	B	1	1	0	907775	0	0	0	0	0	978703	978761	980260	980858	980970	981470	0	981711	0	0	0	0	0	0
2	Exec_Auto	1	14015531	17	0	1	2	0	1	A	1	0	0	907775	0	0	0	0	0	983712	983783	984370	984891	984967	985467	0	985708	0	0	0	0	0	0
2	Exec_Auto	1	14015531	18	0	1	3	0	1	A	1	1	0	907775	0	0	0	0	0	987709	987736	988414	988957	989019	989519	0	989760	0	0	0	0	0	0
2	Exec_Auto	1	14015531	19	1	0	1	2	0	B	1	1	0	907775	0	0	0	0	0	991761	991804	993122	993677	993729	994229	0	994471	0	0	0	0	0	0
2	Exec_Auto	0	14015531	0	0	1	0	2	1	A	1	1	0	996472	0	0	0	0	0	996503	997957	999367	999856	999953	1000453	0	1000693	0	0	0	0	0	0
2	Exec_Auto	0	14015531	1	0	1	2	3	1	A	1	1	0	996472	0	0	0	0	0	1002695	1002788	1004128	1004522	1004687	1005187	0	1005428	0	0	0	0	0	0
2	Exec_Auto	0	14015531	2	0	1	0	2	1	A	1	0	0	996472	0	0	0	0	0	1007428	1007485	1008517	1009010	1009118	1009618	0	1009859	0	0	0	0	0	0
2	Exec_Auto	0	14015531	3	0	1	2	0	1	A	1	1	0	996472	0	0	0	0	0	1011859	1011933	1013388	1013868	1013957	1014457	0	1014698	0	0	0	0	0	0
2	Exec_Auto	0	14015531	4	0	1	0	3	1	A	1	1	0	996472	0	0	0	0	0	1016698	1016759	1018221	1018665	1018759	1019259	0	1019500	0	0	0	0	0	0
2	Exec_Auto	0	14015531	5	0	1	0	2	1	A	1	1	0	996472	0	0	0	0	0	1021501	1021556	1022569	1023063	1023175	1023675	0	1023916	0	0	0	0	0	0
2	Exec_Auto	0	14015531	6	1	0	0	1	0	B	1	0	252	996472	0	0	0	0	0	1025917	1025945	1027203	1027684	1027864	0	0	1031091	0	0	1027891	0	0	0
2	Exec_Auto	0	14015531	6	1	0	0	1	0	B	1	1	0	996472	0	0	0	0	0	1033092	1033136	1034394	1034864	1034963	1035463	0	1035703	0	0	0	0	0	0
2	Exec_Auto	0	14015531	7	0	1	2	0	1	A	1	0	0	996472	0	0	0	0	0	1037704	1037767	1038999	1039397	1039489	1039989	0	1040231	0	0	0	0	0	0
2	Exec_Auto	0	14015531	8	1	0	3	0	0	B	1	1	0	996472	0	0	0	0	0	1042232	1042286	1043506	1044151	1044244	1044744	0	1044985	0	0	0	0	0	0
2	Exec_Auto	0	14015531	9	0	1	3	2	1	A	1	1	0	996472	0	0	0	0	0	1046986	1047051	1048529	1048918	1048967	1049467	0	1049707	0	0	0	0	0	0
2	Exec_Auto	1	14015531	10	1	0	1	3	0	B	1	1	0	996472	0	0	0	0	0	1051707	1051785	1053195	1053817	1053861	1054361	0	1054602	0	0	0	0	0	0
2	Exec_Auto	1	14015531	11	1	0	0	2	0	B	1	1	0	996472	0	0	0	0	0	1056603	1056624	1057964	1058572	1058692	1059192	0	1059432	0	0	0	0	0	0
2	Exec_Auto	1	14015531	12	1	0	3	0	0	B	1	1	0	996472	0	0	0	0	0	1061432	1061483	1062515	1063105	1063194	1063694	0	1063934	0	0	0	0	0	0
2	Exec_Auto	1	14015531	13	1	0	1	2	0	B	1	1	0	996472	0	0	0	0	0	1065934	1065966	1067421	1067951	1068035	1068535	0	1068776	0	0	0	0	0	0
2	Exec_Auto	1	14015531	14	0	1	3	2	1	A	1	1	0	996472	0	0	0	0	0	1070777	1070829	1072291	1072750	1072799	1073299	0	1073539	0	0	0	0	0	0
2	Exec_Auto	1	14015531	15	1	0	3	1	0	B	1	0	252	996472	0	0	0	0	0	1075540	1075601	1076614	1077327	1077469	0	0	1080691	0	0	1077491	0	0	0
2	Exec_Auto	1	14015531	15	1	0	3	1	0	B	1	1	0	996472	0	0	0	0	0	1082692	1082754	1083767	1084284	1084391	1084891	0	1085132	0	0	0	0	0	0
2	Exec_Auto	1	14015531	16	1	0	0	2	0	B	1	1	0	996472	0	0	0	0	0	1087133	1087176	1088434	1088872	1088979	1089479	0	1089719	0	0	0	0	0	0
2	Exec_Auto	1	14015531	17	1	0	0	3	0	B	1	0	0	996472	0	0	0	0	0	1091720	1091772	1093004	1093580	1093673	1094173	0	1094413	0	0	0	0	0	0
2	Exec_Auto	1	14015531	18	0	1	2	3	1	A	1	0	0	996472	0	0	0	0	0	1096414	1096459	1097679	1098337	1098417	1098917	0	1099157	0	0	0	0	0	0
2	Exec_Auto	1	14015531	19	0	1	3	1	1		0	0	251	996472	0	0	0	0	0	1101157	1101180	1102658	1103193	1103240	0	0	1106940	0	1103740	0	0	0	0
2	Exec_Auto	1	14015531	19	0	1	3	1	1	A	1	1	0	996472	0	0	0	0	0	1108941	1108973	1110451	1110889	1110957	1111457	0	1111697	0	0	0	0	0	0
2	Exec_Auto	0	14015531	0	1	0	0	1	0	B	1	1	0	1113698	0	0	0	0	0	1113713	1113801	1114995	1115421	1115534	1116034	0	1116275	0	0	0	0	0	0
2	Exec_Auto	0	14015531	1	1	0	3	0	0	B	1	1	0	1113698	0	0	0	0	0	1118276	1118348	1119514	1119945	1120028	1120528	0	1120768	0	0	0	0	0	0
2	Exec_Auto	0	14015531	2	1	0	3	2	0	B	1	1	0	1113698	0	0	0	0	0	1122768	1122832	1124318	1124713	1124836	1125336	0	1125577	0	0	0	0	0	0
2	Exec_Auto	0	14015531	3	0	1	1	3	1	A	1	1	0	1113698	0	0	0	0	0	1127577	1127677	1128272	1128919	1129055	1129555	0	1129795	0	0	0	0	0	0
2	Exec_Auto	0	14015531	4	1	0	3	1	0	B	1	1	0	1113698	0	0	0	0	0	1131796	1131842	1132966	1133397	1133508	1134008	0	1134249	0	0	0	0	0	0
2	Exec_Auto	0	14015531	5	1	0	2	3	0	B	1	0	0	1113698	0	0	0	0	0	1136250	1136318	1136985	1137430	1137507	1138007	0	1138248	0	0	0	0	0	0
2	Exec_Auto	0	14015531	6	1	0	0	3	0	B	1	1	0	1113698	0	0	0	0	0	1140250	1140310	1141022	1141552	1141594	1142094	0	1142335	0	0	0	0	0	0
2	Exec_Auto	0	14015531	7	0	1	3	0	1	A	1	1	0	1113698	0	0	0	0	0	1144336	1144401	1145559	1146173	1146232	1146732	0	1146973	0	0	0	0	0	0
2	Exec_Auto	0	14015531	8	0	1	1	0	1	A	1	1	0	1113698	0	0	0	0	0	1148974	1149047	1150007	1150615	1150760	1151260	0	1151501	0	0	0	0	0	0
2	Exec_Auto	0	14015531	9	1	0	2	3	0	B	1	1	0	1113698	0	0	0	0	0	1153502	1153587	1154276	1154738	1154803	1155303	0	1155543	0	0	0	0	0	0
2	Exec_Auto	1	14015531	10	0	1	2	1	1	A	1	1	0	1113698	0	0	0	0	0	1157543	1157738	1158932	1159538	1159615	1160115	0	1160356	0	0	0	0	0	0
2	Exec_Auto	1	14015531	11	0	1	3	1	1	A	1	1	0	1113698	0	0	0	0	0	1162357	1162413	1163579	1164116	1164191	1164691	0	1164931	0	0	0	0	0	0
2	Exec_Auto	1	14015531	12	0	1	2	1	1	A	1	0	0	1113698	0	0	0	0	0	1166931	1167029	1168515	1168970	1169063	1169563	0	1169804	0	0	0	0	0	0
2	Exec_Auto	1	14015531	13	1	0	1	2	0	B	1	1	0	1113698	0	0	0	0	0	1171804	1171845	1172440	1172904	1173023	1173523	0	1173764	0	0	0	0	0	0
2	Exec_Auto	1	14015531	14	0	1	2	1	1	A	1	1	0	1113698	0	0	0	0	0	1175764	1175805	1176928	1177668	1177763	1178263	0	1178504	0	0	0	0	0	0
2	Exec_Auto	1	14015531	15	1	0	1	3	0	B	1	0	0	1113698	0	0	0	0	0	1180504	1180546	1181213	1181870	1181937	1182437	0	1182677	0	0	0	0	0	0
2	Exec_Auto	1	14015531	16	0	1	1	3	1	A	1	1	0	1113698	0	0	0	0	0	1184680	1184743	1185455	1186036	1186150	1186650	0	1186890	0	0	0	0	0	0
2	Exec_Auto	1	14015531	17	0	1	1	0	1	A	1	0	0	1113698	0	0	0	0	0	1188890	1188949	1190107	1190747	1190860	1191360	0	1191600	0	0	0	0	0	0
2	Exec_Auto	1	14015531	18	1	0	3	0	0	B	1	1	0	1113698	0	0	0	0	0	1193601	1193678	1194638	1195146	1195211	1195711	0	1195952	0	0	0	0	0	0
2	Exec_Auto	1	14015531	19	0	1	2	0	1	A	1	1	0	1113698	0	0	0	0	0	1197952	1198023	1198712	1199257	1199360	1199860	0	1200100	0	0	0	0	0	0
2	Exec_Auto	0	14015531	0	0	1	0	3	1	A	1	1	0	1202101	0	0	0	0	0	1202138	1202230	1202771	1203324	1203412	1203912	0	1204153	0	0	0	0	0	0
2	Exec_Auto	0	14015531	1	0	1	1	3	1	A	1	1	0	1202101	0	0	0	0	0	1206153	1206219	1207122	1207625	1207720	1208220	0	1208461	0	0	0	0	0	0
2	Exec_Auto	0	14015531	2	0	1	1	3	1	A	1	1	0	1202101	0	0	0	0	0	1210462	1210536	1211476	1212013	1212118	1212618	0	1212858	0	0	0	0	0	0
2	Exec_Auto	0	14015531	3	1	0	0	3	0	B	1	1	0	1202101	0	0	0	0	0	1214858	1214930	1215592	1216036	1216101	1216601	0	1216842	0	0	0	0	0	0
2	Exec_Auto	0	14015531	4	0	1	0	3	1	A	1	1	0	1202101	0	0	0	0	0	1218842	1218863	1219569	1220068	1220143	1220643	0	1220884	0	0	0	0	0	0
2	Exec_Auto	0	14015531	5	0	1	1	3	1	A	1	0	0	1202101	0	0	0	0	0	1222885	1222952	1224072	1224512	1224602	1225102	0	1225342	0	0	0	0	0	0
2	Exec_Auto	0	14015531	6	0	1	1	0	1	A	1	1	0	1202101	0	0	0	0	0	1227343	1227404	1228534	1229044	1229192	1229692	0	1229933	0	0	0	0	0	0
2	Exec_Auto	0	14015531	7	1	0	1	3	0	B	1	1	0	1202101	0	0	0	0	0	1231934	1232010	1233488	1234025	1234088	1234588	0	1234829	0	0	0	0	0	0
2	Exec_Auto	0	14015531	8	0	1	3	1	1	A	1	0	0	1202101	0	0	0	0	0	1236829	1236876	1238299	1238788	1238844	1239344	0	1239584	0	0	0	0	0	0
2	Exec_Auto	0	14015531	9	1	0	1	2	0	B	1	1	0	1202101	0	0	0	0	0	1241584	1241633	1242535	1242989	1243096	1243596	0	1243837	0	0	0	0	0	0
2	Exec_Auto	1	14015531	10	0	1	0	2	1	B	0	0	0	1202101	0	0	0	0	0	1245838	1245910	1246451	1247154	1247244	0	1247744	1247984	0	0	0	0	0	0
2	Exec_Auto	1	14015531	11	0	1	0	1	1	B	0	0	0	1202101	0	0	0	0	0	1249984	1250031	1250934	1251544	1251653	0	1252153	1252393	0	0	0	0	0	0
2	Exec_Auto	1	14015531	12	0	1	0	2	1	B	0	0	0	1202101	0	0	0	0	0	1254393	1254462	1255402	1256022	1256143	0	1256643	1256885	0	0	0	0	0	0
2	Exec_Auto	1	14015531	13	1	0	3	2	0	B	1	1	0	1202101	0	0	0	0	0	1258887	1258956	1259618	1260224	1260319	1260819	0	1261059	0	0	0	0	0	0
2	Exec_Auto	1	14015531	14	0	1	2	1	1	A	1	1	0	1202101	0	0	0	0	0	1263059	1263080	1263786	1264435	1264558	1265058	0	1265298	0	0	0	0	0	0
2	Exec_Auto	1	14015531	15	1	0	3	2	0	B	1	0	0	1202101	0	0	0	0	0	1267298	1267327	1268447	1268932	1269051	1269551	0	1269792	0	0	0	0	0	0
2	Exec_Auto	1	14015531	16	0	1	0	1	1	B	0	0	0	1202101	0	0	0	0	0	1271793	1271889	1273019	1273508	1273636	0	1274136	1274379	0	0	0	0	0	0
2	Exec_Auto	1	14015531	17	0	1	1	2	1	B	0	0	0	1202101	0	0	0	0	0	1276379	1276432	1277910	1278453	1278548	0	1279048	1279288	0	0	0	0	0	0
2	Exec_Auto	1	14015531	18	1	0	1	0	0	A	0	1	0	1202101	0	0	0	0	0	1281289	1281358	1282781	1283441	1283553	0	1284053	1284293	0	0	0	0	0	0
2	Exec_Auto	1	14015531	19	1	0	1	2	0	B	1	0	0	1202101	0	0	0	0	0	1286293	1286345	1287247	1287928	1288033	1288533	0	1288773	0	0	0	0	0	0
2	Exec_Auto	0	14015531	0	1	0	1	3	0	B	1	1	0	1290774	0	0	0	0	0	1290808	1290888	1291606	1292182	1292244	1292744	0	1292984	0	0	0	0	0	0
2	Exec_Auto	0	14015531	1	0	1	1	3	1	A	1	0	0	1290774	0	0	0	0	0	1294985	1295049	1296537	1296993	1297136	1297636	0	1297877	0	0	0	0	0	0
2	Exec_Auto	0	14015531	2	0	1	2	3	1	A	1	1	0	1290774	0	0	0	0	0	1299879	1299930	1300785	1301384	1301489	1301989	0	1302230	0	0	0	0	0	0
2	Exec_Auto	0	14015531	3	0	1	0	2	1	A	1	1	0	1290774	0	0	0	0	0	1304231	1304263	1305171	1305736	1305875	1306375	0	1306615	0	0	0	0	0	0
2	Exec_Auto	0	14015531	4	0	1	0	3	1	A	1	1	0	1290774	0	0	0	0	0	1308618	1308675	1309665	1310258	1310315	1310815	0	1311056	0	0	0	0	0	0
2	Exec_Auto	0	14015531	5	0	1	0	3	1	A	1	1	0	1290774	0	0	0	0	0	1313056	1313123	1314494	1314926	1315006	1315506	0	1315746	0	0	0	0	0	0
2	Exec_Auto	0	14015531	6	1	0	1	3	0	B	1	1	0	1290774	0	0	0	0	0	1317747	1317814	1318612	1319055	1319108	1319608	0	1319848	0	0	0	0	0	0
2	Exec_Auto	0	14015531	7	1	0	0	3	0	B	1	1	0	1290774	0	0	0	0	0	1321848	1321893	1323167	1323623	1323686	1324186	0	1324427	0	0	0	0	0	0
2	Exec_Auto	0	14015531	8	1	0	1	3	0	B	1	1	0	1290774	0	0	0	0	0	1326428	1327123	1327961	1328603	1328668	1329168	0	1329409	0	0	0	0	0	0
2	Exec_Auto	0	14015531	9	0	1	0	1	1	A	1	0	0	1290774	0	0	0	0	0	1331409	1331479	1332281	1332760	1332809	1333309	0	1333550	0	0	0	0	0	0
2	Exec_Auto	1	14015531	10	0	1	1	2	1	B	0	0	0	1290774	0	0	0	0	0	1335550	1335625	1336343	1336925	1337046	0	1337546	1337786	0	0	0	0	0	0
2	Exec_Auto	1	14015531	11	0	1	1	0	1	A	1	1	0	1290774	0	0	0	0	0	1339788	1339857	1341345	1341878	1342013	1342513	0	1342754	0	0	0	0	0	0
2	Exec_Auto	1	14015531	12	0	1	2	0	1	A	1	1	0	1290774	0	0	0	0	0	1344755	1344823	1345678	1346188	1346302	1346802	0	1347043	0	0	0	0	0	0
2	Exec_Auto	1	14015531	13	1	0	0	3	0	B	1	1	0	1290774	0	0	0	0	0	1349044	1349080	1349988	1350586	1350636	1351136	0	1351377	0	0	0	0	0	0
2	Exec_Auto	1	14015531	14	0	1	0	1	1	A	1	1	0	1290774	0	0	0	0	0	1353377	1353433	1354423	1355064	1355118	1355618	0	1355859	0	0	0	0	0	0
2	Exec_Auto	1	14015531	15	0	1	1	2	1	B	0	0	0	1290774	0	0	0	0	0	1357860	1357893	1359264	1360062	1360178	0	1360678	1360918	0	0	0	0	0	0
2	Exec_Auto	1	14015531	16	1	0	1	3	0	B	1	1	0	1290774	0	0	0	0	0	1362918	1362964	1363762	1364318	1364378	1364878	0	1365119	0	0	0	0	0	0
2	Exec_Auto	1	14015531	17	1	0	1	2	0	B	1	1	0	1290774	0	0	0	0	0	1367119	1367174	1368448	1368904	1369004	1369504	0	1369745	0	0	0	0	0	0
2	Exec_Auto	1	14015531	18	0	1	1	2	1	B	0	1	0	1290774	0	0	0	0	0	1371745	1371821	1372659	1373338	1373479	0	1373979	1374219	0	0	0	0	0	0
2	Exec_Auto	1	14015531	19	1	0	3	2	0	B	1	0	0	1290774	0	0	0	0	0	1376220	1376286	1377088	1377640	1377878	1378378	0	1378618	0	0	0	0	0	0
2	Exec_Auto	0	14015531	0	0	1	3	2	1	A	1	1	0	1380619	0	0	0	0	0	1380643	1380712	1381443	1381839	1381923	1382423	0	1382664	0	0	0	0	0	0
2	Exec_Auto	0	14015531	1	1	0	3	1	0	B	1	1	0	1380619	0	0	0	0	0	1384664	1384718	1385783	1386318	1386477	1386977	0	1387218	0	0	0	0	0	0
2	Exec_Auto	0	14015531	2	1	0	1	3	0	B	1	0	0	1380619	0	0	0	0	0	1389219	1389259	1389996	1390392	1390456	1390956	0	1391197	0	0	0	0	0	0
2	Exec_Auto	0	14015531	3	0	1	3	0	1	A	1	0	0	1380619	0	0	0	0	0	1393198	1393225	1394264	1394701	1394747	1395247	0	1395488	0	0	0	0	0	0
2	Exec_Auto	0	14015531	4	0	1	3	1	1	A	1	1	0	1380619	0	0	0	0	0	1397488	1397547	1398513	1398967	1399092	1399592	0	1399832	0	0	0	0	0	0
2	Exec_Auto	0	14015531	5	0	1	2	3	1	A	1	1	0	1380619	0	0	0	0	0	1401834	1401900	1402955	1403543	1403687	1404187	0	1404428	0	0	0	0	0	0
2	Exec_Auto	0	14015531	6	1	0	2	0	0	B	1	1	0	1380619	0	0	0	0	0	1406428	1406498	1407401	1407987	1408047	1408547	0	1408788	0	0	0	0	0	0
2	Exec_Auto	0	14015531	7	1	0	3	2	0	B	1	1	0	1380619	0	0	0	0	0	1410788	1410837	1412137	1412528	1412666	1413166	0	1413407	0	0	0	0	0	0
2	Exec_Auto	0	14015531	8	0	1	1	2	1	A	1	1	0	1380619	0	0	0	0	0	1415407	1415466	1416609	1417063	1417182	1417682	0	1417922	0	0	0	0	0	0
2	Exec_Auto	0	14015531	9	1	0	1	3	0	B	1	0	0	1380619	0	0	0	0	0	1419922	1419942	1421010	1421548	1421612	1422112	0	1422353	0	0	0	0	0	0
2	Exec_Auto	1	14015531	10	0	1	2	1	1	A	1	1	0	1380619	0	0	0	0	0	1424353	1424417	1425148	1425794	1425917	1426417	0	1426657	0	0	0	0	0	0
2	Exec_Auto	1	14015531	11	0	1	2	0	1	A	1	1	0	1380619	0	0	0	0	0	1428657	1428733	1429798	1430325	1430451	1430951	0	1431192	0	0	0	0	0	0
2	Exec_Auto	1	14015531	12	1	0	1	0	0	B	1	1	0	1380619	0	0	0	0	0	1433193	1433258	1433995	1434762	1434850	1435350	0	1435590	0	0	0	0	0	0
2	Exec_Auto	1	14015531	13	0	1	2	3	1	A	1	0	0	1380619	0	0	0	0	0	1437591	1437639	1438678	1439150	1439300	1439800	0	1440041	0	0	0	0	0	0
2	Exec_Auto	1	14015531	14	0	1	2	0	1	A	1	1	0	1380619	0	0	0	0	0	1442041	1442079	1443045	1443581	1443692	1444192	0	1444432	0	0	0	0	0	0
2	Exec_Auto	1	14015531	15	1	0	3	0	0	A	0	0	0	1380619	0	0	0	0	0	1446433	1446481	1447536	1448294	1448348	0	1448848	1449089	0	0	0	0	0	0
2	Exec_Auto	1	14015531	16	0	1	0	3	1	A	1	1	0	1380619	0	0	0	0	0	1451090	1451155	1452058	1452727	1452831	1453331	0	1453572	0	0	0	0	0	0
2	Exec_Auto	1	14015531	17	0	1	3	1	1	A	1	0	0	1380619	0	0	0	0	0	1455573	1455608	1456908	1457626	1457698	1458198	0	1458442	0	0	0	0	0	0
2	Exec_Auto	1	14015531	18	1	0	1	2	0	B	1	1	0	1380619	0	0	0	0	0	1460443	1460494	1461637	1462391	1462535	1463035	0	1463276	0	0	0	0	0	0
2	Exec_Auto	1	14015531	19	1	0	3	1	0	A	0	0	0	1380619	0	0	0	0	0	1465277	1465326	1466394	1467011	1467346	0	1467846	1468086	0	0	0	0	0	0
2	Exec_Auto	0	14015531	0	1	0	0	2	0	B	1	0	0	1470091	0	0	0	0	0	1470131	1470230	1471651	1472090	1472206	1472706	0	1472947	0	0	0	0	0	0
2	Exec_Auto	0	14015531	1	0	1	1	3	1	A	1	0	0	1470091	0	0	0	0	0	1474948	1474973	1475581	1476114	1476254	1476754	0	1476995	0	0	0	0	0	0
2	Exec_Auto	0	14015531	2	1	0	0	3	0	B	1	1	0	1470091	0	0	0	0	0	1478996	1479040	1480237	1481011	1481100	1481600	0	1481840	0	0	0	0	0	0
2	Exec_Auto	0	14015531	3	0	1	3	2	1	A	1	0	0	1470091	0	0	0	0	0	1483841	1483927	1485206	1485813	1485870	1486370	0	1486611	0	0	0	0	0	0
2	Exec_Auto	0	14015531	4	1	0	2	1	0	B	1	1	0	1470091	0	0	0	0	0	1488611	1488669	1489490	1490157	1490298	1490798	0	1491040	0	0	0	0	0	0
2	Exec_Auto	0	14015531	5	0	1	2	1	1	A	1	0	0	1470091	0	0	0	0	0	1493041	1493115	1494019	1494724	1494856	1495356	0	1495597	0	0	0	0	0	0
2	Exec_Auto	0	14015531	6	0	1	1	2	1	A	1	1	0	1470091	0	0	0	0	0	1497597	1497639	1498863	1499344	1499512	1500012	0	1500253	0	0	0	0	0	0
2	Exec_Auto	0	14015531	7	1	0	2	3	0	B	1	1	0	1470091	0	0	0	0	0	1502253	1502321	1503098	1503958	1504032	1504532	0	1504773	0	0	0	0	0	0
2	Exec_Auto	0	14015531	8	0	1	2	1	1	A	1	1	0	1470091	0	0	0	0	0	1506773	1506825	1508055	1508570	1508674	1509174	0	1509416	0	0	0	0	0	0
2	Exec_Auto	0	14015531	9	1	0	0	1	0	B	1	1	0	1470091	0	0	0	0	0	1511416	1511467	1512191	1512825	1512945	1513445	0	1513685	0	0	0	0	0	0
2	Exec_Auto	1	14015531	10	0	1	0	3	1	A	1	1	0	1470091	0	0	0	0	0	1515686	1515725	1517146	1517813	1517904	1518404	0	1518644	0	0	0	0	0	0
2	Exec_Auto	1	14015531	11	1	0	2	0	0	B	1	0	0	1470091	0	0	0	0	0	1520644	1520706	1521314	1521890	1521948	1522448	0	1522689	0	0	0	0	0	0
2	Exec_Auto	1	14015531	12	1	0	2	3	0	B	1	1	0	1470091	0	0	0	0	0	1524690	1524750	1525947	1526520	1526612	1527112	0	1527352	0	0	0	0	0	0
2	Exec_Auto	1	14015531	13	0	1	1	2	1	A	1	0	0	1470091	0	0	0	0	0	1529353	1529396	1530675	1531368	1531536	1532036	0	1532277	0	0	0	0	0	0
2	Exec_Auto	1	14015531	14	1	0	0	1	0	B	1	1	0	1470091	0	0	0	0	0	1534279	1534345	1535166	1535708	1535853	1536353	0	1536594	0	0	0	0	0	0
2	Exec_Auto	1	14015531	15	1	0	1	3	0	B	1	1	0	1470091	0	0	0	0	0	1538595	1538622	1539526	1540286	1540359	1540859	0	1541099	0	0	0	0	0	0
2	Exec_Auto	1	14015531	16	1	0	0	2	0	B	1	0	0	1470091	0	0	0	0	0	1543100	1543182	1544406	1544996	1545108	1545608	0	1545848	0	0	0	0	0	0
2	Exec_Auto	1	14015531	17	0	1	1	0	1	A	1	1	0	1470091	0	0	0	0	0	1547849	1547916	1548693	1549475	1549689	1550189	0	1550430	0	0	0	0	0	0
2	Exec_Auto	1	14015531	18	1	0	0	1	0	B	1	1	0	1470091	0	0	0	0	0	1552430	1552466	1553696	1554369	1554475	1554975	0	1555215	0	0	0	0	0	0
2	Exec_Auto	1	14015531	19	0	1	3	1	1	A	1	1	0	1470091	0	0	0	0	0	1557215	1557270	1557994	1558666	1558733	1559233	0	1559473	0	0	0	0	0	0
2	Exec_Auto	0	14015531	0	1	0	0	1	0	B	1	0	0	1561474	0	0	0	0	0	1561536	1561607	1562477	1562964	1563077	1563577	0	1563818	0	0	0	0	0	0
2	Exec_Auto	0	14015531	1	1	0	0	3	0	B	1	1	0	1561474	0	0	0	0	0	1565819	1565841	1566721	1567299	1567362	1567862	0	1568104	0	0	0	0	0	0
2	Exec_Auto	0	14015531	2	1	0	1	2	0	B	1	0	0	1561474	0	0	0	0	0	1570105	1570138	1571428	1572019	1572155	1572655	0	1572895	0	0	0	0	0	0
2	Exec_Auto	0	14015531	3	1	0	3	0	0	B	1	1	0	1561474	0	0	0	0	0	1574896	1574960	1575483	1576141	1576240	1576740	0	1576981	0	0	0	0	0	0
2	Exec_Auto	0	14015531	4	1	0	1	3	0	B	1	1	0	1561474	0	0	0	0	0	1578982	1579009	1580268	1580851	1580978	1581478	0	1581718	0	0	0	0	0	0
2	Exec_Auto	0	14015531	5	0	1	3	2	1	A	1	0	0	1561474	0	0	0	0	0	1583720	1583778	1584865	1585374	1585422	1585922	0	1586163	0	0	0	0	0	0
2	Exec_Auto	0	14015531	6	1	0	2	3	0	B	1	1	0	1561474	0	0	0	0	0	1588163	1588230	1589467	1589943	1590109	1590609	0	1590850	0	0	0	0	0	0
2	Exec_Auto	0	14015531	7	0	1	3	2	1	A	1	1	0	1561474	0	0	0	0	0	1592850	1592918	1594338	1594929	1595000	1595500	0	1595740	0	0	0	0	0	0
2	Exec_Auto	0	14015531	8	1	0	0	1	0	B	1	1	0	1561474	0	0	0	0	0	1597740	1597793	1598821	1599319	1599500	1600000	0	1600241	0	0	0	0	0	0
2	Exec_Auto	0	14015531	9	1	0	3	2	0	B	1	1	0	1561474	0	0	0	0	0	1602241	1602312	1602817	1603296	1603428	1603928	0	1604168	0	0	0	0	0	0
2	Exec_Auto	1	14015531	10	1	0	3	0	0	B	1	1	0	1561474	0	0	0	0	0	1606169	1606202	1607072	1607687	1607796	1608296	0	1608536	0	0	0	0	0	0
2	Exec_Auto	1	14015531	11	1	0	3	0	0	B	1	1	0	1561474	0	0	0	0	0	1610538	1610606	1611486	1612173	1612270	1612770	0	1613010	0	0	0	0	0	0
2	Exec_Auto	1	14015531	12	1	0	3	1	0	B	1	1	0	1561474	0	0	0	0	0	1615010	1615076	1616366	1616981	1617184	1617684	0	1617926	0	0	0	0	0	0
2	Exec_Auto	1	14015531	13	0	1	3	1	1	A	1	1	0	1561474	0	0	0	0	0	1619927	1619959	1620482	1621147	1621210	1621710	0	1621951	0	0	0	0	0	0
2	Exec_Auto	1	14015531	14	1	0	3	2	0	B	1	1	0	1561474	0	0	0	0	0	1623951	1624009	1625268	1625958	1626090	1626590	0	1626830	0	0	0	0	0	0
2	Exec_Auto	1	14015531	15	0	1	2	0	1	A	1	0	0	1561474	0	0	0	0	0	1628830	1628898	1629985	1630622	1630734	1631234	0	1631474	0	0	0	0	0	0
2	Exec_Auto	1	14015531	16	0	1	3	2	1	A	1	1	0	1561474	0	0	0	0	0	1633475	1633505	1634742	1635378	1635438	1635938	0	1636178	0	0	0	0	0	0
2	Exec_Auto	1	14015531	17	0	1	0	2	1	A	1	1	0	1561474	0	0	0	0	0	1638179	1638235	1639655	1640234	1640288	1640788	0	1641028	0	0	0	0	0	0
2	Exec_Auto	1	14015531	18	1	0	1	3	0	B	1	0	0	1561474	0	0	0	0	0	1643029	1643104	1644132	1644621	1644758	1645258	0	1645499	0	0	0	0	0	0
2	Exec_Auto	1	14015531	19	1	0	3	0	0	B	1	0	0	1561474	0	0	0	0	0	1647500	1647574	1648079	1648689	1648748	1649248	0	1649489	0	0	0	0	0	0
2	Exec_Auto	0	14015531	0	0	1	0	1	1	A	1	1	0	1651490	0	0	0	0	0	1651506	1651574	1652525	1653033	1653107	1653607	0	1653847	0	0	0	0	0	0
2	Exec_Auto	0	14015531	1	0	1	3	1	1	A	1	1	0	1651490	0	0	0	0	0	1655848	1655922	1657311	1658074	1658157	1658657	0	1658898	0	0	0	0	0	0
2	Exec_Auto	0	14015531	2	1	0	3	2	0	B	1	1	0	1651490	0	0	0	0	0	1660899	1660966	1661984	1662463	1662591	1663091	0	1663332	0	0	0	0	0	0
2	Exec_Auto	0	14015531	3	1	0	3	1	0	B	1	0	0	1651490	0	0	0	0	0	1665332	1665362	1666818	1667361	1667483	1667983	0	1668223	0	0	0	0	0	0
2	Exec_Auto	0	14015531	4	1	0	0	1	0	B	1	1	0	1651490	0	0	0	0	0	1670223	1670284	1671244	1671803	1671910	1672410	0	1672651	0	0	0	0	0	0
2	Exec_Auto	0	14015531	5	0	1	3	2	1	A	1	1	0	1651490	0	0	0	0	0	1674652	1674701	1675469	1676111	1676171	1676671	0	1676911	0	0	0	0	0	0
2	Exec_Auto	0	14015531	6	1	0	3	0	0	B	1	0	0	1651490	0	0	0	0	0	1678911	1678938	1679550	1680224	1680296	1680796	0	1681037	0	0	0	0	0	0
2	Exec_Auto	0	14015531	7	1	0	2	1	0	B	1	1	0	1651490	0	0	0	0	0	1683038	1683103	1684508	1684944	1685093	1685593	0	1685833	0	0	0	0	0	0
2	Exec_Auto	0	14015531	8	0	1	1	2	1	A	1	1	0	1651490	0	0	0	0	0	1687833	1687891	1688949	1689467	1689643	1690143	0	1690384	0	0	0	0	0	0
2	Exec_Auto	0	14015531	9	0	1	0	1	1	A	1	1	0	1651490	0	0	0	0	0	1692385	1692449	1693799	1694223	1694292	1694792	0	1695033	0	0	0	0	0	0
2	Exec_Auto	1	14015531	10	1	0	3	1	0	B	1	0	0	1651490	0	0	0	0	0	1697034	1697087	1698038	1698669	1698831	1699331	0	1699572	0	0	0	0	0	0
2	Exec_Auto	1	14015531	11	0	1	2	0	1	A	1	1	0	1651490	0	0	0	0	0	1701573	1701629	1703018	1703475	1703604	1704104	0	1704345	0	0	0	0	0	0
2	Exec_Auto	1	14015531	12	1	0	3	1	0	B	1	1	0	1651490	0	0	0	0	0	1706345	1706413	1707431	1708239	1708387	1708887	0	1709128	0	0	0	0	0	0
2	Exec_Auto	1	14015531	13	0	1	1	3	1	A	1	1	0	1651490	0	0	0	0	0	1711128	1711161	1712617	1713183	1713297	1713797	0	1714037	0	0	0	0	0	0
2	Exec_Auto	1	14015531	14	1	0	1	2	0	B	1	1	0	1651490	0	0	0	0	0	1716037	1716108	1717068	1717713	1717823	1718323	0	1718564	0	0	0	0	0	0
2	Exec_Auto	1	14015531	15	0	1	0	1	1	A	1	0	0	1651490	0	0	0	0	0	1720564	1720623	1721391	1722157	1722219	1722719	0	1722960	0	0	0	0	0	0
2	Exec_Auto	1	14015531	16	1	0	3	0	0	B	1	0	0	1651490	0	0	0	0	0	1724961	1724991	1725603	1726128	1726202	1726702	0	1726943	0	0	0	0	0	0
2	Exec_Auto	1	14015531	17	0	1	2	0	1	A	1	0	0	1651490	0	0	0	0	0	1728943	1729009	1730414	1730980	1731125	1731625	0	1731866	0	0	0	0	0	0
2	Exec_Auto	1	14015531	18	1	0	1	0	0	A	0	0	0	1651490	0	0	0	0	0	1733867	1733929	1734987	1735548	1735757	0	1736257	1736498	0	0	0	0	0	0
2	Exec_Auto	1	14015531	19	1	0	2	3	0	A	0	1	0	1651490	0	0	0	0	0	1738498	1738565	1739915	1740535	1740679	0	1741179	1741420	0	0	0	0	0	0
2	Exec_Auto	0	14015531	0	0	1	2	3	1	A	1	1	0	1743421	0	0	0	0	0	1743444	1743520	1744577	1745200	1745333	1745833	0	1746074	0	0	0	0	0	0
2	Exec_Auto	0	14015531	1	0	1	2	0	1	A	1	0	0	1743421	0	0	0	0	0	1748076	1748121	1749304	1749768	1749868	1750368	0	1750609	0	0	0	0	0	0
2	Exec_Auto	0	14015531	2	0	1	0	1	1	A	1	1	0	1743421	0	0	0	0	0	1752610	1752680	1754038	1754532	1754611	1755111	0	1755351	0	0	0	0	0	0
2	Exec_Auto	0	14015531	3	0	1	1	2	1	A	1	0	0	1743421	0	0	0	0	0	1757352	1757425	1758291	1758931	1759079	1759579	0	1759820	0	0	0	0	0	0
2	Exec_Auto	0	14015531	4	1	0	3	1	0	B	1	0	0	1743421	0	0	0	0	0	1761821	1761849	1762349	1762783	1762924	1763424	0	1763665	0	0	0	0	0	0
2	Exec_Auto	0	14015531	5	1	0	1	2	0	B	1	1	0	1743421	0	0	0	0	0	1765665	1765693	1766782	1767274	1767386	1767886	0	1768127	0	0	0	0	0	0
2	Exec_Auto	0	14015531	6	1	0	2	0	0	B	1	1	0	1743421	0	0	0	0	0	1770127	1770195	1771675	1772205	1772279	1772779	0	1773019	0	0	0	0	0	0
2	Exec_Auto	0	14015531	7	1	0	3	2	0	B	1	1	0	1743421	0	0	0	0	0	1775019	1775079	1776282	1776951	1777050	1777550	0	1777791	0	0	0	0	0	0
2	Exec_Auto	0	14015531	8	1	0	2	0	0	B	1	0	0	1743421	0	0	0	0	0	1779791	1779854	1781155	1781806	1781888	1782388	0	1782629	0	0	0	0	0	0
2	Exec_Auto	0	14015531	9	1	0	1	3	0	B	1	1	0	1743421	0	0	0	0	0	1784630	1784688	1785337	1785883	1785969	1786469	0	1786709	0	0	0	0	0	0
2	Exec_Auto	1	14015531	10	0	1	0	2	1	A	1	1	0	1743421	0	0	0	0	0	1788711	1788777	1789834	1790549	1790604	1791104	0	1791344	0	0	0	0	0	0
2	Exec_Auto	1	14015531	11	0	1	3	0	1	A	1	1	0	1743421	0	0	0	0	0	1793345	1793414	1794597	1795169	1795226	1795726	0	1795968	0	0	0	0	0	0
2	Exec_Auto	1	14015531	12	1	0	2	3	0	B	1	1	0	1743421	0	0	0	0	0	1797969	1798021	1799379	1799889	1799971	1800471	0	1800711	0	0	0	0	0	0
2	Exec_Auto	1	14015531	13	1	0	1	3	0	B	1	1	0	1743421	0	0	0	0	0	1802711	1802783	1803649	1804098	1804154	1804654	0	1804894	0	0	0	0	0	0
2	Exec_Auto	1	14015531	14	0	1	3	1	1	A	1	1	0	1743421	0	0	0	0	0	1806895	1806959	1807459	1807906	1807966	1808466	0	1808706	0	0	0	0	0	0
2	Exec_Auto	1	14015531	15	1	0	1	2	0	B	1	0	0	1743421	0	0	0	0	0	1810707	1810757	1811846	1812350	1812472	1812972	0	1813212	0	0	0	0	0	0
2	Exec_Auto	1	14015531	16	0	1	0	1	1	A	1	1	0	1743421	0	0	0	0	0	1815213	1815259	1816739	1817285	1817366	1817866	0	1818107	0	0	0	0	0	0
2	Exec_Auto	1	14015531	17	1	0	2	1	0	B	1	1	0	1743421	0	0	0	0	0	1820108	1820178	1821381	1822094	1822219	1822719	0	1822959	0	0	0	0	0	0
2	Exec_Auto	1	14015531	18	1	0	2	0	0	B	1	0	0	1743421	0	0	0	0	0	1824960	1824996	1826297	1826982	1827080	1827580	0	1827821	0	0	0	0	0	0
2	Exec_Auto	1	14015531	19	1	0	3	2	0	B	1	1	0	1743421	0	0	0	0	0	1829821	1829892	1830541	1831102	1831252	1831752	0	1831992	0	0	0	0	0	0
2	Exec_Auto	0	14015531	0	1	0	3	2	0	B	1	1	0	1833994	0	0	0	0	0	1834008	1834079	1834773	1835279	1835400	1835900	0	1836141	0	0	0	0	0	0
2	Exec_Auto	0	14015531	1	1	0	3	1	0	B	1	1	0	1833994	0	0	0	0	0	1838142	1838207	1839649	1840176	1840282	1840782	0	1841023	0	0	0	0	0	0
2	Exec_Auto	0	14015531	2	0	1	3	2	1	A	1	1	0	1833994	0	0	0	0	0	1843024	1843097	1843755	1844297	1844497	1844997	0	1845237	0	0	0	0	0	0
2	Exec_Auto	0	14015531	3	0	1	1	0	1	A	1	1	0	1833994	0	0	0	0	0	1847239	1847271	1848506	1849064	1849159	1849659	0	1849900	0	0	0	0	0	0
2	Exec_Auto	0	14015531	4	1	0	0	1	0		0	0	251	1833994	0	0	0	0	0	1851900	1851923	1852618	1853461	1853578	0	0	1857278	0	1854078	0	0	0	0
2	Exec_Auto	0	14015531	4	1	0	0	1	0	B	1	0	0	1833994	0	0	0	0	0	1859279	1859324	1860019	1860610	1860704	1861204	0	1861445	0	0	0	0	0	0
2	Exec_Auto	0	14015531	5	1	0	1	0	0	B	1	1	0	1833994	0	0	0	0	0	1863446	1863480	1864681	1865187	1865290	1865790	0	1866031	0	0	0	0	0	0
2	Exec_Auto	0	14015531	6	0	1	0	2	1	A	1	1	0	1833994	0	0	0	0	0	1868032	1868063	1869120	1869711	1869773	1870273	0	1870514	0	0	0	0	0	0
2	Exec_Auto	0	14015531	7	1	0	2	1	0	B	1	1	0	1833994	0	0	0	0	0	1872515	1872580	1873518	1873956	1874096	1874596	0	1874837	0	0	0	0	0	0
2	Exec_Auto	0	14015531	8	0	1	1	2	1	A	1	0	0	1833994	0	0	0	0	0	1876840	1876897	1878338	1878890	1878997	1879497	0	1879737	0	0	0	0	0	0
2	Exec_Auto	0	14015531	9	0	1	1	2	1	A	1	1	0	1833994	0	0	0	0	0	1881737	1881806	1883039	1883456	1883596	1884096	0	1884336	0	0	0	0	0	0
2	Exec_Auto	1	14015531	10	1	0	0	3	0	B	1	1	0	1833994	0	0	0	0	0	1886336	1886360	1887054	1887668	1887741	1888241	0	1888481	0	0	0	0	0	0
2	Exec_Auto	1	14015531	11	1	0	2	1	0	B	1	1	0	1833994	0	0	0	0	0	1890482	1890543	1891985	1892421	1892634	1893134	0	1893375	0	0	0	0	0	0
2	Exec_Auto	1	14015531	12	1	0	2	1	0	B	1	1	0	1833994	0	0	0	0	0	1895375	1895425	1896083	1896631	1896841	1897341	0	1897581	0	0	0	0	0	0
2	Exec_Auto	1	14015531	13	1	0	2	3	0	B	1	1	0	1833994	0	0	0	0	0	1899582	1899638	1900873	1901484	1901618	1902118	0	1902358	0	0	0	0	0	0
2	Exec_Auto	1	14015531	14	0	1	2	3	1	A	1	1	0	1833994	0	0	0	0	0	1904359	1904422	1905117	1905607	1905724	1906224	0	1906464	0	0	0	0	0	0
2	Exec_Auto	1	14015531	15	0	1	3	0	1	A	1	1	0	1833994	0	0	0	0	0	1908465	1908548	1909749	1910450	1910538	1911038	0	1911278	0	0	0	0	0	0
2	Exec_Auto	1	14015531	16	0	1	2	1	1	A	1	0	0	1833994	0	0	0	0	0	1913278	1913343	1914400	1914848	1914996	1915496	0	1915736	0	0	0	0	0	0
2	Exec_Auto	1	14015531	17	0	1	0	1	1	B	0	0	0	1833994	0	0	0	0	0	1917738	1917800	1918738	1919515	1919660	0	1920160	1920401	0	0	0	0	0	0
2	Exec_Auto	1	14015531	18	0	1	0	2	1	B	0	0	0	1833994	0	0	0	0	0	1922402	1922468	1923909	1924557	1924685	0	1925185	1925426	0	0	0	0	0	0
2	Exec_Auto	1	14015531	19	1	0	0	1	0	B	1	1	0	1833994	0	0	0	0	0	1927426	1927473	1928706	1929323	1929465	1929965	0	1930206	0	0	0	0	0	0
2	Exec_Auto	0	14015531	0	0	1	0	1	1	A	1	1	0	1932207	0	0	0	0	0	1932260	1932320	1933749	1934229	1934289	1934789	0	1935029	0	0	0	0	0	0
2	Exec_Auto	0	14015531	1	0	1	0	2	1	A	1	1	0	1932207	0	0	0	0	0	1937032	1937060	1938219	1938858	1938922	1939422	0	1939663	0	0	0	0	0	0
2	Exec_Auto	0	14015531	2	0	1	0	2	1	A	1	1	0	1932207	0	0	0	0	0	1941664	1941728	1942799	1943383	1943434	1943934	0	1944174	0	0	0	0	0	0
2	Exec_Auto	0	14015531	3	0	1	2	0	1	A	1	1	0	1932207	0	0	0	0	0	1946175	1946244	1947663	1948182	1948314	1948814	0	1949054	0	0	0	0	0	0
2	Exec_Auto	0	14015531	4	1	0	1	0	0	B	1	0	0	1932207	0	0	0	0	0	1951055	1951117	1952096	1952571	1952669	1953169	0	1953409	0	0	0	0	0	0
2	Exec_Auto	0	14015531	5	1	0	3	2	0	B	1	0	252	1932207	0	0	0	0	0	1955410	1955464	1956658	1957184	1957317	0	0	1960999	0	0	1957798	0	0	0
2	Exec_Auto	0	14015531	5	1	0	3	2	0	B	1	1	0	1932207	0	0	0	0	0	1962999	1963071	1964265	1964728	1964866	1965366	0	1965608	0	0	0	0	0	0
2	Exec_Auto	0	14015531	6	1	0	3	1	0	B	1	1	0	1932207	0	0	0	0	0	1967609	1967683	1968667	1969294	1969444	1969944	0	1970185	0	0	0	0	0	0
2	Exec_Auto	0	14015531	7	1	0	0	3	0	B	1	0	0	1932207	0	0	0	0	0	1972185	1972240	1973239	1973960	1974028	1974528	0	1974768	0	0	0	0	0	0
2	Exec_Auto	0	14015531	8	1	0	3	1	0	B	1	1	0	1932207	0	0	0	0	0	1976769	1976840	1977858	1978350	1978459	1978959	0	1979201	0	0	0	0	0	0
2	Exec_Auto	0	14015531	9	1	0	2	0	0	B	1	1	0	1932207	0	0	0	0	0	1981202	1981257	1982172	1982703	1982793	1983293	0	1983533	0	0	0	0	0	0
2	Exec_Auto	1	14015531	10	0	1	0	2	1	A	1	0	252	1932207	0	0	0	0	0	1985534	1985573	1987002	1987744	1987817	0	0	1991484	0	0	1988284	0	0	0
2	Exec_Auto	1	14015531	10	0	1	0	2	1	B	0	0	0	1932207	0	0	0	0	0	1993485	1993541	1994970	1995343	1995521	0	1996021	1996262	0	0	0	0	0	0
2	Exec_Auto	1	14015531	11	1	0	0	3	0	B	1	0	252	1932207	0	0	0	0	0	1998262	1998315	1999474	1999954	2000036	0	0	2003697	0	0	2000497	0	0	0
2	Exec_Auto	1	14015531	11	1	0	0	3	0	B	1	0	252	1932207	0	0	0	0	0	2005698	2005762	2006921	2007464	2007534	0	0	2011157	0	0	2007957	0	0	0
2	Exec_Auto	1	14015531	11	1	0	0	3	0	B	1	0	252	1932207	0	0	0	0	0	2013158	2013229	2014388	2014960	2015025	0	0	2018547	0	0	2015347	0	0	0
2	Exec_Auto	1	14015531	11	1	0	0	3	0	B	1	0	252	1932207	0	0	0	0	0	2020548	2020605	2021764	2022249	2022365	0	0	2025901	0	0	2022701	0	0	0
2	Exec_Auto	1	14015531	11	1	0	0	3	0	B	1	0	252	1932207	0	0	0	0	0	2027902	2027970	2029129	2029621	2029664	0	0	2033054	0	0	2029854	0	0	0
2	Exec_Auto	1	14015531	11	1	0	0	3	0	B	1	0	252	1932207	0	0	0	0	0	2035054	2035114	2036273	2036852	2037019	0	0	2040276	0	0	2037076	0	0	0
2	Exec_Auto	1	14015531	11	1	0	0	3	0	B	1	1	0	1932207	0	0	0	0	0	2042277	2042323	2043482	2044035	2044797	2045297	0	2045538	0	0	0	0	0	0
2	Exec_Auto	1	14015531	12	0	1	0	1	1	A	1	1	0	1932207	0	0	0	0	0	2047538	2047607	2048678	2049238	2049307	2049807	0	2050048	0	0	0	0	0	0
2	Exec_Auto	1	14015531	13	0	1	3	0	1	A	1	0	252	1932207	0	0	0	0	0	2052048	2052114	2053533	2054046	2054096	0	0	2057653	0	0	2054453	0	0	0
2	Exec_Auto	1	14015531	13	0	1	3	0	1	A	1	0	0	1932207	0	0	0	0	0	2059654	2059724	2061143	2061609	2061768	2062268	0	2062509	0	0	0	0	0	0
2	Exec_Auto	1	14015531	14	1	0	0	3	0	B	1	1	0	1932207	0	0	0	0	0	2064510	2064565	2065544	2066189	2066298	2066798	0	2067039	0	0	0	0	0	0
2	Exec_Auto	1	14015531	15	1	0	1	3	0	B	1	1	0	1932207	0	0	0	0	0	2069039	2069102	2070296	2070817	2070852	2071352	0	2071596	0	0	0	0	0	0
2	Exec_Auto	1	14015531	16	0	1	2	1	1	A	1	1	0	1932207	0	0	0	0	0	2073596	2073627	2074611	2075081	2075237	2075737	0	2075977	0	0	0	0	0	0
2	Exec_Auto	1	14015531	17	0	1	3	0	1	A	1	1	0	1932207	0	0	0	0	0	2077977	2078032	2079031	2079613	2079745	2080245	0	2080485	0	0	0	0	0	0
2	Exec_Auto	1	14015531	18	0	1	2	0	1	A	1	1	0	1932207	0	0	0	0	0	2082486	2082545	2083563	2084046	2084131	2084631	0	2084872	0	0	0	0	0	0
2	Exec_Auto	1	14015531	19	0	1	2	3	1	A	1	1	0	1932207	0	0	0	0	0	2086873	2086901	2087816	2088443	2088557	2089057	0	2089297	0	0	0	0	0	0
2	Exec_Auto	0	14015531	0	1	0	0	2	0	B	1	0	0	2091298	0	0	0	0	0	2091321	2091390	2092877	2093288	2093456	2093956	0	2094196	0	0	0	0	0	0
2	Exec_Auto	0	14015531	1	0	1	3	1	1	A	1	0	252	2091298	0	0	0	0	0	2096196	2096265	2097747	2098241	2098327	0	0	2101831	0	0	2098631	0	0	0
2	Exec_Auto	0	14015531	1	0	1	3	1	1	A	1	0	252	2091298	0	0	0	0	0	2103832	2103900	2105382	2105794	2105894	0	0	2109508	0	0	2106308	0	0	0
2	Exec_Auto	0	14015531	1	0	1	3	1	1	A	1	0	252	2091298	0	0	0	0	0	2111509	2111566	2113048	2113491	2113565	0	0	2117056	0	0	2113856	0	0	0
2	Exec_Auto	0	14015531	1	0	1	3	1	1	A	1	0	252	2091298	0	0	0	0	0	2119056	2119125	2120607	2121123	2121208	0	0	2124704	0	0	2121504	0	0	0
2	Exec_Auto	0	14015531	1	0	1	3	1	1	A	1	0	252	2091298	0	0	0	0	0	2126705	2126738	2128220	2128614	2128703	0	0	2132146	0	0	2128946	0	0	0
2	Exec_Auto	0	14015531	1	0	1	3	1	1	A	1	0	252	2091298	0	0	0	0	0	2134146	2134186	2135668	2136157	2136253	0	0	2139908	0	0	2136708	0	0	0
2	Exec_Auto	0	14015531	1	0	1	3	1	1	A	1	0	252	2091298	0	0	0	0	0	2141908	2141973	2143455	2143844	2143926	0	0	2147399	0	0	2144199	0	0	0
2	Exec_Auto	0	14015531	1	0	1	3	1	1	A	1	0	252	2091298	0	0	0	0	0	2149399	2149476	2150958	2151433	2151547	0	0	2155176	0	0	2151976	0	0	0
2	Exec_Auto	0	14015531	1	0	1	3	1	1	A	1	0	252	2091298	0	0	0	0	0	2157177	2157245	2158727	2159209	2159284	0	0	2162683	0	0	2159483	0	0	0
2	Exec_Auto	0	14015531	1	0	1	3	1	1	A	1	1	0	2091298	0	0	0	0	0	2164684	2164737	2166219	2166653	2166765	2167265	0	2167506	0	0	0	0	0	0
2	Exec_Auto	0	14015531	2	1	0	1	3	0	B	1	0	0	2091298	0	0	0	0	0	2169507	2169569	2170549	2171928	2172046	2172546	0	2172786	0	0	0	0	0	0
2	Exec_Auto	0	14015531	3	0	1	1	3	1	A	1	0	0	2091298	0	0	0	0	0	2174787	2174857	2175716	2176227	2176393	2176893	0	2177133	0	0	0	0	0	0
2	Exec_Auto	0	14015531	4	0	1	0	3	1	A	1	0	0	2091298	0	0	0	0	0	2179134	2179159	2179761	2180257	2180318	2180818	0	2181058	0	0	0	0	0	0
2	Exec_Auto	0	14015531	5	1	0	2	3	0	B	1	1	0	2091298	0	0	0	0	0	2183059	2183094	2183770	2184460	2184571	2185071	0	2185312	0	0	0	0	0	0
2	Exec_Auto	0	14015531	6	1	0	0	2	0	B	1	1	0	2091298	0	0	0	0	0	2187313	2187378	2188233	2188624	2188732	2189232	0	2189473	0	0	0	0	0	0
2	Exec_Auto	0	14015531	7	1	0	3	1	0	B	1	1	0	2091298	0	0	0	0	0	2191473	2191533	2192285	2192790	2192959	2193459	0	2193699	0	0	0	0	0	0
2	Exec_Auto	0	14015531	8	0	1	3	1	1	A	1	1	0	2091298	0	0	0	0	0	2195700	2195752	2196490	2197044	2197120	2197620	0	2197860	0	0	0	0	0	0
2	Exec_Auto	0	14015531	9	1	0	2	1	0	B	1	1	0	2091298	0	0	0	0	0	2199860	2199901	2200663	2201120	2201246	2201746	0	2201987	0	0	0	0	0	0
2	Exec_Auto	1	14015531	10	1	0	3	1	0	B	1	1	0	2091298	0	0	0	0	0	2203987	2204052	2205539	2206098	2206235	2206735	0	2206975	0	0	0	0	0	0
2	Exec_Auto	1	14015531	11	0	1	3	0	1	A	1	1	0	2091298	0	0	0	0	0	2208976	2209024	2210506	2210988	2211045	2211545	0	2211786	0	0	0	0	0	0
2	Exec_Auto	1	14015531	12	0	1	2	3	1	A	1	0	0	2091298	0	0	0	0	0	2213786	2213858	2214838	2215375	2215454	2215954	0	2216195	0	0	0	0	0	0
2	Exec_Auto	1	14015531	13	0	1	1	3	1	A	1	1	0	2091298	0	0	0	0	0	2218196	2218258	2219117	2219721	2219853	2220353	0	2220593	0	0	0	0	0	0
2	Exec_Auto	1	14015531	14	1	0	2	0	0	B	1	0	0	2091298	0	0	0	0	0	2222593	2222659	2223261	2223796	2223846	2224346	0	2224587	0	0	0	0	0	0
2	Exec_Auto	1	14015531	15	0	1	3	0	1	A	1	0	0	2091298	0	0	0	0	0	2226588	2226651	2227327	2227828	2227870	2228370	0	2228611	0	0	0	0	0	0
2	Exec_Auto	1	14015531	16	1	0	1	0	0	B	1	0	252	2091298	0	0	0	0	0	2230611	2230673	2231528	2232082	2232182	0	0	2235832	0	0	2232632	0	0	0
2	Exec_Auto	1	14015531	16	1	0	1	0	0	A	0	0	0	2091298	0	0	0	0	0	2237833	2237877	2238732	2239356	2239458	0	2239958	2240199	0	0	0	0	0	0
2	Exec_Auto	1	14015531	17	1	0	1	3	0	A	0	0	0	2091298	0	0	0	0	0	2242200	2242245	2242997	2243575	2243693	0	2244193	2244434	0	0	0	0	0	0
2	Exec_Auto	1	14015531	18	0	1	0	3	1	B	0	0	252	2091298	0	0	0	0	0	2246435	2246493	2247231	2247920	2247983	0	0	2251460	0	0	2248260	0	0	0
2	Exec_Auto	1	14015531	18	0	1	0	3	1	B	0	0	252	2091298	0	0	0	0	0	2253461	2253530	2254268	2254865	2254938	0	0	2258158	0	0	2254958	0	0	0
2	Exec_Auto	1	14015531	18	0	1	0	3	1	B	0	0	252	2091298	0	0	0	0	0	2260159	2260221	2260959	2261453	2261524	0	0	2264889	0	0	2261689	0	0	0
2	Exec_Auto	1	14015531	18	0	1	0	3	1	A	1	0	252	2091298	0	0	0	0	0	2266889	2266936	2267674	2268219	2268340	0	0	2271836	0	0	2268636	0	0	0
2	Exec_Auto	1	14015531	18	0	1	0	3	1	A	1	0	252	2091298	0	0	0	0	0	2273837	2273889	2274627	2275270	2275346	0	0	2278798	0	0	2275598	0	0	0
2	Exec_Auto	1	14015531	18	0	1	0	3	1	B	0	0	252	2091298	0	0	0	0	0	2280799	2280861	2281599	2282280	2282415	0	0	2286008	0	0	2282808	0	0	0
2	Exec_Auto	1	14015531	18	0	1	0	3	1	B	0	0	252	2091298	0	0	0	0	0	2288009	2288037	2288775	2289332	2289438	0	0	2292836	0	0	2289636	0	0	0
2	Exec_Auto	1	14015531	18	0	1	0	3	1	B	0	0	252	2091298	0	0	0	0	0	2294836	2294906	2295644	2296212	2296345	0	0	2299720	0	0	2296520	0	0	0
2	Exec_Auto	1	14015531	18	0	1	0	3	1	B	0	0	252	2091298	0	0	0	0	0	2301721	2301749	2302487	2302993	2303136	0	0	2306572	0	0	2303372	0	0	0
2	Exec_Auto	1	14015531	18	0	1	0	3	1	B	0	0	252	2091298	0	0	0	0	0	2308572	2308628	2309366	2310004	2310070	0	0	2313307	0	0	2310107	0	0	0
2	Exec_Auto	1	14015531	18	0	1	0	3	1	B	0	0	0	2091298	0	0	0	0	0	2315308	2315369	2316107	2316651	2317177	0	2317677	2317917	0	0	0	0	0	0
2	Exec_Auto	1	14015531	19	0	1	2	3	1	A	1	0	252	2091298	0	0	0	0	0	2319918	2319985	2320747	2321321	2321408	0	0	2325073	0	0	2321873	0	0	0
2	Exec_Auto	1	14015531	19	0	1	2	3	1	A	1	0	0	2091298	0	0	0	0	0	2327073	2327139	2327901	2328328	2328441	2328941	0	2329182	0	0	0	0	0	0
2	Exec_Auto	0	14015531	0	0	1	0	2	1	A	1	0	252	2331184	0	0	0	0	0	2331202	2331248	2332351	2332772	2332858	0	0	2336296	0	0	2333096	0	0	0
2	Exec_Auto	0	14015531	0	0	1	0	2	1		1	0	255	2331184	0	0	0	0	0	2338297	2338363	0	0	0	0	0	2340904	0	0	0	0	0	2339404
2	Exec_Auto	0	14015531	0	0	1	0	2	1	A	1	0	252	2331184	0	0	0	0	0	2342905	2342960	2344063	2344526	2344617	0	0	2348002	0	0	2344802	0	0	0
2	Exec_Auto	0	14015531	0	0	1	0	2	1	A	1	0	252	2331184	0	0	0	0	0	2350003	2350069	2351172	2351615	2351688	0	0	2355106	0	0	2351906	0	0	0
2	Exec_Auto	0	14015531	0	0	1	0	2	1	A	1	0	252	2331184	0	0	0	0	0	2357106	2357173	2358276	2358930	2359016	0	0	2362419	0	0	2359219	0	0	0
2	Exec_Auto	0	14015531	0	0	1	0	2	1	B	0	0	0	2331184	0	0	0	0	0	2364419	2364486	2365589	2366146	2366281	0	2366781	2367021	0	0	0	0	0	0
2	Exec_Auto	0	14015531	1	1	0	3	1	0	B	1	0	252	2331184	0	0	0	0	0	2369022	2369049	2369920	2370411	2370541	0	0	2374074	0	0	2370874	0	0	0
2	Exec_Auto	0	14015531	1	1	0	3	1	0	B	1	1	0	2331184	0	0	0	0	0	2376075	2376149	2377020	2377642	2377848	2378348	0	2378589	0	0	0	0	0	0
2	Exec_Auto	0	14015531	2	0	1	3	2	1	A	1	0	252	2331184	0	0	0	0	0	2380589	2380630	2381706	2382218	2382299	0	0	2385695	0	0	2382495	0	0	0
2	Exec_Auto	0	14015531	2	0	1	3	2	1		1	0	255	2331184	0	0	0	0	0	2387696	2397005	0	0	0	0	0	2398588	0	0	0	0	0	2397088
2	Exec_Auto	0	14015531	2	0	1	3	2	1	A	1	1	0	2331184	0	0	0	0	0	2400589	2400655	2401731	2402262	2402454	2402954	0	2403194	0	0	0	0	0	0
2	Exec_Auto	0	14015531	3	1	0	2	1	0	B	1	1	0	2331184	0	0	0	0	0	2405195	2405264	2405802	2406289	2406435	2406935	0	2407177	0	0	0	0	0	0
2	Exec_Auto	0	14015531	4	0	1	3	1	1	A	1	0	252	2331184	0	0	0	0	0	2409177	2409247	2409899	2410321	2410369	0	0	2413918	0	0	2410718	0	0	0
2	Exec_Auto	0	14015531	4	0	1	3	1	1		1	0	255	2331184	0	0	0	0	0	2415918	2415980	0	0	0	0	0	2417773	0	0	0	0	0	2416273
2	Exec_Auto	0	14015531	4	0	1	3	1	1	A	1	0	252	2331184	0	0	0	0	0	2419773	2419800	2420452	2420884	2420949	0	0	2424312	0	0	2421112	0	0	0
2	Exec_Auto	0	14015531	4	0	1	3	1	1	A	1	1	0	2331184	0	0	0	0	0	2426313	2426378	2427030	2427498	2428014	2428514	0	2428754	0	0	0	0	0	0
2	Exec_Auto	0	14015531	5	1	0	1	2	0	B	1	1	0	2331184	0	0	0	0	0	2430755	2430826	2432252	2432747	2432808	2433308	0	2433549	0	0	0	0	0	0
2	Exec_Auto	0	14015531	6	0	1	1	3	1	A	1	1	0	2331184	0	0	0	0	0	2435549	2435603	2436219	2436724	2436795	2437295	0	2437536	0	0	0	0	0	0
2	Exec_Auto	0	14015531	7	0	1	1	3	1	A	1	1	0	2331184	0	0	0	0	0	2439537	2439598	2440756	2441211	2441347	2441847	0	2442089	0	0	0	0	0	0
2	Exec_Auto	0	14015531	8	0	1	2	0	1	A	1	0	0	2331184	0	0	0	0	0	2444090	2444161	2445245	2445653	2445766	2446266	0	2446507	0	0	0	0	0	0
2	Exec_Auto	0	14015531	9	1	0	2	1	0	B	1	1	0	2331184	0	0	0	0	0	2448507	2448561	2450037	2450542	2450645	2451145	0	2451385	0	0	0	0	0	0
2	Exec_Auto	1	14015531	10	0	1	1	2	1	B	0	0	0	2331184	0	0	0	0	0	2453386	2469208	2470311	2470831	2471004	0	2471504	2471744	0	0	0	0	0	0
2	Exec_Auto	1	14015531	11	0	1	1	3	1	A	1	1	0	2331184	0	0	0	0	0	2473744	2473800	2474671	2475228	2475311	2475811	0	2476052	0	0	0	0	0	0
2	Exec_Auto	1	14015531	12	1	0	2	0	0		1	0	255	2331184	0	0	0	0	0	2478053	2503287	0	0	0	0	0	2504988	0	0	0	0	0	2503488
2	Exec_Auto	1	14015531	12	1	0	2	0	0		1	0	255	2331184	0	0	0	0	0	2506989	2507052	0	0	0	0	0	2509536	0	0	0	0	0	2508036
2	Exec_Auto	1	14015531	12	1	0	2	0	0		1	0	255	2331184	0	0	0	0	0	2511536	2511785	0	0	0	0	0	2514272	0	0	0	0	0	2512772
2	Exec_Auto	1	14015531	12	1	0	2	0	0	A	0	0	0	2331184	0	0	0	0	0	2516272	2518149	2519225	2519771	2519937	0	2520437	2520679	0	0	0	0	0	0
2	Exec_Auto	1	14015531	13	0	1	0	2	1	B	0	0	252	2331184	0	0	0	0	0	2522679	2522713	2523251	2523651	2523732	0	0	2527211	0	0	2524011	0	0	0
2	Exec_Auto	1	14015531	13	0	1	0	2	1	B	0	0	0	2331184	0	0	0	0	0	2529211	2529270	2529808	2530296	2530397	0	2530897	2531137	0	0	0	0	0	0
2	Exec_Auto	1	14015531	14	1	0	0	1	0	B	1	0	252	2331184	0	0	0	0	0	2533138	2533202	2533854	2534329	2534412	0	0	2538051	0	0	2534851	0	0	0
2	Exec_Auto	1	14015531	14	1	0	0	1	0	B	1	0	252	2331184	0	0	0	0	0	2540051	2540116	2540768	2541173	2541296	0	0	2544788	0	0	2541588	0	0	0
2	Exec_Auto	1	14015531	14	1	0	0	1	0	B	1	0	252	2331184	0	0	0	0	0	2546789	2546849	2547501	2547908	2548008	0	0	2551412	0	0	2548212	0	0	0
2	Exec_Auto	1	14015531	14	1	0	0	1	0	B	1	0	252	2331184	0	0	0	0	0	2553413	2553483	2554135	2554684	2554767	0	0	2558121	0	0	2554921	0	0	0
2	Exec_Auto	1	14015531	14	1	0	0	1	0	B	1	0	252	2331184	0	0	0	0	0	2560122	2560181	2560833	2561403	2561517	0	0	2564763	0	0	2561563	0	0	0
2	Exec_Auto	1	14015531	14	1	0	0	1	0	B	1	0	252	2331184	0	0	0	0	0	2566764	2571734	2572386	2572802	2572921	0	0	2576365	0	0	2573165	0	0	0
2	Exec_Auto	1	14015531	14	1	0	0	1	0	B	1	0	252	2331184	0	0	0	0	0	2578365	2578394	2579046	2580791	2581087	0	0	2584535	0	0	2581335	0	0	0
2	Exec_Auto	1	14015531	14	1	0	0	1	0		1	0	255	2331184	0	0	0	0	0	2586536	2651667	0	0	0	0	0	2653416	0	0	0	0	0	2651916
2	Exec_Auto	1	14015531	14	1	0	0	1	0		1	0	255	2331184	0	0	0	0	0	2655416	2655448	0	0	0	0	0	2657400	0	0	0	0	0	2655900
2	Exec_Auto	1	14015531	14	1	0	0	1	0	B	1	0	252	2331184	0	0	0	0	0	2659402	2659463	2660115	2660617	2660741	0	0	2663981	0	0	2660781	0	0	0
2	Exec_Auto	1	14015531	14	1	0	0	1	0	B	1	1	0	2331184	0	0	0	0	0	2665982	2666019	2666671	2667257	2667371	2667871	0	2668112	0	0	0	0	0	0
2	Exec_Auto	1	14015531	15	1	0	2	1	0	B	1	0	252	2331184	0	0	0	0	0	2670112	2670165	2671591	2671779	2672028	0	0	2675400	0	0	2672200	0	0	0
2	Exec_Auto	1	14015531	15	1	0	2	1	0	A	0	0	252	2331184	0	0	0	0	0	2677401	2677463	2678889	2679378	2679547	0	0	2682783	0	0	2679583	0	0	0
2	Exec_Auto	1	14015531	15	1	0	2	1	0	A	0	0	252	2331184	0	0	0	0	0	2684784	2684808	2686234	2686795	2686914	0	0	2690152	0	0	2686952	0	0	0
2	Exec_Auto	1	14015531	15	1	0	2	1	0		0	0	255	2331184	0	0	0	0	0	2692153	2692198	0	0	0	0	0	2693801	0	0	0	0	0	2692301
2	Exec_Auto	1	14015531	15	1	0	2	1	0	A	0	0	252	2331184	0	0	0	0	0	2695801	2695858	2697284	2697699	2697841	0	0	2701087	0	0	2697887	0	0	0
2	Exec_Auto	1	14015531	15	1	0	2	1	0		0	0	255	2331184	0	0	0	0	0	2703087	2703154	0	0	0	0	0	2705472	0	0	0	0	0	2703972
2	Exec_Auto	1	14015531	15	1	0	2	1	0	A	0	0	252	2331184	0	0	0	0	0	2707473	2707529	2708955	2709450	2709559	0	0	2712876	0	0	2709676	0	0	0
2	Exec_Auto	1	14015531	15	1	0	2	1	0	A	0	0	252	2331184	0	0	0	0	0	2714877	2714914	2716340	2716814	2716946	0	0	2720186	0	0	2716986	0	0	0
2	Exec_Auto	1	14015531	15	1	0	2	1	0		0	0	255	2331184	0	0	0	0	0	2722187	2722242	0	0	0	0	0	2725165	0	0	0	0	0	2723665
2	Exec_Auto	1	14015531	15	1	0	2	1	0	A	0	0	252	2331184	0	0	0	0	0	2727165	2727222	2728648	2729210	2729303	0	0	2732530	0	0	2729330	0	0	0
2	Exec_Auto	1	14015531	15	1	0	2	1	0	A	0	0	252	2331184	0	0	0	0	0	2734530	2734605	2736031	2736415	2736552	0	0	2739776	0	0	2736576	0	0	0
2	Exec_Auto	1	14015531	15	1	0	2	1	0	A	0	0	252	2331184	0	0	0	0	0	2741778	2741849	2743275	2743730	2743839	0	0	2747063	0	0	2743863	0	0	0
2	Exec_Auto	1	14015531	15	1	0	2	1	0		0	0	255	2331184	0	0	0	0	0	2749064	2749106	0	0	0	0	0	2750642	0	0	0	0	0	2749142
2	Exec_Auto	1	14015531	15	1	0	2	1	0	A	0	0	252	2331184	0	0	0	0	0	2752642	2752721	2754147	2754731	2754850	0	0	2758101	0	0	2754901	0	0	0
2	Exec_Auto	1	14015531	15	1	0	2	1	0	A	0	0	252	2331184	0	0	0	0	0	2760103	2760170	2761596	2762043	2762191	0	0	2765429	0	0	2762229	0	0	0
2	Exec_Auto	1	14015531	15	1	0	2	1	0	A	0	0	252	2331184	0	0	0	0	0	2767432	2767495	2768921	2769442	2770411	0	0	2773722	0	0	2770522	0	0	0
2	Exec_Auto	1	14015531	15	1	0	2	1	0		0	0	255	2331184	0	0	0	0	0	2775722	2775788	0	0	0	0	0	2777330	0	0	0	0	0	2775830
2	Exec_Auto	1	14015531	15	1	0	2	1	0	A	0	0	252	2331184	0	0	0	0	0	2779330	2779385	2780811	2781202	2781305	0	0	2784533	0	0	2781333	0	0	0
2	Exec_Auto	1	14015531	15	1	0	2	1	0	A	0	0	252	2331184	0	0	0	0	0	2786533	2786806	2788232	2788696	2788799	0	0	2792015	0	0	2788815	0	0	0
2	Exec_Auto	1	14015531	15	1	0	2	1	0	A	0	0	252	2331184	0	0	0	0	0	2794015	2794490	2795916	2796301	2796427	0	0	2799643	0	0	2796443	0	0	0
2	Exec_Auto	1	14015531	15	1	0	2	1	0		0	0	255	2331184	0	0	0	0	0	2801644	2801977	0	0	0	0	0	2803506	0	0	0	0	0	2802006
2	Exec_Auto	1	14015531	15	1	0	2	1	0	A	0	0	252	2331184	0	0	0	0	0	2805507	2805542	2806968	2807352	2807467	0	0	2810698	0	0	2807498	0	0	0
2	Exec_Auto	1	14015531	15	1	0	2	1	0	A	0	0	252	2331184	0	0	0	0	0	2812698	2812769	2814195	2814778	2814905	0	0	2818125	0	0	2814925	0	0	0
2	Exec_Auto	1	14015531	15	1	0	2	1	0		0	0	255	2331184	0	0	0	0	0	2820126	2820197	0	0	0	0	0	2821726	0	0	0	0	0	2820226
2	Exec_Auto	1	14015531	15	1	0	2	1	0	A	0	0	252	2331184	0	0	0	0	0	2823726	2823789	2825215	2825846	2826012	0	0	2829230	0	0	2826030	0	0	0
2	Exec_Auto	1	14015531	15	1	0	2	1	0	A	0	0	252	2331184	0	0	0	0	0	2831231	2831282	2832708	2833256	2833391	0	0	2836618	0	0	2833418	0	0	0
2	Exec_Auto	1	14015531	15	1	0	2	1	0		0	0	255	2331184	0	0	0	0	0	2838618	2839900	0	0	0	0	0	2841485	0	0	0	0	0	2839985
2	Exec_Auto	1	14015531	15	1	0	2	1	0		0	0	255	2331184	0	0	0	0	0	2843485	2844354	0	0	0	0	0	2846010	0	0	0	0	0	2844510
2	Exec_Auto	1	14015531	15	1	0	2	1	0	A	0	0	252	2331184	0	0	0	0	0	2848011	2848044	2849470	2850098	2850196	0	0	2853408	0	0	2850208	0	0	0
2	Exec_Auto	1	14015531	15	1	0	2	1	0		0	0	255	2331184	0	0	0	0	0	2855409	2855468	0	0	0	0	0	2857013	0	0	0	0	0	2855513
2	Exec_Auto	1	14015531	15	1	0	2	1	0		0	0	255	2331184	0	0	0	0	0	2859015	2860241	0	0	0	0	0	2861775	0	0	0	0	0	2860275
2	Exec_Auto	1	14015531	15	1	0	2	1	0		0	0	255	2331184	0	0	0	0	0	2863775	2867144	0	0	0	0	0	2869301	0	0	0	0	0	2867801
2	Exec_Auto	1	14015531	15	1	0	2	1	0		0	0	255	2331184	0	0	0	0	0	2871302	2871918	0	0	0	0	0	2873618	0	0	0	0	0	2872118
2	Exec_Auto	1	14015531	15	1	0	2	1	0		0	0	253	2331184	0	0	0	0	0	2875619	2884424	2885850	2887240	0	0	0	2900440	0	0	0	2897240	0	0
2	Exec_Auto	1	14015531	15	1	0	2	1	0		0	0	253	2331184	0	0	0	0	0	2902441	2902509	2903935	2905289	0	0	0	2918489	0	0	0	2915289	0	0
2	Exec_Auto	1	14015531	15	1	0	2	1	0	A	0	0	252	2331184	0	0	0	0	0	2920490	2920545	2921971	2927961	2928155	0	0	2931667	0	0	2928467	0	0	0
2	Exec_Auto	1	14015531	15	1	0	2	1	0	B	1	0	252	2331184	0	0	0	0	0	2933667	2933743	2935169	2935953	2936104	0	0	2939340	0	0	2936140	0	0	0
