# Supplementary material for: A Computational Model of Dual Competition between the Basal Ganglia and the Cortex
Source: eNeuro. 2019 Jan 4;5(6):ENEURO.0339-17.2018. doi: 10.1523/ENEURO.0339-17.2018 (PMC6325557; doi:10.1523/ENEURO.0339-17.2018)
Supplement: Supplementary 1 — Supplementary Model Codes. Download Supplementary 1, ZIP file [file sup_enu-eN-TNC-0339-17-s02.zip › one-critic-two-actors-1.2/experiments/data/experimental/D1-saline-D2-muscimol/France/20150520_114127FrIB.txt]

Task	Typ of Try	FT/ST	Begin launch	Num Try	Num CibleA	Num CibleB	Pos CibleA	Pos CibleB	%RecA_>_B	Target Choice	Good Choice	Reward	Num error	E0	E10	E20	E30	E100	E40	E15	E25	E35	E45	E55	E105	E115	E200	E250	E251	E252	E253	E254	E255
2	Exec_Auto	0	10779917	0	0	1	3	2	1	A	1	1	0	368810	0	0	0	0	0	368817	368895	370270	370635	370740	371240	0	371540	0	0	0	0	0	0
2	Exec_Auto	0	10779917	1	0	1	2	0	1		1	0	255	368810	0	0	0	0	0	373540	373583	0	0	0	0	0	375568	0	0	0	0	0	374068
2	Exec_Auto	0	10779917	1	0	1	2	0	1	A	1	1	0	368810	0	0	0	0	0	377568	377627	378592	378977	379086	379586	0	379886	0	0	0	0	0	0
2	Exec_Auto	0	10779917	2	1	0	0	1	0	B	1	1	0	368810	0	0	0	0	0	381887	381943	382924	383334	383428	383928	0	384229	0	0	0	0	0	0
2	Exec_Auto	0	10779917	3	0	1	1	2	1	A	1	1	0	368810	0	0	0	0	0	386230	386305	387580	388039	388144	388644	0	388944	0	0	0	0	0	0
2	Exec_Auto	0	10779917	4	0	1	1	3	1	A	1	0	0	368810	0	0	0	0	0	390945	391009	392017	392436	392514	393014	0	393315	0	0	0	0	0	0
2	Exec_Auto	0	10779917	5	1	0	0	3	0	B	1	1	0	368810	0	0	0	0	0	395315	395379	395932	396423	396506	397006	0	397306	0	0	0	0	0	0
2	Exec_Auto	0	10779917	6	0	1	2	3	1	A	1	1	0	368810	0	0	0	0	0	399306	399399	400076	400536	400644	401144	0	401445	0	0	0	0	0	0
2	Exec_Auto	0	10779917	7	1	0	3	0	0	B	1	1	0	368810	0	0	0	0	0	403445	403514	404605	405016	405077	405577	0	405878	0	0	0	0	0	0
2	Exec_Auto	0	10779917	8	1	0	2	0	0	B	1	1	0	368810	0	0	0	0	0	407878	407943	408464	408863	408922	409422	0	409722	0	0	0	0	0	0
2	Exec_Auto	0	10779917	9	0	1	3	0	1	A	1	0	252	368810	0	0	0	0	0	411723	411797	413199	413616	413646	0	0	416863	0	0	413663	0	0	0
2	Exec_Auto	0	10779917	9	0	1	3	0	1	A	1	1	0	368810	0	0	0	0	0	418863	418927	420329	420806	420886	421386	0	421687	0	0	0	0	0	0
2	Exec_Auto	1	10779917	10	0	1	2	0	1	A	1	0	0	368810	0	0	0	0	0	423687	423752	425127	425661	425765	426265	0	426566	0	0	0	0	0	0
2	Exec_Auto	1	10779917	11	1	0	3	0	0	B	1	1	0	368810	0	0	0	0	0	428566	428596	429561	430149	430203	430703	0	431004	0	0	0	0	0	0
2	Exec_Auto	1	10779917	12	1	0	2	3	0	B	1	1	0	368810	0	0	0	0	0	433005	433062	434043	434538	434604	435104	0	435404	0	0	0	0	0	0
2	Exec_Auto	1	10779917	13	0	1	3	2	1	A	1	1	0	368810	0	0	0	0	0	437405	437466	438741	439207	439226	439726	0	440026	0	0	0	0	0	0
2	Exec_Auto	1	10779917	14	1	0	0	1	0	B	1	0	0	368810	0	0	0	0	0	442027	442060	443068	443463	443552	444052	0	444352	0	0	0	0	0	0
2	Exec_Auto	1	10779917	15	1	0	2	3	0	B	1	1	0	368810	0	0	0	0	0	446353	446375	446928	447308	447359	447859	0	448159	0	0	0	0	0	0
2	Exec_Auto	1	10779917	16	1	0	3	1	0	B	1	1	0	368810	0	0	0	0	0	450160	450204	450881	451429	451562	452062	0	452362	0	0	0	0	0	0
2	Exec_Auto	1	10779917	17	0	1	2	3	1	A	1	1	0	368810	0	0	0	0	0	454363	454398	455489	455963	456068	456568	0	456869	0	0	0	0	0	0
2	Exec_Auto	1	10779917	18	1	0	1	3	0	B	1	0	0	368810	0	0	0	0	0	458869	458915	459436	459862	459905	460405	0	460706	0	0	0	0	0	0
2	Exec_Auto	1	10779917	19	1	0	1	0	0	B	1	0	0	368810	0	0	0	0	0	462707	462766	464168	464672	464730	465230	0	465530	0	0	0	0	0	0
2	Exec_Auto	0	10779917	0	1	0	2	1	0	B	1	1	0	467531	0	0	0	0	0	467559	467660	468742	469160	469247	469747	0	470047	0	0	0	0	0	0
2	Exec_Auto	0	10779917	1	1	0	2	3	0	B	1	1	0	467531	0	0	0	0	0	472048	472100	473545	473926	474088	474588	0	474889	0	0	0	0	0	0
2	Exec_Auto	0	10779917	2	1	0	0	3	0	B	1	1	0	467531	0	0	0	0	0	476889	476940	477531	478092	478207	478707	0	479008	0	0	0	0	0	0
2	Exec_Auto	0	10779917	3	0	1	0	3	1	A	1	1	0	467531	0	0	0	0	0	481009	481060	481960	482437	482492	482992	0	483294	0	0	0	0	0	0
2	Exec_Auto	0	10779917	4	1	0	0	3	0	B	1	1	0	467531	0	0	0	0	0	485294	485366	485950	486415	486497	486997	0	487298	0	0	0	0	0	0
2	Exec_Auto	0	10779917	5	1	0	2	3	0	B	1	1	0	467531	0	0	0	0	0	489298	489345	489856	490260	490323	490823	0	491124	0	0	0	0	0	0
2	Exec_Auto	0	10779917	6	0	1	0	2	1	A	1	1	0	467531	0	0	0	0	0	493125	493159	493995	494426	494484	494984	0	495284	0	0	0	0	0	0
2	Exec_Auto	0	10779917	7	0	1	3	0	1	A	1	1	0	467531	0	0	0	0	0	497285	497358	498750	499227	499336	499836	0	500136	0	0	0	0	0	0
2	Exec_Auto	0	10779917	8	1	0	1	3	0	B	1	1	0	467531	0	0	0	0	0	502136	502229	503528	504081	504151	504651	0	504951	0	0	0	0	0	0
2	Exec_Auto	0	10779917	9	0	1	3	2	1	A	1	1	0	467531	0	0	0	0	0	506951	507002	507993	508461	508538	509038	0	509339	0	0	0	0	0	0
2	Exec_Auto	1	10779917	10	0	1	2	3	1	A	1	1	0	467531	0	0	0	0	0	511339	511406	512488	512939	513038	513538	0	513839	0	0	0	0	0	0
2	Exec_Auto	1	10779917	11	0	1	1	0	1	A	1	1	0	467531	0	0	0	0	0	515840	515882	517327	517830	517908	518408	0	518709	0	0	0	0	0	0
2	Exec_Auto	1	10779917	12	0	1	0	2	1	A	1	1	0	467531	0	0	0	0	0	520709	520767	521358	521862	521953	522453	0	522753	0	0	0	0	0	0
2	Exec_Auto	1	10779917	13	1	0	2	0	0	B	1	1	0	467531	0	0	0	0	0	524753	524805	525705	526305	526351	526851	0	527151	0	0	0	0	0	0
2	Exec_Auto	1	10779917	14	1	0	1	2	0	B	1	1	0	467531	0	0	0	0	0	529152	529208	529792	530383	530487	530987	0	531288	0	0	0	0	0	0
2	Exec_Auto	1	10779917	15	0	1	0	3	1	A	1	1	0	467531	0	0	0	0	0	533289	533342	533853	534458	534508	535008	0	535308	0	0	0	0	0	0
2	Exec_Auto	1	10779917	16	1	0	3	0	0	B	1	1	0	467531	0	0	0	0	0	537310	537375	538211	538714	538775	539275	0	539575	0	0	0	0	0	0
2	Exec_Auto	1	10779917	17	1	0	0	1	0	B	1	1	0	467531	0	0	0	0	0	541575	541625	543017	543471	543568	544068	0	544368	0	0	0	0	0	0
2	Exec_Auto	1	10779917	18	0	1	3	2	1	A	1	1	0	467531	0	0	0	0	0	546369	546412	547711	548174	548240	548740	0	549040	0	0	0	0	0	0
2	Exec_Auto	1	10779917	19	0	1	0	3	1	A	1	1	0	467531	0	0	0	0	0	551041	551109	552100	552653	552707	553207	0	553507	0	0	0	0	0	0
2	Exec_Auto	0	10779917	0	1	0	3	1	0	B	1	1	0	555508	0	0	0	0	0	555538	555647	556970	557508	557603	558103	0	558403	0	0	0	0	0	0
2	Exec_Auto	0	10779917	1	0	1	3	0	1	A	1	1	0	555508	0	0	0	0	0	560403	560441	561683	562265	562353	562853	0	563154	0	0	0	0	0	0
2	Exec_Auto	0	10779917	2	1	0	2	0	0	B	1	0	0	555508	0	0	0	0	0	565155	565230	566215	566609	566684	567184	0	567484	0	0	0	0	0	0
2	Exec_Auto	0	10779917	3	1	0	3	0	0	B	1	1	0	555508	0	0	0	0	0	569484	569540	570630	571098	571166	571666	0	571966	0	0	0	0	0	0
2	Exec_Auto	0	10779917	4	1	0	2	3	0	B	1	1	0	555508	0	0	0	0	0	573966	574027	575310	575720	575780	576280	0	576580	0	0	0	0	0	0
2	Exec_Auto	0	10779917	5	1	0	1	3	0	B	1	1	0	555508	0	0	0	0	0	578580	578627	579304	579887	579975	580475	0	580776	0	0	0	0	0	0
2	Exec_Auto	0	10779917	6	1	0	0	3	0	B	1	1	0	555508	0	0	0	0	0	582777	582873	584284	584687	584752	585252	0	585552	0	0	0	0	0	0
2	Exec_Auto	0	10779917	7	0	1	3	0	1	A	1	1	0	555508	0	0	0	0	0	587553	587631	589021	589533	589572	590072	0	590373	0	0	0	0	0	0
2	Exec_Auto	0	10779917	8	1	0	1	2	0	B	1	1	0	555508	0	0	0	0	0	592373	592414	593753	594209	594283	594783	0	595083	0	0	0	0	0	0
2	Exec_Auto	0	10779917	9	0	1	1	3	1	A	1	1	0	555508	0	0	0	0	0	597084	597156	597948	598431	598508	599008	0	599308	0	0	0	0	0	0
2	Exec_Auto	1	10779917	10	0	1	2	0	1	A	1	1	0	555508	0	0	0	0	0	601309	601344	602667	603185	603293	603793	0	604094	0	0	0	0	0	0
2	Exec_Auto	1	10779917	11	0	1	1	2	1	A	1	1	0	555508	0	0	0	0	0	606094	606152	607394	607934	608081	608581	0	608881	0	0	0	0	0	0
2	Exec_Auto	1	10779917	12	1	0	3	1	0	B	1	1	0	555508	0	0	0	0	0	610882	610948	611933	612367	612486	612986	0	613286	0	0	0	0	0	0
2	Exec_Auto	1	10779917	13	1	0	0	1	0	B	1	1	0	555508	0	0	0	0	0	615286	615337	616427	616855	616969	617469	0	617769	0	0	0	0	0	0
2	Exec_Auto	1	10779917	14	0	1	0	1	1	A	1	1	0	555508	0	0	0	0	0	619769	619819	621102	621574	621633	622133	0	622433	0	0	0	0	0	0
2	Exec_Auto	1	10779917	15	0	1	0	1	1	A	1	1	0	555508	0	0	0	0	0	624433	624530	625207	625839	625883	626383	0	626683	0	0	0	0	0	0
2	Exec_Auto	1	10779917	16	0	1	2	0	1	A	1	1	0	555508	0	0	0	0	0	628684	628734	630145	630642	630742	631242	0	631543	0	0	0	0	0	0
2	Exec_Auto	1	10779917	17	0	1	0	3	1	A	1	1	0	555508	0	0	0	0	0	633543	633596	634986	635576	635654	636154	0	636454	0	0	0	0	0	0
2	Exec_Auto	1	10779917	18	0	1	3	1	1	A	1	1	0	555508	0	0	0	0	0	638455	638518	639857	640343	640390	640890	0	641190	0	0	0	0	0	0
2	Exec_Auto	1	10779917	19	1	0	0	1	0	B	1	0	0	555508	0	0	0	0	0	643191	643266	644058	644608	644693	645193	0	645494	0	0	0	0	0	0
2	Exec_Auto	0	10779917	0	0	1	1	2	1	A	1	1	0	647495	0	0	0	0	0	647548	647598	648454	648919	649064	649564	0	649864	0	0	0	0	0	0
2	Exec_Auto	0	10779917	1	0	1	2	3	1	A	1	1	0	647495	0	0	0	0	0	651864	651903	652590	653183	653302	653802	0	654102	0	0	0	0	0	0
2	Exec_Auto	0	10779917	2	1	0	0	3	0	B	1	0	0	647495	0	0	0	0	0	656102	656124	656755	657341	657438	657938	0	658241	0	0	0	0	0	0
2	Exec_Auto	0	10779917	3	0	1	3	2	1	A	1	1	0	647495	0	0	0	0	0	660241	660319	661652	662276	662330	662830	0	663130	0	0	0	0	0	0
2	Exec_Auto	0	10779917	4	1	0	1	0	0	B	1	0	0	647495	0	0	0	0	0	665131	665163	665973	666576	666632	667132	0	667433	0	0	0	0	0	0
2	Exec_Auto	0	10779917	5	1	0	1	0	0	B	1	1	0	647495	0	0	0	0	0	669434	669504	670462	671064	671116	671616	0	671917	0	0	0	0	0	0
2	Exec_Auto	0	10779917	6	1	0	1	2	0	B	1	1	0	647495	0	0	0	0	0	673919	673999	674675	675132	675233	675733	0	676034	0	0	0	0	0	0
2	Exec_Auto	0	10779917	7	0	1	3	1	1	A	1	1	0	647495	0	0	0	0	0	678034	678093	678891	679432	679509	680009	0	680309	0	0	0	0	0	0
2	Exec_Auto	0	10779917	8	0	1	2	3	1	A	1	1	0	647495	0	0	0	0	0	682310	682367	683647	684055	684180	684680	0	684980	0	0	0	0	0	0
2	Exec_Auto	0	10779917	9	0	1	2	0	1	A	1	1	0	647495	0	0	0	0	0	686980	687035	688417	688821	688953	689453	0	689753	0	0	0	0	0	0
2	Exec_Auto	1	10779917	10	1	0	2	1	0	B	1	1	0	647495	0	0	0	0	0	691753	691806	692662	693122	693330	693830	0	694130	0	0	0	0	0	0
2	Exec_Auto	1	10779917	11	1	0	0	3	0	B	1	1	0	647495	0	0	0	0	0	696130	696196	696883	697367	697449	697949	0	698249	0	0	0	0	0	0
2	Exec_Auto	1	10779917	12	0	1	3	2	1	A	1	1	0	647495	0	0	0	0	0	700249	700325	700956	701479	701618	702118	0	702418	0	0	0	0	0	0
2	Exec_Auto	1	10779917	13	0	1	1	2	1	A	1	1	0	647495	0	0	0	0	0	704418	704487	705820	706290	706480	706980	0	707280	0	0	0	0	0	0
2	Exec_Auto	1	10779917	14	0	1	0	1	1	A	1	1	0	647495	0	0	0	0	0	709281	709363	710173	710812	710865	711365	0	711666	0	0	0	0	0	0
2	Exec_Auto	1	10779917	15	0	1	1	3	1	A	1	0	0	647495	0	0	0	0	0	713666	713698	714656	715191	715278	715778	0	716078	0	0	0	0	0	0
2	Exec_Auto	1	10779917	16	1	0	2	3	0	B	1	1	0	647495	0	0	0	0	0	718079	718154	718830	719440	719509	720009	0	720309	0	0	0	0	0	0
2	Exec_Auto	1	10779917	17	0	1	2	3	1	A	1	0	0	647495	0	0	0	0	0	722309	722374	723172	723793	723909	724409	0	724709	0	0	0	0	0	0
2	Exec_Auto	1	10779917	18	1	0	1	3	0	B	1	1	0	647495	0	0	0	0	0	726710	726787	728067	728792	728857	729357	0	729658	0	0	0	0	0	0
2	Exec_Auto	1	10779917	19	0	1	2	0	1	A	1	1	0	647495	0	0	0	0	0	731659	731715	733097	733548	733683	734183	0	734483	0	0	0	0	0	0
2	Exec_Auto	0	10779917	0	1	0	1	0	0	B	1	1	0	736485	0	0	0	0	0	736505	736583	737581	738161	738233	738733	0	739033	0	0	0	0	0	0
2	Exec_Auto	0	10779917	1	1	0	1	2	0	B	1	1	0	736485	0	0	0	0	0	741034	741080	742070	742595	742701	743201	0	743502	0	0	0	0	0	0
2	Exec_Auto	0	10779917	2	1	0	3	1	0	B	1	1	0	736485	0	0	0	0	0	745503	745575	746652	747262	747377	747877	0	748177	0	0	0	0	0	0
2	Exec_Auto	0	10779917	3	1	0	1	2	0	B	1	1	0	736485	0	0	0	0	0	750178	750208	750890	751384	751543	752043	0	752343	0	0	0	0	0	0
2	Exec_Auto	0	10779917	4	1	0	2	3	0	B	1	1	0	736485	0	0	0	0	0	754344	754403	755487	755999	756183	756683	0	756983	0	0	0	0	0	0
2	Exec_Auto	0	10779917	5	1	0	1	3	0	B	1	1	0	736485	0	0	0	0	0	758984	759012	759765	760258	760307	760807	0	761107	0	0	0	0	0	0
2	Exec_Auto	0	10779917	6	1	0	2	1	0	B	1	1	0	736485	0	0	0	0	0	763108	763156	764188	764776	764939	765439	0	765739	0	0	0	0	0	0
2	Exec_Auto	0	10779917	7	0	1	2	3	1	A	1	1	0	736485	0	0	0	0	0	767740	767819	769160	769766	769920	770420	0	770721	0	0	0	0	0	0
2	Exec_Auto	0	10779917	8	1	0	1	3	0	B	1	1	0	736485	0	0	0	0	0	772722	772778	773344	773879	774000	774500	0	774801	0	0	0	0	0	0
2	Exec_Auto	0	10779917	9	0	1	2	3	1	A	1	1	0	736485	0	0	0	0	0	776801	776878	777469	777956	778082	778582	0	778883	0	0	0	0	0	0
2	Exec_Auto	1	10779917	10	0	1	2	1	1	A	1	1	0	736485	0	0	0	0	0	780883	781089	782087	782622	782795	783295	0	783596	0	0	0	0	0	0
2	Exec_Auto	1	10779917	11	1	0	0	1	0	B	1	1	0	736485	0	0	0	0	0	785597	785644	786634	787155	787395	787895	0	788196	0	0	0	0	0	0
2	Exec_Auto	1	10779917	12	1	0	2	3	0	B	1	1	0	736485	0	0	0	0	0	790196	790242	791319	791903	791983	792483	0	792784	0	0	0	0	0	0
2	Exec_Auto	1	10779917	13	1	0	0	1	0	B	1	1	0	736485	0	0	0	0	0	794784	794845	795527	796013	796218	796718	0	797019	0	0	0	0	0	0
2	Exec_Auto	1	10779917	14	1	0	0	3	0	B	1	1	0	736485	0	0	0	0	0	799019	799082	800166	800582	800660	801160	0	801460	0	0	0	0	0	0
2	Exec_Auto	1	10779917	15	1	0	0	2	0	B	1	1	0	736485	0	0	0	0	0	803461	803520	804273	804847	804951	805451	0	805751	0	0	0	0	0	0
2	Exec_Auto	1	10779917	16	1	0	1	3	0	B	1	1	0	736485	0	0	0	0	0	807751	808123	809155	809701	809752	810252	0	810553	0	0	0	0	0	0
2	Exec_Auto	1	10779917	17	1	0	3	2	0	B	1	1	0	736485	0	0	0	0	0	812553	812789	814130	814734	814855	815355	0	815656	0	0	0	0	0	0
2	Exec_Auto	1	10779917	18	1	0	1	3	0	B	1	1	0	736485	0	0	0	0	0	817657	817710	818276	818765	818831	819331	0	819631	0	0	0	0	0	0
2	Exec_Auto	1	10779917	19	0	1	3	0	1	A	1	1	0	736485	0	0	0	0	0	821631	822177	822768	823255	823333	823833	0	824134	0	0	0	0	0	0
2	Exec_Auto	0	10779917	0	1	0	0	2	0	B	1	0	0	826136	0	0	0	0	0	826168	827541	828602	829074	829225	829725	0	830025	0	0	0	0	0	0
2	Exec_Auto	0	10779917	1	1	0	3	2	0	B	1	1	0	826136	0	0	0	0	0	832026	832070	833267	833696	833841	834341	0	834642	0	0	0	0	0	0
2	Exec_Auto	0	10779917	2	0	1	3	0	1	A	1	1	0	826136	0	0	0	0	0	836643	836706	837836	838276	838359	838859	0	839159	0	0	0	0	0	0
2	Exec_Auto	0	10779917	3	0	1	0	3	1	A	1	1	0	826136	0	0	0	0	0	841160	841224	842529	843226	843278	843778	0	844078	0	0	0	0	0	0
2	Exec_Auto	0	10779917	4	1	0	0	3	0	B	1	1	0	826136	0	0	0	0	0	846079	846133	846696	847214	847273	847773	0	848074	0	0	0	0	0	0
2	Exec_Auto	0	10779917	5	0	1	1	3	1	A	1	1	0	826136	0	0	0	0	0	850074	850143	850784	851281	851478	851978	0	852279	0	0	0	0	0	0
2	Exec_Auto	0	10779917	6	1	0	2	1	0	B	1	1	0	826136	0	0	0	0	0	854280	854339	855686	856182	856433	856933	0	857233	0	0	0	0	0	0
2	Exec_Auto	0	10779917	7	0	1	0	2	1	A	1	1	0	826136	0	0	0	0	0	859234	859273	860645	861216	861312	861812	0	862113	0	0	0	0	0	0
2	Exec_Auto	0	10779917	8	1	0	2	1	0	B	1	0	0	826136	0	0	0	0	0	864114	864204	865449	866069	866247	866747	0	867048	0	0	0	0	0	0
2	Exec_Auto	0	10779917	9	0	1	1	2	1	A	1	1	0	826136	0	0	0	0	0	869049	869110	870143	870790	870956	871456	0	871756	0	0	0	0	0	0
2	Exec_Auto	1	10779917	10	1	0	2	3	0	B	1	1	0	826136	0	0	0	0	0	873758	873811	874872	875402	875460	875960	0	876261	0	0	0	0	0	0
2	Exec_Auto	1	10779917	11	0	1	3	0	1	A	1	1	0	826136	0	0	0	0	0	878262	878309	879506	880025	880124	880624	0	880924	0	0	0	0	0	0
2	Exec_Auto	1	10779917	12	1	0	3	1	0	B	1	0	0	826136	0	0	0	0	0	882924	882971	884101	884789	884927	885427	0	885728	0	0	0	0	0	0
2	Exec_Auto	1	10779917	13	1	0	0	3	0	B	1	1	0	826136	0	0	0	0	0	887729	887779	889084	889556	889609	890109	0	890410	0	0	0	0	0	0
2	Exec_Auto	1	10779917	14	1	0	2	0	0	B	1	1	0	826136	0	0	0	0	0	892411	892485	893048	893777	893842	894342	0	894643	0	0	0	0	0	0
2	Exec_Auto	1	10779917	15	0	1	1	2	1	A	1	1	0	826136	0	0	0	0	0	896644	896673	897314	897952	898080	898580	0	898882	0	0	0	0	0	0
2	Exec_Auto	1	10779917	16	1	0	2	0	0	B	1	1	0	826136	0	0	0	0	0	900882	900940	902287	902939	903011	903511	0	903811	0	0	0	0	0	0
2	Exec_Auto	1	10779917	17	0	1	0	1	1	A	1	1	0	826136	0	0	0	0	0	905811	905865	907237	907928	907998	908498	0	908799	0	0	0	0	0	0
2	Exec_Auto	1	10779917	18	0	1	1	2	1	A	1	0	0	826136	0	0	0	0	0	910800	910823	912068	912596	912798	913298	0	913599	0	0	0	0	0	0
2	Exec_Auto	1	10779917	19	1	0	3	0	0	B	1	1	0	826136	0	0	0	0	0	915600	915661	916694	917220	917283	917783	0	918083	0	0	0	0	0	0
2	Exec_Auto	0	10779917	0	1	0	0	2	0	B	1	0	0	920084	0	0	0	0	0	920104	920185	920726	921286	921421	921921	0	922222	0	0	0	0	0	0
2	Exec_Auto	0	10779917	1	1	0	1	3	0	B	1	1	0	920084	0	0	0	0	0	924223	924289	925385	926043	926134	926634	0	926935	0	0	0	0	0	0
2	Exec_Auto	0	10779917	2	0	1	1	0	1	A	1	1	0	920084	0	0	0	0	0	928935	928992	930303	930852	931103	931603	0	931904	0	0	0	0	0	0
2	Exec_Auto	0	10779917	3	1	0	0	1	0	B	1	1	0	920084	0	0	0	0	0	933905	933930	935150	935707	935942	936442	0	936742	0	0	0	0	0	0
2	Exec_Auto	0	10779917	4	1	0	1	2	0	B	1	1	0	920084	0	0	0	0	0	938742	938821	939842	940462	940598	941098	0	941399	0	0	0	0	0	0
2	Exec_Auto	0	10779917	5	1	0	0	2	0	B	1	0	0	920084	0	0	0	0	0	943400	943467	944785	945318	945464	945964	0	946264	0	0	0	0	0	0
2	Exec_Auto	0	10779917	6	0	1	0	3	1	A	1	0	0	920084	0	0	0	0	0	948264	948326	949140	949805	949917	950417	0	950721	0	0	0	0	0	0
2	Exec_Auto	0	10779917	7	0	1	1	3	1	A	1	1	0	920084	0	0	0	0	0	952722	952773	954170	954650	954823	955323	0	955623	0	0	0	0	0	0
2	Exec_Auto	0	10779917	8	1	0	2	1	0	B	1	1	0	920084	0	0	0	0	0	957623	957671	958889	959326	959621	960121	0	960422	0	0	0	0	0	0
2	Exec_Auto	0	10779917	9	1	0	3	2	0	B	1	0	0	920084	0	0	0	0	0	962422	962477	963852	964306	964448	964948	0	965249	0	0	0	0	0	0
2	Exec_Auto	1	10779917	10	1	0	0	1	0	B	1	1	0	920084	0	0	0	0	0	967250	967331	967872	968418	968743	969243	0	969544	0	0	0	0	0	0
2	Exec_Auto	1	10779917	11	1	0	0	2	0	B	1	1	0	920084	0	0	0	0	0	971545	971626	972722	973372	973566	974066	0	974367	0	0	0	0	0	0
2	Exec_Auto	1	10779917	12	0	1	0	3	1	A	1	0	0	920084	0	0	0	0	0	976367	976389	977700	978218	978291	978791	0	979091	0	0	0	0	0	0
2	Exec_Auto	1	10779917	13	0	1	3	2	1	A	1	1	0	920084	0	0	0	0	0	981092	981151	982371	982982	983046	983546	0	983847	0	0	0	0	0	0
2	Exec_Auto	1	10779917	14	0	1	1	3	1	A	1	1	0	920084	0	0	0	0	0	985847	985923	986944	987551	987738	988238	0	988538	0	0	0	0	0	0
2	Exec_Auto	1	10779917	15	0	1	1	0	1	A	1	1	0	920084	0	0	0	0	0	990538	990582	991900	992450	992712	993212	0	993513	0	0	0	0	0	0
2	Exec_Auto	1	10779917	16	0	1	0	3	1	A	1	1	0	920084	0	0	0	0	0	995513	995764	996578	997207	997320	997820	0	998120	0	0	0	0	0	0
2	Exec_Auto	1	10779917	17	0	1	0	1	1	A	1	1	0	920084	0	0	0	0	0	1000120	1000186	1001583	1002249	1002294	1002794	0	1003094	0	0	0	0	0	0
2	Exec_Auto	1	10779917	18	1	0	2	3	0	B	1	1	0	920084	0	0	0	0	0	1005095	1005158	1006376	1006916	1007108	1007608	0	1007908	0	0	0	0	0	0
2	Exec_Auto	1	10779917	19	0	1	3	2	1	A	1	1	0	920084	0	0	0	0	0	1009908	1009983	1011358	1011869	1011920	1012420	0	1012721	0	0	0	0	0	0
2	Exec_Auto	0	10779917	0	1	0	0	2	0	B	1	1	0	1014722	0	0	0	0	0	1014729	1015145	1016114	1016768	1016928	1017428	0	1017729	0	0	0	0	0	0
2	Exec_Auto	0	10779917	1	1	0	0	1	0	B	1	1	0	1014722	0	0	0	0	0	1019729	1019803	1021161	1021890	1022055	1022555	0	1022856	0	0	0	0	0	0
2	Exec_Auto	0	10779917	2	0	1	0	2	1	A	1	1	0	1014722	0	0	0	0	0	1024856	1025346	1026593	1027291	1027381	1027881	0	1028182	0	0	0	0	0	0
2	Exec_Auto	0	10779917	3	0	1	2	3	1	A	1	0	0	1014722	0	0	0	0	0	1030182	1030225	1030745	1031313	1031529	1032029	0	1032329	0	0	0	0	0	0
2	Exec_Auto	0	10779917	4	0	1	1	0	1	A	1	1	0	1014722	0	0	0	0	0	1034329	1034389	1035728	1036256	1036582	1037082	0	1037382	0	0	0	0	0	0
2	Exec_Auto	0	10779917	5	1	0	3	0	0	B	1	1	0	1014722	0	0	0	0	0	1039383	1039480	1040117	1040691	1040763	1041263	0	1041564	0	0	0	0	0	0
2	Exec_Auto	0	10779917	6	0	1	1	2	1	A	1	0	0	1014722	0	0	0	0	0	1043564	1043616	1045041	1045591	1045882	1046382	0	1046683	0	0	0	0	0	0
2	Exec_Auto	0	10779917	7	0	1	2	3	1	A	1	1	0	1014722	0	0	0	0	0	1048683	1048777	1050122	1050680	1050905	1051405	0	1051706	0	0	0	0	0	0
2	Exec_Auto	0	10779917	8	1	0	2	3	0	B	1	0	0	1014722	0	0	0	0	0	1053707	1053765	1054629	1055265	1055353	1055853	0	1056154	0	0	0	0	0	0
2	Exec_Auto	0	10779917	9	0	1	3	2	1	A	1	1	0	1014722	0	0	0	0	0	1058154	1058229	1059495	1060021	1060086	1060586	0	1060887	0	0	0	0	0	0
2	Exec_Auto	1	10779917	10	0	1	3	0	1	A	1	0	0	1014722	0	0	0	0	0	1062888	1062943	1063912	1064563	1064752	1065252	0	1065553	0	0	0	0	0	0
2	Exec_Auto	1	10779917	11	1	0	0	1	0	B	1	0	252	1014722	0	0	0	0	0	1067554	1067619	1068977	1069687	1069916	0	0	1073126	0	0	1069926	0	0	0
2	Exec_Auto	1	10779917	11	1	0	0	1	0	B	1	0	252	1014722	0	0	0	0	0	1075126	1075188	1076546	1077105	1077308	0	0	1080527	0	0	1077327	0	0	0
2	Exec_Auto	1	10779917	11	1	0	0	1	0	B	1	1	0	1014722	0	0	0	0	0	1082529	1082551	1083909	1084393	1084616	1085116	0	1085416	0	0	0	0	0	0
2	Exec_Auto	1	10779917	12	0	1	3	2	1	A	1	1	0	1014722	0	0	0	0	0	1087417	1087489	1088736	1089203	1089423	1089923	0	1090223	0	0	0	0	0	0
2	Exec_Auto	1	10779917	13	0	1	1	3	1	A	1	1	0	1014722	0	0	0	0	0	1092223	1092281	1092801	1093448	1093648	1094148	0	1094449	0	0	0	0	0	0
2	Exec_Auto	1	10779917	14	0	1	3	2	1	A	1	0	0	1014722	0	0	0	0	0	1096451	1096513	1097852	1098347	1098468	1098968	0	1099269	0	0	0	0	0	0
2	Exec_Auto	1	10779917	15	0	1	2	1	1	A	1	1	0	1014722	0	0	0	0	0	1101270	1101340	1101977	1102548	1102803	1103303	0	1103603	0	0	0	0	0	0
2	Exec_Auto	1	10779917	16	1	0	0	3	0	B	1	1	0	1014722	0	0	0	0	0	1105604	1105669	1107094	1107724	1107811	1108311	0	1108612	0	0	0	0	0	0
2	Exec_Auto	1	10779917	17	1	0	3	0	0	B	1	1	0	1014722	0	0	0	0	0	1110613	1110642	1111987	1112614	1112706	1113206	0	1113507	0	0	0	0	0	0
2	Exec_Auto	1	10779917	18	1	0	2	3	0	B	1	1	0	1014722	0	0	0	0	0	1115507	1115576	1116440	1116914	1117006	1117506	0	1117806	0	0	0	0	0	0
2	Exec_Auto	1	10779917	19	0	1	3	0	1	A	1	1	0	1014722	0	0	0	0	0	1119807	1119863	1121129	1121814	1121888	1122388	0	1122689	0	0	0	0	0	0
2	Exec_Auto	0	10779917	0	1	0	0	3	0	B	1	0	0	1124690	0	0	0	0	0	1124697	1125036	1126127	1126660	1126866	1127366	0	1127666	0	0	0	0	0	0
2	Exec_Auto	0	10779917	1	1	0	2	3	0	B	1	1	0	1124690	0	0	0	0	0	1129667	1129724	1130926	1131370	1131535	1132035	0	1132335	0	0	0	0	0	0
2	Exec_Auto	0	10779917	2	0	1	3	0	1	A	1	1	0	1124690	0	0	0	0	0	1134336	1135191	1136390	1136860	1137006	1137506	0	1137807	0	0	0	0	0	0
2	Exec_Auto	0	10779917	3	1	0	0	2	0	B	1	1	0	1124690	0	0	0	0	0	1139808	1139904	1141024	1141581	1141699	1142199	0	1142500	0	0	0	0	0	0
2	Exec_Auto	0	10779917	4	1	0	1	3	0	B	1	1	0	1124690	0	0	0	0	0	1144500	1144552	1145904	1146613	1146693	1147193	0	1147494	0	0	0	0	0	0
2	Exec_Auto	0	10779917	5	1	0	2	0	0	B	1	1	0	1124690	0	0	0	0	0	1149494	1150024	1151434	1152102	1152197	1152697	0	1152998	0	0	0	0	0	0
2	Exec_Auto	0	10779917	6	0	1	2	1	1	A	1	1	0	1124690	0	0	0	0	0	1154998	1155030	1156394	1156868	1157067	1157567	0	1157868	0	0	0	0	0	0
2	Exec_Auto	0	10779917	7	1	0	2	1	0	B	1	1	0	1124690	0	0	0	0	0	1159869	1159928	1160796	1161346	1161581	1162081	0	1162381	0	0	0	0	0	0
2	Exec_Auto	0	10779917	8	1	0	0	1	0	B	1	0	0	1124690	0	0	0	0	0	1164383	1164441	1165265	1165834	1166243	1166743	0	1167043	0	0	0	0	0	0
2	Exec_Auto	0	10779917	9	0	1	1	3	1	A	1	0	0	1124690	0	0	0	0	0	1169044	1169069	1170167	1170879	1171475	1171975	0	1172275	0	0	0	0	0	0
2	Exec_Auto	1	10779917	10	0	1	3	2	1	A	1	1	0	1124690	0	0	0	0	0	1174276	1174344	1175435	1176144	1176287	1176787	0	1177090	0	0	0	0	0	0
2	Exec_Auto	1	10779917	11	1	0	1	3	0	B	1	1	0	1124690	0	0	0	0	0	1179090	1179145	1180347	1181088	1181144	1181644	0	1181945	0	0	0	0	0	0
2	Exec_Auto	1	10779917	12	0	1	0	1	1	A	1	1	0	1124690	0	0	0	0	0	1183945	1183999	1185198	1185854	1185930	1186430	0	1186731	0	0	0	0	0	0
2	Exec_Auto	1	10779917	13	0	1	1	3	1	A	1	1	0	1124690	0	0	0	0	0	1188732	1188791	1189911	1190532	1190930	1191430	0	1191731	0	0	0	0	0	0
2	Exec_Auto	1	10779917	14	0	1	2	0	1	A	1	1	0	1124690	0	0	0	0	0	1193732	1193788	1195140	1195653	1195905	1196405	0	1196706	0	0	0	0	0	0
2	Exec_Auto	1	10779917	15	1	0	1	0	0	B	1	1	0	1124690	0	0	0	0	0	1198706	1198777	1200187	1200783	1200874	1201374	0	1201675	0	0	0	0	0	0
2	Exec_Auto	1	10779917	16	1	0	0	1	0	B	1	1	0	1124690	0	0	0	0	0	1203675	1203748	1205112	1205638	1206057	1206557	0	1206857	0	0	0	0	0	0
2	Exec_Auto	1	10779917	17	1	0	2	0	0	B	1	0	0	1124690	0	0	0	0	0	1208858	1208921	1209789	1210404	1210512	1211012	0	1211313	0	0	0	0	0	0
2	Exec_Auto	1	10779917	18	0	1	2	1	1	A	1	1	0	1124690	0	0	0	0	0	1213314	1213380	1214204	1214793	1214956	1215456	0	1215757	0	0	0	0	0	0
2	Exec_Auto	1	10779917	19	1	0	2	1	0	B	1	0	0	1124690	0	0	0	0	0	1217758	1217807	1218905	1219647	1219862	1220362	0	1220663	0	0	0	0	0	0
2	Exec_Auto	0	10779917	0	0	1	0	2	1	A	1	0	0	1222664	0	0	0	0	0	1222694	1222761	1223508	1224004	1224142	1224642	0	1224942	0	0	0	0	0	0
2	Exec_Auto	0	10779917	1	1	0	2	1	0	B	1	1	0	1222664	0	0	0	0	0	1226944	1227014	1228247	1228857	1229149	1229649	0	1229951	0	0	0	0	0	0
2	Exec_Auto	0	10779917	2	0	1	0	3	1	A	1	1	0	1222664	0	0	0	0	0	1231951	1232022	1233029	1233668	1233763	1234263	0	1234564	0	0	0	0	0	0
2	Exec_Auto	0	10779917	3	0	1	1	3	1	A	1	1	0	1222664	0	0	0	0	0	1236564	1236617	1237409	1238115	1238490	1238990	0	1239290	0	0	0	0	0	0
2	Exec_Auto	0	10779917	4	1	0	1	2	0	B	1	1	0	1222664	0	0	0	0	0	1241291	1241434	1242109	1242744	1242917	1243417	0	1243718	0	0	0	0	0	0
2	Exec_Auto	0	10779917	5	1	0	1	3	0	B	1	1	0	1222664	0	0	0	0	0	1245719	1245782	1246961	1247643	1247760	1248260	0	1248560	0	0	0	0	0	0
2	Exec_Auto	0	10779917	6	1	0	3	0	0	B	1	1	0	1222664	0	0	0	0	0	1250561	1250597	1251521	1252175	1252331	1252831	0	1253131	0	0	0	0	0	0
2	Exec_Auto	0	10779917	7	1	0	0	1	0	B	1	1	0	1222664	0	0	0	0	0	1255131	1255164	1256616	1257244	1257733	1258233	0	1258534	0	0	0	0	0	0
2	Exec_Auto	0	10779917	8	1	0	1	3	0	B	1	0	0	1222664	0	0	0	0	0	1260535	1260596	1262038	1262501	1262568	1263068	0	1263369	0	0	0	0	0	0
2	Exec_Auto	0	10779917	9	1	0	3	1	0	B	1	1	0	1222664	0	0	0	0	0	1265369	1265428	1265969	1266612	1267097	1267597	0	1267898	0	0	0	0	0	0
2	Exec_Auto	1	10779917	10	0	1	0	2	1	A	1	1	0	1222664	0	0	0	0	0	1269899	1269965	1270712	1271467	1271611	1272111	0	1272412	0	0	0	0	0	0
2	Exec_Auto	1	10779917	11	1	0	0	3	0	B	1	1	0	1222664	0	0	0	0	0	1274413	1274467	1275700	1276314	1276406	1276906	0	1277206	0	0	0	0	0	0
2	Exec_Auto	1	10779917	12	0	1	3	0	1	A	1	1	0	1222664	0	0	0	0	0	1279206	1279258	1280265	1280792	1280852	1281352	0	1281654	0	0	0	0	0	0
2	Exec_Auto	1	10779917	13	1	0	3	2	0	B	1	1	0	1222664	0	0	0	0	0	1283654	1283747	1284539	1285057	1285238	1285738	0	1286039	0	0	0	0	0	0
2	Exec_Auto	1	10779917	14	0	1	0	2	1	A	1	1	0	1222664	0	0	0	0	0	1288040	1288093	1288768	1289313	1289442	1289942	0	1290243	0	0	0	0	0	0
2	Exec_Auto	1	10779917	15	1	0	1	0	0	B	1	1	0	1222664	0	0	0	0	0	1292243	1292276	1293455	1294113	1294229	1294729	0	1295030	0	0	0	0	0	0
2	Exec_Auto	1	10779917	16	0	1	0	2	1	A	1	0	0	1222664	0	0	0	0	0	1297031	1297097	1298021	1298556	1298776	1299276	0	1299577	0	0	0	0	0	0
2	Exec_Auto	1	10779917	17	1	0	0	2	0	B	1	1	0	1222664	0	0	0	0	0	1301578	1301620	1303072	1303642	1303830	1304330	0	1304630	0	0	0	0	0	0
2	Exec_Auto	1	10779917	18	1	0	3	1	0	B	1	1	0	1222664	0	0	0	0	0	1306630	1306680	1308122	1308675	1309097	1309597	0	1309898	0	0	0	0	0	0
2	Exec_Auto	1	10779917	19	0	1	0	1	1	A	1	1	0	1222664	0	0	0	0	0	1311898	1311969	1312510	1313163	1313342	1313842	0	1314145	0	0	0	0	0	0
2	Exec_Auto	0	10779917	0	1	0	1	2	0	B	1	1	0	1316147	0	0	0	0	0	1316161	1316232	1317055	1317750	1318051	1318551	0	1318852	0	0	0	0	0	0
2	Exec_Auto	0	10779917	1	1	0	1	3	0	B	1	0	0	1316147	0	0	0	0	0	1320852	1320905	1321446	1322005	1322118	1322618	0	1322918	0	0	0	0	0	0
2	Exec_Auto	0	10779917	2	1	0	0	2	0	B	1	1	0	1316147	0	0	0	0	0	1324918	1324966	1325821	1326403	1326736	1327236	0	1327536	0	0	0	0	0	0
2	Exec_Auto	0	10779917	3	1	0	2	0	0	B	1	1	0	1316147	0	0	0	0	0	1329539	1331559	1332773	1333505	1333606	1334106	0	1334407	0	0	0	0	0	0
2	Exec_Auto	0	10779917	4	0	1	1	0	1	A	1	0	0	1316147	0	0	0	0	0	1336408	1336467	1337187	1337946	1338450	1338950	0	1339250	0	0	0	0	0	0
2	Exec_Auto	0	10779917	5	1	0	3	1	0	B	1	1	0	1316147	0	0	0	0	0	1341251	1341327	1342100	1342886	1343370	1343870	0	1344170	0	0	0	0	0	0
2	Exec_Auto	0	10779917	6	1	0	3	1	0	B	1	0	0	1316147	0	0	0	0	0	1346170	1347071	1347952	1348560	1349081	1349581	0	1349882	0	0	0	0	0	0
2	Exec_Auto	0	10779917	7	0	1	1	2	1	A	1	1	0	1316147	0	0	0	0	0	1351882	1351940	1353394	1353958	1354426	1354926	0	1355226	0	0	0	0	0	0
2	Exec_Auto	0	10779917	8	0	1	1	3	1	A	1	0	0	1316147	0	0	0	0	0	1357226	1357284	1358609	1359171	1359575	1360075	0	1360376	0	0	0	0	0	0
2	Exec_Auto	0	10779917	9	1	0	2	0	0	B	1	1	0	1316147	0	0	0	0	0	1362376	1362452	1363055	1363662	1363847	1364347	0	1364647	0	0	0	0	0	0
2	Exec_Auto	1	10779917	10	0	1	2	3	1	A	1	1	0	1316147	0	0	0	0	0	1366647	1366679	1367502	1368149	1368377	1368877	0	1369177	0	0	0	0	0	0
2	Exec_Auto	1	10779917	11	0	1	2	1	1	A	1	1	0	1316147	0	0	0	0	0	1371178	1371244	1371785	1372503	1372685	1373185	0	1373485	0	0	0	0	0	0
2	Exec_Auto	1	10779917	12	0	1	1	2	1	B	0	1	0	1316147	0	0	0	0	0	1375487	1375547	1376402	1377314	1377527	0	1378027	1378327	0	0	0	0	0	0
2	Exec_Auto	1	10779917	13	0	1	3	2	1	B	0	0	0	1316147	0	0	0	0	0	1380328	1380398	1381612	1382268	1382448	0	1382948	1383248	0	0	0	0	0	0
2	Exec_Auto	1	10779917	14	0	1	1	0	1	A	1	1	0	1316147	0	0	0	0	0	1385248	1385303	1386023	1386935	1387128	1387628	0	1387929	0	0	0	0	0	0
2	Exec_Auto	1	10779917	15	1	0	1	3	0	B	1	1	0	1316147	0	0	0	0	0	1389930	1389966	1390739	1391333	1391489	1391989	0	1392290	0	0	0	0	0	0
2	Exec_Auto	1	10779917	16	0	1	0	1	1	A	1	1	0	1316147	0	0	0	0	0	1394290	1394356	1395237	1395812	1395984	1396484	0	1396784	0	0	0	0	0	0
2	Exec_Auto	1	10779917	17	0	1	2	0	1	A	1	1	0	1316147	0	0	0	0	0	1398787	1398840	1400294	1400801	1401060	1401560	0	1401860	0	0	0	0	0	0
2	Exec_Auto	1	10779917	18	0	1	0	3	1	A	1	1	0	1316147	0	0	0	0	0	1403860	1403929	1405254	1405925	1406041	1406541	0	1406842	0	0	0	0	0	0
2	Exec_Auto	1	10779917	19	0	1	2	1	1	A	1	1	0	1316147	0	0	0	0	0	1408842	1408914	1409517	1410090	1410345	1410845	0	1411146	0	0	0	0	0	0
2	Exec_Auto	0	10779917	0	1	0	1	2	0	B	1	1	0	1413148	0	0	0	0	0	1413156	1413221	1413959	1414627	1414809	1415309	0	1415609	0	0	0	0	0	0
2	Exec_Auto	0	10779917	1	0	1	0	2	1	A	1	1	0	1413148	0	0	0	0	0	1417610	1417640	1418794	1419526	1419618	1420118	0	1420421	0	0	0	0	0	0
2	Exec_Auto	0	10779917	2	0	1	1	0	1	A	1	0	0	1413148	0	0	0	0	0	1422422	1422470	1423474	1424136	1424660	1425160	0	1425460	0	0	0	0	0	0
2	Exec_Auto	0	10779917	3	1	0	3	2	0	B	1	1	0	1413148	0	0	0	0	0	1427460	1427527	1428398	1428894	1429156	1429656	0	1429957	0	0	0	0	0	0
2	Exec_Auto	0	10779917	4	0	1	3	0	1	A	1	1	0	1413148	0	0	0	0	0	1431958	1433637	1434587	1435081	1435244	1435744	0	1436045	0	0	0	0	0	0
2	Exec_Auto	0	10779917	5	0	1	3	2	1	A	1	0	0	1413148	0	0	0	0	0	1438049	1438635	1439516	1440078	1440160	1440660	0	1440961	0	0	0	0	0	0
2	Exec_Auto	0	10779917	6	1	0	3	0	0	B	1	1	0	1413148	0	0	0	0	0	1442962	1443021	1444186	1444709	1444825	1445325	0	1445626	0	0	0	0	0	0
2	Exec_Auto	0	10779917	7	1	0	3	1	0	B	1	0	0	1413148	0	0	0	0	0	1447626	1447680	1448526	1449155	1450147	1450647	0	1450947	0	0	0	0	0	0
2	Exec_Auto	0	10779917	8	0	1	1	2	1	A	1	1	0	1413148	0	0	0	0	0	1452948	1453003	1453945	1454566	1454967	1455467	0	1455768	0	0	0	0	0	0
2	Exec_Auto	0	10779917	9	0	1	1	2	1	A	1	0	0	1413148	0	0	0	0	0	1457770	1457840	1458945	1459606	1460052	1460552	0	1460852	0	0	0	0	0	0
2	Exec_Auto	1	10779917	10	1	0	1	2	0	B	1	0	252	1413148	0	0	0	0	0	1462853	1462918	1463656	1464194	1464450	0	0	1467959	0	0	1464759	0	0	0
2	Exec_Auto	1	10779917	10	1	0	1	2	0	B	1	0	0	1413148	0	0	0	0	0	1469959	1470017	1470755	1471338	1471515	1472015	0	1472316	0	0	0	0	0	0
2	Exec_Auto	1	10779917	11	1	0	0	2	0	B	1	1	0	1413148	0	0	0	0	0	1474316	1474348	1475502	1476193	1476361	1476861	0	1477162	0	0	0	0	0	0
2	Exec_Auto	1	10779917	12	1	0	0	2	0	B	1	1	0	1413148	0	0	0	0	0	1479162	1479208	1480212	1480769	1481060	1481560	0	1481861	0	0	0	0	0	0
2	Exec_Auto	1	10779917	13	1	0	3	1	0	B	1	1	0	1413148	0	0	0	0	0	1483861	1483927	1484798	1485568	1486081	1486581	0	1486882	0	0	0	0	0	0
2	Exec_Auto	1	10779917	14	1	0	0	1	0	B	1	1	0	1413148	0	0	0	0	0	1488882	1488910	1489860	1490415	1490902	1491402	0	1491703	0	0	0	0	0	0
2	Exec_Auto	1	10779917	15	0	1	2	3	1	A	1	0	0	1413148	0	0	0	0	0	1493704	1493761	1494642	1495118	1495422	1495922	0	1496223	0	0	0	0	0	0
2	Exec_Auto	1	10779917	16	1	0	1	0	0	B	1	1	0	1413148	0	0	0	0	0	1498223	1498274	1499439	1500196	1500278	1500778	0	1501078	0	0	0	0	0	0
2	Exec_Auto	1	10779917	17	0	1	3	0	1	A	1	1	0	1413148	0	0	0	0	0	1503079	1503133	1503979	1504507	1504653	1505153	0	1505454	0	0	0	0	0	0
2	Exec_Auto	1	10779917	18	0	1	0	3	1	A	1	0	0	1413148	0	0	0	0	0	1507455	1507520	1508462	1509038	1509221	1509721	0	1510021	0	0	0	0	0	0
2	Exec_Auto	1	10779917	19	0	1	2	0	1	A	1	0	0	1413148	0	0	0	0	0	1512021	1512047	1513152	1513804	1514090	1514590	0	1514891	0	0	0	0	0	0
2	Exec_Auto	0	10779917	0	1	0	2	3	0	B	1	1	0	1516893	0	0	0	0	0	1516906	1516972	1518182	1518757	1518881	1519381	0	1519683	0	0	0	0	0	0
2	Exec_Auto	0	10779917	1	1	0	1	2	0	B	1	0	0	1516893	0	0	0	0	0	1521683	1521730	1522887	1523612	1524088	1524588	0	1524888	0	0	0	0	0	0
2	Exec_Auto	0	10779917	2	1	0	2	3	0	B	1	1	0	1516893	0	0	0	0	0	1526889	1526950	1527694	1528367	1528507	1529007	0	1529307	0	0	0	0	0	0
2	Exec_Auto	0	10779917	3	0	1	1	3	1	B	0	0	0	1516893	0	0	0	0	0	1531307	1531369	1532026	1532811	1536893	0	1537393	1537695	0	0	0	0	0	0
2	Exec_Auto	0	10779917	4	0	1	1	2	1	B	0	0	0	1516893	0	0	0	0	0	1539696	1539722	1540705	1541332	1541705	0	1542205	1542506	0	0	0	0	0	0
2	Exec_Auto	0	10779917	5	1	0	3	1	0	B	1	1	0	1516893	0	0	0	0	0	1544507	1544548	1545518	1546132	1546566	1547066	0	1547367	0	0	0	0	0	0
2	Exec_Auto	0	10779917	6	0	1	0	3	1	A	1	0	0	1516893	0	0	0	0	0	1549367	1549414	1550272	1550755	1550933	1551433	0	1551734	0	0	0	0	0	0
2	Exec_Auto	0	10779917	7	1	0	1	3	0	B	1	0	0	1516893	0	0	0	0	0	1553735	1553802	1554867	1555511	1555661	1556161	0	1556462	0	0	0	0	0	0
2	Exec_Auto	0	10779917	8	1	0	3	0	0	B	1	0	0	1516893	0	0	0	0	0	1558464	1558525	1559042	1559723	1559879	1560379	0	1560680	0	0	0	0	0	0
2	Exec_Auto	0	10779917	9	0	1	2	1	1	A	1	0	252	1516893	0	0	0	0	0	1562680	1562723	1564019	1564656	1564806	0	0	1568023	0	0	1564823	0	0	0
2	Exec_Auto	0	10779917	9	0	1	2	1	1	A	1	1	0	1516893	0	0	0	0	0	1570024	1570088	1571384	1571835	1572002	1572502	0	1572804	0	0	0	0	0	0
2	Exec_Auto	1	10779917	10	0	1	2	0	1	A	1	0	0	1516893	0	0	0	0	0	1574805	1574859	1576069	1576549	1576790	1577290	0	1577591	0	0	0	0	0	0
2	Exec_Auto	1	10779917	11	0	1	0	3	1	B	0	0	0	1516893	0	0	0	0	0	1579591	1579662	1580819	1581347	1581667	0	1582167	1582468	0	0	0	0	0	0
2	Exec_Auto	1	10779917	12	1	0	2	1	0	A	0	0	0	1516893	0	0	0	0	0	1584468	1584539	1585283	1585925	1586053	0	1586553	1586854	0	0	0	0	0	0
2	Exec_Auto	1	10779917	13	0	1	1	3	1	B	0	0	0	1516893	0	0	0	0	0	1588854	1588896	1589553	1590315	1590434	0	1590934	1591235	0	0	0	0	0	0
2	Exec_Auto	1	10779917	14	0	1	2	3	1	B	0	0	0	1516893	0	0	0	0	0	1593236	1593269	1594252	1594991	1595132	0	1595632	1595934	0	0	0	0	0	0
2	Exec_Auto	1	10779917	15	0	1	1	0	1	B	0	0	252	1516893	0	0	0	0	0	1597934	1597987	1598957	1599657	1599767	0	0	1602972	0	0	1599772	0	0	0
2	Exec_Auto	1	10779917	15	0	1	1	0	1		0	0	251	1516893	0	0	0	0	0	1604972	1605002	1605972	1606568	1606828	0	0	1610528	0	1607328	0	0	0	0
2	Exec_Auto	1	10779917	15	0	1	1	0	1	A	1	1	0	1516893	0	0	0	0	0	1612529	1612596	1613566	1614125	1614457	1614957	0	1615258	0	0	0	0	0	0
2	Exec_Auto	1	10779917	16	0	1	0	1	1	A	1	1	0	1516893	0	0	0	0	0	1617259	1617326	1618184	1618986	1619056	1619556	0	1619856	0	0	0	0	0	0
2	Exec_Auto	1	10779917	17	0	1	2	1	1	A	1	0	252	1516893	0	0	0	0	0	1621856	1621909	1622974	1623555	1623762	0	0	1626996	0	0	1623796	0	0	0
2	Exec_Auto	1	10779917	17	0	1	2	1	1	A	1	1	0	1516893	0	0	0	0	0	1628996	1629067	1630132	1630797	1630954	1631454	0	1631754	0	0	0	0	0	0
2	Exec_Auto	1	10779917	18	0	1	2	3	1	A	1	1	0	1516893	0	0	0	0	0	1633755	1633814	1634331	1634865	1635109	1635609	0	1635910	0	0	0	0	0	0
2	Exec_Auto	1	10779917	19	0	1	2	1	1	A	1	1	0	1516893	0	0	0	0	0	1637910	1637936	1639232	1639665	1639926	1640426	0	1640726	0	0	0	0	0	0
2	Exec_Auto	0	10779917	0	1	0	2	3	0	B	1	1	0	1642728	0	0	0	0	0	1642770	1642828	1643622	1644153	1644283	1644783	0	1645084	0	0	0	0	0	0
2	Exec_Auto	0	10779917	1	0	1	2	0	1	A	1	0	0	1642728	0	0	0	0	0	1647084	1647117	1647952	1648497	1648674	1649174	0	1649474	0	0	0	0	0	0
2	Exec_Auto	0	10779917	2	1	0	0	2	0	B	1	1	0	1642728	0	0	0	0	0	1651475	1651541	1652534	1652984	1653395	1653895	0	1654195	0	0	0	0	0	0
2	Exec_Auto	0	10779917	3	1	0	2	1	0	B	1	1	0	1642728	0	0	0	0	0	1656196	1656259	1657033	1657784	1658271	1658771	0	1659073	0	0	0	0	0	0
2	Exec_Auto	0	10779917	4	0	1	0	1	1	A	1	1	0	1642728	0	0	0	0	0	1661074	1661108	1661669	1662409	1662493	1662993	0	1663293	0	0	0	0	0	0
2	Exec_Auto	0	10779917	5	1	0	1	0	0	B	1	1	0	1642728	0	0	0	0	0	1665293	1665351	1665902	1666572	1666688	1667188	0	1667489	0	0	0	0	0	0
2	Exec_Auto	0	10779917	6	1	0	2	3	0	B	1	0	0	1642728	0	0	0	0	0	1669490	1669557	1670421	1670864	1670991	1671491	0	1671791	0	0	0	0	0	0
2	Exec_Auto	0	10779917	7	0	1	2	0	1	A	1	1	0	1642728	0	0	0	0	0	1673793	1673864	1675011	1675486	1675700	1676200	0	1676500	0	0	0	0	0	0
2	Exec_Auto	0	10779917	8	0	1	0	1	1	A	1	0	0	1642728	0	0	0	0	0	1678501	1678562	1679777	1680241	1680402	1680902	0	1681203	0	0	0	0	0	0
2	Exec_Auto	0	10779917	9	0	1	1	3	1	A	1	1	0	1642728	0	0	0	0	0	1683204	1683260	1684057	1684640	1685244	1685744	0	1686044	0	0	0	0	0	0
2	Exec_Auto	1	10779917	10	1	0	2	0	0	B	1	1	0	1642728	0	0	0	0	0	1688044	1688097	1688891	1689674	1689752	1690252	0	1690552	0	0	0	0	0	0
2	Exec_Auto	1	10779917	11	0	1	2	0	1	A	1	0	0	1642728	0	0	0	0	0	1692552	1692611	1693446	1694071	1694232	1694732	0	1695032	0	0	0	0	0	0
2	Exec_Auto	1	10779917	12	1	0	2	1	0		0	0	251	1642728	0	0	0	0	0	1697033	1697065	1698058	1698786	1701097	0	0	1704797	0	1701597	0	0	0	0
2	Exec_Auto	1	10779917	12	1	0	2	1	0	A	0	0	0	1642728	0	0	0	0	0	1706797	1706861	1707854	1708490	1708671	0	1709171	1709472	0	0	0	0	0	0
2	Exec_Auto	1	10779917	13	1	0	1	3	0		0	0	252	1642728	0	0	0	0	0	1711472	1711506	1712280	1712835	1713215	0	0	1716440	0	0	1713240	0	0	0
2	Exec_Auto	1	10779917	13	1	0	1	3	0	B	1	0	0	1642728	0	0	0	0	0	1718441	1718474	1719248	1719836	1719968	1720468	0	1720769	0	0	0	0	0	0
2	Exec_Auto	1	10779917	14	0	1	1	3	1	B	0	0	252	1642728	0	0	0	0	0	1722770	1722829	1723390	1724377	1724558	0	0	1727765	0	0	1724565	0	0	0
2	Exec_Auto	1	10779917	14	0	1	1	3	1	B	0	0	0	1642728	0	0	0	0	0	1729765	1729828	1730389	1731013	1731126	0	1731626	1731926	0	0	0	0	0	0
2	Exec_Auto	1	10779917	15	1	0	0	3	0	B	1	1	0	1642728	0	0	0	0	0	1733926	1733985	1734536	1735312	1735531	1736031	0	1736332	0	0	0	0	0	0
2	Exec_Auto	1	10779917	16	1	0	3	0	0	A	0	0	0	1642728	0	0	0	0	0	1738332	1738391	1739255	1739978	1740328	0	1740828	1741129	0	0	0	0	0	0
2	Exec_Auto	1	10779917	17	1	0	0	1	0		0	0	251	1642728	0	0	0	0	0	1743130	1743189	1744336	1745155	1745510	0	0	1749210	0	1746010	0	0	0	0
2	Exec_Auto	1	10779917	17	1	0	0	1	0		0	0	251	1642728	0	0	0	0	0	1751211	1751265	1752412	1753031	1753412	0	0	1757112	0	1753912	0	0	0	0
2	Exec_Auto	1	10779917	17	1	0	0	1	0	B	1	0	252	1642728	0	0	0	0	0	1759112	1759162	1760309	1760908	1761090	0	0	1764314	0	0	1761114	0	0	0
2	Exec_Auto	1	10779917	17	1	0	0	1	0	B	1	0	0	1642728	0	0	0	0	0	1766314	1766375	1767522	1768042	1768486	1768986	0	1769286	0	0	0	0	0	0
2	Exec_Auto	1	10779917	18	0	1	1	3	1	A	1	1	0	1642728	0	0	0	0	0	1771286	1771354	1772569	1773173	1773589	1774089	0	1774390	0	0	0	0	0	0
2	Exec_Auto	1	10779917	19	1	0	1	3	0	B	1	1	0	1642728	0	0	0	0	0	1776391	1776452	1777249	1777883	1778097	1778597	0	1778898	0	0	0	0	0	0
2	Exec_Auto	0	10779917	0	0	1	0	3	1	A	1	0	0	1780899	0	0	0	0	0	1780953	1781012	1782334	1782820	1782939	1783439	0	1783740	0	0	0	0	0	0
2	Exec_Auto	0	10779917	1	1	0	2	1	0	B	1	1	0	1780899	0	0	0	0	0	1785741	1785802	1786323	1786853	1787393	1787893	0	1788194	0	0	0	0	0	0
2	Exec_Auto	0	10779917	2	0	1	3	2	1	A	1	1	0	1780899	0	0	0	0	0	1790195	1790230	1791563	1792216	1792336	1792836	0	1793136	0	0	0	0	0	0
2	Exec_Auto	0	10779917	3	1	0	2	3	0	B	1	0	252	1780899	0	0	0	0	0	1795136	1795191	1795730	1796203	1796300	0	0	1799540	0	0	1796340	0	0	0
2	Exec_Auto	0	10779917	3	1	0	2	3	0	B	1	1	0	1780899	0	0	0	0	0	1801542	1801583	1802122	1802702	1802818	1803318	0	1803618	0	0	0	0	0	0
2	Exec_Auto	0	10779917	4	1	0	2	1	0	B	1	0	252	1780899	0	0	0	0	0	1805619	1805645	1807110	1807691	1808223	0	0	1811465	0	0	1808265	0	0	0
2	Exec_Auto	0	10779917	4	1	0	2	1	0	B	1	1	0	1780899	0	0	0	0	0	1813465	1813490	1814955	1815425	1815774	1816274	0	1816574	0	0	0	0	0	0
2	Exec_Auto	0	10779917	5	1	0	2	0	0	B	1	0	0	1780899	0	0	0	0	0	1818574	1818632	1819906	1820513	1820644	1821144	0	1821445	0	0	0	0	0	0
2	Exec_Auto	0	10779917	6	0	1	3	0	1	A	1	0	0	1780899	0	0	0	0	0	1823446	1823469	1824808	1825323	1825496	1825996	0	1826297	0	0	0	0	0	0
2	Exec_Auto	0	10779917	7	1	0	0	3	0	B	1	1	0	1780899	0	0	0	0	0	1828298	1828360	1829707	1830258	1830382	1830882	0	1831182	0	0	0	0	0	0
2	Exec_Auto	0	10779917	8	1	0	0	1	0	B	1	1	0	1780899	0	0	0	0	0	1833182	1833244	1833912	1834645	1835252	1835752	0	1836053	0	0	0	0	0	0
2	Exec_Auto	0	10779917	9	1	0	3	2	0	B	1	0	252	1780899	0	0	0	0	0	1838053	1838122	1838800	1839367	1839565	0	0	1842787	0	0	1839587	0	0	0
2	Exec_Auto	0	10779917	9	1	0	3	2	0	B	1	1	0	1780899	0	0	0	0	0	1844788	1844840	1845518	1846001	1846254	1846754	0	1847055	0	0	0	0	0	0
2	Exec_Auto	1	10779917	10	0	1	3	0	1	A	1	1	0	1780899	0	0	0	0	0	1849057	1849100	1850422	1850934	1851111	1851611	0	1851911	0	0	0	0	0	0
2	Exec_Auto	1	10779917	11	0	1	1	2	1	B	0	0	252	1780899	0	0	0	0	0	1853911	1853971	1854492	1855289	1855592	0	0	1858824	0	0	1855624	0	0	0
2	Exec_Auto	1	10779917	11	0	1	1	2	1	B	0	0	0	1780899	0	0	0	0	0	1860825	1860848	1861369	1862056	1862425	0	1862925	1863226	0	0	0	0	0	0
2	Exec_Auto	1	10779917	12	0	1	1	0	1	A	1	1	0	1780899	0	0	0	0	0	1865226	1865288	1866621	1867321	1867961	1868461	0	1868761	0	0	0	0	0	0
2	Exec_Auto	1	10779917	13	0	1	1	3	1	A	1	1	0	1780899	0	0	0	0	0	1870762	1870831	1871370	1872302	1873099	1873599	0	1873899	0	0	0	0	0	0
2	Exec_Auto	1	10779917	14	1	0	1	0	0	B	1	1	0	1780899	0	0	0	0	0	1875899	1875971	1877436	1878167	1878269	1878769	0	1879070	0	0	0	0	0	0
2	Exec_Auto	1	10779917	15	0	1	2	1	1	A	1	1	0	1780899	0	0	0	0	0	1881071	1881129	1882403	1882931	1883286	1883786	0	1884086	0	0	0	0	0	0
2	Exec_Auto	1	10779917	16	1	0	0	3	0	B	1	1	0	1780899	0	0	0	0	0	1886087	1886123	1887462	1888053	1888182	1888682	0	1888982	0	0	0	0	0	0
2	Exec_Auto	1	10779917	17	0	1	0	1	1	A	1	1	0	1780899	0	0	0	0	0	1890983	1891018	1892365	1893033	1893170	1893670	0	1893971	0	0	0	0	0	0
2	Exec_Auto	1	10779917	18	1	0	2	0	0	B	1	1	0	1780899	0	0	0	0	0	1895971	1896035	1896703	1897333	1897508	1898008	0	1898309	0	0	0	0	0	0
2	Exec_Auto	1	10779917	19	0	1	1	0	1	A	1	1	0	1780899	0	0	0	0	0	1900310	1900356	1901034	1901855	1902418	1902918	0	1903218	0	0	0	0	0	0
2	Exec_Auto	0	10779917	0	1	0	3	0	0	B	1	1	0	1905220	0	0	0	0	0	1905225	1905634	1906618	1907079	1907201	1907701	0	1908003	0	0	0	0	0	0
