# Supplementary material for: A Computational Model of Dual Competition between the Basal Ganglia and the Cortex
Source: eNeuro. 2019 Jan 4;5(6):ENEURO.0339-17.2018. doi: 10.1523/ENEURO.0339-17.2018 (PMC6325557; doi:10.1523/ENEURO.0339-17.2018)
Supplement: Supplementary 1 — Supplementary Model Codes. Download Supplementary 1, ZIP file [file sup_enu-eN-TNC-0339-17-s02.zip › one-critic-two-actors-1.2/experiments/data/experimental/D1-saline-D2-muscimol/France/20150522_150002FrIB.txt]

Task	Typ of Try	FT/ST	Begin launch	Num Try	Num CibleA	Num CibleB	Pos CibleA	Pos CibleB	%RecA_>_B	Target Choice	Good Choice	Reward	Num error	E0	E10	E20	E30	E100	E40	E15	E25	E35	E45	E55	E105	E115	E200	E250	E251	E252	E253	E254	E255
2	Exec_Auto	0	20425808	0	1	0	0	3	0	B	1	1	0	24691	0	0	0	0	0	24700	24793	25558	26016	26157	26657	0	26958	0	0	0	0	0	0
2	Exec_Auto	0	20425808	1	0	1	1	0	1	A	1	1	0	24691	0	0	0	0	0	28958	29030	29614	30048	30149	30649	0	30950	0	0	0	0	0	0
2	Exec_Auto	0	20425808	2	0	1	1	2	1	A	1	1	0	24691	0	0	0	0	0	32951	33050	33653	34039	34121	34621	0	34922	0	0	0	0	0	0
2	Exec_Auto	0	20425808	3	1	0	2	3	0	B	1	1	0	24691	0	0	0	0	0	36923	36976	37756	38158	38220	38720	0	39020	0	0	0	0	0	0
2	Exec_Auto	0	20425808	4	1	0	3	1	0	B	1	1	0	24691	0	0	0	0	0	41021	41086	41733	42081	42167	42667	0	42967	0	0	0	0	0	0
2	Exec_Auto	0	20425808	5	0	1	1	2	1	A	1	0	0	24691	0	0	0	0	0	44968	45043	46434	46839	46913	47413	0	47713	0	0	0	0	0	0
2	Exec_Auto	0	20425808	6	0	1	3	0	1	A	1	1	0	24691	0	0	0	0	0	49714	49783	50289	50735	50823	51323	0	51623	0	0	0	0	0	0
2	Exec_Auto	0	20425808	7	0	1	1	3	1	A	1	0	0	24691	0	0	0	0	0	53625	53690	54743	55127	55226	55726	0	56027	0	0	0	0	0	0
2	Exec_Auto	0	20425808	8	0	1	2	0	1	A	1	1	0	24691	0	0	0	0	0	58027	58095	59199	59613	59705	60205	0	60506	0	0	0	0	0	0
2	Exec_Auto	0	20425808	9	0	1	3	0	1	A	1	1	0	24691	0	0	0	0	0	62507	62579	63467	63823	63890	64390	0	64692	0	0	0	0	0	0
2	Exec_Auto	1	20425808	10	1	0	0	2	0	A	0	0	0	24691	0	0	0	0	0	66692	66742	67507	68124	68178	0	68678	68978	0	0	0	0	0	0
2	Exec_Auto	1	20425808	11	0	1	0	1	1	B	0	1	0	24691	0	0	0	0	0	70979	71000	71584	71968	72053	0	72553	72854	0	0	0	0	0	0
2	Exec_Auto	1	20425808	12	0	1	1	0	1	B	0	0	0	24691	0	0	0	0	0	74854	74903	75506	75957	76032	0	76532	76833	0	0	0	0	0	0
2	Exec_Auto	1	20425808	13	0	1	2	0	1	B	0	0	0	24691	0	0	0	0	0	78833	78903	79683	80131	80192	0	80692	80992	0	0	0	0	0	0
2	Exec_Auto	1	20425808	14	0	1	0	2	1	B	0	0	252	24691	0	0	0	0	0	82993	83065	83712	84200	84324	0	0	87541	0	0	84341	0	0	0
2	Exec_Auto	1	20425808	14	0	1	0	2	1	A	1	1	0	24691	0	0	0	0	0	89541	89596	90243	90691	90747	91247	0	91547	0	0	0	0	0	0
2	Exec_Auto	1	20425808	15	0	1	0	1	1	A	1	1	0	24691	0	0	0	0	0	93547	93614	95005	95393	95509	96009	0	96310	0	0	0	0	0	0
2	Exec_Auto	1	20425808	16	1	0	3	1	0	B	1	1	0	24691	0	0	0	0	0	98311	98363	98869	99515	99590	100090	0	100391	0	0	0	0	0	0
2	Exec_Auto	1	20425808	17	0	1	2	0	1	A	1	0	0	24691	0	0	0	0	0	102392	102452	103505	104048	104138	104638	0	104938	0	0	0	0	0	0
2	Exec_Auto	1	20425808	18	1	0	1	3	0	B	1	0	0	24691	0	0	0	0	0	106939	107011	108116	108537	108814	109314	0	109614	0	0	0	0	0	0
2	Exec_Auto	1	20425808	19	0	1	0	1	1	A	1	1	0	24691	0	0	0	0	0	111615	111689	112577	113015	113099	113599	0	113900	0	0	0	0	0	0
2	Exec_Auto	0	20425808	0	0	1	2	1	1	A	1	1	0	115901	0	0	0	0	0	115936	116040	117301	117761	117869	118369	0	118669	0	0	0	0	0	0
2	Exec_Auto	0	20425808	1	1	0	3	2	0	B	1	1	0	115901	0	0	0	0	0	120669	120724	121617	122118	122234	122734	0	123035	0	0	0	0	0	0
2	Exec_Auto	0	20425808	2	0	1	2	0	1	A	1	1	0	115901	0	0	0	0	0	125036	125119	125631	126050	126203	126703	0	127004	0	0	0	0	0	0
2	Exec_Auto	0	20425808	3	1	0	0	2	0	B	1	1	0	115901	0	0	0	0	0	129004	129035	130446	130851	130958	131458	0	131758	0	0	0	0	0	0
2	Exec_Auto	0	20425808	4	0	1	2	1	1	A	1	1	0	115901	0	0	0	0	0	133759	133816	135035	135429	135497	135997	0	136297	0	0	0	0	0	0
2	Exec_Auto	0	20425808	5	0	1	0	3	1	A	1	1	0	115901	0	0	0	0	0	138298	138357	139046	139462	139503	140003	0	140303	0	0	0	0	0	0
2	Exec_Auto	0	20425808	6	0	1	2	1	1		0	0	252	115901	0	0	0	0	0	142304	142351	143140	143584	143872	0	0	147550	0	0	144350	0	0	0
2	Exec_Auto	0	20425808	6	0	1	2	1	1	A	1	0	0	115901	0	0	0	0	0	149550	149623	150412	150771	150875	151375	0	151675	0	0	0	0	0	0
2	Exec_Auto	0	20425808	7	0	1	0	1	1	A	1	1	0	115901	0	0	0	0	0	153676	153723	154782	155160	155216	155716	0	156016	0	0	0	0	0	0
2	Exec_Auto	0	20425808	8	0	1	3	1	1	A	1	1	0	115901	0	0	0	0	0	158016	158091	159409	159739	159787	160287	0	160587	0	0	0	0	0	0
2	Exec_Auto	0	20425808	9	1	0	3	2	0	B	1	1	0	115901	0	0	0	0	0	162587	162642	163488	163863	163956	164456	0	164757	0	0	0	0	0	0
2	Exec_Auto	1	20425808	10	0	1	3	2	1	A	1	0	0	115901	0	0	0	0	0	166758	166822	168083	168484	168542	169042	0	169343	0	0	0	0	0	0
2	Exec_Auto	1	20425808	11	1	0	2	1	0	B	1	1	0	115901	0	0	0	0	0	171343	171415	172308	172827	172916	173416	0	173718	0	0	0	0	0	0
2	Exec_Auto	1	20425808	12	1	0	2	3	0	B	1	0	0	115901	0	0	0	0	0	175719	175772	176284	176814	176865	177365	0	177666	0	0	0	0	0	0
2	Exec_Auto	1	20425808	13	1	0	2	1	0	B	1	1	0	115901	0	0	0	0	0	179667	179742	181153	181616	181694	182194	0	182494	0	0	0	0	0	0
2	Exec_Auto	1	20425808	14	1	0	1	2	0	B	1	1	0	115901	0	0	0	0	0	184494	184575	185794	186229	186313	186813	0	187114	0	0	0	0	0	0
2	Exec_Auto	1	20425808	15	0	1	0	3	1	A	1	0	0	115901	0	0	0	0	0	189115	189180	189869	190304	190358	190858	0	191159	0	0	0	0	0	0
2	Exec_Auto	1	20425808	16	1	0	0	2	0	B	1	1	0	115901	0	0	0	0	0	193159	193188	193977	194517	194622	195122	0	195422	0	0	0	0	0	0
2	Exec_Auto	1	20425808	17	0	1	1	2	1	A	1	1	0	115901	0	0	0	0	0	197422	197497	198556	199040	199115	199615	0	199915	0	0	0	0	0	0
2	Exec_Auto	1	20425808	18	0	1	2	3	1	A	1	1	0	115901	0	0	0	0	0	201915	201969	203287	203741	204008	204508	0	204809	0	0	0	0	0	0
2	Exec_Auto	1	20425808	19	0	1	2	1	1	A	1	1	0	115901	0	0	0	0	0	206810	206862	207708	208174	208237	208737	0	209038	0	0	0	0	0	0
2	Exec_Auto	0	20425808	0	0	1	0	1	1	A	1	1	0	211039	0	0	0	0	0	211056	211130	211982	212442	212480	212980	0	213280	0	0	0	0	0	0
2	Exec_Auto	0	20425808	1	1	0	0	1	0	B	1	1	0	211039	0	0	0	0	0	215281	215357	216738	217108	217183	217683	0	217984	0	0	0	0	0	0
2	Exec_Auto	0	20425808	2	0	1	3	2	1	A	1	1	0	211039	0	0	0	0	0	219984	220055	221440	221809	221850	222350	0	222651	0	0	0	0	0	0
2	Exec_Auto	0	20425808	3	1	0	2	1	0	B	1	1	0	211039	0	0	0	0	0	224651	224685	225527	225964	226033	226533	0	226834	0	0	0	0	0	0
2	Exec_Auto	0	20425808	4	0	1	2	1	1	A	1	1	0	211039	0	0	0	0	0	228834	228888	230143	230534	230677	231177	0	231478	0	0	0	0	0	0
2	Exec_Auto	0	20425808	5	1	0	2	0	0	B	1	1	0	211039	0	0	0	0	0	233478	233527	234306	234753	234799	235299	0	235600	0	0	0	0	0	0
2	Exec_Auto	0	20425808	6	1	0	1	0	0	B	1	1	0	211039	0	0	0	0	0	237601	237665	238569	238966	239009	239509	0	239809	0	0	0	0	0	0
2	Exec_Auto	0	20425808	7	1	0	1	2	0	B	1	1	0	211039	0	0	0	0	0	241810	241859	243066	243550	243635	244135	0	244436	0	0	0	0	0	0
2	Exec_Auto	0	20425808	8	0	1	2	3	1	A	1	1	0	211039	0	0	0	0	0	246437	246486	247673	248119	248187	248687	0	248987	0	0	0	0	0	0
2	Exec_Auto	0	20425808	9	0	1	3	1	1	A	1	1	0	211039	0	0	0	0	0	250987	251039	252146	252552	252616	253116	0	253417	0	0	0	0	0	0
2	Exec_Auto	1	20425808	10	1	0	2	3	0	B	1	1	0	211039	0	0	0	0	0	255418	255466	256318	256807	256880	257380	0	257680	0	0	0	0	0	0
2	Exec_Auto	1	20425808	11	0	1	2	3	1	B	0	0	0	211039	0	0	0	0	0	259681	259735	261116	261565	261617	0	262117	262418	0	0	0	0	0	0
2	Exec_Auto	1	20425808	12	0	1	3	2	1	A	1	1	0	211039	0	0	0	0	0	264419	264474	265859	266365	266439	266939	0	267239	0	0	0	0	0	0
2	Exec_Auto	1	20425808	13	0	1	0	3	1	A	1	1	0	211039	0	0	0	0	0	269240	269306	270148	270621	270673	271173	0	271473	0	0	0	0	0	0
2	Exec_Auto	1	20425808	14	1	0	3	1	0	B	1	1	0	211039	0	0	0	0	0	273474	273503	274758	275206	275290	275790	0	276091	0	0	0	0	0	0
2	Exec_Auto	1	20425808	15	0	1	3	1	1	A	1	0	0	211039	0	0	0	0	0	278091	278172	278951	279470	279548	280048	0	280349	0	0	0	0	0	0
2	Exec_Auto	1	20425808	16	0	1	1	2	1	A	1	1	0	211039	0	0	0	0	0	282351	282377	283281	283780	283856	284356	0	284657	0	0	0	0	0	0
2	Exec_Auto	1	20425808	17	0	1	1	0	1	A	1	1	0	211039	0	0	0	0	0	286657	286717	287924	288365	288487	288987	0	289287	0	0	0	0	0	0
2	Exec_Auto	1	20425808	18	0	1	2	3	1	A	1	1	0	211039	0	0	0	0	0	291288	291361	292548	292952	293057	293557	0	293857	0	0	0	0	0	0
2	Exec_Auto	1	20425808	19	0	1	3	0	1	A	1	1	0	211039	0	0	0	0	0	295857	295929	297036	297521	297578	298078	0	298379	0	0	0	0	0	0
2	Exec_Auto	0	20425808	0	0	1	1	0	1	A	1	1	0	300380	0	0	0	0	0	300397	300487	301530	301963	302037	302537	0	302839	0	0	0	0	0	0
2	Exec_Auto	0	20425808	1	0	1	2	0	1	A	1	1	0	300380	0	0	0	0	0	304839	304887	306182	306594	306666	307166	0	307467	0	0	0	0	0	0
2	Exec_Auto	0	20425808	2	1	0	3	2	0	B	1	0	0	300380	0	0	0	0	0	309468	309530	310163	310572	310673	311173	0	311473	0	0	0	0	0	0
2	Exec_Auto	0	20425808	3	0	1	2	1	1	A	1	1	0	300380	0	0	0	0	0	313473	313527	314341	314829	314984	315484	0	315785	0	0	0	0	0	0
2	Exec_Auto	0	20425808	4	1	0	3	2	0	B	1	0	0	300380	0	0	0	0	0	317786	317846	318458	318904	318965	319465	0	319766	0	0	0	0	0	0
2	Exec_Auto	0	20425808	5	1	0	1	3	0	B	1	1	0	300380	0	0	0	0	0	321767	321830	322986	323437	323504	324004	0	324305	0	0	0	0	0	0
2	Exec_Auto	0	20425808	6	1	0	3	2	0	B	1	1	0	300380	0	0	0	0	0	326305	326326	327483	327880	327961	328461	0	328762	0	0	0	0	0	0
2	Exec_Auto	0	20425808	7	1	0	2	3	0	B	1	0	0	300380	0	0	0	0	0	330763	330831	332173	332547	332598	333098	0	333398	0	0	0	0	0	0
2	Exec_Auto	0	20425808	8	1	0	1	0	0	B	1	1	0	300380	0	0	0	0	0	335398	335469	336418	336795	336854	337354	0	337655	0	0	0	0	0	0
2	Exec_Auto	0	20425808	9	1	0	2	1	0	B	1	1	0	300380	0	0	0	0	0	339656	339729	340808	341174	341274	341774	0	342075	0	0	0	0	0	0
2	Exec_Auto	1	20425808	10	1	0	2	3	0	B	1	1	0	300380	0	0	0	0	0	344076	344123	345166	345653	345708	346208	0	346508	0	0	0	0	0	0
2	Exec_Auto	1	20425808	11	0	1	2	3	1	A	1	0	0	300380	0	0	0	0	0	348509	348570	349865	350266	350334	350834	0	351134	0	0	0	0	0	0
2	Exec_Auto	1	20425808	12	0	1	3	0	1	A	1	1	0	300380	0	0	0	0	0	353135	353176	353809	354422	354481	354981	0	355282	0	0	0	0	0	0
2	Exec_Auto	1	20425808	13	1	0	3	0	0	B	1	0	0	300380	0	0	0	0	0	357283	357336	358150	358588	358623	359123	0	359423	0	0	0	0	0	0
2	Exec_Auto	1	20425808	14	0	1	0	1	1	A	1	1	0	300380	0	0	0	0	0	361423	361495	362107	362574	362714	363214	0	363514	0	0	0	0	0	0
2	Exec_Auto	1	20425808	15	0	1	0	2	1	A	1	1	0	300380	0	0	0	0	0	365514	365589	366745	367196	367259	367759	0	368061	0	0	0	0	0	0
2	Exec_Auto	1	20425808	16	1	0	3	1	0	B	1	1	0	300380	0	0	0	0	0	370061	370131	371288	371729	371810	372310	0	372610	0	0	0	0	0	0
2	Exec_Auto	1	20425808	17	0	1	2	0	1	A	1	1	0	300380	0	0	0	0	0	374611	374668	376010	376395	376463	376963	0	377263	0	0	0	0	0	0
2	Exec_Auto	1	20425808	18	0	1	0	1	1	A	1	1	0	300380	0	0	0	0	0	379264	379333	380282	380661	380757	381257	0	381558	0	0	0	0	0	0
2	Exec_Auto	1	20425808	19	0	1	0	1	1	A	1	1	0	300380	0	0	0	0	0	383559	383656	384735	385292	385338	385838	0	386139	0	0	0	0	0	0
2	Exec_Auto	0	20425808	0	1	0	2	0	0	B	1	1	0	388140	0	0	0	0	0	388177	388261	389442	389824	389863	390363	0	390663	0	0	0	0	0	0
2	Exec_Auto	0	20425808	1	0	1	3	1	1	A	1	1	0	388140	0	0	0	0	0	392663	392735	394185	394633	394681	395181	0	395482	0	0	0	0	0	0
2	Exec_Auto	0	20425808	2	0	1	1	2	1	A	1	0	0	388140	0	0	0	0	0	397483	397537	398468	398843	398916	399416	0	399717	0	0	0	0	0	0
2	Exec_Auto	0	20425808	3	0	1	1	2	1	A	1	1	0	388140	0	0	0	0	0	401718	401795	403205	403599	403669	404169	0	404470	0	0	0	0	0	0
2	Exec_Auto	0	20425808	4	1	0	3	0	0	B	1	1	0	388140	0	0	0	0	0	406470	406533	407230	407677	407722	408222	0	408522	0	0	0	0	0	0
2	Exec_Auto	0	20425808	5	1	0	0	1	0	B	1	1	0	388140	0	0	0	0	0	410523	410592	411314	411743	411811	412311	0	412611	0	0	0	0	0	0
2	Exec_Auto	0	20425808	6	0	1	1	2	1	A	1	1	0	388140	0	0	0	0	0	414613	414707	415606	415999	416075	416575	0	416875	0	0	0	0	0	0
2	Exec_Auto	0	20425808	7	0	1	0	1	1	A	1	1	0	388140	0	0	0	0	0	418875	418903	420372	420800	420848	421348	0	421648	0	0	0	0	0	0
2	Exec_Auto	0	20425808	8	1	0	3	2	0	B	1	1	0	388140	0	0	0	0	0	423649	423683	424835	425235	425289	425789	0	426090	0	0	0	0	0	0
2	Exec_Auto	0	20425808	9	0	1	2	1	1	A	1	1	0	388140	0	0	0	0	0	428091	428130	429457	429812	429954	430454	0	430754	0	0	0	0	0	0
2	Exec_Auto	1	20425808	10	1	0	3	0	0	B	1	1	0	388140	0	0	0	0	0	432756	432809	433990	434424	434463	434963	0	435264	0	0	0	0	0	0
2	Exec_Auto	1	20425808	11	1	0	2	1	0	B	1	1	0	388140	0	0	0	0	0	437265	437291	438741	439225	439282	439782	0	440082	0	0	0	0	0	0
2	Exec_Auto	1	20425808	12	1	0	0	1	0	B	1	1	0	388140	0	0	0	0	0	442083	442109	443040	443427	443538	444038	0	444339	0	0	0	0	0	0
2	Exec_Auto	1	20425808	13	0	1	3	0	1	A	1	1	0	388140	0	0	0	0	0	446339	446390	447800	448191	448261	448761	0	449062	0	0	0	0	0	0
2	Exec_Auto	1	20425808	14	0	1	0	3	1	A	1	1	0	388140	0	0	0	0	0	451063	451126	451823	452223	452275	452775	0	453076	0	0	0	0	0	0
2	Exec_Auto	1	20425808	15	1	0	0	1	0	A	0	0	252	388140	0	0	0	0	0	455077	455124	455846	456193	456264	0	0	459476	0	0	456276	0	0	0
2	Exec_Auto	1	20425808	15	1	0	0	1	0	B	1	1	0	388140	0	0	0	0	0	461477	461549	462271	462647	462782	463282	0	463582	0	0	0	0	0	0
2	Exec_Auto	1	20425808	16	0	1	3	0	1	A	1	0	0	388140	0	0	0	0	0	465582	465650	466549	466990	467052	467552	0	467852	0	0	0	0	0	0
2	Exec_Auto	1	20425808	17	1	0	1	0	0	B	1	1	0	388140	0	0	0	0	0	469852	469926	471395	471844	471920	472420	0	472720	0	0	0	0	0	0
2	Exec_Auto	1	20425808	18	1	0	3	0	0	B	1	1	0	388140	0	0	0	0	0	474720	474755	475907	476377	476438	476938	0	477238	0	0	0	0	0	0
2	Exec_Auto	1	20425808	19	0	1	0	1	1	A	1	1	0	388140	0	0	0	0	0	479239	479311	480638	481087	481136	481636	0	481936	0	0	0	0	0	0
2	Exec_Auto	0	20425808	0	0	1	3	1	1	A	1	1	0	483938	0	0	0	0	0	483977	484071	485430	485852	485900	486400	0	486700	0	0	0	0	0	0
2	Exec_Auto	0	20425808	1	1	0	3	0	0	B	1	1	0	483938	0	0	0	0	0	488700	488759	490132	490573	490643	491143	0	491445	0	0	0	0	0	0
2	Exec_Auto	0	20425808	2	0	1	2	1	1	A	1	1	0	483938	0	0	0	0	0	493445	493546	494678	495106	495203	495703	0	496004	0	0	0	0	0	0
2	Exec_Auto	0	20425808	3	1	0	0	2	0	B	1	0	0	483938	0	0	0	0	0	498006	498065	499195	499629	499756	500256	0	500557	0	0	0	0	0	0
2	Exec_Auto	0	20425808	4	0	1	0	3	1	A	1	1	0	483938	0	0	0	0	0	502558	502612	503688	504117	504156	504656	0	504956	0	0	0	0	0	0
2	Exec_Auto	0	20425808	5	0	1	3	0	1	A	1	1	0	483938	0	0	0	0	0	506956	507019	507899	508408	508477	508977	0	509277	0	0	0	0	0	0
2	Exec_Auto	0	20425808	6	1	0	0	3	0	B	1	1	0	483938	0	0	0	0	0	511277	511351	512783	513217	513270	513770	0	514070	0	0	0	0	0	0
2	Exec_Auto	0	20425808	7	1	0	0	2	0	B	1	0	0	483938	0	0	0	0	0	516071	516150	517090	517516	517593	518093	0	518394	0	0	0	0	0	0
2	Exec_Auto	0	20425808	8	0	1	0	2	1	A	1	0	0	483938	0	0	0	0	0	520395	520475	521060	521503	521554	522054	0	522354	0	0	0	0	0	0
2	Exec_Auto	0	20425808	9	1	0	3	2	0	B	1	0	0	483938	0	0	0	0	0	524355	524427	525914	526349	526468	526968	0	527268	0	0	0	0	0	0
2	Exec_Auto	1	20425808	10	1	0	2	0	0	B	1	1	0	483938	0	0	0	0	0	529269	529291	530650	531195	531242	531742	0	532043	0	0	0	0	0	0
2	Exec_Auto	1	20425808	11	0	1	0	3	1	A	1	0	0	483938	0	0	0	0	0	534044	534067	535440	535914	535958	536458	0	536758	0	0	0	0	0	0
2	Exec_Auto	1	20425808	12	1	0	3	2	0	B	1	1	0	483938	0	0	0	0	0	538759	538798	539930	540401	540532	541032	0	541334	0	0	0	0	0	0
2	Exec_Auto	1	20425808	13	0	1	0	3	1	A	1	0	0	483938	0	0	0	0	0	543335	543408	544538	544969	545039	545539	0	545840	0	0	0	0	0	0
2	Exec_Auto	1	20425808	14	0	1	2	1	1	A	1	1	0	483938	0	0	0	0	0	547841	547872	548948	549493	549589	550089	0	550390	0	0	0	0	0	0
2	Exec_Auto	1	20425808	15	0	1	1	0	1	A	1	1	0	483938	0	0	0	0	0	552391	552448	553328	553837	553936	554436	0	554736	0	0	0	0	0	0
2	Exec_Auto	1	20425808	16	0	1	2	1	1	A	1	1	0	483938	0	0	0	0	0	556737	556796	558228	558683	558793	559293	0	559594	0	0	0	0	0	0
2	Exec_Auto	1	20425808	17	0	1	2	0	1	A	1	1	0	483938	0	0	0	0	0	561594	561665	562605	563082	563143	563643	0	563944	0	0	0	0	0	0
2	Exec_Auto	1	20425808	18	1	0	3	1	0	B	1	0	0	483938	0	0	0	0	0	565946	565998	566583	567014	567103	567603	0	567903	0	0	0	0	0	0
2	Exec_Auto	1	20425808	19	0	1	1	2	1	A	1	1	0	483938	0	0	0	0	0	569904	569981	571468	571861	571965	572465	0	572766	0	0	0	0	0	0
2	Exec_Auto	0	20425808	0	0	1	3	1	1	A	1	1	0	574768	0	0	0	0	0	574812	574876	576178	576617	576659	577159	0	577459	0	0	0	0	0	0
2	Exec_Auto	0	20425808	1	0	1	1	0	1	A	1	1	0	574768	0	0	0	0	0	579461	579496	580810	581194	581285	581785	0	582086	0	0	0	0	0	0
2	Exec_Auto	0	20425808	2	0	1	2	0	1	A	1	1	0	574768	0	0	0	0	0	584087	584160	585248	585719	585854	586354	0	586654	0	0	0	0	0	0
2	Exec_Auto	0	20425808	3	0	1	0	3	1	A	1	1	0	574768	0	0	0	0	0	588655	588711	589325	589793	589837	590337	0	590637	0	0	0	0	0	0
2	Exec_Auto	0	20425808	4	0	1	2	3	1	A	1	1	0	574768	0	0	0	0	0	592637	592671	593391	593905	593985	594485	0	594786	0	0	0	0	0	0
2	Exec_Auto	0	20425808	5	1	0	1	0	0	B	1	1	0	574768	0	0	0	0	0	596786	596831	597873	598303	598344	598844	0	599144	0	0	0	0	0	0
2	Exec_Auto	0	20425808	6	0	1	2	1	1	A	1	0	0	574768	0	0	0	0	0	601145	601206	602429	602781	602873	603373	0	603674	0	0	0	0	0	0
2	Exec_Auto	0	20425808	7	1	0	2	1	0	B	1	1	0	574768	0	0	0	0	0	605674	605753	606939	607323	607413	607913	0	608214	0	0	0	0	0	0
2	Exec_Auto	0	20425808	8	1	0	0	2	0	B	1	1	0	574768	0	0	0	0	0	610216	610285	611202	611634	611700	612200	0	612502	0	0	0	0	0	0
2	Exec_Auto	0	20425808	9	1	0	1	0	0	B	1	0	0	574768	0	0	0	0	0	614503	614577	615097	615529	615564	616064	0	616365	0	0	0	0	0	0
2	Exec_Auto	1	20425808	10	1	0	2	1	0	B	1	1	0	574768	0	0	0	0	0	618365	618421	619723	620153	620258	620758	0	621058	0	0	0	0	0	0
2	Exec_Auto	1	20425808	11	0	1	1	2	1	A	1	1	0	574768	0	0	0	0	0	623060	623130	624444	624827	624905	625405	0	625706	0	0	0	0	0	0
2	Exec_Auto	1	20425808	12	1	0	0	1	0	B	1	1	0	574768	0	0	0	0	0	627706	627748	628836	629263	629329	629829	0	630130	0	0	0	0	0	0
2	Exec_Auto	1	20425808	13	0	1	0	1	1	A	1	0	0	574768	0	0	0	0	0	632131	632193	632807	633251	633302	633802	0	634103	0	0	0	0	0	0
2	Exec_Auto	1	20425808	14	1	0	3	1	0	B	1	1	0	574768	0	0	0	0	0	636103	636143	636863	637281	637394	637894	0	638196	0	0	0	0	0	0
2	Exec_Auto	1	20425808	15	1	0	3	2	0	B	1	1	0	574768	0	0	0	0	0	640197	640258	641300	641850	641911	642411	0	642713	0	0	0	0	0	0
2	Exec_Auto	1	20425808	16	0	1	1	2	1	A	1	1	0	574768	0	0	0	0	0	644713	644782	646005	646436	646547	647047	0	647347	0	0	0	0	0	0
2	Exec_Auto	1	20425808	17	1	0	1	0	0	B	1	1	0	574768	0	0	0	0	0	649347	649401	650587	651112	651146	651646	0	651946	0	0	0	0	0	0
2	Exec_Auto	1	20425808	18	0	1	1	0	1	A	1	1	0	574768	0	0	0	0	0	653946	653981	654898	655456	655548	656048	0	656349	0	0	0	0	0	0
2	Exec_Auto	1	20425808	19	1	0	0	2	0	B	1	1	0	574768	0	0	0	0	0	658350	658425	658945	659568	659646	660146	0	660446	0	0	0	0	0	0
2	Exec_Auto	0	20425808	0	1	0	3	0	0	B	1	1	0	662448	0	0	0	0	0	662466	662513	663450	663869	663912	664412	0	664712	0	0	0	0	0	0
2	Exec_Auto	0	20425808	1	1	0	1	0	0	B	1	0	0	662448	0	0	0	0	0	666713	666771	667953	668365	668420	668920	0	669220	0	0	0	0	0	0
2	Exec_Auto	0	20425808	2	1	0	0	3	0	B	1	0	0	662448	0	0	0	0	0	671221	671265	671901	672397	672441	672941	0	673241	0	0	0	0	0	0
2	Exec_Auto	0	20425808	3	1	0	0	2	0	B	1	1	0	662448	0	0	0	0	0	675241	675298	676340	676740	676892	677392	0	677692	0	0	0	0	0	0
2	Exec_Auto	0	20425808	4	0	1	3	2	1	A	1	0	0	662448	0	0	0	0	0	679692	679752	681245	681639	681692	682192	0	682493	0	0	0	0	0	0
2	Exec_Auto	0	20425808	5	1	0	2	3	0	B	1	0	0	662448	0	0	0	0	0	684493	684515	685044	685438	685472	685972	0	686273	0	0	0	0	0	0
2	Exec_Auto	0	20425808	6	1	0	1	3	0	B	1	1	0	662448	0	0	0	0	0	688273	688307	688840	689326	689378	689878	0	690178	0	0	0	0	0	0
2	Exec_Auto	0	20425808	7	1	0	1	3	0	B	1	1	0	662448	0	0	0	0	0	692179	692229	693017	693392	693441	693941	0	694243	0	0	0	0	0	0
2	Exec_Auto	0	20425808	8	0	1	2	0	1	A	1	0	0	662448	0	0	0	0	0	696244	696305	697583	698050	698154	698654	0	698954	0	0	0	0	0	0
2	Exec_Auto	0	20425808	9	1	0	0	3	0	B	1	1	0	662448	0	0	0	0	0	700954	700993	701813	702172	702207	702707	0	703007	0	0	0	0	0	0
2	Exec_Auto	1	20425808	10	0	1	0	3	1		0	0	251	662448	0	0	0	0	0	705007	705070	706007	706435	706487	0	0	710187	0	706987	0	0	0	0
2	Exec_Auto	1	20425808	10	0	1	0	3	1	A	1	0	0	662448	0	0	0	0	0	712188	712242	713179	713591	713654	714154	0	714454	0	0	0	0	0	0
2	Exec_Auto	1	20425808	11	1	0	0	3	0	B	1	1	0	662448	0	0	0	0	0	716454	716525	717707	718133	718316	718816	0	719117	0	0	0	0	0	0
2	Exec_Auto	1	20425808	12	0	1	1	3	1	A	1	1	0	662448	0	0	0	0	0	721117	721187	721823	722287	722359	722859	0	723160	0	0	0	0	0	0
2	Exec_Auto	1	20425808	13	1	0	0	1	0	B	1	1	0	662448	0	0	0	0	0	725161	725205	726247	726778	726838	727338	0	727640	0	0	0	0	0	0
2	Exec_Auto	1	20425808	14	0	1	0	1	1	A	1	0	0	662448	0	0	0	0	0	729640	729698	731191	731576	731649	732149	0	732450	0	0	0	0	0	0
2	Exec_Auto	1	20425808	15	1	0	3	2	0	B	1	1	0	662448	0	0	0	0	0	734452	734526	735055	735610	735695	736195	0	736496	0	0	0	0	0	0
2	Exec_Auto	1	20425808	16	1	0	3	1	0	B	1	0	0	662448	0	0	0	0	0	738496	738554	739087	739551	739649	740149	0	740449	0	0	0	0	0	0
2	Exec_Auto	1	20425808	17	1	0	1	2	0	B	1	0	0	662448	0	0	0	0	0	742449	742500	743288	743725	743802	744302	0	744603	0	0	0	0	0	0
2	Exec_Auto	1	20425808	18	0	1	1	0	1	A	1	0	252	662448	0	0	0	0	0	746603	746673	747951	748392	748448	0	0	751681	0	0	748481	0	0	0
2	Exec_Auto	1	20425808	18	0	1	1	0	1	A	1	1	0	662448	0	0	0	0	0	753681	753728	755006	755357	755456	755956	0	756257	0	0	0	0	0	0
2	Exec_Auto	1	20425808	19	0	1	0	2	1	A	1	1	0	662448	0	0	0	0	0	758258	758325	759145	759648	759683	760183	0	760484	0	0	0	0	0	0
2	Exec_Auto	0	20425808	0	1	0	2	0	0	B	1	0	0	762487	0	0	0	0	0	762507	762580	763547	763948	763978	764478	0	764778	0	0	0	0	0	0
2	Exec_Auto	0	20425808	1	1	0	0	1	0	B	1	0	0	762487	0	0	0	0	0	766778	766849	768114	768561	768634	769134	0	769435	0	0	0	0	0	0
2	Exec_Auto	0	20425808	2	0	1	1	2	1	A	1	1	0	762487	0	0	0	0	0	771436	771518	772849	773272	773338	773838	0	774138	0	0	0	0	0	0
2	Exec_Auto	0	20425808	3	1	0	2	1	0	B	1	0	0	762487	0	0	0	0	0	776139	776212	777317	777719	777818	778318	0	778619	0	0	0	0	0	0
2	Exec_Auto	0	20425808	4	0	1	0	2	1	A	1	1	0	762487	0	0	0	0	0	780619	780651	781249	781749	781790	782290	0	782590	0	0	0	0	0	0
2	Exec_Auto	0	20425808	5	0	1	0	2	1	A	1	1	0	762487	0	0	0	0	0	784590	784645	785917	786369	786404	786904	0	787205	0	0	0	0	0	0
2	Exec_Auto	0	20425808	6	1	0	3	0	0	B	1	0	0	762487	0	0	0	0	0	789205	789279	790581	790937	791009	791509	0	791809	0	0	0	0	0	0
2	Exec_Auto	0	20425808	7	0	1	3	0	1	A	1	1	0	762487	0	0	0	0	0	793809	793833	795037	795513	795560	796060	0	796361	0	0	0	0	0	0
2	Exec_Auto	0	20425808	8	1	0	3	0	0	B	1	1	0	762487	0	0	0	0	0	798361	798439	799714	800081	800141	800641	0	800941	0	0	0	0	0	0
2	Exec_Auto	0	20425808	9	1	0	0	2	0	B	1	1	0	762487	0	0	0	0	0	802941	803010	804471	804881	804976	805476	0	805776	0	0	0	0	0	0
2	Exec_Auto	1	20425808	10	0	1	3	0	1	A	1	1	0	762487	0	0	0	0	0	807776	807848	808815	809225	809274	809774	0	810075	0	0	0	0	0	0
2	Exec_Auto	1	20425808	11	1	0	0	3	0	B	1	1	0	762487	0	0	0	0	0	812076	812105	813370	813767	813807	814307	0	814608	0	0	0	0	0	0
2	Exec_Auto	1	20425808	12	0	1	0	1	1	A	1	1	0	762487	0	0	0	0	0	816608	816668	817999	818389	818455	818955	0	819256	0	0	0	0	0	0
2	Exec_Auto	1	20425808	13	0	1	1	0	1	A	1	1	0	762487	0	0	0	0	0	821257	821337	822442	822913	823024	823524	0	823824	0	0	0	0	0	0
2	Exec_Auto	1	20425808	14	1	0	2	0	0	B	1	1	0	762487	0	0	0	0	0	825825	825889	826487	826980	827021	827521	0	827821	0	0	0	0	0	0
2	Exec_Auto	1	20425808	15	0	1	1	3	1	A	1	1	0	762487	0	0	0	0	0	829823	829882	831154	831610	831695	832195	0	832495	0	0	0	0	0	0
2	Exec_Auto	1	20425808	16	1	0	2	0	0	B	1	1	0	762487	0	0	0	0	0	834496	834516	835818	836286	836327	836827	0	837128	0	0	0	0	0	0
2	Exec_Auto	1	20425808	17	1	0	3	2	0	B	1	1	0	762487	0	0	0	0	0	839131	839190	840394	840821	840909	841409	0	841709	0	0	0	0	0	0
2	Exec_Auto	1	20425808	18	1	0	1	0	0	B	1	0	0	762487	0	0	0	0	0	843709	843779	845054	845498	845547	846047	0	846347	0	0	0	0	0	0
2	Exec_Auto	1	20425808	19	0	1	1	0	1	A	1	0	0	762487	0	0	0	0	0	848348	848405	849866	850360	850431	850931	0	851231	0	0	0	0	0	0
2	Exec_Auto	0	20425808	0	0	1	0	3	1	A	1	1	0	853232	0	0	0	0	0	853280	853341	854069	854515	854556	855056	0	855357	0	0	0	0	0	0
2	Exec_Auto	0	20425808	1	1	0	0	1	0	B	1	1	0	853232	0	0	0	0	0	857357	857382	857888	858359	858458	858958	0	859259	0	0	0	0	0	0
2	Exec_Auto	0	20425808	2	1	0	2	3	0	B	1	1	0	853232	0	0	0	0	0	861259	861311	862211	862704	862756	863256	0	863556	0	0	0	0	0	0
2	Exec_Auto	0	20425808	3	1	0	1	0	0	B	1	1	0	853232	0	0	0	0	0	865557	865583	866151	866583	866640	867140	0	867440	0	0	0	0	0	0
2	Exec_Auto	0	20425808	4	1	0	1	0	0	B	1	1	0	853232	0	0	0	0	0	869441	869507	870047	870518	870561	871061	0	871362	0	0	0	0	0	0
2	Exec_Auto	0	20425808	5	1	0	3	2	0	B	1	1	0	853232	0	0	0	0	0	873363	873428	874285	874717	874825	875325	0	875625	0	0	0	0	0	0
2	Exec_Auto	0	20425808	6	0	1	1	2	1	A	1	1	0	853232	0	0	0	0	0	877626	877675	879124	879482	879614	880114	0	880415	0	0	0	0	0	0
2	Exec_Auto	0	20425808	7	0	1	3	0	1	A	1	1	0	853232	0	0	0	0	0	882415	882458	883004	883461	883517	884017	0	884317	0	0	0	0	0	0
2	Exec_Auto	0	20425808	8	1	0	0	3	0	B	1	1	0	853232	0	0	0	0	0	886318	886370	887662	888072	888107	888607	0	888908	0	0	0	0	0	0
2	Exec_Auto	0	20425808	9	0	1	0	1	1	A	1	1	0	853232	0	0	0	0	0	890908	890971	892060	892461	892525	893025	0	893325	0	0	0	0	0	0
2	Exec_Auto	1	20425808	10	1	0	3	2	0	A	0	0	0	853232	0	0	0	0	0	895326	895387	896115	896629	896697	0	897197	897498	0	0	0	0	0	0
2	Exec_Auto	1	20425808	11	1	0	1	2	0	B	1	1	0	853232	0	0	0	0	0	899498	899553	900059	900506	900613	901113	0	901413	0	0	0	0	0	0
2	Exec_Auto	1	20425808	12	1	0	3	0	0	B	1	1	0	853232	0	0	0	0	0	903414	903473	904373	904806	904865	905365	0	905665	0	0	0	0	0	0
2	Exec_Auto	1	20425808	13	1	0	2	1	0	B	1	1	0	853232	0	0	0	0	0	907665	907727	908295	908784	908864	909364	0	909665	0	0	0	0	0	0
2	Exec_Auto	1	20425808	14	0	1	2	0	1	A	1	0	0	853232	0	0	0	0	0	911666	911720	912260	912763	912824	913324	0	913625	0	0	0	0	0	0
2	Exec_Auto	1	20425808	15	0	1	2	3	1	A	1	1	0	853232	0	0	0	0	0	915625	915695	916552	917152	917244	917744	0	918045	0	0	0	0	0	0
2	Exec_Auto	1	20425808	16	1	0	1	2	0	B	1	0	0	853232	0	0	0	0	0	920045	920120	921569	922040	922133	922633	0	922934	0	0	0	0	0	0
2	Exec_Auto	1	20425808	17	1	0	2	1	0	B	1	1	0	853232	0	0	0	0	0	924934	924964	925510	925975	926065	926565	0	926866	0	0	0	0	0	0
2	Exec_Auto	1	20425808	18	1	0	0	3	0	B	1	1	0	853232	0	0	0	0	0	928867	928944	930236	930631	930675	931175	0	931477	0	0	0	0	0	0
2	Exec_Auto	1	20425808	19	1	0	1	2	0	B	1	1	0	853232	0	0	0	0	0	933477	933509	934598	935073	935138	935638	0	935938	0	0	0	0	0	0
2	Exec_Auto	0	20425808	0	0	1	3	1	1	A	1	1	0	937940	0	0	0	0	0	937980	938057	938624	939063	939095	939595	0	939897	0	0	0	0	0	0
2	Exec_Auto	0	20425808	1	1	0	1	0	0	B	1	1	0	937940	0	0	0	0	0	941898	941931	942969	943318	943381	943881	0	944182	0	0	0	0	0	0
2	Exec_Auto	0	20425808	2	0	1	2	1	1	A	1	1	0	937940	0	0	0	0	0	946183	946230	947315	947759	947849	948349	0	948650	0	0	0	0	0	0
2	Exec_Auto	0	20425808	3	0	1	1	3	1	A	1	0	0	937940	0	0	0	0	0	950651	950721	951626	952068	952164	952664	0	952964	0	0	0	0	0	0
2	Exec_Auto	0	20425808	4	0	1	3	2	1	A	1	1	0	937940	0	0	0	0	0	954965	955028	956445	956823	956864	957364	0	957664	0	0	0	0	0	0
2	Exec_Auto	0	20425808	5	0	1	2	1	1	A	1	1	0	937940	0	0	0	0	0	959665	959738	961074	961499	961593	962093	0	962394	0	0	0	0	0	0
2	Exec_Auto	0	20425808	6	0	1	3	2	1	A	1	1	0	937940	0	0	0	0	0	964394	964457	964976	965388	965427	965927	0	966229	0	0	0	0	0	0
2	Exec_Auto	0	20425808	7	1	0	3	1	0	B	1	0	0	937940	0	0	0	0	0	968230	968296	968830	969266	969347	969847	0	970148	0	0	0	0	0	0
2	Exec_Auto	0	20425808	8	1	0	0	2	0	B	1	1	0	937940	0	0	0	0	0	972148	972201	973589	973933	974016	974516	0	974816	0	0	0	0	0	0
2	Exec_Auto	0	20425808	9	0	1	2	0	1	A	1	1	0	937940	0	0	0	0	0	976816	976890	978103	978502	978578	979078	0	979379	0	0	0	0	0	0
2	Exec_Auto	1	20425808	10	1	0	3	0	0	B	1	1	0	937940	0	0	0	0	0	981379	981414	981981	982481	982636	983136	0	983437	0	0	0	0	0	0
2	Exec_Auto	1	20425808	11	1	0	0	2	0	B	1	1	0	937940	0	0	0	0	0	985437	985514	986552	986970	987028	987528	0	987828	0	0	0	0	0	0
2	Exec_Auto	1	20425808	12	1	0	2	1	0	B	1	1	0	937940	0	0	0	0	0	989828	989892	990977	991413	991489	991989	0	992289	0	0	0	0	0	0
2	Exec_Auto	1	20425808	13	1	0	2	3	0	B	1	0	0	937940	0	0	0	0	0	994289	994360	995265	995712	995769	996269	0	996569	0	0	0	0	0	0
2	Exec_Auto	1	20425808	14	0	1	0	3	1	A	1	0	0	937940	0	0	0	0	0	998570	998623	1000040	1000476	1000529	1001029	0	1001330	0	0	0	0	0	0
2	Exec_Auto	1	20425808	15	1	0	1	2	0	B	1	1	0	937940	0	0	0	0	0	1003331	1003398	1004734	1005187	1005353	1005853	0	1006154	0	0	0	0	0	0
2	Exec_Auto	1	20425808	16	0	1	2	0	1	A	1	1	0	937940	0	0	0	0	0	1008155	1008218	1008737	1009343	1009426	1009926	0	1010226	0	0	0	0	0	0
2	Exec_Auto	1	20425808	17	1	0	1	0	0	B	1	1	0	937940	0	0	0	0	0	1012226	1012261	1012795	1013288	1013340	1013840	0	1014140	0	0	0	0	0	0
2	Exec_Auto	1	20425808	18	1	0	3	2	0	B	1	1	0	937940	0	0	0	0	0	1016141	1016189	1017577	1018096	1018167	1018667	0	1018968	0	0	0	0	0	0
2	Exec_Auto	1	20425808	19	1	0	3	1	0	B	1	0	0	937940	0	0	0	0	0	1020968	1021034	1022247	1022664	1022756	1023256	0	1023556	0	0	0	0	0	0
2	Exec_Auto	0	20425808	0	1	0	1	2	0	B	1	1	0	1025558	0	0	0	0	0	1025585	1025659	1026852	1027276	1027347	1027847	0	1028150	0	0	0	0	0	0
2	Exec_Auto	0	20425808	1	1	0	0	1	0	B	1	1	0	1025558	0	0	0	0	0	1030150	1030213	1030914	1031435	1031547	1032047	0	1032348	0	0	0	0	0	0
2	Exec_Auto	0	20425808	2	1	0	1	2	0	B	1	1	0	1025558	0	0	0	0	0	1034348	1034419	1035505	1035923	1035971	1036471	0	1036771	0	0	0	0	0	0
2	Exec_Auto	0	20425808	3	1	0	2	3	0	B	1	1	0	1025558	0	0	0	0	0	1038771	1038816	1040128	1040509	1040557	1041057	0	1041358	0	0	0	0	0	0
2	Exec_Auto	0	20425808	4	1	0	2	3	0	B	1	1	0	1025558	0	0	0	0	0	1043359	1043400	1044718	1045142	1045184	1045684	0	1045985	0	0	0	0	0	0
2	Exec_Auto	0	20425808	5	1	0	1	0	0	B	1	1	0	1025558	0	0	0	0	0	1047986	1048046	1048789	1049216	1049249	1049749	0	1050049	0	0	0	0	0	0
2	Exec_Auto	0	20425808	6	1	0	0	3	0	B	1	1	0	1025558	0	0	0	0	0	1052050	1052124	1053579	1054025	1054057	1054557	0	1054857	0	0	0	0	0	0
2	Exec_Auto	0	20425808	7	0	1	3	1	1	A	1	1	0	1025558	0	0	0	0	0	1056858	1056915	1057851	1058245	1058288	1058788	0	1059089	0	0	0	0	0	0
2	Exec_Auto	0	20425808	8	1	0	0	1	0	B	1	1	0	1025558	0	0	0	0	0	1061090	1061149	1062447	1062875	1062937	1063437	0	1063738	0	0	0	0	0	0
2	Exec_Auto	0	20425808	9	0	1	1	0	1	A	1	1	0	1025558	0	0	0	0	0	1065739	1065772	1066479	1066952	1067062	1067562	0	1067863	0	0	0	0	0	0
2	Exec_Auto	1	20425808	10	1	0	1	3	0	B	1	1	0	1025558	0	0	0	0	0	1069864	1069933	1071126	1071565	1071607	1072107	0	1072408	0	0	0	0	0	0
2	Exec_Auto	1	20425808	11	0	1	0	2	1	A	1	0	0	1025558	0	0	0	0	0	1074409	1074436	1075137	1075579	1075619	1076119	0	1076420	0	0	0	0	0	0
2	Exec_Auto	1	20425808	12	0	1	1	3	1	A	1	1	0	1025558	0	0	0	0	0	1078421	1078499	1079585	1079977	1080076	1080576	0	1080876	0	0	0	0	0	0
2	Exec_Auto	1	20425808	13	0	1	3	2	1	A	1	0	0	1025558	0	0	0	0	0	1082877	1082950	1084262	1084688	1084742	1085242	0	1085542	0	0	0	0	0	0
2	Exec_Auto	1	20425808	14	0	1	3	0	1	A	1	1	0	1025558	0	0	0	0	0	1087542	1087605	1088923	1089346	1089374	1089874	0	1090175	0	0	0	0	0	0
2	Exec_Auto	1	20425808	15	0	1	1	0	1	A	1	1	0	1025558	0	0	0	0	0	1092175	1092220	1092963	1093559	1093634	1094134	0	1094434	0	0	0	0	0	0
2	Exec_Auto	1	20425808	16	1	0	1	0	0	B	1	1	0	1025558	0	0	0	0	0	1096437	1096498	1097953	1098401	1098443	1098943	0	1099243	0	0	0	0	0	0
2	Exec_Auto	1	20425808	17	1	0	0	1	0	B	1	1	0	1025558	0	0	0	0	0	1101244	1101304	1102240	1102748	1102809	1103309	0	1103610	0	0	0	0	0	0
2	Exec_Auto	1	20425808	18	1	0	3	1	0	B	1	0	0	1025558	0	0	0	0	0	1105611	1105650	1106948	1107422	1107482	1107982	0	1108283	0	0	0	0	0	0
2	Exec_Auto	1	20425808	19	1	0	2	1	0	B	1	1	0	1025558	0	0	0	0	0	1110283	1110311	1111018	1111588	1111661	1112161	0	1112462	0	0	0	0	0	0
2	Exec_Auto	0	20425808	0	1	0	2	3	0	B	1	1	0	1114464	0	0	0	0	0	1114514	1114589	1115948	1116353	1116393	1116893	0	1117194	0	0	0	0	0	0
2	Exec_Auto	0	20425808	1	1	0	0	2	0	B	1	1	0	1114464	0	0	0	0	0	1119195	1119247	1120047	1120565	1120635	1121135	0	1121435	0	0	0	0	0	0
2	Exec_Auto	0	20425808	2	1	0	1	3	0	B	1	1	0	1114464	0	0	0	0	0	1123436	1123462	1124463	1124899	1124941	1125441	0	1125742	0	0	0	0	0	0
2	Exec_Auto	0	20425808	3	1	0	2	0	0	B	1	1	0	1114464	0	0	0	0	0	1127742	1127813	1129015	1129422	1129473	1129973	0	1130274	0	0	0	0	0	0
2	Exec_Auto	0	20425808	4	0	1	0	3	1	A	1	1	0	1114464	0	0	0	0	0	1132275	1132357	1132962	1133533	1133593	1134093	0	1134394	0	0	0	0	0	0
2	Exec_Auto	0	20425808	5	0	1	2	1	1	A	1	1	0	1114464	0	0	0	0	0	1136395	1136466	1137772	1138201	1138277	1138777	0	1139078	0	0	0	0	0	0
2	Exec_Auto	0	20425808	6	0	1	2	0	1	A	1	0	0	1114464	0	0	0	0	0	1141078	1141146	1142517	1142964	1143131	1143631	0	1143931	0	0	0	0	0	0
2	Exec_Auto	0	20425808	7	1	0	1	3	0	B	1	1	0	1114464	0	0	0	0	0	1145932	1145962	1147005	1147496	1147533	1148033	0	1148333	0	0	0	0	0	0
2	Exec_Auto	0	20425808	8	0	1	2	1	1	A	1	1	0	1114464	0	0	0	0	0	1150334	1150392	1151765	1152296	1152363	1152863	0	1153163	0	0	0	0	0	0
2	Exec_Auto	0	20425808	9	1	0	1	3	0	B	1	1	0	1114464	0	0	0	0	0	1155164	1155198	1156217	1156650	1156702	1157202	0	1157502	0	0	0	0	0	0
2	Exec_Auto	1	20425808	10	0	1	1	0	1	A	1	0	0	1114464	0	0	0	0	0	1159503	1159556	1160915	1161415	1161521	1162021	0	1162321	0	0	0	0	0	0
2	Exec_Auto	1	20425808	11	1	0	3	0	0	B	1	1	0	1114464	0	0	0	0	0	1164322	1164358	1165158	1165581	1165627	1166127	0	1166428	0	0	0	0	0	0
2	Exec_Auto	1	20425808	12	1	0	1	0	0	B	1	1	0	1114464	0	0	0	0	0	1168429	1168502	1169503	1169973	1170014	1170514	0	1170815	0	0	0	0	0	0
2	Exec_Auto	1	20425808	13	0	1	3	1	1	A	1	1	0	1114464	0	0	0	0	0	1172816	1172879	1174081	1174549	1174590	1175090	0	1175391	0	0	0	0	0	0
2	Exec_Auto	1	20425808	14	0	1	2	1	1	A	1	0	0	1114464	0	0	0	0	0	1177391	1177462	1178068	1178570	1178634	1179134	0	1179435	0	0	0	0	0	0
2	Exec_Auto	1	20425808	15	0	1	3	1	1	A	1	1	0	1114464	0	0	0	0	0	1181435	1181505	1182811	1183326	1183380	1183880	0	1184181	0	0	0	0	0	0
2	Exec_Auto	1	20425808	16	0	1	3	1	1	A	1	1	0	1114464	0	0	0	0	0	1186181	1186211	1187582	1188002	1188054	1188554	0	1188855	0	0	0	0	0	0
2	Exec_Auto	1	20425808	17	1	0	3	0	0	B	1	1	0	1114464	0	0	0	0	0	1190855	1190916	1191959	1192437	1192486	1192986	0	1193287	0	0	0	0	0	0
2	Exec_Auto	1	20425808	18	0	1	0	2	1	A	1	0	0	1114464	0	0	0	0	0	1195288	1195347	1196720	1197190	1197243	1197743	0	1198044	0	0	0	0	0	0
2	Exec_Auto	1	20425808	19	0	1	2	3	1	A	1	1	0	1114464	0	0	0	0	0	1200044	1200081	1201100	1201633	1201741	1202241	0	1202541	0	0	0	0	0	0
2	Exec_Auto	0	20425808	0	0	1	3	1	1	A	1	1	0	1204542	0	0	0	0	0	1204566	1204648	1205762	1206156	1206218	1206718	0	1207019	0	0	0	0	0	0
2	Exec_Auto	0	20425808	1	0	1	1	2	1	A	1	1	0	1204542	0	0	0	0	0	1209019	1209047	1210425	1210859	1210942	1211442	0	1211743	0	0	0	0	0	0
2	Exec_Auto	0	20425808	2	0	1	3	0	1	A	1	1	0	1204542	0	0	0	0	0	1213744	1213810	1214735	1215258	1215308	1215808	0	1216109	0	0	0	0	0	0
2	Exec_Auto	0	20425808	3	1	0	2	0	0	B	1	1	0	1204542	0	0	0	0	0	1218109	1218174	1219227	1219655	1219706	1220206	0	1220507	0	0	0	0	0	0
2	Exec_Auto	0	20425808	4	0	1	2	3	1	A	1	1	0	1204542	0	0	0	0	0	1222508	1222541	1223473	1223956	1224049	1224549	0	1224850	0	0	0	0	0	0
2	Exec_Auto	0	20425808	5	0	1	1	2	1	A	1	0	0	1204542	0	0	0	0	0	1226851	1226927	1228021	1228398	1228516	1229016	0	1229316	0	0	0	0	0	0
2	Exec_Auto	0	20425808	6	0	1	2	0	1	A	1	0	0	1204542	0	0	0	0	0	1231317	1231392	1232783	1233244	1233316	1233816	0	1234116	0	0	0	0	0	0
2	Exec_Auto	0	20425808	7	0	1	0	2	1	A	1	0	0	1204542	0	0	0	0	0	1236117	1236172	1237666	1238043	1238114	1238614	0	1238914	0	0	0	0	0	0
2	Exec_Auto	0	20425808	8	1	0	0	1	0	B	1	0	252	1204542	0	0	0	0	0	1240914	1240949	1241556	1241978	1242086	0	0	1245297	0	0	1242097	0	0	0
2	Exec_Auto	0	20425808	8	1	0	0	1	0	B	1	1	0	1204542	0	0	0	0	0	1247298	1247335	1247942	1248352	1248430	1248930	0	1249230	0	0	0	0	0	0
2	Exec_Auto	0	20425808	9	1	0	2	3	0	B	1	1	0	1204542	0	0	0	0	0	1251231	1251291	1252378	1252785	1252846	1253346	0	1253647	0	0	0	0	0	0
2	Exec_Auto	1	20425808	10	0	1	1	2	1	A	1	1	0	1204542	0	0	0	0	0	1255648	1255713	1256827	1257308	1257400	1257900	0	1258200	0	0	0	0	0	0
2	Exec_Auto	1	20425808	11	1	0	1	3	0	B	1	1	0	1204542	0	0	0	0	0	1260201	1260236	1261614	1262029	1262074	1262574	0	1262875	0	0	0	0	0	0
2	Exec_Auto	1	20425808	12	1	0	2	3	0	B	1	0	0	1204542	0	0	0	0	0	1264876	1264949	1265874	1266273	1266326	1266826	0	1267126	0	0	0	0	0	0
2	Exec_Auto	1	20425808	13	1	0	3	2	0		0	0	251	1204542	0	0	0	0	0	1269126	1269160	1270213	1270671	1270741	0	0	1274441	0	1271241	0	0	0	0
2	Exec_Auto	1	20425808	13	1	0	3	2	0	B	1	1	0	1204542	0	0	0	0	0	1276442	1276504	1277557	1278048	1278142	1278642	0	1278943	0	0	0	0	0	0
2	Exec_Auto	1	20425808	14	1	0	2	1	0	B	1	0	0	1204542	0	0	0	0	0	1280943	1281001	1281933	1282427	1282497	1282997	0	1283298	0	0	0	0	0	0
2	Exec_Auto	1	20425808	15	0	1	3	0	1	A	1	1	0	1204542	0	0	0	0	0	1285299	1285355	1286449	1286861	1286923	1287423	0	1287723	0	0	0	0	0	0
2	Exec_Auto	1	20425808	16	1	0	0	1	0	B	1	1	0	1204542	0	0	0	0	0	1289724	1289763	1291154	1291618	1291769	1292269	0	1292570	0	0	0	0	0	0
2	Exec_Auto	1	20425808	17	1	0	3	1	0	B	1	1	0	1204542	0	0	0	0	0	1294571	1294647	1296141	1296562	1296646	1297146	0	1297446	0	0	0	0	0	0
2	Exec_Auto	1	20425808	18	1	0	3	0	0	B	1	0	0	1204542	0	0	0	0	0	1299447	1299501	1300108	1300585	1300635	1301135	0	1301435	0	0	0	0	0	0
2	Exec_Auto	1	20425808	19	1	0	1	0	0	B	1	1	0	1204542	0	0	0	0	0	1303436	1303466	1304553	1305026	1305065	1305565	0	1305865	0	0	0	0	0	0
2	Exec_Auto	0	20425808	0	0	1	3	2	1	A	1	1	0	1307867	0	0	0	0	0	1307897	1307969	1309267	1309648	1309690	1310190	0	1310490	0	0	0	0	0	0
2	Exec_Auto	0	20425808	1	1	0	3	0	0	B	1	0	0	1307867	0	0	0	0	0	1312490	1312545	1313345	1313851	1313917	1314417	0	1314718	0	0	0	0	0	0
2	Exec_Auto	0	20425808	2	1	0	0	3	0	B	1	1	0	1307867	0	0	0	0	0	1316718	1316788	1317828	1318283	1318364	1318864	0	1319165	0	0	0	0	0	0
2	Exec_Auto	0	20425808	3	1	0	3	1	0	B	1	0	0	1307867	0	0	0	0	0	1321165	1321234	1322299	1322716	1322820	1323320	0	1323620	0	0	0	0	0	0
2	Exec_Auto	0	20425808	4	0	1	1	0	1	A	1	1	0	1307867	0	0	0	0	0	1325621	1325681	1326562	1327070	1327145	1327645	0	1327946	0	0	0	0	0	0
2	Exec_Auto	0	20425808	5	0	1	3	2	1	A	1	1	0	1307867	0	0	0	0	0	1329947	1330017	1330684	1331282	1331344	1331844	0	1332145	0	0	0	0	0	0
2	Exec_Auto	0	20425808	6	1	0	3	2	0	B	1	1	0	1307867	0	0	0	0	0	1334146	1334215	1335671	1336136	1336183	1336683	0	1336984	0	0	0	0	0	0
2	Exec_Auto	0	20425808	7	1	0	2	3	0	B	1	1	0	1307867	0	0	0	0	0	1338984	1339056	1339988	1340437	1340475	1340975	0	1341275	0	0	0	0	0	0
2	Exec_Auto	0	20425808	8	0	1	1	3	1	A	1	1	0	1307867	0	0	0	0	0	1343276	1343346	1344157	1344602	1344680	1345180	0	1345481	0	0	0	0	0	0
2	Exec_Auto	0	20425808	9	1	0	0	1	0	B	1	1	0	1307867	0	0	0	0	0	1347481	1347541	1348992	1349402	1349585	1350085	0	1350385	0	0	0	0	0	0
2	Exec_Auto	1	20425808	10	1	0	1	3	0	B	1	1	0	1307867	0	0	0	0	0	1352386	1352411	1353709	1354148	1354188	1354688	0	1354988	0	0	0	0	0	0
2	Exec_Auto	1	20425808	11	0	1	3	1	1	A	1	0	0	1307867	0	0	0	0	0	1356989	1357023	1357823	1358261	1358295	1358795	0	1359096	0	0	0	0	0	0
2	Exec_Auto	1	20425808	12	1	0	2	0	0	B	1	1	0	1307867	0	0	0	0	0	1361097	1361178	1362218	1362738	1362790	1363290	0	1363590	0	0	0	0	0	0
2	Exec_Auto	1	20425808	13	1	0	0	3	0	B	1	1	0	1307867	0	0	0	0	0	1365591	1365639	1366704	1367215	1367251	1367751	0	1368051	0	0	0	0	0	0
2	Exec_Auto	1	20425808	14	1	0	3	0	0	B	1	0	0	1307867	0	0	0	0	0	1370051	1370111	1370992	1371469	1371515	1372015	0	1372315	0	0	0	0	0	0
2	Exec_Auto	1	20425808	15	0	1	2	3	1	A	1	1	0	1307867	0	0	0	0	0	1374315	1374384	1375051	1375581	1375640	1376140	0	1376440	0	0	0	0	0	0
2	Exec_Auto	1	20425808	16	1	0	2	1	0	B	1	0	252	1307867	0	0	0	0	0	1378441	1378490	1379946	1380445	1380554	0	0	1383765	0	0	1380565	0	0	0
2	Exec_Auto	1	20425808	16	1	0	2	1	0	B	1	1	0	1307867	0	0	0	0	0	1385766	1385791	1387247	1387688	1387762	1388262	0	1388563	0	0	0	0	0	0
2	Exec_Auto	1	20425808	17	0	1	0	2	1	A	1	1	0	1307867	0	0	0	0	0	1390563	1390625	1391557	1392086	1392133	1392633	0	1392934	0	0	0	0	0	0
2	Exec_Auto	1	20425808	18	0	1	0	3	1	A	1	1	0	1307867	0	0	0	0	0	1394935	1394990	1395801	1396251	1396317	1396817	0	1397117	0	0	0	0	0	0
2	Exec_Auto	1	20425808	19	1	0	0	3	0	B	1	1	0	1307867	0	0	0	0	0	1399117	1399185	1400636	1401096	1401146	1401646	0	1401946	0	0	0	0	0	0
2	Exec_Auto	0	20425808	0	1	0	1	0	0	B	1	1	0	1403947	0	0	0	0	0	1404002	1404066	1405018	1405449	1405517	1406017	0	1406318	0	0	0	0	0	0
2	Exec_Auto	0	20425808	1	0	1	2	1	1	A	1	1	0	1403947	0	0	0	0	0	1408318	1408352	1409284	1409794	1409874	1410374	0	1410674	0	0	0	0	0	0
2	Exec_Auto	0	20425808	2	0	1	1	2	1	A	1	1	0	1403947	0	0	0	0	0	1412674	1412705	1413848	1414369	1414534	1415034	0	1415335	0	0	0	0	0	0
2	Exec_Auto	0	20425808	3	1	0	3	1	0	B	1	0	0	1403947	0	0	0	0	0	1417336	1417391	1418030	1418537	1418632	1419132	0	1419433	0	0	0	0	0	0
2	Exec_Auto	0	20425808	4	0	1	2	1	1	A	1	1	0	1403947	0	0	0	0	0	1421434	1421495	1422263	1422740	1422904	1423404	0	1423706	0	0	0	0	0	0
2	Exec_Auto	0	20425808	5	0	1	3	0	1	A	1	1	0	1403947	0	0	0	0	0	1425706	1425736	1426237	1426724	1426769	1427269	0	1427570	0	0	0	0	0	0
2	Exec_Auto	0	20425808	6	1	0	2	3	0	B	1	1	0	1403947	0	0	0	0	0	1429571	1429637	1430319	1430756	1430789	1431289	0	1431589	0	0	0	0	0	0
2	Exec_Auto	0	20425808	7	0	1	1	2	1		0	0	251	1403947	0	0	0	0	0	1433590	1433662	1434485	1434957	1435042	0	0	1438742	0	1435542	0	0	0	0
2	Exec_Auto	0	20425808	7	0	1	1	2	1	A	1	0	252	1403947	0	0	0	0	0	1440743	1440778	1441601	1442010	1442130	0	0	1445366	0	0	1442166	0	0	0
2	Exec_Auto	0	20425808	7	0	1	1	2	1	A	1	1	0	1403947	0	0	0	0	0	1447367	1447407	1448230	1448653	1448763	1449263	0	1449563	0	0	0	0	0	0
2	Exec_Auto	0	20425808	8	1	0	1	3	0	B	1	1	0	1403947	0	0	0	0	0	1451564	1451598	1452655	1453089	1453127	1453627	0	1453927	0	0	0	0	0	0
2	Exec_Auto	0	20425808	9	1	0	1	3	0	B	1	1	0	1403947	0	0	0	0	0	1455927	1455994	1456576	1457065	1457118	1457618	0	1457918	0	0	0	0	0	0
2	Exec_Auto	1	20425808	10	1	0	3	0	0	B	1	0	0	1403947	0	0	0	0	0	1459918	1459990	1460942	1461374	1461429	1461929	0	1462229	0	0	0	0	0	0
2	Exec_Auto	1	20425808	11	0	1	3	0	1	A	1	1	0	1403947	0	0	0	0	0	1464229	1464265	1465197	1465628	1465668	1466168	0	1466469	0	0	0	0	0	0
2	Exec_Auto	1	20425808	12	0	1	3	0	1	A	1	1	0	1403947	0	0	0	0	0	1468470	1468535	1469678	1470160	1470209	1470709	0	1471009	0	0	0	0	0	0
2	Exec_Auto	1	20425808	13	0	1	0	1	1	A	1	1	0	1403947	0	0	0	0	0	1473010	1473093	1473732	1474193	1474243	1474743	0	1475044	0	0	0	0	0	0
2	Exec_Auto	1	20425808	14	1	0	2	1	0	B	1	1	0	1403947	0	0	0	0	0	1477046	1477120	1477888	1478392	1478476	1478976	0	1479276	0	0	0	0	0	0
2	Exec_Auto	1	20425808	15	1	0	2	0	0	B	1	1	0	1403947	0	0	0	0	0	1481276	1481338	1481839	1482290	1482334	1482834	0	1483135	0	0	0	0	0	0
2	Exec_Auto	1	20425808	16	1	0	3	2	0	B	1	0	0	1403947	0	0	0	0	0	1485135	1485194	1485876	1486458	1486584	1487084	0	1487385	0	0	0	0	0	0
2	Exec_Auto	1	20425808	17	0	1	0	3	1	A	1	1	0	1403947	0	0	0	0	0	1489386	1489421	1490244	1490715	1490775	1491275	0	1491577	0	0	0	0	0	0
2	Exec_Auto	1	20425808	18	0	1	3	0	1	A	1	1	0	1403947	0	0	0	0	0	1493578	1493604	1494661	1495107	1495141	1495641	0	1495941	0	0	0	0	0	0
2	Exec_Auto	1	20425808	19	1	0	3	0	0	B	1	1	0	1403947	0	0	0	0	0	1497942	1498025	1498607	1499076	1499109	1499609	0	1499910	0	0	0	0	0	0
