# Supplementary material for: A Computational Model of Dual Competition between the Basal Ganglia and the Cortex
Source: eNeuro. 2019 Jan 4;5(6):ENEURO.0339-17.2018. doi: 10.1523/ENEURO.0339-17.2018 (PMC6325557; doi:10.1523/ENEURO.0339-17.2018)
Supplement: Supplementary 1 — Supplementary Model Codes. Download Supplementary 1, ZIP file [file sup_enu-eN-TNC-0339-17-s02.zip › one-critic-two-actors-1.2/experiments/data/experimental/D1-saline-D2-muscimol/France/20150526_113346FrIB.txt]

Task	Typ of Try	FT/ST	Begin launch	Num Try	Num CibleA	Num CibleB	Pos CibleA	Pos CibleB	%RecA_>_B	Target Choice	Good Choice	Reward	Num error	E0	E10	E20	E30	E100	E40	E15	E25	E35	E45	E55	E105	E115	E200	E250	E251	E252	E253	E254	E255
2	Exec_Auto	0	9366556	0	0	1	0	2	1	A	1	1	0	359317	0	0	0	0	0	359324	359459	360164	360589	360675	361175	0	361477	0	0	0	0	0	0
2	Exec_Auto	0	9366556	1	0	1	3	1	1	A	1	1	0	359317	0	0	0	0	0	363477	363547	364357	364711	364799	365299	0	365599	0	0	0	0	0	0
2	Exec_Auto	0	9366556	2	1	0	1	3	0	B	1	1	0	359317	0	0	0	0	0	367600	367668	369086	369467	369518	370018	0	370318	0	0	0	0	0	0
2	Exec_Auto	0	9366556	3	1	0	2	1	0	B	1	1	0	359317	0	0	0	0	0	372318	372393	373294	373734	373828	374328	0	374629	0	0	0	0	0	0
2	Exec_Auto	0	9366556	4	0	1	2	1	1	A	1	0	0	359317	0	0	0	0	0	376629	376678	377713	378165	378297	378797	0	379098	0	0	0	0	0	0
2	Exec_Auto	0	9366556	5	0	1	3	0	1	A	1	1	0	359317	0	0	0	0	0	381099	381172	382381	382868	382920	383420	0	383720	0	0	0	0	0	0
2	Exec_Auto	0	9366556	6	1	0	0	2	0	B	1	1	0	359317	0	0	0	0	0	385720	385789	387030	387589	387671	388171	0	388472	0	0	0	0	0	0
2	Exec_Auto	0	9366556	7	1	0	1	3	0	B	1	1	0	359317	0	0	0	0	0	390473	390506	391270	391756	391806	392306	0	392606	0	0	0	0	0	0
2	Exec_Auto	0	9366556	8	1	0	0	1	0	B	1	1	0	359317	0	0	0	0	0	394606	394661	395766	396198	396298	396798	0	397098	0	0	0	0	0	0
2	Exec_Auto	0	9366556	9	0	1	0	2	1	A	1	1	0	359317	0	0	0	0	0	399098	399197	400029	400498	400555	401055	0	401356	0	0	0	0	0	0
2	Exec_Auto	1	9366556	10	0	1	0	1	1	B	0	0	0	359317	0	0	0	0	0	403356	403422	404127	404675	404773	0	405273	405578	0	0	0	0	0	0
2	Exec_Auto	1	9366556	11	1	0	2	0	0	A	0	0	0	359317	0	0	0	0	0	407578	407602	408412	408930	408986	0	409486	409786	0	0	0	0	0	0
2	Exec_Auto	1	9366556	12	1	0	2	1	0	A	0	0	0	359317	0	0	0	0	0	411787	411811	413229	413695	413825	0	414325	414625	0	0	0	0	0	0
2	Exec_Auto	1	9366556	13	0	1	1	0	1	A	1	0	0	359317	0	0	0	0	0	416625	416673	417574	418128	418220	418720	0	419021	0	0	0	0	0	0
2	Exec_Auto	1	9366556	14	0	1	2	0	1	A	1	1	0	359317	0	0	0	0	0	421022	421098	422133	422663	422778	423278	0	423579	0	0	0	0	0	0
2	Exec_Auto	1	9366556	15	0	1	0	1	1	B	0	0	0	359317	0	0	0	0	0	425580	425637	426846	427329	427463	0	427963	428264	0	0	0	0	0	0
2	Exec_Auto	1	9366556	16	1	0	1	3	0	A	0	1	0	359317	0	0	0	0	0	430264	430364	431605	432048	432172	0	432672	432972	0	0	0	0	0	0
2	Exec_Auto	1	9366556	17	0	1	0	2	1	B	0	1	0	359317	0	0	0	0	0	434972	435049	435813	436395	436481	0	436981	437282	0	0	0	0	0	0
2	Exec_Auto	1	9366556	18	1	0	1	3	0	A	0	0	0	359317	0	0	0	0	0	439282	439331	440436	440972	441062	0	441562	441862	0	0	0	0	0	0
2	Exec_Auto	1	9366556	19	1	0	0	1	0	B	1	0	0	359317	0	0	0	0	0	443863	443923	444755	445272	445348	445848	0	446150	0	0	0	0	0	0
2	Exec_Auto	0	9366556	0	0	1	2	3	1	A	1	0	252	448151	0	0	0	0	0	448184	448289	449710	450071	450131	0	0	453348	0	0	450148	0	0	0
2	Exec_Auto	0	9366556	0	0	1	2	3	1	A	1	1	0	448151	0	0	0	0	0	455349	455403	456824	457204	457278	457778	0	458079	0	0	0	0	0	0
2	Exec_Auto	0	9366556	1	1	0	3	1	0	B	1	1	0	448151	0	0	0	0	0	460079	460110	460667	461139	461245	461745	0	462045	0	0	0	0	0	0
2	Exec_Auto	0	9366556	2	1	0	1	0	0	B	1	1	0	448151	0	0	0	0	0	464045	464121	464683	465205	465253	465753	0	466054	0	0	0	0	0	0
2	Exec_Auto	0	9366556	3	0	1	2	3	1	A	1	1	0	448151	0	0	0	0	0	468055	468121	468792	469238	469292	469792	0	470093	0	0	0	0	0	0
2	Exec_Auto	0	9366556	4	1	0	3	2	0	B	1	1	0	448151	0	0	0	0	0	472093	472159	472883	473271	473326	473826	0	474126	0	0	0	0	0	0
2	Exec_Auto	0	9366556	5	1	0	3	2	0	B	1	1	0	448151	0	0	0	0	0	476126	476195	477221	477759	477835	478335	0	478635	0	0	0	0	0	0
2	Exec_Auto	0	9366556	6	1	0	1	3	0	B	1	1	0	448151	0	0	0	0	0	480635	480688	482155	482515	482572	483072	0	483373	0	0	0	0	0	0
2	Exec_Auto	0	9366556	7	1	0	3	0	0	A	0	0	0	448151	0	0	0	0	0	485374	485402	486330	486780	487551	0	488051	488351	0	0	0	0	0	0
2	Exec_Auto	0	9366556	8	1	0	2	3	0	B	1	0	0	448151	0	0	0	0	0	490352	490429	490988	491412	491489	491989	0	492289	0	0	0	0	0	0
2	Exec_Auto	0	9366556	9	0	1	1	0	1	A	1	1	0	448151	0	0	0	0	0	494289	494361	495548	496033	496155	496655	0	496955	0	0	0	0	0	0
2	Exec_Auto	1	9366556	10	1	0	2	0	0	A	0	0	0	448151	0	0	0	0	0	498955	499033	500454	500843	500972	0	501472	501773	0	0	0	0	0	0
2	Exec_Auto	1	9366556	11	1	0	2	0	0	A	0	0	0	448151	0	0	0	0	0	503773	503831	504389	504820	504923	0	505423	505724	0	0	0	0	0	0
2	Exec_Auto	1	9366556	12	1	0	2	1	0	B	1	1	0	448151	0	0	0	0	0	507724	507775	508337	508979	509090	509590	0	509892	0	0	0	0	0	0
2	Exec_Auto	1	9366556	13	0	1	3	0	1	A	1	1	0	448151	0	0	0	0	0	511892	511949	512620	513278	513352	513852	0	514152	0	0	0	0	0	0
2	Exec_Auto	1	9366556	14	0	1	2	3	1	A	1	0	0	448151	0	0	0	0	0	516152	516215	516939	517445	517527	518027	0	518327	0	0	0	0	0	0
2	Exec_Auto	1	9366556	15	0	1	2	3	1	A	1	1	0	448151	0	0	0	0	0	520328	520357	521383	521789	521900	522400	0	522701	0	0	0	0	0	0
2	Exec_Auto	1	9366556	16	1	0	1	3	0	B	1	1	0	448151	0	0	0	0	0	524701	524780	526247	526877	526954	527454	0	527755	0	0	0	0	0	0
2	Exec_Auto	1	9366556	17	1	0	3	1	0	B	1	0	0	448151	0	0	0	0	0	529756	529811	530739	531221	531335	531835	0	532135	0	0	0	0	0	0
2	Exec_Auto	1	9366556	18	0	1	1	0	1	A	1	1	0	448151	0	0	0	0	0	534135	534178	534737	535200	535287	535787	0	536088	0	0	0	0	0	0
2	Exec_Auto	1	9366556	19	1	0	2	3	0	B	1	1	0	448151	0	0	0	0	0	538088	538141	539328	539902	539969	540469	0	540771	0	0	0	0	0	0
2	Exec_Auto	0	9366556	0	1	0	2	0	0	B	1	1	0	542772	0	0	0	0	0	542804	544092	545045	545492	545582	546082	0	546382	0	0	0	0	0	0
2	Exec_Auto	0	9366556	1	0	1	2	3	1	A	1	0	0	542772	0	0	0	0	0	548382	548459	549045	549612	549686	550186	0	550486	0	0	0	0	0	0
2	Exec_Auto	0	9366556	2	1	0	1	2	0	B	1	1	0	542772	0	0	0	0	0	552486	552553	553291	553688	553785	554285	0	554585	0	0	0	0	0	0
2	Exec_Auto	0	9366556	3	1	0	0	2	0	B	1	1	0	542772	0	0	0	0	0	556585	556656	557430	557935	558008	558508	0	558809	0	0	0	0	0	0
2	Exec_Auto	0	9366556	4	1	0	2	3	0	B	1	0	0	542772	0	0	0	0	0	560810	560875	562239	562638	562697	563197	0	563498	0	0	0	0	0	0
2	Exec_Auto	0	9366556	5	1	0	2	0	0	B	1	1	0	542772	0	0	0	0	0	565498	565579	566938	567401	567446	567946	0	568246	0	0	0	0	0	0
2	Exec_Auto	0	9366556	6	1	0	3	1	0	B	1	1	0	542772	0	0	0	0	0	570247	570346	571454	572071	572196	572696	0	572997	0	0	0	0	0	0
2	Exec_Auto	0	9366556	7	0	1	2	1	1	A	1	1	0	542772	0	0	0	0	0	574997	575044	575886	576326	576411	576911	0	577212	0	0	0	0	0	0
2	Exec_Auto	0	9366556	8	1	0	0	1	0	B	1	0	0	542772	0	0	0	0	0	579213	579262	580731	581126	581293	581793	0	582094	0	0	0	0	0	0
2	Exec_Auto	0	9366556	9	0	1	2	0	1	A	1	1	0	542772	0	0	0	0	0	584095	584166	585212	585613	585677	586177	0	586477	0	0	0	0	0	0
2	Exec_Auto	1	9366556	10	0	1	3	0	1	A	1	1	0	542772	0	0	0	0	0	588478	588534	589487	590147	590220	590720	0	591020	0	0	0	0	0	0
2	Exec_Auto	1	9366556	11	0	1	2	0	1	A	1	1	0	542772	0	0	0	0	0	593020	593099	593685	594125	594202	594702	0	595003	0	0	0	0	0	0
2	Exec_Auto	1	9366556	12	0	1	0	1	1	A	1	1	0	542772	0	0	0	0	0	597003	597078	597816	598381	598431	598931	0	599231	0	0	0	0	0	0
2	Exec_Auto	1	9366556	13	1	0	3	2	0	B	1	1	0	542772	0	0	0	0	0	601231	601295	602069	602556	602648	603148	0	603448	0	0	0	0	0	0
2	Exec_Auto	1	9366556	14	1	0	2	0	0	B	1	0	0	542772	0	0	0	0	0	605450	605472	606836	607411	607476	607976	0	608276	0	0	0	0	0	0
2	Exec_Auto	1	9366556	15	1	0	1	0	0	B	1	0	0	542772	0	0	0	0	0	610276	610352	611711	612259	612303	612803	0	613103	0	0	0	0	0	0
2	Exec_Auto	1	9366556	16	1	0	0	2	0	B	1	0	0	542772	0	0	0	0	0	615103	615160	616268	616801	616858	617358	0	617659	0	0	0	0	0	0
2	Exec_Auto	1	9366556	17	0	1	3	1	1	A	1	1	0	542772	0	0	0	0	0	619660	619731	620573	621155	621221	621721	0	622023	0	0	0	0	0	0
2	Exec_Auto	1	9366556	18	0	1	0	2	1	A	1	1	0	542772	0	0	0	0	0	624024	624079	625548	626104	626172	626672	0	626973	0	0	0	0	0	0
2	Exec_Auto	1	9366556	19	1	0	1	2	0	B	1	0	0	542772	0	0	0	0	0	628974	629002	630048	630540	630598	631098	0	631398	0	0	0	0	0	0
2	Exec_Auto	0	9366556	0	0	1	0	3	1	A	1	1	0	633399	0	0	0	0	0	633421	633497	634598	635018	635084	635584	0	635884	0	0	0	0	0	0
2	Exec_Auto	0	9366556	1	0	1	1	3	1	A	1	1	0	633399	0	0	0	0	0	637885	637967	638617	639086	639309	639809	0	640110	0	0	0	0	0	0
2	Exec_Auto	0	9366556	2	0	1	0	3	1	A	1	0	0	633399	0	0	0	0	0	642111	642192	643611	644064	644125	644625	0	644925	0	0	0	0	0	0
2	Exec_Auto	0	9366556	3	1	0	0	3	0	B	1	0	0	633399	0	0	0	0	0	646926	646991	647929	648410	648449	648949	0	649249	0	0	0	0	0	0
2	Exec_Auto	0	9366556	4	0	1	2	1	1	A	1	0	0	633399	0	0	0	0	0	651249	651314	652648	653132	653276	653776	0	654077	0	0	0	0	0	0
2	Exec_Auto	0	9366556	5	0	1	3	1	1	A	1	0	0	633399	0	0	0	0	0	656077	656132	656944	657440	657509	658009	0	658310	0	0	0	0	0	0
2	Exec_Auto	0	9366556	6	0	1	1	3	1	A	1	1	0	633399	0	0	0	0	0	660311	660395	661537	662053	662270	662770	0	663070	0	0	0	0	0	0
2	Exec_Auto	0	9366556	7	0	1	2	0	1	A	1	1	0	633399	0	0	0	0	0	665071	665106	666457	666952	667063	667563	0	667864	0	0	0	0	0	0
2	Exec_Auto	0	9366556	8	0	1	3	2	1	A	1	1	0	633399	0	0	0	0	0	669865	669935	671144	671531	671584	672084	0	672385	0	0	0	0	0	0
2	Exec_Auto	0	9366556	9	0	1	2	0	1	A	1	0	0	633399	0	0	0	0	0	674385	674438	675830	676284	676357	676857	0	677157	0	0	0	0	0	0
2	Exec_Auto	1	9366556	10	1	0	3	1	0	A	0	0	252	633399	0	0	0	0	0	679157	679226	680327	680854	680965	0	0	684409	0	0	681209	0	0	0
2	Exec_Auto	1	9366556	10	1	0	3	1	0	B	1	0	0	633399	0	0	0	0	0	686409	686466	687567	687997	688156	688656	0	688956	0	0	0	0	0	0
2	Exec_Auto	1	9366556	11	1	0	0	1	0	B	1	0	0	633399	0	0	0	0	0	690956	691058	691708	692250	692429	692929	0	693229	0	0	0	0	0	0
2	Exec_Auto	1	9366556	12	0	1	1	2	1	A	1	1	0	633399	0	0	0	0	0	695230	695318	696737	697337	697477	697977	0	698278	0	0	0	0	0	0
2	Exec_Auto	1	9366556	13	1	0	2	3	0	B	1	1	0	633399	0	0	0	0	0	700279	700333	701271	701871	701917	702417	0	702717	0	0	0	0	0	0
2	Exec_Auto	1	9366556	14	0	1	3	0	1	A	1	1	0	633399	0	0	0	0	0	704717	704741	706075	706628	706656	707156	0	707456	0	0	0	0	0	0
2	Exec_Auto	1	9366556	15	0	1	2	1	1	A	1	1	0	633399	0	0	0	0	0	709457	709487	710299	710748	710859	711359	0	711659	0	0	0	0	0	0
2	Exec_Auto	1	9366556	16	0	1	2	1	1	A	1	0	0	633399	0	0	0	0	0	713660	713730	714872	715280	715371	715871	0	716171	0	0	0	0	0	0
2	Exec_Auto	1	9366556	17	1	0	1	2	0	B	1	1	0	633399	0	0	0	0	0	718172	718270	719622	720094	720198	720698	0	720999	0	0	0	0	0	0
2	Exec_Auto	1	9366556	18	0	1	3	1	1	A	1	1	0	633399	0	0	0	0	0	723000	723077	724286	724704	724768	725268	0	725569	0	0	0	0	0	0
2	Exec_Auto	1	9366556	19	1	0	0	1	0	B	1	1	0	633399	0	0	0	0	0	727570	727635	729027	729514	729725	730225	0	730525	0	0	0	0	0	0
2	Exec_Auto	0	9366556	0	0	1	0	2	1	A	1	1	0	732526	0	0	0	0	0	732576	732659	733678	734190	734238	734738	0	735038	0	0	0	0	0	0
2	Exec_Auto	0	9366556	1	0	1	0	3	1	A	1	0	0	732526	0	0	0	0	0	737038	737104	738603	739134	739196	739696	0	739996	0	0	0	0	0	0
2	Exec_Auto	0	9366556	2	1	0	0	1	0	B	1	1	0	732526	0	0	0	0	0	741997	742021	743353	743801	743937	744437	0	744737	0	0	0	0	0	0
2	Exec_Auto	0	9366556	3	0	1	3	0	1	A	1	1	0	732526	0	0	0	0	0	746737	746809	748196	748646	748702	749202	0	749502	0	0	0	0	0	0
2	Exec_Auto	0	9366556	4	0	1	0	3	1	A	1	0	0	732526	0	0	0	0	0	751502	751578	752812	753223	753287	753787	0	754087	0	0	0	0	0	0
2	Exec_Auto	0	9366556	5	0	1	0	3	1	A	1	0	0	732526	0	0	0	0	0	756088	756141	757245	757790	757837	758337	0	758638	0	0	0	0	0	0
2	Exec_Auto	0	9366556	6	1	0	1	2	0	B	1	0	0	732526	0	0	0	0	0	760639	760687	761395	761911	762039	762539	0	762840	0	0	0	0	0	0
2	Exec_Auto	0	9366556	7	1	0	2	1	0	B	1	0	0	732526	0	0	0	0	0	764840	764917	765539	765989	766162	766662	0	766963	0	0	0	0	0	0
2	Exec_Auto	0	9366556	8	0	1	1	3	1	A	1	1	0	732526	0	0	0	0	0	768964	769024	769820	770289	770396	770896	0	771197	0	0	0	0	0	0
2	Exec_Auto	0	9366556	9	1	0	2	3	0	B	1	1	0	732526	0	0	0	0	0	773197	773265	774379	774822	774893	775393	0	775693	0	0	0	0	0	0
2	Exec_Auto	1	9366556	10	0	1	1	3	1	A	1	1	0	732526	0	0	0	0	0	777693	777739	778758	779345	779474	779974	0	780274	0	0	0	0	0	0
2	Exec_Auto	1	9366556	11	0	1	2	3	1	A	1	1	0	732526	0	0	0	0	0	782276	782356	783855	784298	784409	784909	0	785209	0	0	0	0	0	0
2	Exec_Auto	1	9366556	12	1	0	0	1	0	B	1	1	0	732526	0	0	0	0	0	787209	787287	788619	789054	789184	789684	0	789985	0	0	0	0	0	0
2	Exec_Auto	1	9366556	13	0	1	2	0	1	A	1	0	0	732526	0	0	0	0	0	791986	792046	793433	793865	793978	794478	0	794778	0	0	0	0	0	0
2	Exec_Auto	1	9366556	14	0	1	3	2	1	A	1	0	0	732526	0	0	0	0	0	796779	796834	798068	798718	798765	799265	0	799566	0	0	0	0	0	0
2	Exec_Auto	1	9366556	15	0	1	3	0	1	A	1	1	0	732526	0	0	0	0	0	801566	801646	802750	803243	803313	803813	0	804114	0	0	0	0	0	0
2	Exec_Auto	1	9366556	16	0	1	1	0	1	A	1	1	0	732526	0	0	0	0	0	806114	806186	806894	807588	807695	808195	0	808495	0	0	0	0	0	0
2	Exec_Auto	1	9366556	17	1	0	2	1	0	B	1	0	0	732526	0	0	0	0	0	810496	810575	811197	811619	811931	812431	0	812732	0	0	0	0	0	0
2	Exec_Auto	1	9366556	18	1	0	2	0	0	B	1	1	0	732526	0	0	0	0	0	814732	814796	815592	816141	816241	816741	0	817041	0	0	0	0	0	0
2	Exec_Auto	1	9366556	19	0	1	1	0	1	A	1	1	0	732526	0	0	0	0	0	819041	819112	820226	820709	820909	821409	0	821710	0	0	0	0	0	0
2	Exec_Auto	0	9366556	0	0	1	3	1	1	A	1	1	0	823711	0	0	0	0	0	823720	823932	824549	824956	825029	825529	0	825830	0	0	0	0	0	0
2	Exec_Auto	0	9366556	1	0	1	3	0	1	A	1	1	0	823711	0	0	0	0	0	827831	827853	828730	829256	829340	829840	0	830141	0	0	0	0	0	0
2	Exec_Auto	0	9366556	2	1	0	3	2	0	B	1	1	0	823711	0	0	0	0	0	832141	832205	833141	833609	833701	834201	0	834501	0	0	0	0	0	0
2	Exec_Auto	0	9366556	3	1	0	2	0	0	B	1	1	0	823711	0	0	0	0	0	836501	836556	837335	837819	837878	838378	0	838678	0	0	0	0	0	0
2	Exec_Auto	0	9366556	4	0	1	2	0	1	A	1	1	0	823711	0	0	0	0	0	840678	840742	841683	842031	842120	842620	0	842920	0	0	0	0	0	0
2	Exec_Auto	0	9366556	5	1	0	1	2	0	B	1	1	0	823711	0	0	0	0	0	844921	844997	845953	846474	846565	847065	0	847366	0	0	0	0	0	0
2	Exec_Auto	0	9366556	6	0	1	2	0	1	A	1	1	0	823711	0	0	0	0	0	849367	849467	850734	851149	851252	851752	0	852052	0	0	0	0	0	0
2	Exec_Auto	0	9366556	7	0	1	3	0	1	A	1	1	0	823711	0	0	0	0	0	854053	854129	854649	855083	855138	855638	0	855940	0	0	0	0	0	0
2	Exec_Auto	0	9366556	8	0	1	3	2	1	A	1	1	0	823711	0	0	0	0	0	857941	857959	859284	859660	859704	860204	0	860504	0	0	0	0	0	0
2	Exec_Auto	0	9366556	9	1	0	0	1	0	B	1	1	0	823711	0	0	0	0	0	862504	862571	863355	863960	864093	864593	0	864895	0	0	0	0	0	0
2	Exec_Auto	1	9366556	10	0	1	3	2	1	A	1	1	0	823711	0	0	0	0	0	866895	867139	867756	868261	868325	868825	0	869125	0	0	0	0	0	0
2	Exec_Auto	1	9366556	11	1	0	3	0	0	B	1	1	0	823711	0	0	0	0	0	871125	871186	872063	872516	872696	873196	0	873496	0	0	0	0	0	0
2	Exec_Auto	1	9366556	12	1	0	0	1	0	B	1	1	0	823711	0	0	0	0	0	875496	875572	876508	877138	877249	877749	0	878050	0	0	0	0	0	0
2	Exec_Auto	1	9366556	13	1	0	0	1	0	B	1	1	0	823711	0	0	0	0	0	880051	880124	880903	881526	881668	882168	0	882469	0	0	0	0	0	0
2	Exec_Auto	1	9366556	14	0	1	2	0	1	A	1	1	0	823711	0	0	0	0	0	884470	884570	885511	885962	886125	886625	0	886926	0	0	0	0	0	0
2	Exec_Auto	1	9366556	15	1	0	2	0	0	B	1	1	0	823711	0	0	0	0	0	888927	889011	889967	890438	890512	891012	0	891312	0	0	0	0	0	0
2	Exec_Auto	1	9366556	16	1	0	3	0	0	B	1	1	0	823711	0	0	0	0	0	893313	893379	894646	895115	895204	895704	0	896005	0	0	0	0	0	0
2	Exec_Auto	1	9366556	17	1	0	1	0	0	B	1	1	0	823711	0	0	0	0	0	898006	898053	898573	899094	899181	899681	0	899981	0	0	0	0	0	0
2	Exec_Auto	1	9366556	18	1	0	0	3	0	B	1	0	0	823711	0	0	0	0	0	901982	902021	903346	903850	903902	904402	0	904703	0	0	0	0	0	0
2	Exec_Auto	1	9366556	19	0	1	0	1	1	A	1	0	0	823711	0	0	0	0	0	906703	906727	907511	908149	908200	908700	0	909000	0	0	0	0	0	0
2	Exec_Auto	0	9366556	0	1	0	1	3	0	B	1	1	0	911001	0	0	0	0	0	911031	911123	911747	912173	912232	912732	0	913033	0	0	0	0	0	0
2	Exec_Auto	0	9366556	1	1	0	0	3	0	B	1	1	0	911001	0	0	0	0	0	915033	915108	916002	916749	916813	917313	0	917614	0	0	0	0	0	0
2	Exec_Auto	0	9366556	2	1	0	3	0	0	B	1	0	0	911001	0	0	0	0	0	919615	919710	920697	921095	921164	921664	0	921964	0	0	0	0	0	0
2	Exec_Auto	0	9366556	3	0	1	2	1	1	A	1	1	0	911001	0	0	0	0	0	923965	924048	925052	925583	925667	926167	0	926469	0	0	0	0	0	0
2	Exec_Auto	0	9366556	4	1	0	0	2	0	B	1	0	0	911001	0	0	0	0	0	928469	928570	929444	929981	930120	930620	0	930921	0	0	0	0	0	0
2	Exec_Auto	0	9366556	5	1	0	0	1	0	B	1	1	0	911001	0	0	0	0	0	932921	933003	934475	934925	935087	935587	0	935888	0	0	0	0	0	0
2	Exec_Auto	0	9366556	6	0	1	0	2	1	A	1	1	0	911001	0	0	0	0	0	937889	937969	939057	939546	939604	940104	0	940404	0	0	0	0	0	0
2	Exec_Auto	0	9366556	7	1	0	3	2	0	B	1	1	0	911001	0	0	0	0	0	942409	942470	943541	943989	944075	944575	0	944876	0	0	0	0	0	0
2	Exec_Auto	0	9366556	8	0	1	2	3	1	A	1	1	0	911001	0	0	0	0	0	946876	946930	947857	948344	948412	948912	0	949213	0	0	0	0	0	0
2	Exec_Auto	0	9366556	9	0	1	2	0	1	A	1	1	0	911001	0	0	0	0	0	951214	951242	951798	952232	952344	952844	0	953145	0	0	0	0	0	0
2	Exec_Auto	1	9366556	10	1	0	0	3	0	B	1	1	0	911001	0	0	0	0	0	955146	955180	955804	956389	956463	956963	0	957264	0	0	0	0	0	0
2	Exec_Auto	1	9366556	11	1	0	0	1	0	B	1	0	0	911001	0	0	0	0	0	959265	959344	960238	960832	960975	961475	0	961775	0	0	0	0	0	0
2	Exec_Auto	1	9366556	12	1	0	3	1	0	B	1	1	0	911001	0	0	0	0	0	963775	963833	964820	965374	965628	966128	0	966429	0	0	0	0	0	0
2	Exec_Auto	1	9366556	13	1	0	3	0	0	B	1	1	0	911001	0	0	0	0	0	968429	968497	969501	970130	970169	970669	0	970970	0	0	0	0	0	0
2	Exec_Auto	1	9366556	14	1	0	1	2	0	B	1	1	0	911001	0	0	0	0	0	972970	973045	973919	974464	974558	975058	0	975358	0	0	0	0	0	0
2	Exec_Auto	1	9366556	15	0	1	3	1	1	A	1	0	0	911001	0	0	0	0	0	977358	977428	978900	979355	979426	979926	0	980226	0	0	0	0	0	0
2	Exec_Auto	1	9366556	16	1	0	0	3	0	B	1	0	0	911001	0	0	0	0	0	982226	982296	983384	983878	983934	984434	0	984735	0	0	0	0	0	0
2	Exec_Auto	1	9366556	17	0	1	1	3	1	A	1	1	0	911001	0	0	0	0	0	986735	986763	987834	988509	988712	989212	0	989513	0	0	0	0	0	0
2	Exec_Auto	1	9366556	18	0	1	0	3	1	A	1	1	0	911001	0	0	0	0	0	991514	991541	992468	993087	993131	993631	0	993931	0	0	0	0	0	0
2	Exec_Auto	1	9366556	19	1	0	0	3	0	B	1	0	0	911001	0	0	0	0	0	995931	996012	996568	997030	997079	997579	0	997879	0	0	0	0	0	0
2	Exec_Auto	0	9366556	0	0	1	3	0	1	A	1	0	0	999881	0	0	0	0	0	999894	999956	1001332	1001749	1001817	1002317	0	1002618	0	0	0	0	0	0
2	Exec_Auto	0	9366556	1	0	1	2	3	1	A	1	1	0	999881	0	0	0	0	0	1004619	1004676	1005916	1006550	1006705	1007205	0	1007505	0	0	0	0	0	0
2	Exec_Auto	0	9366556	2	0	1	1	0	1	A	1	1	0	999881	0	0	0	0	0	1009506	1009573	1010945	1011448	1011717	1012217	0	1012517	0	0	0	0	0	0
2	Exec_Auto	0	9366556	3	1	0	1	0	0	B	1	1	0	999881	0	0	0	0	0	1014517	1014563	1015913	1016348	1016427	1016927	0	1017227	0	0	0	0	0	0
2	Exec_Auto	0	9366556	4	1	0	3	2	0	B	1	1	0	999881	0	0	0	0	0	1019227	1019251	1019898	1020327	1020437	1020937	0	1021238	0	0	0	0	0	0
2	Exec_Auto	0	9366556	5	1	0	3	1	0	B	1	0	0	999881	0	0	0	0	0	1023238	1023314	1024261	1024725	1024873	1025373	0	1025674	0	0	0	0	0	0
2	Exec_Auto	0	9366556	6	0	1	3	2	1	A	1	0	0	999881	0	0	0	0	0	1027675	1027747	1028550	1029069	1029175	1029675	0	1029975	0	0	0	0	0	0
2	Exec_Auto	0	9366556	7	0	1	0	3	1	A	1	1	0	999881	0	0	0	0	0	1031975	1032051	1033062	1033513	1033573	1034073	0	1034373	0	0	0	0	0	0
2	Exec_Auto	0	9366556	8	0	1	3	0	1	A	1	1	0	999881	0	0	0	0	0	1036373	1036437	1037494	1037992	1038047	1038547	0	1038848	0	0	0	0	0	0
2	Exec_Auto	0	9366556	9	1	0	2	1	0	B	1	1	0	999881	0	0	0	0	0	1040849	1040907	1042279	1042791	1042980	1043480	0	1043782	0	0	0	0	0	0
2	Exec_Auto	1	9366556	10	1	0	1	3	0	B	1	1	0	999881	0	0	0	0	0	1045782	1045856	1047232	1047786	1047873	1048373	0	1048673	0	0	0	0	0	0
2	Exec_Auto	1	9366556	11	0	1	1	2	1	A	1	1	0	999881	0	0	0	0	0	1050673	1050753	1051993	1052455	1052613	1053113	0	1053414	0	0	0	0	0	0
2	Exec_Auto	1	9366556	12	1	0	1	3	0	B	1	1	0	999881	0	0	0	0	0	1055415	1055444	1056816	1057343	1057414	1057914	0	1058214	0	0	0	0	0	0
2	Exec_Auto	1	9366556	13	0	1	3	2	1	A	1	1	0	999881	0	0	0	0	0	1060215	1060287	1061637	1062143	1062229	1062729	0	1063030	0	0	0	0	0	0
2	Exec_Auto	1	9366556	14	0	1	1	0	1	A	1	1	0	999881	0	0	0	0	0	1065031	1065071	1065718	1066363	1066469	1066969	0	1067269	0	0	0	0	0	0
2	Exec_Auto	1	9366556	15	0	1	2	1	1	A	1	1	0	999881	0	0	0	0	0	1069270	1069344	1070291	1070797	1070901	1071401	0	1071701	0	0	0	0	0	0
2	Exec_Auto	1	9366556	16	1	0	1	2	0	B	1	1	0	999881	0	0	0	0	0	1073702	1073769	1074572	1075096	1075204	1075704	0	1076005	0	0	0	0	0	0
2	Exec_Auto	1	9366556	17	1	0	0	3	0	B	1	1	0	999881	0	0	0	0	0	1078005	1078041	1079052	1079540	1079602	1080102	0	1080402	0	0	0	0	0	0
2	Exec_Auto	1	9366556	18	1	0	2	0	0	B	1	1	0	999881	0	0	0	0	0	1082404	1082637	1083694	1084126	1084198	1084698	0	1084999	0	0	0	0	0	0
2	Exec_Auto	1	9366556	19	0	1	0	3	1	A	1	1	0	999881	0	0	0	0	0	1087000	1087068	1088440	1089079	1089149	1089649	0	1089950	0	0	0	0	0	0
2	Exec_Auto	0	9366556	0	0	1	3	1	1	A	1	1	0	1091951	0	0	0	0	0	1091972	1092035	1093477	1093889	1093926	1094426	0	1094726	0	0	0	0	0	0
2	Exec_Auto	0	9366556	1	0	1	0	3	1	A	1	0	0	1091951	0	0	0	0	0	1096726	1096787	1098103	1098509	1098606	1099106	0	1099406	0	0	0	0	0	0
2	Exec_Auto	0	9366556	2	0	1	2	0	1	A	1	1	0	1091951	0	0	0	0	0	1101407	1101435	1102349	1102846	1102985	1103485	0	1103785	0	0	0	0	0	0
2	Exec_Auto	0	9366556	3	0	1	1	3	1	A	1	1	0	1091951	0	0	0	0	0	1105786	1105862	1106920	1107370	1107605	1108105	0	1108406	0	0	0	0	0	0
2	Exec_Auto	0	9366556	4	0	1	2	1	1	A	1	1	0	1091951	0	0	0	0	0	1110408	1110460	1111165	1111614	1111698	1112198	0	1112498	0	0	0	0	0	0
2	Exec_Auto	0	9366556	5	0	1	1	0	1	A	1	1	0	1091951	0	0	0	0	0	1114498	1114565	1115838	1116236	1116488	1116988	0	1117289	0	0	0	0	0	0
2	Exec_Auto	0	9366556	6	0	1	0	2	1	A	1	1	0	1091951	0	0	0	0	0	1119289	1119361	1120598	1121036	1121100	1121600	0	1121900	0	0	0	0	0	0
2	Exec_Auto	0	9366556	7	0	1	3	0	1	A	1	1	0	1091951	0	0	0	0	0	1123900	1123953	1124560	1124971	1125034	1125534	0	1125835	0	0	0	0	0	0
2	Exec_Auto	0	9366556	8	1	0	3	0	0	B	1	0	0	1091951	0	0	0	0	0	1127836	1127893	1128398	1128868	1128918	1129418	0	1129718	0	0	0	0	0	0
2	Exec_Auto	0	9366556	9	1	0	3	1	0	B	1	1	0	1091951	0	0	0	0	0	1131720	1131782	1132734	1133165	1133295	1133795	0	1134095	0	0	0	0	0	0
2	Exec_Auto	1	9366556	10	1	0	0	3	0	B	1	1	0	1091951	0	0	0	0	0	1136095	1136169	1137611	1138066	1138145	1138645	0	1138946	0	0	0	0	0	0
2	Exec_Auto	1	9366556	11	1	0	2	3	0	B	1	0	0	1091951	0	0	0	0	0	1140946	1141016	1142332	1142830	1142878	1143378	0	1143679	0	0	0	0	0	0
2	Exec_Auto	1	9366556	12	1	0	2	3	0	B	1	1	0	1091951	0	0	0	0	0	1145679	1145735	1146649	1147086	1147150	1147650	0	1147950	0	0	0	0	0	0
2	Exec_Auto	1	9366556	13	1	0	3	1	0	B	1	1	0	1091951	0	0	0	0	0	1149951	1150026	1151084	1151608	1151727	1152227	0	1152527	0	0	0	0	0	0
2	Exec_Auto	1	9366556	14	1	0	0	1	0	B	1	0	0	1091951	0	0	0	0	0	1154527	1154601	1155306	1155918	1156007	1156507	0	1156810	0	0	0	0	0	0
2	Exec_Auto	1	9366556	15	0	1	0	2	1	A	1	0	0	1091951	0	0	0	0	0	1158811	1158862	1160135	1160629	1160712	1161212	0	1161513	0	0	0	0	0	0
2	Exec_Auto	1	9366556	16	0	1	0	3	1	A	1	1	0	1091951	0	0	0	0	0	1163514	1163579	1164816	1165329	1165388	1165888	0	1166188	0	0	0	0	0	0
2	Exec_Auto	1	9366556	17	0	1	0	1	1	A	1	1	0	1091951	0	0	0	0	0	1168189	1168213	1168820	1169263	1169335	1169835	0	1170136	0	0	0	0	0	0
2	Exec_Auto	1	9366556	18	0	1	2	3	1	A	1	1	0	1091951	0	0	0	0	0	1172137	1172188	1172693	1173206	1173297	1173797	0	1174097	0	0	0	0	0	0
2	Exec_Auto	1	9366556	19	1	0	1	0	0	B	1	1	0	1091951	0	0	0	0	0	1176098	1176167	1177119	1177606	1177673	1178173	0	1178474	0	0	0	0	0	0
2	Exec_Auto	0	9366556	0	0	1	1	2	1	A	1	1	0	1180475	0	0	0	0	0	1180496	1180578	1181835	1182270	1182521	1183021	0	1183322	0	0	0	0	0	0
2	Exec_Auto	0	9366556	1	0	1	1	2	1	A	1	1	0	1180475	0	0	0	0	0	1185322	1185903	1186862	1187338	1187521	1188021	0	1188321	0	0	0	0	0	0
2	Exec_Auto	0	9366556	2	0	1	0	3	1	A	1	0	252	1180475	0	0	0	0	0	1190322	1190472	1191875	1192416	1192476	0	0	1195685	0	0	1192485	0	0	0
2	Exec_Auto	0	9366556	2	0	1	0	3	1	A	1	0	0	1180475	0	0	0	0	0	1197686	1197751	1199154	1199648	1199727	1200227	0	1200527	0	0	0	0	0	0
2	Exec_Auto	0	9366556	3	1	0	0	1	0	B	1	0	0	1180475	0	0	0	0	0	1202527	1202555	1203520	1204180	1204310	1204810	0	1205111	0	0	0	0	0	0
2	Exec_Auto	0	9366556	4	1	0	3	1	0	B	1	1	0	1180475	0	0	0	0	0	1207113	1207154	1207906	1208436	1208574	1209074	0	1209375	0	0	0	0	0	0
2	Exec_Auto	0	9366556	5	1	0	3	0	0	B	1	1	0	1180475	0	0	0	0	0	1211375	1211430	1212126	1212601	1212704	1213204	0	1213504	0	0	0	0	0	0
2	Exec_Auto	0	9366556	6	0	1	3	2	1	A	1	1	0	1180475	0	0	0	0	0	1215505	1215578	1216901	1217312	1217407	1217907	0	1218207	0	0	0	0	0	0
2	Exec_Auto	0	9366556	7	1	0	2	0	0	B	1	0	0	1180475	0	0	0	0	0	1220208	1220271	1221086	1221665	1221735	1222235	0	1222535	0	0	0	0	0	0
2	Exec_Auto	0	9366556	8	1	0	0	1	0		0	0	251	1180475	0	0	0	0	0	1224536	1224585	1225843	1226297	1226439	0	0	1230139	0	1226939	0	0	0	0
2	Exec_Auto	0	9366556	8	1	0	0	1	0	B	1	1	0	1180475	0	0	0	0	0	1232140	1232205	1233463	1233904	1234078	1234578	0	1234879	0	0	0	0	0	0
2	Exec_Auto	0	9366556	9	1	0	0	3	0	B	1	0	0	1180475	0	0	0	0	0	1236880	1236948	1238057	1238536	1238606	1239106	0	1239407	0	0	0	0	0	0
2	Exec_Auto	1	9366556	10	0	1	3	0	1	A	1	0	0	1180475	0	0	0	0	0	1241408	1241466	1242723	1243246	1243328	1243828	0	1244129	0	0	0	0	0	0
2	Exec_Auto	1	9366556	11	1	0	2	0	0	B	1	0	0	1180475	0	0	0	0	0	1246130	1246204	1247163	1247733	1247818	1248318	0	1248619	0	0	0	0	0	0
2	Exec_Auto	1	9366556	12	1	0	0	1	0	B	1	1	0	1180475	0	0	0	0	0	1250620	1250654	1252057	1252541	1252720	1253220	0	1253520	0	0	0	0	0	0
2	Exec_Auto	1	9366556	13	0	1	0	1	1	A	1	0	0	1180475	0	0	0	0	0	1255520	1255590	1256555	1257074	1257151	1257651	0	1257952	0	0	0	0	0	0
2	Exec_Auto	1	9366556	14	0	1	2	1	1	A	1	1	0	1180475	0	0	0	0	0	1259952	1260005	1260757	1261276	1261383	1261883	0	1262185	0	0	0	0	0	0
2	Exec_Auto	1	9366556	15	0	1	0	1	1	A	1	0	0	1180475	0	0	0	0	0	1264186	1264253	1264949	1265486	1265545	1266045	0	1266345	0	0	0	0	0	0
2	Exec_Auto	1	9366556	16	1	0	1	2	0	B	1	1	0	1180475	0	0	0	0	0	1268345	1268408	1269731	1270162	1270248	1270748	0	1271049	0	0	0	0	0	0
2	Exec_Auto	1	9366556	17	0	1	2	3	1	A	1	1	0	1180475	0	0	0	0	0	1273049	1273106	1273921	1274462	1274620	1275120	0	1275421	0	0	0	0	0	0
2	Exec_Auto	1	9366556	18	1	0	0	3	0	B	1	1	0	1180475	0	0	0	0	0	1277421	1277464	1278722	1279164	1279225	1279725	0	1280025	0	0	0	0	0	0
2	Exec_Auto	1	9366556	19	1	0	2	3	0	B	1	1	0	1180475	0	0	0	0	0	1282026	1282089	1283198	1283689	1283724	1284224	0	1284525	0	0	0	0	0	0
2	Exec_Auto	0	9366556	0	0	1	0	1	1	A	1	1	0	1286526	0	0	0	0	0	1286586	1286651	1287707	1288165	1288261	1288761	0	1289062	0	0	0	0	0	0
2	Exec_Auto	0	9366556	1	0	1	0	2	1	A	1	1	0	1286526	0	0	0	0	0	1291063	1291126	1292278	1292742	1292808	1293308	0	1293611	0	0	0	0	0	0
2	Exec_Auto	0	9366556	2	0	1	2	1	1	A	1	0	0	1286526	0	0	0	0	0	1295611	1295666	1296405	1296898	1297042	1297542	0	1297842	0	0	0	0	0	0
2	Exec_Auto	0	9366556	3	0	1	0	1	1	A	1	0	0	1286526	0	0	0	0	0	1299845	1299913	1300765	1301243	1301290	1301790	0	1302091	0	0	0	0	0	0
2	Exec_Auto	0	9366556	4	0	1	1	2	1	A	1	1	0	1286526	0	0	0	0	0	1304092	1304126	1304629	1305077	1305227	1305727	0	1306027	0	0	0	0	0	0
2	Exec_Auto	0	9366556	5	1	0	0	1	0	B	1	0	0	1286526	0	0	0	0	0	1308028	1308092	1309429	1309877	1310048	1310548	0	1310848	0	0	0	0	0	0
2	Exec_Auto	0	9366556	6	0	1	0	1	1	A	1	1	0	1286526	0	0	0	0	0	1312848	1312907	1313472	1314142	1314232	1314732	0	1315033	0	0	0	0	0	0
2	Exec_Auto	0	9366556	7	0	1	1	3	1	A	1	0	0	1286526	0	0	0	0	0	1317034	1317098	1318380	1318905	1319019	1319519	0	1319819	0	0	0	0	0	0
2	Exec_Auto	0	9366556	8	0	1	0	3	1	A	1	0	0	1286526	0	0	0	0	0	1321820	1321869	1323202	1323719	1323785	1324285	0	1324586	0	0	0	0	0	0
2	Exec_Auto	0	9366556	9	1	0	2	0	0	B	1	0	0	1286526	0	0	0	0	0	1326587	1326668	1327250	1327883	1327926	1328426	0	1328726	0	0	0	0	0	0
2	Exec_Auto	1	9366556	10	1	0	0	2	0	B	1	1	0	1286526	0	0	0	0	0	1330727	1330772	1331828	1332459	1332559	1333059	0	1333360	0	0	0	0	0	0
2	Exec_Auto	1	9366556	11	1	0	2	3	0	B	1	1	0	1286526	0	0	0	0	0	1335360	1335427	1336579	1337168	1337236	1337736	0	1338037	0	0	0	0	0	0
2	Exec_Auto	1	9366556	12	1	0	2	3	0	B	1	1	0	1286526	0	0	0	0	0	1340038	1340093	1340832	1341423	1341471	1341971	0	1342271	0	0	0	0	0	0
2	Exec_Auto	1	9366556	13	1	0	2	3	0	B	1	1	0	1286526	0	0	0	0	0	1344272	1344322	1345174	1345767	1345852	1346352	0	1346652	0	0	0	0	0	0
2	Exec_Auto	1	9366556	14	1	0	3	0	0	B	1	1	0	1286526	0	0	0	0	0	1348652	1348710	1349213	1349709	1349769	1350269	0	1350569	0	0	0	0	0	0
2	Exec_Auto	1	9366556	15	1	0	3	2	0	B	1	0	0	1286526	0	0	0	0	0	1352570	1352597	1353934	1354377	1354485	1354985	0	1355286	0	0	0	0	0	0
2	Exec_Auto	1	9366556	16	1	0	1	3	0	B	1	1	0	1286526	0	0	0	0	0	1357286	1357352	1357917	1358442	1358503	1359003	0	1359304	0	0	0	0	0	0
2	Exec_Auto	1	9366556	17	0	1	3	0	1	A	1	1	0	1286526	0	0	0	0	0	1361305	1361371	1362653	1363118	1363170	1363670	0	1363971	0	0	0	0	0	0
2	Exec_Auto	1	9366556	18	0	1	1	3	1	A	1	0	0	1286526	0	0	0	0	0	1365972	1366001	1367334	1367928	1368103	1368603	0	1368903	0	0	0	0	0	0
2	Exec_Auto	1	9366556	19	1	0	2	0	0	B	1	1	0	1286526	0	0	0	0	0	1370904	1370960	1371542	1372040	1372089	1372589	0	1372889	0	0	0	0	0	0
2	Exec_Auto	0	9366556	0	1	0	2	3	0	B	1	1	0	1374890	0	0	0	0	0	1374910	1374986	1376267	1376704	1376759	1377259	0	1377559	0	0	0	0	0	0
2	Exec_Auto	0	9366556	1	1	0	2	1	0	B	1	1	0	1374890	0	0	0	0	0	1379560	1379640	1380784	1381407	1381541	1382041	0	1382342	0	0	0	0	0	0
2	Exec_Auto	0	9366556	2	0	1	0	3	1	A	1	1	0	1374890	0	0	0	0	0	1384342	1384399	1385530	1385938	1385987	1386487	0	1386787	0	0	0	0	0	0
2	Exec_Auto	0	9366556	3	0	1	3	0	1	A	1	0	0	1374890	0	0	0	0	0	1388787	1388861	1389532	1390015	1390060	1390560	0	1390860	0	0	0	0	0	0
2	Exec_Auto	0	9366556	4	0	1	3	2	1	A	1	1	0	1374890	0	0	0	0	0	1392861	1392888	1394373	1394950	1395034	1395534	0	1395834	0	0	0	0	0	0
2	Exec_Auto	0	9366556	5	0	1	1	2	1	A	1	1	0	1374890	0	0	0	0	0	1397834	1397872	1398814	1399347	1399439	1399939	0	1400240	0	0	0	0	0	0
2	Exec_Auto	0	9366556	6	1	0	2	0	0	B	1	0	0	1374890	0	0	0	0	0	1402241	1402291	1403244	1403749	1403803	1404303	0	1404604	0	0	0	0	0	0
2	Exec_Auto	0	9366556	7	1	0	1	2	0	B	1	1	0	1374890	0	0	0	0	0	1406604	1406666	1407864	1408400	1408569	1409069	0	1409369	0	0	0	0	0	0
2	Exec_Auto	0	9366556	8	1	0	1	0	0	B	1	1	0	1374890	0	0	0	0	0	1411369	1411442	1412396	1413022	1413099	1413599	0	1413900	0	0	0	0	0	0
2	Exec_Auto	0	9366556	9	1	0	3	2	0	B	1	1	0	1374890	0	0	0	0	0	1415900	1415958	1417289	1417911	1418012	1418512	0	1418813	0	0	0	0	0	0
2	Exec_Auto	1	9366556	10	1	0	2	3	0	B	1	1	0	1374890	0	0	0	0	0	1420813	1420853	1422134	1422577	1422661	1423161	0	1423462	0	0	0	0	0	0
2	Exec_Auto	1	9366556	11	1	0	2	3	0	B	1	0	252	1374890	0	0	0	0	0	1425462	1425532	1426676	1427153	1427194	0	0	1430403	0	0	1427203	0	0	0
2	Exec_Auto	1	9366556	11	1	0	2	3	0	B	1	1	0	1374890	0	0	0	0	0	1432404	1432439	1433583	1434020	1434098	1434598	0	1434899	0	0	0	0	0	0
2	Exec_Auto	1	9366556	12	1	0	3	1	0	B	1	0	0	1374890	0	0	0	0	0	1436900	1436973	1438104	1438639	1438763	1439263	0	1439564	0	0	0	0	0	0
2	Exec_Auto	1	9366556	13	1	0	1	0	0	B	1	1	0	1374890	0	0	0	0	0	1441564	1441636	1442307	1442885	1442975	1443475	0	1443775	0	0	0	0	0	0
2	Exec_Auto	1	9366556	14	1	0	2	0	0	B	1	1	0	1374890	0	0	0	0	0	1445776	1445809	1447294	1447739	1447844	1448344	0	1448644	0	0	0	0	0	0
2	Exec_Auto	1	9366556	15	0	1	0	2	1	A	1	0	0	1374890	0	0	0	0	0	1450644	1450715	1451657	1452281	1452327	1452827	0	1453128	0	0	0	0	0	0
2	Exec_Auto	1	9366556	16	1	0	1	0	0	B	1	1	0	1374890	0	0	0	0	0	1455129	1455207	1456160	1456760	1456826	1457326	0	1457627	0	0	0	0	0	0
2	Exec_Auto	1	9366556	17	1	0	1	0	0	B	1	1	0	1374890	0	0	0	0	0	1459628	1459687	1460885	1461324	1461383	1461883	0	1462184	0	0	0	0	0	0
2	Exec_Auto	1	9366556	18	0	1	0	3	1	A	1	0	0	1374890	0	0	0	0	0	1464184	1464219	1465173	1465625	1465714	1466214	0	1466514	0	0	0	0	0	0
2	Exec_Auto	1	9366556	19	0	1	1	3	1	A	1	1	0	1374890	0	0	0	0	0	1468514	1468586	1469917	1470478	1470711	1471211	0	1471512	0	0	0	0	0	0
2	Exec_Auto	0	9366556	0	1	0	2	0	0	B	1	1	0	1473514	0	0	0	0	0	1473520	1473570	1474803	1475232	1475302	1475802	0	1476103	0	0	0	0	0	0
2	Exec_Auto	0	9366556	1	0	1	1	3	1	A	1	1	0	1473514	0	0	0	0	0	1478103	1478164	1479487	1480121	1480299	1480799	0	1481100	0	0	0	0	0	0
2	Exec_Auto	0	9366556	2	0	1	3	0	1	A	1	1	0	1473514	0	0	0	0	0	1483100	1483174	1484423	1484878	1484930	1485430	0	1485732	0	0	0	0	0	0
2	Exec_Auto	0	9366556	3	0	1	2	1	1	A	1	1	0	1473514	0	0	0	0	0	1487733	1487793	1488462	1489125	1489258	1489758	0	1490059	0	0	0	0	0	0
2	Exec_Auto	0	9366556	4	1	0	3	2	0	B	1	1	0	1473514	0	0	0	0	0	1492060	1492138	1493496	1493967	1494091	1494591	0	1494892	0	0	0	0	0	0
2	Exec_Auto	0	9366556	5	1	0	1	2	0	B	1	1	0	1473514	0	0	0	0	0	1496893	1496953	1498446	1498875	1498977	1499477	0	1499777	0	0	0	0	0	0
2	Exec_Auto	0	9366556	6	1	0	1	0	0	B	1	0	252	1473514	0	0	0	0	0	1501777	1501838	1502418	1502943	1503007	0	0	1506216	0	0	1503015	0	0	0
2	Exec_Auto	0	9366556	6	1	0	1	0	0	B	1	1	0	1473514	0	0	0	0	0	1508217	1508242	1508822	1509298	1509364	1509864	0	1510165	0	0	0	0	0	0
2	Exec_Auto	0	9366556	7	0	1	2	1	1	A	1	1	0	1473514	0	0	0	0	0	1512166	1512240	1513323	1513739	1513836	1514336	0	1514637	0	0	0	0	0	0
2	Exec_Auto	0	9366556	8	0	1	0	2	1	A	1	0	0	1473514	0	0	0	0	0	1516638	1516714	1517679	1518226	1518292	1518792	0	1519092	0	0	0	0	0	0
2	Exec_Auto	0	9366556	9	0	1	0	1	1	A	1	1	0	1473514	0	0	0	0	0	1521093	1521158	1521905	1522526	1522655	1523155	0	1523455	0	0	0	0	0	0
2	Exec_Auto	1	9366556	10	0	1	0	1	1	A	1	1	0	1473514	0	0	0	0	0	1525456	1525535	1526768	1527292	1527393	1527893	0	1528194	0	0	0	0	0	0
2	Exec_Auto	1	9366556	11	0	1	0	1	1	A	1	0	0	1473514	0	0	0	0	0	1530195	1530260	1531583	1532055	1532186	1532686	0	1532986	0	0	0	0	0	0
2	Exec_Auto	1	9366556	12	1	0	1	2	0	B	1	1	0	1473514	0	0	0	0	0	1534986	1535054	1536303	1536774	1536914	1537414	0	1537714	0	0	0	0	0	0
2	Exec_Auto	1	9366556	13	1	0	2	3	0	B	1	1	0	1473514	0	0	0	0	0	1539717	1539784	1540453	1540895	1540963	1541463	0	1541764	0	0	0	0	0	0
2	Exec_Auto	1	9366556	14	1	0	1	3	0	B	1	1	0	1473514	0	0	0	0	0	1543764	1543820	1545178	1545707	1545766	1546266	0	1546568	0	0	0	0	0	0
2	Exec_Auto	1	9366556	15	0	1	1	2	1	A	1	1	0	1473514	0	0	0	0	0	1548569	1548600	1550093	1550558	1550833	1551333	0	1551633	0	0	0	0	0	0
2	Exec_Auto	1	9366556	16	1	0	0	1	0	B	1	1	0	1473514	0	0	0	0	0	1553633	1553690	1554270	1554778	1554932	1555432	0	1555732	0	0	0	0	0	0
2	Exec_Auto	1	9366556	17	1	0	0	1	0	B	1	1	0	1473514	0	0	0	0	0	1557732	1557797	1558880	1559445	1559564	1560064	0	1560365	0	0	0	0	0	0
2	Exec_Auto	1	9366556	18	0	1	3	1	1	A	1	1	0	1473514	0	0	0	0	0	1562365	1562406	1563371	1563977	1564027	1564527	0	1564828	0	0	0	0	0	0
2	Exec_Auto	1	9366556	19	0	1	2	3	1	A	1	1	0	1473514	0	0	0	0	0	1566828	1566888	1567635	1568095	1568225	1568725	0	1569025	0	0	0	0	0	0
2	Exec_Auto	0	9366556	0	0	1	2	1	1	A	1	0	0	1571026	0	0	0	0	0	1571049	1571103	1572584	1573129	1573243	1573743	0	1574044	0	0	0	0	0	0
2	Exec_Auto	0	9366556	1	0	1	0	2	1	A	1	0	0	1571026	0	0	0	0	0	1576044	1576108	1577302	1577848	1577912	1578412	0	1578712	0	0	0	0	0	0
2	Exec_Auto	0	9366556	2	1	0	1	3	0	B	1	1	0	1571026	0	0	0	0	0	1580714	1580752	1581883	1582522	1582607	1583107	0	1583408	0	0	0	0	0	0
2	Exec_Auto	0	9366556	3	1	0	2	3	0	B	1	1	0	1571026	0	0	0	0	0	1585408	1590108	1591144	1591642	1591698	1592198	0	1592499	0	0	0	0	0	0
2	Exec_Auto	0	9366556	4	0	1	3	1	1	A	1	1	0	1571026	0	0	0	0	0	1594500	1594548	1595818	1596440	1596593	1597093	0	1597393	0	0	0	0	0	0
2	Exec_Auto	0	9366556	5	0	1	0	2	1	A	1	1	0	1571026	0	0	0	0	0	1599395	1599527	1600143	1600640	1600701	1601201	0	1601502	0	0	0	0	0	0
2	Exec_Auto	0	9366556	6	0	1	1	3	1	A	1	1	0	1571026	0	0	0	0	0	1603503	1603567	1604792	1605359	1605460	1605960	0	1606261	0	0	0	0	0	0
2	Exec_Auto	0	9366556	7	1	0	2	3	0	B	1	1	0	1571026	0	0	0	0	0	1608261	1608303	1608810	1609303	1609359	1609859	0	1610160	0	0	0	0	0	0
2	Exec_Auto	0	9366556	8	1	0	3	1	0	B	1	1	0	1571026	0	0	0	0	0	1612160	1612212	1612726	1613379	1613509	1614009	0	1614309	0	0	0	0	0	0
2	Exec_Auto	0	9366556	9	0	1	2	3	1	A	1	0	0	1571026	0	0	0	0	0	1616309	1616646	1617805	1618268	1618411	1618911	0	1619211	0	0	0	0	0	0
2	Exec_Auto	1	9366556	10	1	0	0	3	0	B	1	0	0	1571026	0	0	0	0	0	1621212	1621276	1622757	1623333	1623409	1623909	0	1624210	0	0	0	0	0	0
2	Exec_Auto	1	9366556	11	1	0	2	0	0	B	1	1	0	1571026	0	0	0	0	0	1626211	1626257	1627451	1628000	1628112	1628612	0	1628913	0	0	0	0	0	0
2	Exec_Auto	1	9366556	12	0	1	2	1	1	A	1	1	0	1571026	0	0	0	0	0	1630913	1630940	1632071	1632532	1632705	1633205	0	1633505	0	0	0	0	0	0
2	Exec_Auto	1	9366556	13	1	0	1	2	0	B	1	1	0	1571026	0	0	0	0	0	1635505	1635573	1636609	1637143	1637263	1637763	0	1638064	0	0	0	0	0	0
2	Exec_Auto	1	9366556	14	0	1	2	1	1	A	1	0	0	1571026	0	0	0	0	0	1640065	1640130	1641400	1641845	1641968	1642468	0	1642769	0	0	0	0	0	0
2	Exec_Auto	1	9366556	15	1	0	3	2	0	B	1	1	0	1571026	0	0	0	0	0	1644769	1644816	1645432	1646011	1646247	1646747	0	1647048	0	0	0	0	0	0
2	Exec_Auto	1	9366556	16	1	0	2	0	0	B	1	0	0	1571026	0	0	0	0	0	1649048	1649122	1650347	1650953	1651044	1651544	0	1651845	0	0	0	0	0	0
2	Exec_Auto	1	9366556	17	0	1	3	0	1	A	1	1	0	1571026	0	0	0	0	0	1653845	1653910	1654417	1655073	1655135	1655635	0	1655935	0	0	0	0	0	0
2	Exec_Auto	1	9366556	18	0	1	0	3	1	A	1	0	0	1571026	0	0	0	0	0	1657935	1658004	1658518	1659015	1659100	1659600	0	1659901	0	0	0	0	0	0
2	Exec_Auto	1	9366556	19	0	1	2	3	1	A	1	1	0	1571026	0	0	0	0	0	1661901	1661959	1663118	1663636	1663774	1664274	0	1664575	0	0	0	0	0	0
2	Exec_Auto	0	9366556	0	1	0	3	0	0	B	1	1	0	1666576	0	0	0	0	0	1666632	1666695	1667483	1667980	1668061	1668561	0	1668861	0	0	0	0	0	0
2	Exec_Auto	0	9366556	1	0	1	2	3	1	A	1	0	0	1666576	0	0	0	0	0	1670861	1670902	1671529	1672046	1672159	1672659	0	1672960	0	0	0	0	0	0
2	Exec_Auto	0	9366556	2	1	0	2	0	0	B	1	0	0	1666576	0	0	0	0	0	1674961	1674997	1676085	1676622	1676712	1677212	0	1677512	0	0	0	0	0	0
2	Exec_Auto	0	9366556	3	0	1	1	2	1	A	1	0	0	1666576	0	0	0	0	0	1679512	1679554	1680696	1681199	1681424	1681924	0	1682225	0	0	0	0	0	0
2	Exec_Auto	0	9366556	4	1	0	3	1	0	B	1	1	0	1666576	0	0	0	0	0	1684225	1684272	1684882	1685365	1685555	1686055	0	1686355	0	0	0	0	0	0
2	Exec_Auto	0	9366556	5	0	1	2	3	1	A	1	1	0	1666576	0	0	0	0	0	1688355	1688411	1688938	1689377	1689500	1690000	0	1690300	0	0	0	0	0	0
2	Exec_Auto	0	9366556	6	0	1	1	3	1	A	1	1	0	1666576	0	0	0	0	0	1692301	1692375	1693295	1693819	1693967	1694467	0	1694767	0	0	0	0	0	0
2	Exec_Auto	0	9366556	7	1	0	0	3	0	B	1	0	252	1666576	0	0	0	0	0	1696767	1696814	1698145	1698621	1698789	0	0	1702026	0	0	1698826	0	0	0
2	Exec_Auto	0	9366556	7	1	0	0	3	0	B	1	1	0	1666576	0	0	0	0	0	1704026	1704073	1705404	1705851	1705931	1706431	0	1706731	0	0	0	0	0	0
2	Exec_Auto	0	9366556	8	0	1	2	3	1	A	1	0	0	1666576	0	0	0	0	0	1708732	1708796	1709529	1710007	1710203	1710703	0	1711003	0	0	0	0	0	0
2	Exec_Auto	0	9366556	9	1	0	0	3	0	B	1	1	0	1666576	0	0	0	0	0	1713004	1713061	1713605	1714029	1714111	1714611	0	1714911	0	0	0	0	0	0
2	Exec_Auto	1	9366556	10	0	1	3	1	1	A	1	1	0	1666576	0	0	0	0	0	1716912	1716976	1717764	1718239	1718309	1718809	0	1719109	0	0	0	0	0	0
2	Exec_Auto	1	9366556	11	1	0	2	0	0	B	1	1	0	1666576	0	0	0	0	0	1721110	1721152	1721779	1722315	1722436	1722936	0	1723236	0	0	0	0	0	0
2	Exec_Auto	1	9366556	12	1	0	1	3	0	B	1	0	0	1666576	0	0	0	0	0	1725237	1725307	1726395	1727025	1727088	1727588	0	1727888	0	0	0	0	0	0
2	Exec_Auto	1	9366556	13	0	1	1	3	1	A	1	1	0	1666576	0	0	0	0	0	1729889	1729924	1731066	1731636	1731851	1732351	0	1732651	0	0	0	0	0	0
2	Exec_Auto	1	9366556	14	1	0	3	0	0	B	1	1	0	1666576	0	0	0	0	0	1734651	1735002	1735612	1736125	1736222	1736722	0	1737022	0	0	0	0	0	0
2	Exec_Auto	1	9366556	15	1	0	1	3	0	B	1	0	0	1666576	0	0	0	0	0	1739022	1739095	1739622	1740102	1740159	1740659	0	1740960	0	0	0	0	0	0
2	Exec_Auto	1	9366556	16	1	0	0	3	0	B	1	1	0	1666576	0	0	0	0	0	1742960	1743010	1743930	1744445	1744549	1745049	0	1745350	0	0	0	0	0	0
2	Exec_Auto	1	9366556	17	0	1	3	2	1	A	1	1	0	1666576	0	0	0	0	0	1747351	1747407	1748738	1749244	1749301	1749801	0	1750101	0	0	0	0	0	0
2	Exec_Auto	1	9366556	18	1	0	2	0	0	B	1	0	0	1666576	0	0	0	0	0	1752102	1752653	1753386	1753866	1753961	1754461	0	1754762	0	0	0	0	0	0
2	Exec_Auto	1	9366556	19	0	1	1	0	1	A	1	1	0	1666576	0	0	0	0	0	1756762	1756843	1757387	1757930	1758162	1758662	0	1758962	0	0	0	0	0	0
2	Exec_Auto	0	9366556	0	1	0	2	3	0	B	1	0	252	1760965	0	0	0	0	0	1760989	1762075	1762702	1763286	1763351	0	0	1766558	0	0	1763358	0	0	0
2	Exec_Auto	0	9366556	0	1	0	2	3	0	B	1	1	0	1760965	0	0	0	0	0	1768559	1768630	1769257	1769784	1769918	1770418	0	1770718	0	0	0	0	0	0
2	Exec_Auto	0	9366556	1	0	1	1	0	1	A	1	1	0	1760965	0	0	0	0	0	1772718	1772752	1773395	1773897	1774151	1774651	0	1774953	0	0	0	0	0	0
2	Exec_Auto	0	9366556	2	1	0	3	1	0	B	1	1	0	1760965	0	0	0	0	0	1776954	1777027	1777971	1778561	1778704	1779204	0	1779505	0	0	0	0	0	0
2	Exec_Auto	0	9366556	3	0	1	2	3	1	A	1	1	0	1760965	0	0	0	0	0	1781506	1781549	1782288	1782773	1782873	1783373	0	1783673	0	0	0	0	0	0
2	Exec_Auto	0	9366556	4	0	1	0	3	1	A	1	1	0	1760965	0	0	0	0	0	1785674	1785708	1786672	1787116	1787228	1787728	0	1788029	0	0	0	0	0	0
2	Exec_Auto	0	9366556	5	0	1	0	3	1	A	1	1	0	1760965	0	0	0	0	0	1790029	1790079	1791302	1791730	1791781	1792281	0	1792582	0	0	0	0	0	0
2	Exec_Auto	0	9366556	6	1	0	1	0	0	B	1	1	0	1760965	0	0	0	0	0	1794583	1794638	1795903	1796449	1796526	1797026	0	1797326	0	0	0	0	0	0
2	Exec_Auto	0	9366556	7	1	0	0	3	0	B	1	1	0	1760965	0	0	0	0	0	1799326	1799370	1800457	1801036	1801157	1801657	0	1801958	0	0	0	0	0	0
2	Exec_Auto	0	9366556	8	0	1	0	2	1	A	1	0	0	1760965	0	0	0	0	0	1803958	1804490	1805934	1806389	1806516	1807016	0	1807316	0	0	0	0	0	0
2	Exec_Auto	0	9366556	9	1	0	1	0	0	B	1	1	0	1760965	0	0	0	0	0	1809317	1809388	1810414	1811242	1811325	1811825	0	1812125	0	0	0	0	0	0
2	Exec_Auto	1	9366556	10	1	0	1	2	0	B	1	1	0	1760965	0	0	0	0	0	1814126	1814189	1814816	1815354	1815469	1815969	0	1816270	0	0	0	0	0	0
2	Exec_Auto	1	9366556	11	1	0	1	3	0	B	1	1	0	1760965	0	0	0	0	0	1818271	1818290	1818933	1819575	1819636	1820136	0	1820437	0	0	0	0	0	0
2	Exec_Auto	1	9366556	12	0	1	0	1	1	A	1	1	0	1760965	0	0	0	0	0	1822439	1822493	1823437	1823919	1824003	1824503	0	1824804	0	0	0	0	0	0
2	Exec_Auto	1	9366556	13	0	1	0	2	1	A	1	1	0	1760965	0	0	0	0	0	1826805	1826873	1827612	1828130	1828198	1828698	0	1828999	0	0	0	0	0	0
2	Exec_Auto	1	9366556	14	0	1	2	0	1	A	1	1	0	1760965	0	0	0	0	0	1830999	1831773	1832737	1833354	1833461	1833961	0	1834262	0	0	0	0	0	0
2	Exec_Auto	1	9366556	15	0	1	0	2	1	A	1	1	0	1760965	0	0	0	0	0	1836262	1836319	1837542	1838117	1838187	1838687	0	1838987	0	0	0	0	0	0
2	Exec_Auto	1	9366556	16	1	0	0	2	0	B	1	1	0	1760965	0	0	0	0	0	1840987	1841071	1842336	1842961	1843096	1843596	0	1843897	0	0	0	0	0	0
2	Exec_Auto	1	9366556	17	0	1	2	3	1	A	1	1	0	1760965	0	0	0	0	0	1845898	1846550	1847637	1848128	1848276	1848776	0	1849076	0	0	0	0	0	0
2	Exec_Auto	1	9366556	18	1	0	3	2	0	B	1	1	0	1760965	0	0	0	0	0	1851076	1852640	1854084	1854673	1854807	1855307	0	1855607	0	0	0	0	0	0
2	Exec_Auto	1	9366556	19	0	1	0	3	1	A	1	1	0	1760965	0	0	0	0	0	1857609	1857674	1858700	1859438	1859525	1860025	0	1860325	0	0	0	0	0	0
