# Supplementary material for: A Computational Model of Dual Competition between the Basal Ganglia and the Cortex
Source: eNeuro. 2019 Jan 4;5(6):ENEURO.0339-17.2018. doi: 10.1523/ENEURO.0339-17.2018 (PMC6325557; doi:10.1523/ENEURO.0339-17.2018)
Supplement: Supplementary 1 — Supplementary Model Codes. Download Supplementary 1, ZIP file [file sup_enu-eN-TNC-0339-17-s02.zip › one-critic-two-actors-1.2/experiments/data/experimental/D1-saline-D2-muscimol/France/20150527_181154FrIB.txt]

Task	Typ of Try	FT/ST	Begin launch	Num Try	Num CibleA	Num CibleB	Pos CibleA	Pos CibleB	%RecA_>_B	Target Choice	Good Choice	Reward	Num error	E0	E10	E20	E30	E100	E40	E15	E25	E35	E45	E55	E105	E115	E200	E250	E251	E252	E253	E254	E255
2	Exec_Auto	0	32449389	0	1	0	3	2	0	B	1	1	0	11194	0	0	0	0	0	11201	11300	12707	13128	13189	13689	0	13930	0	0	0	0	0	0
2	Exec_Auto	0	32449389	1	1	0	1	3	0	B	1	1	0	11194	0	0	0	0	0	15931	16006	17156	17570	17640	18140	0	18381	0	0	0	0	0	0
2	Exec_Auto	0	32449389	2	0	1	0	2	1	A	1	1	0	11194	0	0	0	0	0	20382	20448	21814	22135	22207	22707	0	22947	0	0	0	0	0	0
2	Exec_Auto	0	32449389	3	1	0	3	2	0	B	1	1	0	11194	0	0	0	0	0	24947	25022	26346	26700	26787	27287	0	27527	0	0	0	0	0	0
2	Exec_Auto	0	32449389	4	1	0	0	1	0	B	1	1	0	11194	0	0	0	0	0	29527	29599	30650	31087	31189	31689	0	31929	0	0	0	0	0	0
2	Exec_Auto	0	32449389	5	1	0	0	3	0	B	1	0	252	11194	0	0	0	0	0	33930	33975	35451	36022	36111	0	0	39705	0	0	36504	0	0	0
2	Exec_Auto	0	32449389	5	1	0	0	3	0	B	1	1	0	11194	0	0	0	0	0	41706	41785	43261	43706	43771	44271	0	44512	0	0	0	0	0	0
2	Exec_Auto	0	32449389	6	0	1	1	2	1	A	1	1	0	11194	0	0	0	0	0	46512	46589	47393	47781	47883	48383	0	48624	0	0	0	0	0	0
2	Exec_Auto	0	32449389	7	1	0	0	1	0	B	1	1	0	11194	0	0	0	0	0	50625	50717	51777	52135	52251	52751	0	52992	0	0	0	0	0	0
2	Exec_Auto	0	32449389	8	1	0	0	2	0	B	1	1	0	11194	0	0	0	0	0	54992	55053	56442	56800	56858	57358	0	57599	0	0	0	0	0	0
2	Exec_Auto	0	32449389	9	0	1	1	3	1	A	1	1	0	11194	0	0	0	0	0	59600	59650	60227	60643	60716	61216	0	61457	0	0	0	0	0	0
2	Exec_Auto	1	32449389	10	1	0	0	1	0	A	0	0	0	11194	0	0	0	0	0	63457	63508	64915	65440	65504	0	66004	66244	0	0	0	0	0	0
2	Exec_Auto	1	32449389	11	0	1	3	1	1	B	0	0	0	11194	0	0	0	0	0	68244	68298	69448	70241	70329	0	70829	71069	0	0	0	0	0	0
2	Exec_Auto	1	32449389	12	1	0	1	3	0	A	0	0	0	11194	0	0	0	0	0	73069	73116	74482	74951	75025	0	75525	75766	0	0	0	0	0	0
2	Exec_Auto	1	32449389	13	1	0	1	2	0	B	1	1	0	11194	0	0	0	0	0	77766	77818	79142	79893	79978	80478	0	80718	0	0	0	0	0	0
2	Exec_Auto	1	32449389	14	0	1	0	3	1	B	0	0	0	11194	0	0	0	0	0	82718	82743	83794	84280	84343	0	84843	85083	0	0	0	0	0	0
2	Exec_Auto	1	32449389	15	0	1	0	2	1	B	0	0	0	11194	0	0	0	0	0	87084	87128	88604	89178	89234	0	89734	89976	0	0	0	0	0	0
2	Exec_Auto	1	32449389	16	0	1	0	3	1	A	1	1	0	11194	0	0	0	0	0	91977	92054	92858	93485	93581	94081	0	94322	0	0	0	0	0	0
2	Exec_Auto	1	32449389	17	0	1	1	2	1	A	1	0	0	11194	0	0	0	0	0	96323	96367	97427	97972	98111	98611	0	98851	0	0	0	0	0	0
2	Exec_Auto	1	32449389	18	1	0	3	1	0	B	1	1	0	11194	0	0	0	0	0	100853	100896	102285	102816	102923	103423	0	103663	0	0	0	0	0	0
2	Exec_Auto	1	32449389	19	1	0	0	1	0	B	1	1	0	11194	0	0	0	0	0	105664	105726	106303	106846	106946	107446	0	107686	0	0	0	0	0	0
2	Exec_Auto	0	32449389	0	0	1	3	0	1	A	1	1	0	109687	0	0	0	0	0	109743	109814	111073	111466	111507	112007	0	112248	0	0	0	0	0	0
2	Exec_Auto	0	32449389	1	0	1	2	1	1	A	1	1	0	109687	0	0	0	0	0	114249	114342	115272	115622	115690	116190	0	116430	0	0	0	0	0	0
2	Exec_Auto	0	32449389	2	1	0	1	3	0	B	1	1	0	109687	0	0	0	0	0	118431	118492	119714	120064	120108	120608	0	120849	0	0	0	0	0	0
2	Exec_Auto	0	32449389	3	1	0	1	0	0	B	1	1	0	109687	0	0	0	0	0	122849	122927	123771	124140	124180	124680	0	124921	0	0	0	0	0	0
2	Exec_Auto	0	32449389	4	1	0	0	2	0	B	1	0	0	109687	0	0	0	0	0	126921	127015	127658	128028	128119	128619	0	128860	0	0	0	0	0	0
2	Exec_Auto	0	32449389	5	0	1	2	3	1	A	1	1	0	109687	0	0	0	0	0	130861	130939	131961	132370	132424	132924	0	133164	0	0	0	0	0	0
2	Exec_Auto	0	32449389	6	0	1	2	3	1	A	1	1	0	109687	0	0	0	0	0	135165	135210	136620	136938	137031	137531	0	137771	0	0	0	0	0	0
2	Exec_Auto	0	32449389	7	1	0	2	3	0	B	1	1	0	109687	0	0	0	0	0	139772	139838	140644	141012	141064	141564	0	141804	0	0	0	0	0	0
2	Exec_Auto	0	32449389	8	1	0	2	1	0	B	1	1	0	109687	0	0	0	0	0	143805	143875	144802	145177	145287	145787	0	146028	0	0	0	0	0	0
2	Exec_Auto	0	32449389	9	1	0	2	3	0	B	1	1	0	109687	0	0	0	0	0	148028	148104	149434	149798	149850	150350	0	150591	0	0	0	0	0	0
2	Exec_Auto	1	32449389	10	0	1	2	3	1	B	0	0	0	109687	0	0	0	0	0	152592	152643	153902	154429	154524	0	155024	155265	0	0	0	0	0	0
2	Exec_Auto	1	32449389	11	0	1	1	2	1	B	0	1	0	109687	0	0	0	0	0	157265	157333	158263	159226	159737	0	160237	160478	0	0	0	0	0	0
2	Exec_Auto	1	32449389	12	0	1	1	2	1	B	0	0	0	109687	0	0	0	0	0	162478	162524	163746	164258	164425	0	164925	165166	0	0	0	0	0	0
2	Exec_Auto	1	32449389	13	1	0	2	0	0	B	1	1	0	109687	0	0	0	0	0	167166	167203	168047	168557	168664	169164	0	169405	0	0	0	0	0	0
2	Exec_Auto	1	32449389	14	1	0	3	2	0	B	1	0	0	109687	0	0	0	0	0	171406	171473	172116	172801	172901	173401	0	173641	0	0	0	0	0	0
2	Exec_Auto	1	32449389	15	0	1	0	3	1	A	1	1	0	109687	0	0	0	0	0	175641	175681	176703	177145	177218	177718	0	177958	0	0	0	0	0	0
2	Exec_Auto	1	32449389	16	1	0	2	1	0	B	1	1	0	109687	0	0	0	0	0	179959	179990	181400	182141	182282	182782	0	183022	0	0	0	0	0	0
2	Exec_Auto	1	32449389	17	0	1	1	0	1	A	1	1	0	109687	0	0	0	0	0	185022	185092	185898	186350	186492	186992	0	187233	0	0	0	0	0	0
2	Exec_Auto	1	32449389	18	0	1	1	0	1	A	1	1	0	109687	0	0	0	0	0	189233	189285	190212	190692	190823	191323	0	191563	0	0	0	0	0	0
2	Exec_Auto	1	32449389	19	0	1	1	0	1	A	1	1	0	109687	0	0	0	0	0	193564	193629	194959	195413	195517	196017	0	196258	0	0	0	0	0	0
2	Exec_Auto	0	32449389	0	0	1	0	2	1	A	1	1	0	198259	0	0	0	0	0	198281	198362	198886	199333	199394	199894	0	200135	0	0	0	0	0	0
2	Exec_Auto	0	32449389	1	1	0	3	2	0	B	1	1	0	198259	0	0	0	0	0	202136	202188	203275	203676	203800	204300	0	204542	0	0	0	0	0	0
2	Exec_Auto	0	32449389	2	1	0	3	2	0	B	1	1	0	198259	0	0	0	0	0	206543	206616	207624	208074	208204	208704	0	208944	0	0	0	0	0	0
2	Exec_Auto	0	32449389	3	0	1	0	1	1	A	1	1	0	198259	0	0	0	0	0	210944	211006	211646	212051	212119	212619	0	212859	0	0	0	0	0	0
2	Exec_Auto	0	32449389	4	1	0	0	1	0	B	1	1	0	198259	0	0	0	0	0	214859	214887	215946	216482	216585	217085	0	217325	0	0	0	0	0	0
2	Exec_Auto	0	32449389	5	0	1	2	1	1	A	1	1	0	198259	0	0	0	0	0	219326	219380	220868	221291	221386	221886	0	222127	0	0	0	0	0	0
2	Exec_Auto	0	32449389	6	1	0	0	1	0	B	1	0	0	198259	0	0	0	0	0	224127	224191	224803	225169	225297	225797	0	226039	0	0	0	0	0	0
2	Exec_Auto	0	32449389	7	1	0	2	0	0	B	1	1	0	198259	0	0	0	0	0	228039	228090	229144	229609	229671	230171	0	230411	0	0	0	0	0	0
2	Exec_Auto	0	32449389	8	0	1	0	3	1	A	1	1	0	198259	0	0	0	0	0	232411	232485	233049	233443	233534	234034	0	234275	0	0	0	0	0	0
2	Exec_Auto	0	32449389	9	1	0	2	0	0	B	1	1	0	198259	0	0	0	0	0	236276	236346	237038	237432	237549	238049	0	238289	0	0	0	0	0	0
2	Exec_Auto	1	32449389	10	1	0	1	3	0	B	1	1	0	198259	0	0	0	0	0	240289	240359	240883	241647	241734	242234	0	242475	0	0	0	0	0	0
2	Exec_Auto	1	32449389	11	1	0	2	1	0	B	1	0	0	198259	0	0	0	0	0	244476	244534	245621	246491	246604	247104	0	247344	0	0	0	0	0	0
2	Exec_Auto	1	32449389	12	0	1	3	2	1	A	1	1	0	198259	0	0	0	0	0	249345	249416	250424	251012	251081	251581	0	251822	0	0	0	0	0	0
2	Exec_Auto	1	32449389	13	1	0	0	2	0	B	1	1	0	198259	0	0	0	0	0	253823	253859	254499	255265	255408	255908	0	256151	0	0	0	0	0	0
2	Exec_Auto	1	32449389	14	0	1	2	0	1	A	1	1	0	198259	0	0	0	0	0	258151	258224	259283	260029	260125	260625	0	260866	0	0	0	0	0	0
2	Exec_Auto	1	32449389	15	0	1	3	1	1	A	1	0	0	198259	0	0	0	0	0	262866	262928	264416	265241	265340	265840	0	266080	0	0	0	0	0	0
2	Exec_Auto	1	32449389	16	1	0	2	1	0	B	1	1	0	198259	0	0	0	0	0	268081	268135	268747	269447	269534	270034	0	270274	0	0	0	0	0	0
2	Exec_Auto	1	32449389	17	1	0	1	0	0	B	1	1	0	198259	0	0	0	0	0	272274	272347	273401	274113	274180	274680	0	274920	0	0	0	0	0	0
2	Exec_Auto	1	32449389	18	0	1	0	3	1	A	1	0	0	198259	0	0	0	0	0	276920	276986	277550	278180	278291	278791	0	279033	0	0	0	0	0	0
2	Exec_Auto	1	32449389	19	0	1	3	0	1	A	1	1	0	198259	0	0	0	0	0	281034	281106	281798	282567	282667	283167	0	283408	0	0	0	0	0	0
2	Exec_Auto	0	32449389	0	0	1	3	2	1	A	1	0	252	285409	0	0	0	0	0	285470	285543	286877	287330	287446	0	0	290924	0	0	287724	0	0	0
2	Exec_Auto	0	32449389	0	0	1	3	2	1	A	1	1	0	285409	0	0	0	0	0	292925	292989	294323	294794	294839	295339	0	295579	0	0	0	0	0	0
2	Exec_Auto	0	32449389	1	0	1	2	0	1	A	1	0	0	285409	0	0	0	0	0	297580	297639	298997	299369	299512	300012	0	300253	0	0	0	0	0	0
2	Exec_Auto	0	32449389	2	0	1	0	2	1	A	1	1	0	285409	0	0	0	0	0	302253	302322	303134	303579	303632	304132	0	304373	0	0	0	0	0	0
2	Exec_Auto	0	32449389	3	0	1	0	2	1	A	1	1	0	285409	0	0	0	0	0	306374	306400	307371	307741	307835	308335	0	308575	0	0	0	0	0	0
2	Exec_Auto	0	32449389	4	0	1	0	2	1	A	1	1	0	285409	0	0	0	0	0	310576	310604	311777	312174	312288	312788	0	313029	0	0	0	0	0	0
2	Exec_Auto	0	32449389	5	1	0	3	0	0	B	1	1	0	285409	0	0	0	0	0	315030	315073	315703	316060	316125	316625	0	316866	0	0	0	0	0	0
2	Exec_Auto	0	32449389	6	1	0	1	2	0	B	1	1	0	285409	0	0	0	0	0	318867	318949	320040	320448	320550	321050	0	321291	0	0	0	0	0	0
2	Exec_Auto	0	32449389	7	0	1	3	0	1	A	1	0	252	285409	0	0	0	0	0	323292	323365	324284	324738	324856	0	0	328356	0	0	325156	0	0	0
2	Exec_Auto	0	32449389	7	0	1	3	0	1	A	1	1	0	285409	0	0	0	0	0	330358	330407	331326	331779	331882	332382	0	332622	0	0	0	0	0	0
2	Exec_Auto	0	32449389	8	1	0	0	1	0	B	1	1	0	285409	0	0	0	0	0	334623	334693	335902	336347	336498	336998	0	337238	0	0	0	0	0	0
2	Exec_Auto	0	32449389	9	1	0	2	1	0	B	1	0	0	285409	0	0	0	0	0	339238	339291	340632	341054	341136	341636	0	341878	0	0	0	0	0	0
2	Exec_Auto	1	32449389	10	0	1	3	1	1	A	1	0	252	285409	0	0	0	0	0	343879	343916	345250	345997	346141	0	0	349367	0	0	346167	0	0	0
2	Exec_Auto	1	32449389	10	0	1	3	1	1	B	0	0	0	285409	0	0	0	0	0	351368	351422	352756	353817	353946	0	354446	354687	0	0	0	0	0	0
2	Exec_Auto	1	32449389	11	1	0	1	3	0	A	0	0	0	285409	0	0	0	0	0	356688	356758	358116	358983	359159	0	359659	359900	0	0	0	0	0	0
2	Exec_Auto	1	32449389	12	0	1	0	2	1	B	0	0	0	285409	0	0	0	0	0	361900	361965	362777	363547	363650	0	364150	364391	0	0	0	0	0	0
2	Exec_Auto	1	32449389	13	1	0	2	0	0	A	0	0	0	285409	0	0	0	0	0	366392	366453	367424	368581	368678	0	369178	369418	0	0	0	0	0	0
2	Exec_Auto	1	32449389	14	1	0	3	1	0		0	0	254	285409	0	0	0	0	0	371418	371443	372616	0	0	0	0	385816	0	0	0	0	382616	0
2	Exec_Auto	1	32449389	14	1	0	3	1	0		0	0	254	285409	0	0	0	0	0	387816	387896	389069	0	0	0	0	402269	0	0	0	0	399069	0
2	Exec_Auto	1	32449389	14	1	0	3	1	0	A	0	0	0	285409	0	0	0	0	0	404270	404339	405512	407374	407480	0	407980	408220	0	0	0	0	0	0
2	Exec_Auto	1	32449389	15	1	0	3	2	0	A	0	0	252	285409	0	0	0	0	0	410221	410289	410919	411727	411890	0	0	415250	0	0	412050	0	0	0
2	Exec_Auto	1	32449389	15	1	0	3	2	0		0	0	254	285409	0	0	0	0	0	417250	417288	417918	0	0	0	0	431118	0	0	0	0	427918	0
2	Exec_Auto	1	32449389	15	1	0	3	2	0		0	0	254	285409	0	0	0	0	0	433119	433182	433812	0	0	0	0	447012	0	0	0	0	443812	0
2	Exec_Auto	1	32449389	15	1	0	3	2	0		0	0	254	285409	0	0	0	0	0	449013	449086	449716	0	0	0	0	462916	0	0	0	0	459716	0
2	Exec_Auto	1	32449389	15	1	0	3	2	0		0	0	254	285409	0	0	0	0	0	464917	464968	465598	0	0	0	0	478798	0	0	0	0	475598	0
2	Exec_Auto	1	32449389	15	1	0	3	2	0		0	0	254	285409	0	0	0	0	0	480798	480866	481496	0	0	0	0	494696	0	0	0	0	491496	0
2	Exec_Auto	1	32449389	15	1	0	3	2	0		0	0	254	285409	0	0	0	0	0	496698	496760	497390	0	0	0	0	510590	0	0	0	0	507390	0
2	Exec_Auto	1	32449389	15	1	0	3	2	0		0	0	254	285409	0	0	0	0	0	512590	512629	513259	0	0	0	0	526459	0	0	0	0	523259	0
2	Exec_Auto	1	32449389	15	1	0	3	2	0		0	0	254	285409	0	0	0	0	0	528460	528512	529142	0	0	0	0	542342	0	0	0	0	539142	0
2	Exec_Auto	1	32449389	15	1	0	3	2	0		0	0	254	285409	0	0	0	0	0	544342	544397	545027	0	0	0	0	558227	0	0	0	0	555027	0
2	Exec_Auto	1	32449389	15	1	0	3	2	0		0	0	254	285409	0	0	0	0	0	560228	560297	560927	0	0	0	0	574127	0	0	0	0	570927	0
2	Exec_Auto	1	32449389	15	1	0	3	2	0		0	0	254	285409	0	0	0	0	0	576127	576202	576832	0	0	0	0	590032	0	0	0	0	586832	0
2	Exec_Auto	1	32449389	15	1	0	3	2	0		0	0	254	285409	0	0	0	0	0	592033	592092	592722	0	0	0	0	605922	0	0	0	0	602722	0
2	Exec_Auto	1	32449389	15	1	0	3	2	0		0	0	254	285409	0	0	0	0	0	607922	607986	608616	0	0	0	0	621816	0	0	0	0	618616	0
2	Exec_Auto	1	32449389	15	1	0	3	2	0		0	0	254	285409	0	0	0	0	0	623817	623890	624520	0	0	0	0	637720	0	0	0	0	634520	0
2	Exec_Auto	1	32449389	15	1	0	3	2	0		0	0	254	285409	0	0	0	0	0	639720	639792	640422	0	0	0	0	653622	0	0	0	0	650422	0
2	Exec_Auto	1	32449389	15	1	0	3	2	0		0	0	254	285409	0	0	0	0	0	655622	655664	656294	0	0	0	0	669494	0	0	0	0	666294	0
2	Exec_Auto	1	32449389	15	1	0	3	2	0		0	0	254	285409	0	0	0	0	0	671495	671561	672191	0	0	0	0	685391	0	0	0	0	682191	0
2	Exec_Auto	1	32449389	15	1	0	3	2	0		0	0	254	285409	0	0	0	0	0	687392	687454	688084	0	0	0	0	701284	0	0	0	0	698084	0
2	Exec_Auto	1	32449389	15	1	0	3	2	0	B	1	1	0	285409	0	0	0	0	0	703285	703356	703986	705831	705951	706451	0	706691	0	0	0	0	0	0
2	Exec_Auto	1	32449389	16	0	1	3	1	1	B	0	0	0	285409	0	0	0	0	0	708693	708746	709837	710274	710397	0	710897	711137	0	0	0	0	0	0
2	Exec_Auto	1	32449389	17	0	1	1	2	1	A	1	1	0	285409	0	0	0	0	0	713137	713191	714110	714618	714760	715260	0	715500	0	0	0	0	0	0
2	Exec_Auto	1	32449389	18	1	0	1	0	0	A	0	0	0	285409	0	0	0	0	0	717501	717575	718784	719229	719477	0	719977	720218	0	0	0	0	0	0
2	Exec_Auto	1	32449389	19	0	1	3	2	1	B	0	0	0	285409	0	0	0	0	0	722219	722287	723628	724170	724259	0	724759	725000	0	0	0	0	0	0
2	Exec_Auto	0	32449389	0	1	0	2	0	0	B	1	0	0	727002	0	0	0	0	0	727011	727081	727864	728281	728345	728845	0	729085	0	0	0	0	0	0
2	Exec_Auto	0	32449389	1	0	1	1	3	1	A	1	0	252	727002	0	0	0	0	0	731086	731164	732319	732725	732809	0	0	736044	0	0	732844	0	0	0
2	Exec_Auto	0	32449389	1	0	1	1	3	1	A	1	1	0	727002	0	0	0	0	0	738045	738103	739258	739720	739805	740305	0	740546	0	0	0	0	0	0
2	Exec_Auto	0	32449389	2	1	0	0	2	0	B	1	0	0	727002	0	0	0	0	0	742549	742590	743733	744073	744220	744720	0	744960	0	0	0	0	0	0
2	Exec_Auto	0	32449389	3	1	0	3	2	0	B	1	1	0	727002	0	0	0	0	0	746961	747042	747806	748194	748299	748799	0	749039	0	0	0	0	0	0
2	Exec_Auto	0	32449389	4	0	1	3	1	1	A	1	0	252	727002	0	0	0	0	0	751039	751101	752599	753002	753118	0	0	756615	0	0	753415	0	0	0
2	Exec_Auto	0	32449389	4	0	1	3	1	1	A	1	0	252	727002	0	0	0	0	0	758616	758657	760155	760688	760765	0	0	764283	0	0	761083	0	0	0
2	Exec_Auto	0	32449389	4	0	1	3	1	1	A	1	0	252	727002	0	0	0	0	0	766284	766343	767841	768429	768547	0	0	772103	0	0	768903	0	0	0
2	Exec_Auto	0	32449389	4	0	1	3	1	1	A	1	0	252	727002	0	0	0	0	0	774104	774166	775664	776115	776169	0	0	779612	0	0	776412	0	0	0
2	Exec_Auto	0	32449389	4	0	1	3	1	1	A	1	1	0	727002	0	0	0	0	0	781613	781673	783171	783570	783643	784143	0	784383	0	0	0	0	0	0
2	Exec_Auto	0	32449389	5	1	0	0	3	0	B	1	0	252	727002	0	0	0	0	0	786384	786437	787594	787957	788049	0	0	791525	0	0	788325	0	0	0
2	Exec_Auto	0	32449389	5	1	0	0	3	0	B	1	0	252	727002	0	0	0	0	0	793526	793600	794757	795131	795202	0	0	798897	0	0	795697	0	0	0
2	Exec_Auto	0	32449389	5	1	0	0	3	0	B	1	0	252	727002	0	0	0	0	0	800898	800941	802098	802672	802767	0	0	806331	0	0	803131	0	0	0
2	Exec_Auto	0	32449389	5	1	0	0	3	0		1	0	254	727002	0	0	0	0	0	808332	808359	809516	0	0	0	0	822716	0	0	0	0	819516	0
2	Exec_Auto	0	32449389	5	1	0	0	3	0		1	0	254	727002	0	0	0	0	0	824716	824742	825899	0	0	0	0	839099	0	0	0	0	835899	0
2	Exec_Auto	0	32449389	5	1	0	0	3	0		1	0	254	727002	0	0	0	0	0	841100	841182	842339	0	0	0	0	855539	0	0	0	0	852339	0
2	Exec_Auto	0	32449389	5	1	0	0	3	0		1	0	254	727002	0	0	0	0	0	857539	857599	858756	0	0	0	0	871956	0	0	0	0	868756	0
2	Exec_Auto	0	32449389	5	1	0	0	3	0		1	0	253	727002	0	0	0	0	0	873956	874022	875179	876035	0	0	0	889235	0	0	0	886035	0	0
2	Exec_Auto	0	32449389	5	1	0	0	3	0		1	0	254	727002	0	0	0	0	0	891235	891310	892467	0	0	0	0	905667	0	0	0	0	902467	0
2	Exec_Auto	0	32449389	5	1	0	0	3	0		1	0	254	727002	0	0	0	0	0	907667	907732	908889	0	0	0	0	922089	0	0	0	0	918889	0
2	Exec_Auto	0	32449389	5	1	0	0	3	0		1	0	254	727002	0	0	0	0	0	924090	924130	925287	0	0	0	0	938487	0	0	0	0	935287	0
2	Exec_Auto	0	32449389	5	1	0	0	3	0		1	0	254	727002	0	0	0	0	0	940488	940552	941709	0	0	0	0	954909	0	0	0	0	951709	0
2	Exec_Auto	0	32449389	5	1	0	0	3	0		1	0	254	727002	0	0	0	0	0	956909	956979	958136	0	0	0	0	971336	0	0	0	0	968136	0
2	Exec_Auto	0	32449389	5	1	0	0	3	0		1	0	253	727002	0	0	0	0	0	973338	973369	974526	976251	0	0	0	989451	0	0	0	986251	0	0
2	Exec_Auto	0	32449389	5	1	0	0	3	0		1	0	254	727002	0	0	0	0	0	991451	991523	992680	0	0	0	0	1005880	0	0	0	0	1002680	0
2	Exec_Auto	0	32449389	5	1	0	0	3	0		1	0	254	727002	0	0	0	0	0	1007880	1007946	1009103	0	0	0	0	1022303	0	0	0	0	1019103	0
2	Exec_Auto	0	32449389	5	1	0	0	3	0		1	0	254	727002	0	0	0	0	0	1024303	1024385	1025542	0	0	0	0	1038742	0	0	0	0	1035542	0
2	Exec_Auto	0	32449389	5	1	0	0	3	0		1	0	254	727002	0	0	0	0	0	1040743	1040809	1041966	0	0	0	0	1055166	0	0	0	0	1051966	0
2	Exec_Auto	0	32449389	5	1	0	0	3	0		1	0	254	727002	0	0	0	0	0	1057167	1057243	1058400	0	0	0	0	1071600	0	0	0	0	1068400	0
2	Exec_Auto	0	32449389	5	1	0	0	3	0		1	0	254	727002	0	0	0	0	0	1073601	1073663	1074820	0	0	0	0	1088021	0	0	0	0	1084820	0
2	Exec_Auto	0	32449389	5	1	0	0	3	0		1	0	254	727002	0	0	0	0	0	1090021	1090091	1091248	0	0	0	0	1104448	0	0	0	0	1101248	0
2	Exec_Auto	0	32449389	5	1	0	0	3	0		1	0	254	727002	0	0	0	0	0	1106449	1106516	1107673	0	0	0	0	1120873	0	0	0	0	1117673	0
2	Exec_Auto	0	32449389	5	1	0	0	3	0		1	0	254	727002	0	0	0	0	0	1122874	1122933	1124090	0	0	0	0	1137290	0	0	0	0	1134090	0
2	Exec_Auto	0	32449389	5	1	0	0	3	0		1	0	254	727002	0	0	0	0	0	1139291	1139356	1140513	0	0	0	0	1153713	0	0	0	0	1150513	0
2	Exec_Auto	0	32449389	5	1	0	0	3	0		1	0	253	727002	0	0	0	0	0	1155714	1155776	1156933	1157851	0	0	0	1171051	0	0	0	1167851	0	0
2	Exec_Auto	0	32449389	5	1	0	0	3	0		1	0	254	727002	0	0	0	0	0	1173051	1173091	1174248	0	0	0	0	1187448	0	0	0	0	1184248	0
2	Exec_Auto	0	32449389	5	1	0	0	3	0		1	0	254	727002	0	0	0	0	0	1189448	1189480	1190637	0	0	0	0	1203837	0	0	0	0	1200637	0
2	Exec_Auto	0	32449389	5	1	0	0	3	0		1	0	254	727002	0	0	0	0	0	1205838	1205910	1207067	0	0	0	0	1220267	0	0	0	0	1217067	0
2	Exec_Auto	0	32449389	5	1	0	0	3	0		1	0	254	727002	0	0	0	0	0	1222268	1222323	1223480	0	0	0	0	1236680	0	0	0	0	1233480	0
2	Exec_Auto	0	32449389	5	1	0	0	3	0		1	0	254	727002	0	0	0	0	0	1238680	1238705	1239862	0	0	0	0	1253062	0	0	0	0	1249862	0
2	Exec_Auto	0	32449389	5	1	0	0	3	0		1	0	254	727002	0	0	0	0	0	1255063	1255105	1256262	0	0	0	0	1269462	0	0	0	0	1266262	0
2	Exec_Auto	0	32449389	5	1	0	0	3	0		1	0	254	727002	0	0	0	0	0	1271462	1271523	1272680	0	0	0	0	1285880	0	0	0	0	1282680	0
2	Exec_Auto	0	32449389	5	1	0	0	3	0		1	0	254	727002	0	0	0	0	0	1287880	1287949	1289106	0	0	0	0	1302306	0	0	0	0	1299106	0
2	Exec_Auto	0	32449389	5	1	0	0	3	0		1	0	254	727002	0	0	0	0	0	1304307	1304355	1305512	0	0	0	0	1318712	0	0	0	0	1315512	0
2	Exec_Auto	0	32449389	5	1	0	0	3	0		1	0	253	727002	0	0	0	0	0	1320713	1320777	1321934	1322862	0	0	0	1336062	0	0	0	1332862	0	0
2	Exec_Auto	0	32449389	5	1	0	0	3	0		1	0	254	727002	0	0	0	0	0	1338063	1338126	1339283	0	0	0	0	1352483	0	0	0	0	1349283	0
2	Exec_Auto	0	32449389	5	1	0	0	3	0	B	1	0	252	727002	0	0	0	0	0	1354485	1354524	1355681	1357696	1364663	0	0	1368356	0	0	1365156	0	0	0
2	Exec_Auto	0	32449389	5	1	0	0	3	0	B	1	0	252	727002	0	0	0	0	0	1370356	1370426	1371583	1371932	1371968	0	0	1375616	0	0	1372416	0	0	0
2	Exec_Auto	0	32449389	5	1	0	0	3	0	B	1	1	0	727002	0	0	0	0	0	1377617	1377688	1378845	1379258	1379343	1379843	0	1380084	0	0	0	0	0	0
2	Exec_Auto	0	32449389	6	1	0	3	1	0	B	1	0	0	727002	0	0	0	0	0	1382085	1382162	1383216	1383560	1383696	1384196	0	1384437	0	0	0	0	0	0
2	Exec_Auto	0	32449389	7	0	1	1	3	1	A	1	1	0	727002	0	0	0	0	0	1386437	1386469	1387106	1387539	1387609	1388109	0	1388350	0	0	0	0	0	0
2	Exec_Auto	0	32449389	8	1	0	1	3	0	B	1	0	252	727002	0	0	0	0	0	1390406	1390484	1391584	1392118	1392216	0	0	1395450	0	0	1392250	0	0	0
2	Exec_Auto	0	32449389	8	1	0	1	3	0	B	1	0	252	727002	0	0	0	0	0	1397451	1397507	1398607	1399067	1399109	0	0	1402583	0	0	1399383	0	0	0
2	Exec_Auto	0	32449389	8	1	0	1	3	0	B	1	0	252	727002	0	0	0	0	0	1404584	1404659	1405759	1406206	1406267	0	0	1409592	0	0	1406392	0	0	0
2	Exec_Auto	0	32449389	8	1	0	1	3	0	B	1	0	252	727002	0	0	0	0	0	1411594	1411623	1412723	1413161	1413218	0	0	1416438	0	0	1413237	0	0	0
2	Exec_Auto	0	32449389	8	1	0	1	3	0	B	1	0	252	727002	0	0	0	0	0	1418438	1418510	1419611	1420123	1420180	0	0	1423410	0	0	1420210	0	0	0
2	Exec_Auto	0	32449389	8	1	0	1	3	0	B	1	0	252	727002	0	0	0	0	0	1425411	1425478	1426578	1427037	1427101	0	0	1430517	0	0	1427317	0	0	0
2	Exec_Auto	0	32449389	8	1	0	1	3	0	B	1	0	252	727002	0	0	0	0	0	1432518	1432588	1433688	1434094	1434182	0	0	1437409	0	0	1434209	0	0	0
2	Exec_Auto	0	32449389	8	1	0	1	3	0	B	1	1	0	727002	0	0	0	0	0	1439409	1439446	1440546	1441371	1446522	1447022	0	1447262	0	0	0	0	0	0
2	Exec_Auto	0	32449389	9	1	0	3	1	0	B	1	1	0	727002	0	0	0	0	0	1449262	1449340	1450425	1450812	1450887	1451387	0	1451628	0	0	0	0	0	0
2	Exec_Auto	1	32449389	10	1	0	2	0	0	B	1	1	0	727002	0	0	0	0	0	1453628	1453683	1454466	1454875	1454977	1455477	0	1455718	0	0	0	0	0	0
2	Exec_Auto	1	32449389	11	0	1	3	0	1	A	1	0	252	727002	0	0	0	0	0	1457719	1457756	1458911	1459538	1459642	0	0	1463069	0	0	1459869	0	0	0
2	Exec_Auto	1	32449389	11	0	1	3	0	1	A	1	0	252	727002	0	0	0	0	0	1465070	1465138	1466293	1467007	1467099	0	0	1470689	0	0	1467489	0	0	0
2	Exec_Auto	1	32449389	11	0	1	3	0	1	B	0	0	0	727002	0	0	0	0	0	1472690	1472762	1473917	1474545	1474627	0	1475127	1475367	0	0	0	0	0	0
2	Exec_Auto	1	32449389	12	0	1	0	1	1	B	0	1	0	727002	0	0	0	0	0	1477370	1477391	1478534	1479024	1479131	0	1479631	1479872	0	0	0	0	0	0
2	Exec_Auto	1	32449389	13	0	1	1	0	1	B	0	0	0	727002	0	0	0	0	0	1481873	1481942	1482706	1483233	1483433	0	1483933	1484174	0	0	0	0	0	0
2	Exec_Auto	1	32449389	14	1	0	3	1	0	A	0	0	252	727002	0	0	0	0	0	1486175	1486248	1487746	1488264	1488336	0	0	1491718	0	0	1488518	0	0	0
2	Exec_Auto	1	32449389	14	1	0	3	1	0		0	0	252	727002	0	0	0	0	0	1493720	1493796	1495294	1495966	1496141	0	0	1499694	0	0	1496494	0	0	0
2	Exec_Auto	1	32449389	14	1	0	3	1	0	B	1	0	0	727002	0	0	0	0	0	1501694	1501783	1503281	1503967	1504071	1504571	0	1504812	0	0	0	0	0	0
2	Exec_Auto	1	32449389	15	0	1	2	0	1	A	1	1	0	727002	0	0	0	0	0	1506812	1506878	1508035	1508775	1508909	1509409	0	1509650	0	0	0	0	0	0
2	Exec_Auto	1	32449389	16	1	0	1	0	0	A	0	0	0	727002	0	0	0	0	0	1511651	1511724	1512778	1513207	1513351	0	1513851	1514092	0	0	0	0	0	0
2	Exec_Auto	1	32449389	17	1	0	0	2	0	A	0	0	0	727002	0	0	0	0	0	1516092	1516150	1516787	1517372	1517443	0	1517943	1518183	0	0	0	0	0	0
2	Exec_Auto	1	32449389	18	0	1	0	3	1	A	1	0	0	727002	0	0	0	0	0	1520183	1520264	1521364	1522092	1522159	1522659	0	1522900	0	0	0	0	0	0
2	Exec_Auto	1	32449389	19	0	1	2	0	1	A	1	1	0	727002	0	0	0	0	0	1524900	1524934	1526019	1526658	1526822	1527322	0	1527563	0	0	0	0	0	0
2	Exec_Auto	0	32449389	0	1	0	1	0	0	B	1	1	0	1529564	0	0	0	0	0	1529612	1529677	1530266	1530646	1530728	1531228	0	1531468	0	0	0	0	0	0
2	Exec_Auto	0	32449389	1	1	0	1	2	0	B	1	0	0	1529564	0	0	0	0	0	1533468	1533531	1534374	1534809	1534891	1535391	0	1535632	0	0	0	0	0	0
2	Exec_Auto	0	32449389	2	1	0	2	1	0	B	1	0	0	1529564	0	0	0	0	0	1537633	1537688	1538292	1538687	1538780	1539280	0	1539521	0	0	0	0	0	0
2	Exec_Auto	0	32449389	3	0	1	2	0	1	A	1	1	0	1529564	0	0	0	0	0	1541521	1541600	1542505	1542939	1543008	1543508	0	1543748	0	0	0	0	0	0
2	Exec_Auto	0	32449389	4	1	0	3	0	0	B	1	0	0	1529564	0	0	0	0	0	1545748	1545793	1546476	1546875	1546923	1547423	0	1547664	0	0	0	0	0	0
2	Exec_Auto	0	32449389	5	0	1	1	2	1	A	1	1	0	1529564	0	0	0	0	0	1549664	1549702	1550640	1551030	1551126	1551626	0	1551866	0	0	0	0	0	0
2	Exec_Auto	0	32449389	6	1	0	2	1	0	B	1	0	0	1529564	0	0	0	0	0	1553866	1553924	1554615	1555062	1555175	1555675	0	1555916	0	0	0	0	0	0
2	Exec_Auto	0	32449389	7	1	0	2	0	0	B	1	0	0	1529564	0	0	0	0	0	1557917	1557978	1558933	1559358	1559447	1559947	0	1560188	0	0	0	0	0	0
2	Exec_Auto	0	32449389	8	0	1	1	2	1	A	1	1	0	1529564	0	0	0	0	0	1562188	1562256	1562933	1563380	1563511	1564011	0	1564252	0	0	0	0	0	0
2	Exec_Auto	0	32449389	9	1	0	1	3	0	B	1	0	252	1529564	0	0	0	0	0	1566252	1566312	1567764	1568134	1568205	0	0	1571435	0	0	1568235	0	0	0
2	Exec_Auto	0	32449389	9	1	0	1	3	0	B	1	0	252	1529564	0	0	0	0	0	1573435	1573515	1574967	1575364	1575410	0	0	1579023	0	0	1575823	0	0	0
2	Exec_Auto	0	32449389	9	1	0	1	3	0	B	1	0	252	1529564	0	0	0	0	0	1581023	1581087	1582539	1582961	1583021	0	0	1586672	0	0	1583472	0	0	0
2	Exec_Auto	0	32449389	9	1	0	1	3	0	B	1	0	252	1529564	0	0	0	0	0	1588672	1588740	1590192	1590610	1590677	0	0	1593918	0	0	1590718	0	0	0
2	Exec_Auto	0	32449389	9	1	0	1	3	0	B	1	0	252	1529564	0	0	0	0	0	1595919	1595983	1597435	1597841	1597927	0	0	1601392	0	0	1598192	0	0	0
2	Exec_Auto	0	32449389	9	1	0	1	3	0	B	1	0	252	1529564	0	0	0	0	0	1603392	1603441	1604893	1605259	1605362	0	0	1609036	0	0	1605836	0	0	0
2	Exec_Auto	0	32449389	9	1	0	1	3	0	B	1	0	252	1529564	0	0	0	0	0	1611037	1611099	1612551	1612953	1613028	0	0	1616630	0	0	1613430	0	0	0
2	Exec_Auto	0	32449389	9	1	0	1	3	0	B	1	0	252	1529564	0	0	0	0	0	1618630	1618690	1620142	1620542	1620606	0	0	1624300	0	0	1621100	0	0	0
2	Exec_Auto	0	32449389	9	1	0	1	3	0	B	1	1	0	1529564	0	0	0	0	0	1626301	1626367	1627819	1628226	1628283	1628783	0	1629023	0	0	0	0	0	0
2	Exec_Auto	1	32449389	10	1	0	3	2	0	A	0	1	0	1529564	0	0	0	0	0	1631023	1631097	1631686	1632158	1632245	0	1632745	1632987	0	0	0	0	0	0
2	Exec_Auto	1	32449389	11	0	1	0	2	1	B	0	0	0	1529564	0	0	0	0	0	1634987	1635055	1635898	1636555	1636664	0	1637164	1637404	0	0	0	0	0	0
2	Exec_Auto	1	32449389	12	1	0	2	1	0	A	0	1	0	1529564	0	0	0	0	0	1639405	1639476	1640080	1640587	1640643	0	1641143	1641383	0	0	0	0	0	0
2	Exec_Auto	1	32449389	13	1	0	1	3	0	A	0	1	0	1529564	0	0	0	0	0	1643384	1643453	1644358	1644975	1645182	0	1645682	1645923	0	0	0	0	0	0
2	Exec_Auto	1	32449389	14	1	0	1	0	0	A	0	0	0	1529564	0	0	0	0	0	1647923	1647985	1648668	1649238	1649425	0	1649925	1650167	0	0	0	0	0	0
2	Exec_Auto	1	32449389	15	1	0	3	1	0	A	0	1	0	1529564	0	0	0	0	0	1652167	1652224	1653162	1653634	1653707	0	1654207	1654448	0	0	0	0	0	0
2	Exec_Auto	1	32449389	16	1	0	2	0	0	A	0	0	0	1529564	0	0	0	0	0	1656449	1656523	1657214	1657746	1657832	0	1658332	1658572	0	0	0	0	0	0
2	Exec_Auto	1	32449389	17	1	0	3	1	0	A	0	1	0	1529564	0	0	0	0	0	1660573	1660636	1661591	1662144	1662257	0	1662757	1662999	0	0	0	0	0	0
2	Exec_Auto	1	32449389	18	0	1	3	1	1	B	0	0	0	1529564	0	0	0	0	0	1664999	1665065	1665742	1666353	1666501	0	1667001	1667242	0	0	0	0	0	0
2	Exec_Auto	1	32449389	19	1	0	1	0	0	A	0	0	0	1529564	0	0	0	0	0	1669243	1669304	1670756	1671419	1671572	0	1672072	1672313	0	0	0	0	0	0
2	Exec_Auto	0	32449389	0	1	0	1	2	0	B	1	1	0	1674315	0	0	0	0	0	1674344	1674423	1675758	1676176	1676258	1676758	0	1676999	0	0	0	0	0	0
2	Exec_Auto	0	32449389	1	0	1	0	2	1	A	1	1	0	1674315	0	0	0	0	0	1679000	1679056	1679698	1680162	1680260	1680760	0	1681001	0	0	0	0	0	0
2	Exec_Auto	0	32449389	2	1	0	3	2	0	B	1	1	0	1674315	0	0	0	0	0	1683002	1683029	1683559	1683950	1684073	1684573	0	1684814	0	0	0	0	0	0
2	Exec_Auto	0	32449389	3	0	1	1	0	1		0	0	251	1674315	0	0	0	0	0	1686815	1686846	1687605	1688027	1688176	0	0	1691876	0	1688676	0	0	0	0
2	Exec_Auto	0	32449389	3	0	1	1	0	1	A	1	0	0	1674315	0	0	0	0	0	1693878	1693921	1694680	1695077	1695197	1695697	0	1695937	0	0	0	0	0	0
2	Exec_Auto	0	32449389	4	1	0	0	1	0	B	1	0	0	1674315	0	0	0	0	0	1697937	1697993	1698687	1699152	1699256	1699756	0	1699996	0	0	0	0	0	0
2	Exec_Auto	0	32449389	5	0	1	3	2	1	A	1	0	252	1674315	0	0	0	0	0	1701997	1702024	1703458	1703872	1703936	0	0	1707630	0	0	1704430	0	0	0
2	Exec_Auto	0	32449389	5	0	1	3	2	1	A	1	1	0	1674315	0	0	0	0	0	1709631	1709713	1711147	1711523	1711631	1712131	0	1712371	0	0	0	0	0	0
2	Exec_Auto	0	32449389	6	0	1	0	2	1	A	1	0	0	1674315	0	0	0	0	0	1714371	1714432	1715875	1716248	1716297	1716797	0	1717038	0	0	0	0	0	0
2	Exec_Auto	0	32449389	7	0	1	2	0	1	A	1	1	0	1674315	0	0	0	0	0	1719038	1719070	1719777	1720173	1720271	1720771	0	1721014	0	0	0	0	0	0
2	Exec_Auto	0	32449389	8	1	0	3	2	0	B	1	0	0	1674315	0	0	0	0	0	1723014	1723051	1723902	1724329	1724384	1724884	0	1725124	0	0	0	0	0	0
2	Exec_Auto	0	32449389	9	0	1	0	3	1	A	1	1	0	1674315	0	0	0	0	0	1727125	1727184	1728353	1728708	1728783	1729283	0	1729523	0	0	0	0	0	0
2	Exec_Auto	1	32449389	10	0	1	3	2	1	B	0	1	0	1674315	0	0	0	0	0	1731524	1731557	1732892	1733383	1733577	0	1734077	1734318	0	0	0	0	0	0
2	Exec_Auto	1	32449389	11	1	0	0	3	0	A	0	0	0	1674315	0	0	0	0	0	1736319	1736377	1737019	1737458	1737534	0	1738034	1738274	0	0	0	0	0	0
2	Exec_Auto	1	32449389	12	1	0	2	0	0	A	0	0	0	1674315	0	0	0	0	0	1740275	1740334	1740864	1741346	1741455	0	1741955	1742196	0	0	0	0	0	0
2	Exec_Auto	1	32449389	13	1	0	1	0	0	A	0	0	0	1674315	0	0	0	0	0	1744197	1744251	1745010	1745692	1745857	0	1746357	1746599	0	0	0	0	0	0
2	Exec_Auto	1	32449389	14	1	0	2	1	0	B	1	0	0	1674315	0	0	0	0	0	1748600	1748671	1749365	1750042	1750155	1750655	0	1750896	0	0	0	0	0	0
2	Exec_Auto	1	32449389	15	1	0	0	2	0	B	1	1	0	1674315	0	0	0	0	0	1752896	1752967	1754401	1754930	1755068	1755568	0	1755808	0	0	0	0	0	0
2	Exec_Auto	1	32449389	16	1	0	0	3	0	B	1	1	0	1674315	0	0	0	0	0	1757809	1757883	1759326	1759783	1759858	1760358	0	1760599	0	0	0	0	0	0
2	Exec_Auto	1	32449389	17	1	0	1	0	0	A	0	0	0	1674315	0	0	0	0	0	1762600	1762667	1763374	1763770	1764019	0	1764519	1764760	0	0	0	0	0	0
2	Exec_Auto	1	32449389	18	1	0	0	2	0	B	1	0	0	1674315	0	0	0	0	0	1766760	1766816	1767667	1768292	1768417	1768917	0	1769157	0	0	0	0	0	0
2	Exec_Auto	1	32449389	19	0	1	1	3	1	A	1	1	0	1674315	0	0	0	0	0	1771159	1771199	1772368	1772966	1773259	1773759	0	1774000	0	0	0	0	0	0
2	Exec_Auto	0	32449389	0	0	1	3	1	1	A	1	1	0	1776002	0	0	0	0	0	1776043	1776094	1777486	1777854	1777926	1778426	0	1778667	0	0	0	0	0	0
2	Exec_Auto	0	32449389	1	1	0	0	1	0	B	1	1	0	1776002	0	0	0	0	0	1780668	1780719	1781441	1781796	1781959	1782459	0	1782699	0	0	0	0	0	0
2	Exec_Auto	0	32449389	2	1	0	3	2	0	B	1	1	0	1776002	0	0	0	0	0	1784700	1784748	1785515	1785960	1786089	1786589	0	1786829	0	0	0	0	0	0
2	Exec_Auto	0	32449389	3	0	1	0	3	1	A	1	0	0	1776002	0	0	0	0	0	1788829	1788897	1789611	1790125	1790199	1790699	0	1790940	0	0	0	0	0	0
2	Exec_Auto	0	32449389	4	1	0	1	3	0	B	1	0	0	1776002	0	0	0	0	0	1792941	1792989	1794177	1794602	1794722	1795222	0	1795462	0	0	0	0	0	0
2	Exec_Auto	0	32449389	5	0	1	0	3	1	A	1	0	0	1776002	0	0	0	0	0	1797462	1797525	1798330	1798721	1798790	1799290	0	1799531	0	0	0	0	0	0
2	Exec_Auto	0	32449389	6	1	0	2	3	0	B	1	1	0	1776002	0	0	0	0	0	1801531	1801591	1802843	1803199	1803293	1803793	0	1804033	0	0	0	0	0	0
2	Exec_Auto	0	32449389	7	1	0	2	3	0	B	1	1	0	1776002	0	0	0	0	0	1806034	1806075	1806898	1807318	1807396	1807896	0	1808137	0	0	0	0	0	0
2	Exec_Auto	0	32449389	8	0	1	3	0	1	A	1	1	0	1776002	0	0	0	0	0	1810138	1810207	1811468	1811858	1811941	1812441	0	1812682	0	0	0	0	0	0
2	Exec_Auto	0	32449389	9	0	1	1	0	1	A	1	1	0	1776002	0	0	0	0	0	1814682	1814727	1815554	1816069	1816232	1816732	0	1816973	0	0	0	0	0	0
2	Exec_Auto	1	32449389	10	0	1	1	0	1	B	0	1	0	1776002	0	0	0	0	0	1818973	1819010	1820402	1828197	1828335	0	1828835	1829077	0	0	0	0	0	0
2	Exec_Auto	1	32449389	11	0	1	1	0	1	A	1	1	0	1776002	0	0	0	0	0	1831077	1831113	1831835	1832397	1832603	1833103	0	1833344	0	0	0	0	0	0
2	Exec_Auto	1	32449389	12	0	1	3	2	1	A	1	1	0	1776002	0	0	0	0	0	1835345	1835379	1836146	1836928	1837006	1837506	0	1837746	0	0	0	0	0	0
2	Exec_Auto	1	32449389	13	1	0	0	1	0	B	1	0	0	1776002	0	0	0	0	0	1839747	1839818	1840533	1841051	1841365	1841865	0	1842107	0	0	0	0	0	0
2	Exec_Auto	1	32449389	14	0	1	0	2	1	A	1	0	0	1776002	0	0	0	0	0	1844107	1844181	1845369	1846079	1846165	1846665	0	1846907	0	0	0	0	0	0
2	Exec_Auto	1	32449389	15	1	0	3	0	0	B	1	1	0	1776002	0	0	0	0	0	1848908	1848984	1849789	1850279	1850383	1850883	0	1851123	0	0	0	0	0	0
2	Exec_Auto	1	32449389	16	1	0	2	1	0	B	1	0	0	1776002	0	0	0	0	0	1853124	1853195	1854447	1855123	1855245	1855745	0	1855986	0	0	0	0	0	0
2	Exec_Auto	1	32449389	17	0	1	2	3	1	A	1	1	0	1776002	0	0	0	0	0	1857987	1858049	1858872	1859512	1859681	1860181	0	1860422	0	0	0	0	0	0
2	Exec_Auto	1	32449389	18	0	1	2	3	1		1	0	254	1776002	0	0	0	0	0	1862423	1862495	1863756	0	0	0	0	1876956	0	0	0	0	1873756	0
2	Exec_Auto	1	32449389	18	0	1	2	3	1		1	0	254	1776002	0	0	0	0	0	1878957	1878991	1880252	0	0	0	0	1893452	0	0	0	0	1890252	0
2	Exec_Auto	1	32449389	18	0	1	2	3	1		1	0	254	1776002	0	0	0	0	0	1895453	1895485	1896746	0	0	0	0	1909946	0	0	0	0	1906746	0
2	Exec_Auto	1	32449389	18	0	1	2	3	1		1	0	254	1776002	0	0	0	0	0	1911947	1911985	1913246	0	0	0	0	1926446	0	0	0	0	1923246	0
2	Exec_Auto	1	32449389	18	0	1	2	3	1		1	0	254	1776002	0	0	0	0	0	1928447	1928525	1929786	0	0	0	0	1942986	0	0	0	0	1939786	0
2	Exec_Auto	1	32449389	18	0	1	2	3	1		1	0	254	1776002	0	0	0	0	0	1944987	1945043	1946304	0	0	0	0	1959504	0	0	0	0	1956304	0
2	Exec_Auto	1	32449389	18	0	1	2	3	1		1	0	254	1776002	0	0	0	0	0	1961505	1961580	1962841	0	0	0	0	1976041	0	0	0	0	1972841	0
2	Exec_Auto	1	32449389	18	0	1	2	3	1		1	0	254	1776002	0	0	0	0	0	1978042	1978112	1979373	0	0	0	0	1992573	0	0	0	0	1989373	0
2	Exec_Auto	1	32449389	18	0	1	2	3	1		1	0	254	1776002	0	0	0	0	0	1994573	1994604	1995865	0	0	0	0	2009065	0	0	0	0	2005865	0
2	Exec_Auto	1	32449389	18	0	1	2	3	1		1	0	254	1776002	0	0	0	0	0	2011066	2011134	2012395	0	0	0	0	2025595	0	0	0	0	2022395	0
2	Exec_Auto	1	32449389	18	0	1	2	3	1	A	1	1	0	1776002	0	0	0	0	0	2027595	2027655	2028916	2033347	2033549	2034049	0	2034289	0	0	0	0	0	0
2	Exec_Auto	1	32449389	19	1	0	3	1	0	A	0	0	252	1776002	0	0	0	0	0	2036290	2036355	2037182	2038146	2038304	0	0	2041831	0	0	2038631	0	0	0
2	Exec_Auto	1	32449389	19	1	0	3	1	0	A	0	0	0	1776002	0	0	0	0	0	2043832	2043897	2044724	2045295	2045377	0	2045877	2046118	0	0	0	0	0	0
2	Exec_Auto	0	32449389	0	1	0	0	3	0	B	1	1	0	2048119	0	0	0	0	0	2048136	2048220	2049292	2049687	2049805	2050305	0	2050545	0	0	0	0	0	0
2	Exec_Auto	0	32449389	1	0	1	1	2	1	A	1	0	252	2048119	0	0	0	0	0	2052545	2052581	2053254	2053613	2053737	0	0	2056957	0	0	2053757	0	0	0
2	Exec_Auto	0	32449389	1	0	1	1	2	1	A	1	0	0	2048119	0	0	0	0	0	2058958	2058985	2059658	2060110	2060209	2060709	0	2060950	0	0	0	0	0	0
2	Exec_Auto	0	32449389	2	1	0	1	2	0	B	1	0	0	2048119	0	0	0	0	0	2062950	2063021	2064107	2064544	2064711	2065211	0	2065452	0	0	0	0	0	0
2	Exec_Auto	0	32449389	3	0	1	2	3	1	A	1	1	0	2048119	0	0	0	0	0	2067452	2067488	2068792	2069179	2069291	2069791	0	2070032	0	0	0	0	0	0
2	Exec_Auto	0	32449389	4	0	1	0	1	1	A	1	1	0	2048119	0	0	0	0	0	2072033	2072093	2073448	2073801	2073946	2074446	0	2074686	0	0	0	0	0	0
2	Exec_Auto	0	32449389	5	0	1	2	1	1	A	1	0	0	2048119	0	0	0	0	0	2076687	2076765	2078090	2078476	2078586	2079086	0	2079327	0	0	0	0	0	0
2	Exec_Auto	0	32449389	6	0	1	0	2	1	A	1	1	0	2048119	0	0	0	0	0	2081328	2081377	2082100	2082505	2082587	2083087	0	2083327	0	0	0	0	0	0
2	Exec_Auto	0	32449389	7	0	1	2	3	1	A	1	1	0	2048119	0	0	0	0	0	2085327	2085385	2086177	2086571	2086682	2087182	0	2087423	0	0	0	0	0	0
2	Exec_Auto	0	32449389	8	0	1	0	1	1	A	1	1	0	2048119	0	0	0	0	0	2089423	2089475	2090076	2090557	2090672	2091172	0	2091413	0	0	0	0	0	0
2	Exec_Auto	0	32449389	9	1	0	0	3	0		1	0	254	2048119	0	0	0	0	0	2093414	2093473	2094276	0	0	0	0	2107476	0	0	0	0	2104276	0
2	Exec_Auto	0	32449389	9	1	0	0	3	0	B	1	0	252	2048119	0	0	0	0	0	2109476	2109534	2110337	2111016	2111163	0	0	2114386	0	0	2111186	0	0	0
2	Exec_Auto	0	32449389	9	1	0	0	3	0	B	1	1	0	2048119	0	0	0	0	0	2116387	2116435	2117238	2117881	2118042	2118542	0	2118782	0	0	0	0	0	0
2	Exec_Auto	1	32449389	10	1	0	0	2	0	A	0	0	0	2048119	0	0	0	0	0	2120783	2120859	2121931	2122458	2122535	0	2123035	2123276	0	0	0	0	0	0
2	Exec_Auto	1	32449389	11	1	0	1	0	0	A	0	0	252	2048119	0	0	0	0	0	2125276	2125352	2126025	2126477	2126588	0	0	2129820	0	0	2126620	0	0	0
2	Exec_Auto	1	32449389	11	1	0	1	0	0	A	0	0	0	2048119	0	0	0	0	0	2131821	2131880	2132553	2133064	2133190	0	2133690	2133931	0	0	0	0	0	0
2	Exec_Auto	1	32449389	12	1	0	1	2	0	A	0	0	0	2048119	0	0	0	0	0	2135931	2135987	2137073	2137675	2137819	0	2138319	2138559	0	0	0	0	0	0
2	Exec_Auto	1	32449389	13	0	1	2	3	1	A	1	1	0	2048119	0	0	0	0	0	2140560	2140606	2141910	2142573	2142696	2143196	0	2143437	0	0	0	0	0	0
2	Exec_Auto	1	32449389	14	0	1	2	1	1	A	1	1	0	2048119	0	0	0	0	0	2145437	2145501	2146856	2147285	2147403	2147903	0	2148143	0	0	0	0	0	0
2	Exec_Auto	1	32449389	15	1	0	0	2	0	B	1	1	0	2048119	0	0	0	0	0	2150143	2150196	2151521	2151992	2152101	2152601	0	2152841	0	0	0	0	0	0
2	Exec_Auto	1	32449389	16	0	1	3	1	1	A	1	1	0	2048119	0	0	0	0	0	2154841	2154904	2155627	2156102	2156229	2156729	0	2156969	0	0	0	0	0	0
2	Exec_Auto	1	32449389	17	0	1	2	3	1	A	1	1	0	2048119	0	0	0	0	0	2158969	2159025	2159817	2160280	2160434	2160934	0	2161175	0	0	0	0	0	0
2	Exec_Auto	1	32449389	18	1	0	2	3	0	B	1	0	252	2048119	0	0	0	0	0	2163175	2163201	2163802	2164430	2164639	0	0	2167862	0	0	2164662	0	0	0
2	Exec_Auto	1	32449389	18	1	0	2	3	0	B	1	1	0	2048119	0	0	0	0	0	2169863	2169942	2170543	2171071	2171147	2171647	0	2171887	0	0	0	0	0	0
2	Exec_Auto	1	32449389	19	0	1	0	1	1	A	1	1	0	2048119	0	0	0	0	0	2173887	2173922	2174725	2175281	2175380	2175880	0	2176122	0	0	0	0	0	0
2	Exec_Auto	0	32449389	0	1	0	3	2	0	B	1	1	0	2178124	0	0	0	0	0	2178178	2178237	2179507	2179956	2180113	2180613	0	2180855	0	0	0	0	0	0
2	Exec_Auto	0	32449389	1	0	1	1	3	1	A	1	1	0	2178124	0	0	0	0	0	2182856	2182907	2183797	2184809	2184953	2185453	0	2185693	0	0	0	0	0	0
2	Exec_Auto	0	32449389	2	1	0	2	1	0	B	1	1	0	2178124	0	0	0	0	0	2187694	2187770	2188811	2193469	2193615	2194115	0	2194357	0	0	0	0	0	0
2	Exec_Auto	0	32449389	3	0	1	0	2	1	A	1	1	0	2178124	0	0	0	0	0	2196357	2196414	2197636	2198044	2198139	2198639	0	2198879	0	0	0	0	0	0
2	Exec_Auto	0	32449389	4	0	1	3	2	1	A	1	0	252	2178124	0	0	0	0	0	2200880	2200951	2202390	2202978	2203196	0	0	2206687	0	0	2203487	0	0	0
2	Exec_Auto	0	32449389	4	0	1	3	2	1	A	1	0	252	2178124	0	0	0	0	0	2208688	2208740	2210179	2214140	2223429	0	0	2227025	0	0	2223825	0	0	0
2	Exec_Auto	0	32449389	4	0	1	3	2	1	A	1	0	252	2178124	0	0	0	0	0	2229026	2229061	2230500	2234688	2234853	0	0	2238510	0	0	2235310	0	0	0
2	Exec_Auto	0	32449389	4	0	1	3	2	1	A	1	0	252	2178124	0	0	0	0	0	2240511	2240570	2242009	2242509	2242575	0	0	2246154	0	0	2242954	0	0	0
2	Exec_Auto	0	32449389	4	0	1	3	2	1	A	1	1	0	2178124	0	0	0	0	0	2248156	2248225	2249664	2250106	2250233	2250733	0	2250974	0	0	0	0	0	0
2	Exec_Auto	0	32449389	5	0	1	3	2	1	A	1	0	252	2178124	0	0	0	0	0	2252975	2253021	2254246	2254671	2254750	0	0	2258401	0	0	2255201	0	0	0
2	Exec_Auto	0	32449389	5	0	1	3	2	1	A	1	1	0	2178124	0	0	0	0	0	2260402	2260473	2261698	2262213	2262329	2262829	0	2263069	0	0	0	0	0	0
2	Exec_Auto	0	32449389	6	1	0	2	1	0		1	0	254	2178124	0	0	0	0	0	2265069	2265137	2266253	0	0	0	0	2279453	0	0	0	0	2276253	0
2	Exec_Auto	0	32449389	6	1	0	2	1	0		1	0	254	2178124	0	0	0	0	0	2281453	2281480	2282596	0	0	0	0	2295797	0	0	0	0	2292596	0
2	Exec_Auto	0	32449389	6	1	0	2	1	0		1	0	254	2178124	0	0	0	0	0	2297797	2297854	2298970	0	0	0	0	2312170	0	0	0	0	2308970	0
2	Exec_Auto	0	32449389	6	1	0	2	1	0		1	0	254	2178124	0	0	0	0	0	2314171	2314224	2315340	0	0	0	0	2328540	0	0	0	0	2325340	0
2	Exec_Auto	0	32449389	6	1	0	2	1	0		1	0	254	2178124	0	0	0	0	0	2330540	2330606	2331722	0	0	0	0	2344922	0	0	0	0	2341722	0
2	Exec_Auto	0	32449389	6	1	0	2	1	0		1	0	254	2178124	0	0	0	0	0	2346922	2346992	2348108	0	0	0	0	2361308	0	0	0	0	2358108	0
2	Exec_Auto	0	32449389	6	1	0	2	1	0		0	0	251	2178124	0	0	0	0	0	2363308	2363381	2364497	2367150	2373128	0	0	2376828	0	2373628	0	0	0	0
2	Exec_Auto	0	32449389	6	1	0	2	1	0	B	1	0	252	2178124	0	0	0	0	0	2378829	2378851	2379967	2380386	2380513	0	0	2383736	0	0	2380536	0	0	0
2	Exec_Auto	0	32449389	6	1	0	2	1	0	B	1	1	0	2178124	0	0	0	0	0	2385738	2385771	2386887	2387294	2387447	2387947	0	2388187	0	0	0	0	0	0
2	Exec_Auto	0	32449389	7	1	0	1	0	0	B	1	1	0	2178124	0	0	0	0	0	2390187	2390249	2390874	2391227	2391350	2391850	0	2392090	0	0	0	0	0	0
2	Exec_Auto	0	32449389	8	1	0	3	2	0	B	1	1	0	2178124	0	0	0	0	0	2394091	2394157	2395295	2395705	2395833	2396333	0	2396574	0	0	0	0	0	0
2	Exec_Auto	0	32449389	9	0	1	0	2	1	A	1	1	0	2178124	0	0	0	0	0	2398575	2398630	2399683	2400002	2400118	2400618	0	2400858	0	0	0	0	0	0
2	Exec_Auto	1	32449389	10	1	0	0	2	0	A	0	0	0	2178124	0	0	0	0	0	2402859	2402891	2404161	2404757	2404871	0	2405371	2405611	0	0	0	0	0	0
2	Exec_Auto	1	32449389	11	0	1	2	0	1	B	0	0	0	2178124	0	0	0	0	0	2407612	2407674	2408564	2409097	2409191	0	2409691	2409931	0	0	0	0	0	0
2	Exec_Auto	1	32449389	12	0	1	0	2	1	A	1	1	0	2178124	0	0	0	0	0	2411931	2411987	2413028	2414040	2414174	2414674	0	2414914	0	0	0	0	0	0
2	Exec_Auto	1	32449389	13	1	0	1	0	0	B	1	1	0	2178124	0	0	0	0	0	2416914	2416988	2418210	2418703	2418811	2419311	0	2419551	0	0	0	0	0	0
2	Exec_Auto	1	32449389	14	1	0	3	2	0	B	1	1	0	2178124	0	0	0	0	0	2421552	2421575	2423014	2423823	2423988	2424488	0	2424729	0	0	0	0	0	0
2	Exec_Auto	1	32449389	15	0	1	2	1	1	A	1	1	0	2178124	0	0	0	0	0	2426730	2426771	2427996	2428622	2428783	2429283	0	2429523	0	0	0	0	0	0
2	Exec_Auto	1	32449389	16	0	1	0	1	1	A	1	1	0	2178124	0	0	0	0	0	2431523	2431598	2432714	2433198	2433283	2433783	0	2434023	0	0	0	0	0	0
2	Exec_Auto	1	32449389	17	0	1	0	2	1	A	1	1	0	2178124	0	0	0	0	0	2436024	2436068	2436693	2437264	2437410	2437910	0	2438151	0	0	0	0	0	0
2	Exec_Auto	1	32449389	18	0	1	1	3	1	A	1	1	0	2178124	0	0	0	0	0	2440152	2440216	2441354	2449580	2449798	2450298	0	2450539	0	0	0	0	0	0
2	Exec_Auto	1	32449389	19	0	1	3	2	1	A	1	0	252	2178124	0	0	0	0	0	2452540	2452603	2453656	2454154	2454273	0	0	2457756	0	0	2454556	0	0	0
2	Exec_Auto	1	32449389	19	0	1	3	2	1	A	1	0	252	2178124	0	0	0	0	0	2459756	2459786	2460839	2461291	2461365	0	0	2465027	0	0	2461827	0	0	0
2	Exec_Auto	1	32449389	19	0	1	3	2	1	A	1	1	0	2178124	0	0	0	0	0	2467028	2467102	2468155	2468748	2468842	2469342	0	2469582	0	0	0	0	0	0
2	Exec_Auto	0	32449389	0	1	0	2	3	0	B	1	0	252	2471583	0	0	0	0	0	2471604	2471678	2472709	2473179	2473265	0	0	2476932	0	0	2473732	0	0	0
2	Exec_Auto	0	32449389	0	1	0	2	3	0	B	1	0	252	2471583	0	0	0	0	0	2478932	2478992	2480023	2480499	2480686	0	0	2484365	0	0	2481165	0	0	0
2	Exec_Auto	0	32449389	0	1	0	2	3	0	B	1	0	252	2471583	0	0	0	0	0	2486365	2486422	2487453	2487871	2488056	0	0	2491602	0	0	2488402	0	0	0
2	Exec_Auto	0	32449389	0	1	0	2	3	0	B	1	0	252	2471583	0	0	0	0	0	2493602	2493683	2494714	2495157	2495374	0	0	2499066	0	0	2495866	0	0	0
2	Exec_Auto	0	32449389	0	1	0	2	3	0	B	1	0	252	2471583	0	0	0	0	0	2501067	2501100	2502131	2502522	2502626	0	0	2506190	0	0	2502990	0	0	0
2	Exec_Auto	0	32449389	0	1	0	2	3	0	B	1	0	252	2471583	0	0	0	0	0	2508190	2508259	2509290	2509696	2509831	0	0	2513346	0	0	2510146	0	0	0
2	Exec_Auto	0	32449389	0	1	0	2	3	0	B	1	0	0	2471583	0	0	0	0	0	2515347	2515413	2516444	2516828	2516928	2517428	0	2517669	0	0	0	0	0	0
2	Exec_Auto	0	32449389	1	0	1	0	1	1	A	1	0	0	2471583	0	0	0	0	0	2519670	2519738	2520715	2521118	2521212	2521712	0	2521952	0	0	0	0	0	0
2	Exec_Auto	0	32449389	2	0	1	0	3	1	A	1	1	0	2471583	0	0	0	0	0	2523953	2524006	2524732	2525149	2525197	2525697	0	2525938	0	0	0	0	0	0
2	Exec_Auto	0	32449389	3	1	0	1	2	0	B	1	0	0	2471583	0	0	0	0	0	2527938	2528000	2529272	2529635	2529789	2530289	0	2530530	0	0	0	0	0	0
2	Exec_Auto	0	32449389	4	0	1	1	3	1	A	1	1	0	2471583	0	0	0	0	0	2532531	2532611	2533862	2534256	2534404	2534904	0	2535145	0	0	0	0	0	0
2	Exec_Auto	0	32449389	5	1	0	0	3	0	B	1	1	0	2471583	0	0	0	0	0	2537147	2537208	2538556	2538975	2539048	2539548	0	2539789	0	0	0	0	0	0
2	Exec_Auto	0	32449389	6	1	0	1	0	0	B	1	1	0	2471583	0	0	0	0	0	2541789	2541848	2542988	2543372	2543498	2543998	0	2544238	0	0	0	0	0	0
2	Exec_Auto	0	32449389	7	1	0	2	1	0	B	1	0	252	2471583	0	0	0	0	0	2546239	2546264	2547310	2547813	2548131	0	0	2551668	0	0	2548468	0	0	0
2	Exec_Auto	0	32449389	7	1	0	2	1	0	B	1	1	0	2471583	0	0	0	0	0	2553668	2553703	2554749	2557925	2558145	2558645	0	2558885	0	0	0	0	0	0
2	Exec_Auto	0	32449389	8	0	1	1	2	1	A	1	1	0	2471583	0	0	0	0	0	2560886	2560943	2562169	2562591	2562763	2563263	0	2563504	0	0	0	0	0	0
2	Exec_Auto	0	32449389	9	1	0	1	2	0	B	1	1	0	2471583	0	0	0	0	0	2565504	2565565	2566300	2566664	2566793	2567293	0	2567533	0	0	0	0	0	0
2	Exec_Auto	1	32449389	10	1	0	0	2	0	A	0	0	0	2471583	0	0	0	0	0	2569534	2569596	2570627	2571198	2571282	0	2571782	2572023	0	0	0	0	0	0
2	Exec_Auto	1	32449389	11	0	1	2	3	1	B	0	0	0	2471583	0	0	0	0	0	2574023	2574071	2575048	2575639	2575737	0	2576237	2576477	0	0	0	0	0	0
2	Exec_Auto	1	32449389	12	0	1	2	1	1	B	0	0	0	2471583	0	0	0	0	0	2578477	2578546	2579272	2579791	2579990	0	2580490	2580730	0	0	0	0	0	0
2	Exec_Auto	1	32449389	13	0	1	1	3	1	A	1	0	0	2471583	0	0	0	0	0	2582730	2582801	2584073	2584778	2584905	2585405	0	2585646	0	0	0	0	0	0
2	Exec_Auto	1	32449389	14	0	1	2	3	1	A	1	1	0	2471583	0	0	0	0	0	2587647	2587712	2588963	2589487	2589619	2590119	0	2590360	0	0	0	0	0	0
2	Exec_Auto	1	32449389	15	0	1	3	0	1	A	1	0	252	2471583	0	0	0	0	0	2592361	2592392	2593740	2594376	2594478	0	0	2598161	0	0	2594961	0	0	0
2	Exec_Auto	1	32449389	15	0	1	3	0	1	A	1	1	0	2471583	0	0	0	0	0	2600161	2600212	2601560	2602239	2602355	2602855	0	2603095	0	0	0	0	0	0
2	Exec_Auto	1	32449389	16	1	0	0	2	0	B	1	0	0	2471583	0	0	0	0	0	2605096	2605156	2606296	2606859	2606973	2607473	0	2607714	0	0	0	0	0	0
2	Exec_Auto	1	32449389	17	0	1	3	1	1	A	1	0	252	2471583	0	0	0	0	0	2609715	2609785	2610831	2611301	2611474	0	0	2614706	0	0	2611506	0	0	0
2	Exec_Auto	1	32449389	17	0	1	3	1	1	A	1	0	252	2471583	0	0	0	0	0	2616707	2616792	2617838	2618399	2618674	0	0	2622145	0	0	2618945	0	0	0
2	Exec_Auto	1	32449389	17	0	1	3	1	1	B	0	1	0	2471583	0	0	0	0	0	2624145	2624215	2625261	2625987	2626195	0	2626695	2626935	0	0	0	0	0	0
2	Exec_Auto	1	32449389	18	1	0	1	2	0	A	0	1	0	2471583	0	0	0	0	0	2628936	2628966	2630192	2630651	2630825	0	2631325	2631565	0	0	0	0	0	0
2	Exec_Auto	1	32449389	19	0	1	0	1	1	B	0	0	0	2471583	0	0	0	0	0	2633566	2633636	2634371	2634859	2634942	0	2635442	2635682	0	0	0	0	0	0
2	Exec_Auto	0	32449389	0	0	1	1	0	1	A	1	1	0	2637683	0	0	0	0	0	2637730	2637789	2638580	2639025	2639155	2639655	0	2639895	0	0	0	0	0	0
2	Exec_Auto	0	32449389	1	0	1	2	1	1	A	1	1	0	2637683	0	0	0	0	0	2641895	2641952	2642717	2643144	2643289	2643789	0	2644030	0	0	0	0	0	0
2	Exec_Auto	0	32449389	2	0	1	2	1	1	A	1	0	0	2637683	0	0	0	0	0	2646030	2646068	2646654	2647031	2647115	2647615	0	2647856	0	0	0	0	0	0
2	Exec_Auto	0	32449389	3	0	1	3	1	1	A	1	0	252	2637683	0	0	0	0	0	2649856	2649916	2650742	2651151	2651203	0	0	2654795	0	0	2651595	0	0	0
2	Exec_Auto	0	32449389	3	0	1	3	1	1	A	1	1	0	2637683	0	0	0	0	0	2656795	2656862	2657688	2658105	2658186	2658686	0	2658927	0	0	0	0	0	0
2	Exec_Auto	0	32449389	4	1	0	0	3	0	B	1	1	0	2637683	0	0	0	0	0	2660927	2660983	2661487	2661868	2661954	2662454	0	2662694	0	0	0	0	0	0
2	Exec_Auto	0	32449389	5	0	1	3	2	1	A	1	1	0	2637683	0	0	0	0	0	2664694	2664719	2665552	2665947	2666008	2666508	0	2666749	0	0	0	0	0	0
2	Exec_Auto	0	32449389	6	0	1	1	3	1	A	1	0	0	2637683	0	0	0	0	0	2668749	2668819	2669632	2670053	2670191	2670691	0	2670932	0	0	0	0	0	0
2	Exec_Auto	0	32449389	7	0	1	1	3	1	A	1	1	0	2637683	0	0	0	0	0	2672932	2673007	2674044	2674406	2674526	2675026	0	2675266	0	0	0	0	0	0
2	Exec_Auto	0	32449389	8	1	0	3	2	0	B	1	0	0	2637683	0	0	0	0	0	2677266	2677337	2678827	2679260	2679365	2679865	0	2680106	0	0	0	0	0	0
2	Exec_Auto	0	32449389	9	1	0	3	2	0	B	1	0	0	2637683	0	0	0	0	0	2682107	2682184	2682943	2686541	2686756	2687256	0	2687497	0	0	0	0	0	0
2	Exec_Auto	1	32449389	10	0	1	1	3	1	A	1	1	0	2637683	0	0	0	0	0	2689497	2689549	2690340	2691020	2691179	2691679	0	2691920	0	0	0	0	0	0
2	Exec_Auto	1	32449389	11	0	1	2	0	1	A	1	1	0	2637683	0	0	0	0	0	2693921	2693955	2694720	2695219	2695332	2695832	0	2696073	0	0	0	0	0	0
2	Exec_Auto	1	32449389	12	0	1	1	0	1	A	1	1	0	2637683	0	0	0	0	0	2698075	2698146	2698732	2699296	2699490	2699990	0	2700231	0	0	0	0	0	0
2	Exec_Auto	1	32449389	13	0	1	3	0	1	A	1	0	0	2637683	0	0	0	0	0	2702233	2702272	2703098	2703557	2703675	2704175	0	2704416	0	0	0	0	0	0
2	Exec_Auto	1	32449389	14	1	0	3	1	0	B	1	1	0	2637683	0	0	0	0	0	2706417	2706491	2706995	2707589	2708067	2708567	0	2708808	0	0	0	0	0	0
2	Exec_Auto	1	32449389	15	1	0	3	1	0	B	1	1	0	2637683	0	0	0	0	0	2710810	2710866	2711699	2712298	2712463	2712963	0	2713203	0	0	0	0	0	0
2	Exec_Auto	1	32449389	16	0	1	1	2	1	A	1	1	0	2637683	0	0	0	0	0	2715203	2715276	2716089	2716507	2716642	2717142	0	2717382	0	0	0	0	0	0
2	Exec_Auto	1	32449389	17	1	0	3	1	0	B	1	1	0	2637683	0	0	0	0	0	2719383	2719442	2720479	2720938	2721121	2721621	0	2721862	0	0	0	0	0	0
2	Exec_Auto	1	32449389	18	0	1	1	2	1	A	1	0	0	2637683	0	0	0	0	0	2723863	2723901	2725391	2725892	2726049	2726549	0	2726789	0	0	0	0	0	0
2	Exec_Auto	1	32449389	19	1	0	1	2	0	B	1	1	0	2637683	0	0	0	0	0	2728791	2728847	2729606	2730155	2730298	2730798	0	2731038	0	0	0	0	0	0
2	Exec_Auto	0	32449389	0	1	0	1	3	0	B	1	0	0	2733039	0	0	0	0	0	2733066	2733149	2734410	2734778	2734880	2735380	0	2735622	0	0	0	0	0	0
2	Exec_Auto	0	32449389	1	1	0	1	3	0	B	1	0	0	2733039	0	0	0	0	0	2737623	2737694	2738763	2739256	2739350	2739850	0	2740091	0	0	0	0	0	0
2	Exec_Auto	0	32449389	2	1	0	2	3	0	B	1	1	0	2733039	0	0	0	0	0	2742092	2742162	2742920	2743454	2743499	2743999	0	2744239	0	0	0	0	0	0
2	Exec_Auto	0	32449389	3	1	0	2	3	0	B	1	0	0	2733039	0	0	0	0	0	2746240	2746306	2747440	2747841	2748024	2748524	0	2748764	0	0	0	0	0	0
2	Exec_Auto	0	32449389	4	1	0	1	3	0	B	1	1	0	2733039	0	0	0	0	0	2750765	2750835	2751383	2751871	2751991	2752491	0	2752731	0	0	0	0	0	0
2	Exec_Auto	0	32449389	5	1	0	3	1	0	B	1	1	0	2733039	0	0	0	0	0	2754731	2754793	2755927	2756358	2756481	2756981	0	2757222	0	0	0	0	0	0
2	Exec_Auto	0	32449389	6	1	0	0	1	0	B	1	1	0	2733039	0	0	0	0	0	2759223	2759291	2760407	2760890	2760987	2761487	0	2761728	0	0	0	0	0	0
2	Exec_Auto	0	32449389	7	1	0	0	3	0	B	1	0	252	2733039	0	0	0	0	0	2763729	2763792	2764941	2765412	2765538	0	0	2768764	0	0	2765564	0	0	0
2	Exec_Auto	0	32449389	7	1	0	0	3	0	B	1	0	0	2733039	0	0	0	0	0	2770764	2770790	2771939	2772461	2772626	2773126	0	2773368	0	0	0	0	0	0
2	Exec_Auto	0	32449389	8	0	1	2	0	1	A	1	0	0	2733039	0	0	0	0	0	2775368	2775410	2776137	2776637	2776740	2777240	0	2777481	0	0	0	0	0	0
2	Exec_Auto	0	32449389	9	1	0	1	3	0	B	1	1	0	2733039	0	0	0	0	0	2779481	2779533	2780596	2781034	2781139	2781639	0	2781879	0	0	0	0	0	0
2	Exec_Auto	1	32449389	10	1	0	2	3	0	A	0	1	0	2733039	0	0	0	0	0	2783880	2783930	2785191	2785886	2786029	0	2786529	2786769	0	0	0	0	0	0
2	Exec_Auto	1	32449389	11	0	1	2	0	1	B	0	0	0	2733039	0	0	0	0	0	2788769	2788837	2789906	2790518	2790619	0	2791119	2791360	0	0	0	0	0	0
2	Exec_Auto	1	32449389	12	1	0	2	3	0	B	1	1	0	2733039	0	0	0	0	0	2793360	2793419	2794177	2794816	2795360	2795860	0	2796101	0	0	0	0	0	0
2	Exec_Auto	1	32449389	13	0	1	1	3	1	A	1	0	0	2733039	0	0	0	0	0	2798102	2798160	2799294	2799758	2800025	2800525	0	2800766	0	0	0	0	0	0
2	Exec_Auto	1	32449389	14	1	0	1	2	0	B	1	1	0	2733039	0	0	0	0	0	2802766	2802816	2803364	2803877	2804001	2804501	0	2804741	0	0	0	0	0	0
2	Exec_Auto	1	32449389	15	0	1	1	0	1	A	1	1	0	2733039	0	0	0	0	0	2806741	2806789	2807923	2808453	2808599	2809099	0	2809340	0	0	0	0	0	0
2	Exec_Auto	1	32449389	16	0	1	0	1	1		0	0	251	2733039	0	0	0	0	0	2811341	2811417	2812533	2812976	2813078	0	0	2816778	0	2813578	0	0	0	0
2	Exec_Auto	1	32449389	16	0	1	0	1	1	A	1	1	0	2733039	0	0	0	0	0	2818778	2818844	2819960	2820446	2820534	2821034	0	2821275	0	0	0	0	0	0
2	Exec_Auto	1	32449389	17	0	1	0	1	1	A	1	1	0	2733039	0	0	0	0	0	2823275	2823333	2824482	2825021	2825125	2825625	0	2825865	0	0	0	0	0	0
2	Exec_Auto	1	32449389	18	1	0	2	3	0	B	1	0	0	2733039	0	0	0	0	0	2827866	2827925	2828652	2829097	2829177	2829677	0	2829918	0	0	0	0	0	0
2	Exec_Auto	1	32449389	19	1	0	3	0	0	B	1	1	0	2733039	0	0	0	0	0	2831919	2831989	2833052	2833441	2833528	2834028	0	2834268	0	0	0	0	0	0
2	Exec_Auto	0	32449389	0	1	0	3	1	0	B	1	0	0	2836270	0	0	0	0	0	2836318	2836381	2837835	2838329	2838481	2838981	0	2839222	0	0	0	0	0	0
2	Exec_Auto	0	32449389	1	0	1	2	0	1	A	1	1	0	2836270	0	0	0	0	0	2841222	2841280	2842012	2842459	2842537	2843037	0	2843278	0	0	0	0	0	0
2	Exec_Auto	0	32449389	2	1	0	3	2	0	B	1	1	0	2836270	0	0	0	0	0	2845279	2845338	2845925	2846392	2846490	2846990	0	2847230	0	0	0	0	0	0
2	Exec_Auto	0	32449389	3	1	0	2	1	0	B	1	1	0	2836270	0	0	0	0	0	2849231	2849257	2850090	2850545	2850683	2851183	0	2851423	0	0	0	0	0	0
2	Exec_Auto	0	32449389	4	0	1	2	3	1	A	1	1	0	2836270	0	0	0	0	0	2853424	2853448	2854657	2855121	2855417	2855917	0	2856157	0	0	0	0	0	0
2	Exec_Auto	0	32449389	5	0	1	0	1	1	A	1	0	0	2836270	0	0	0	0	0	2858158	2858183	2859137	2859687	2859843	2860343	0	2860583	0	0	0	0	0	0
2	Exec_Auto	0	32449389	6	0	1	1	0	1		0	0	251	2836270	0	0	0	0	0	2862585	2862651	2863308	2863986	2864119	0	0	2867819	0	2864619	0	0	0	0
2	Exec_Auto	0	32449389	6	0	1	1	0	1	A	1	0	252	2836270	0	0	0	0	0	2869819	2869886	2870543	2870948	2871061	0	0	2874286	0	0	2871086	0	0	0
2	Exec_Auto	0	32449389	6	0	1	1	0	1	A	1	1	0	2836270	0	0	0	0	0	2876287	2876343	2877000	2877408	2877505	2878005	0	2878245	0	0	0	0	0	0
2	Exec_Auto	0	32449389	7	0	1	3	0	1	A	1	1	0	2836270	0	0	0	0	0	2880246	2880313	2881105	2881618	2881729	2882229	0	2882469	0	0	0	0	0	0
2	Exec_Auto	0	32449389	8	1	0	2	1	0	B	1	0	0	2836270	0	0	0	0	0	2884471	2884545	2885938	2886297	2886429	2886929	0	2887170	0	0	0	0	0	0
2	Exec_Auto	0	32449389	9	1	0	3	0	0	B	1	1	0	2836270	0	0	0	0	0	2889170	2889236	2889859	2890269	2890345	2890845	0	2891085	0	0	0	0	0	0
2	Exec_Auto	1	32449389	10	1	0	0	3	0	B	1	1	0	2836270	0	0	0	0	0	2893086	2893148	2894602	2895023	2895094	2895594	0	2895835	0	0	0	0	0	0
2	Exec_Auto	1	32449389	11	0	1	0	2	1	A	1	1	0	2836270	0	0	0	0	0	2897836	2897910	2898642	2899099	2899165	2899665	0	2899906	0	0	0	0	0	0
2	Exec_Auto	1	32449389	12	0	1	3	0	1	A	1	1	0	2836270	0	0	0	0	0	2901907	2901941	2902528	2903164	2903286	2903786	0	2904027	0	0	0	0	0	0
2	Exec_Auto	1	32449389	13	1	0	1	3	0	B	1	0	0	2836270	0	0	0	0	0	2906028	2906089	2906922	2907417	2907493	2907993	0	2908234	0	0	0	0	0	0
2	Exec_Auto	1	32449389	14	0	1	1	2	1	A	1	1	0	2836270	0	0	0	0	0	2910234	2910301	2911510	2911992	2912107	2912607	0	2912847	0	0	0	0	0	0
2	Exec_Auto	1	32449389	15	0	1	0	3	1	A	1	0	0	2836270	0	0	0	0	0	2914848	2914899	2915853	2916424	2916480	2916980	0	2917220	0	0	0	0	0	0
2	Exec_Auto	1	32449389	16	0	1	2	1	1	A	1	0	0	2836270	0	0	0	0	0	2919220	2919288	2919945	2920543	2920632	2921132	0	2921373	0	0	0	0	0	0
2	Exec_Auto	1	32449389	17	0	1	2	0	1	A	1	1	0	2836270	0	0	0	0	0	2923373	2923430	2924222	2924743	2924863	2925363	0	2925603	0	0	0	0	0	0
2	Exec_Auto	1	32449389	18	0	1	1	2	1	B	0	1	0	2836270	0	0	0	0	0	2927605	2927638	2929031	2929597	2929893	0	2930393	2930634	0	0	0	0	0	0
2	Exec_Auto	1	32449389	19	0	1	2	0	1	A	1	1	0	2836270	0	0	0	0	0	2932635	2932690	2933313	2933759	2933919	2934419	0	2934660	0	0	0	0	0	0
2	Exec_Auto	0	32449389	0	1	0	1	3	0	B	1	1	0	2936663	0	0	0	0	0	2936684	2936757	2938103	2938470	2938537	2939037	0	2939277	0	0	0	0	0	0
2	Exec_Auto	0	32449389	1	1	0	3	0	0	B	1	1	0	2936663	0	0	0	0	0	2941278	2941346	2942204	2942589	2942725	2943225	0	2943465	0	0	0	0	0	0
2	Exec_Auto	0	32449389	2	1	0	3	0	0	B	1	1	0	2936663	0	0	0	0	0	2945466	2945531	2946940	2947355	2947481	2947981	0	2948222	0	0	0	0	0	0
2	Exec_Auto	0	32449389	3	1	0	0	1	0	B	1	1	0	2936663	0	0	0	0	0	2950224	2950285	2951783	2952258	2952387	2952887	0	2953128	0	0	0	0	0	0
2	Exec_Auto	0	32449389	4	1	0	1	3	0	B	1	1	0	2936663	0	0	0	0	0	2955129	2955157	2955830	2956333	2956399	2956899	0	2957140	0	0	0	0	0	0
2	Exec_Auto	0	32449389	5	1	0	3	1	0	B	1	0	0	2936663	0	0	0	0	0	2959141	2959203	2960554	2961142	2961266	2961766	0	2962007	0	0	0	0	0	0
2	Exec_Auto	0	32449389	6	1	0	0	3	0	B	1	1	0	2936663	0	0	0	0	0	2964008	2964041	2965246	2965669	2965794	2966294	0	2966536	0	0	0	0	0	0
2	Exec_Auto	0	32449389	7	1	0	3	2	0	B	1	1	0	2936663	0	0	0	0	0	2968539	2968574	2969851	2970246	2970323	2970823	0	2971063	0	0	0	0	0	0
2	Exec_Auto	0	32449389	8	0	1	0	1	1	A	1	0	0	2936663	0	0	0	0	0	2973064	2973092	2973824	2974276	2974359	2974859	0	2975100	0	0	0	0	0	0
2	Exec_Auto	0	32449389	9	0	1	0	3	1	A	1	1	0	2936663	0	0	0	0	0	2977100	2977168	2978040	2978530	2978601	2979101	0	2979342	0	0	0	0	0	0
2	Exec_Auto	1	32449389	10	1	0	1	0	0	A	0	0	0	2936663	0	0	0	0	0	2981343	2981409	2982755	2983327	2983452	0	2983952	2984193	0	0	0	0	0	0
2	Exec_Auto	1	32449389	11	1	0	2	3	0	A	0	0	0	2936663	0	0	0	0	0	2986193	2986260	2987118	2987947	2988672	0	2989172	2989412	0	0	0	0	0	0
2	Exec_Auto	1	32449389	12	0	1	3	1	1	A	1	1	0	2936663	0	0	0	0	0	2991414	2991482	2992891	2993534	2993606	2994106	0	2994346	0	0	0	0	0	0
2	Exec_Auto	1	32449389	13	1	0	0	2	0	B	1	1	0	2936663	0	0	0	0	0	2996346	2996382	2997880	2998423	2998536	2999036	0	2999277	0	0	0	0	0	0
2	Exec_Auto	1	32449389	14	1	0	1	3	0	B	1	1	0	2936663	0	0	0	0	0	3001277	3001333	3002006	3002452	3002542	3003042	0	3003283	0	0	0	0	0	0
2	Exec_Auto	1	32449389	15	1	0	0	1	0	B	1	1	0	2936663	0	0	0	0	0	3005283	3005353	3006704	3007206	3007316	3007816	0	3008057	0	0	0	0	0	0
2	Exec_Auto	1	32449389	16	1	0	3	1	0	B	1	0	0	2936663	0	0	0	0	0	3010057	3010090	3011295	3011781	3015098	3015598	0	3015839	0	0	0	0	0	0
2	Exec_Auto	1	32449389	17	1	0	3	1	0	B	1	1	0	2936663	0	0	0	0	0	3017839	3017882	3019159	3019698	3019850	3020350	0	3020590	0	0	0	0	0	0
2	Exec_Auto	1	32449389	18	0	1	2	0	1	B	0	0	0	2936663	0	0	0	0	0	3022590	3022654	3023386	3024176	3024292	0	3024792	3025032	0	0	0	0	0	0
2	Exec_Auto	1	32449389	19	0	1	0	1	1	B	0	1	0	2936663	0	0	0	0	0	3027034	3027104	3027976	3028572	3028691	0	3029191	3029432	0	0	0	0	0	0
2	Exec_Auto	0	32449389	0	0	1	3	2	1	A	1	0	0	3031433	0	0	0	0	0	3031459	3031542	3032676	3033058	3033147	3033647	0	3033887	0	0	0	0	0	0
2	Exec_Auto	0	32449389	1	0	1	1	0	1	A	1	1	0	3031433	0	0	0	0	0	3035887	3035928	3036627	3036999	3037162	3037662	0	3037903	0	0	0	0	0	0
2	Exec_Auto	0	32449389	2	0	1	0	1	1	A	1	1	0	3031433	0	0	0	0	0	3039904	3039955	3040976	3041351	3041467	3041967	0	3042208	0	0	0	0	0	0
2	Exec_Auto	0	32449389	3	1	0	1	3	0	B	1	1	0	3031433	0	0	0	0	0	3044208	3044270	3045340	3045881	3045962	3046462	0	3046702	0	0	0	0	0	0
2	Exec_Auto	0	32449389	4	1	0	1	2	0	B	1	0	0	3031433	0	0	0	0	0	3048702	3048751	3049436	3049857	3049967	3050467	0	3050709	0	0	0	0	0	0
2	Exec_Auto	0	32449389	5	1	0	2	3	0	B	1	1	0	3031433	0	0	0	0	0	3052709	3052766	3054235	3054665	3054743	3055243	0	3055483	0	0	0	0	0	0
2	Exec_Auto	0	32449389	6	0	1	0	2	1	A	1	1	0	3031433	0	0	0	0	0	3057484	3057542	3058633	3059152	3059253	3059753	0	3059994	0	0	0	0	0	0
2	Exec_Auto	0	32449389	7	0	1	2	3	1		1	0	254	3031433	0	0	0	0	0	3061995	3062063	3063431	0	0	0	0	3076631	0	0	0	0	3073431	0
2	Exec_Auto	0	32449389	7	0	1	2	3	1	A	1	0	0	3031433	0	0	0	0	0	3078632	3078670	3080038	3080529	3080699	3081199	0	3081440	0	0	0	0	0	0
2	Exec_Auto	0	32449389	8	0	1	0	3	1	A	1	1	0	3031433	0	0	0	0	0	3083441	3083507	3084255	3084695	3084792	3085292	0	3085532	0	0	0	0	0	0
2	Exec_Auto	0	32449389	9	0	1	0	3	1	A	1	1	0	3031433	0	0	0	0	0	3087532	3087590	3088830	3089214	3089269	3089769	0	3090009	0	0	0	0	0	0
2	Exec_Auto	1	32449389	10	0	1	1	0	1	A	1	0	0	3031433	0	0	0	0	0	3092009	3092049	3093183	3093612	3093939	3094439	0	3094680	0	0	0	0	0	0
2	Exec_Auto	1	32449389	11	0	1	2	0	1	A	1	0	0	3031433	0	0	0	0	0	3096681	3096746	3097445	3098088	3098312	3098812	0	3099053	0	0	0	0	0	0
2	Exec_Auto	1	32449389	12	0	1	2	0	1	B	0	0	0	3031433	0	0	0	0	0	3101053	3101119	3102140	3102808	3103447	0	3103947	3104187	0	0	0	0	0	0
2	Exec_Auto	1	32449389	13	0	1	1	0	1	B	0	0	0	3031433	0	0	0	0	0	3106188	3106241	3107311	3107972	3108087	0	3108587	3108827	0	0	0	0	0	0
2	Exec_Auto	1	32449389	14	0	1	1	3	1	A	1	0	0	3031433	0	0	0	0	0	3110828	3110889	3111574	3112272	3112461	3112961	0	3113202	0	0	0	0	0	0
2	Exec_Auto	1	32449389	15	1	0	0	3	0	A	0	0	0	3031433	0	0	0	0	0	3115204	3115234	3116703	3117292	3117393	0	3117893	3118134	0	0	0	0	0	0
2	Exec_Auto	1	32449389	16	1	0	1	3	0	A	0	0	0	3031433	0	0	0	0	0	3120134	3120160	3121251	3121867	3121992	0	3122492	3122733	0	0	0	0	0	0
2	Exec_Auto	1	32449389	17	1	0	2	1	0	A	0	1	0	3031433	0	0	0	0	0	3124734	3124786	3126154	3126711	3126861	0	3127361	3127601	0	0	0	0	0	0
2	Exec_Auto	1	32449389	18	1	0	1	2	0	A	0	1	0	3031433	0	0	0	0	0	3129602	3129640	3130388	3131021	3131131	0	3131631	3131872	0	0	0	0	0	0
2	Exec_Auto	1	32449389	19	0	1	2	1	1	B	0	0	0	3031433	0	0	0	0	0	3133872	3133917	3135157	3135642	3135770	0	3136270	3136511	0	0	0	0	0	0
