# Supplementary material for: A Computational Model of Dual Competition between the Basal Ganglia and the Cortex
Source: eNeuro. 2019 Jan 4;5(6):ENEURO.0339-17.2018. doi: 10.1523/ENEURO.0339-17.2018 (PMC6325557; doi:10.1523/ENEURO.0339-17.2018)
Supplement: Supplementary 1 — Supplementary Model Codes. Download Supplementary 1, ZIP file [file sup_enu-eN-TNC-0339-17-s02.zip › one-critic-two-actors-1.2/experiments/data/experimental/D1-saline-D2-muscimol/France/20150528_141717FrIB.txt]

Task	Typ of Try	FT/ST	Begin launch	Num Try	Num CibleA	Num CibleB	Pos CibleA	Pos CibleB	%RecA_>_B	Target Choice	Good Choice	Reward	Num error	E0	E10	E20	E30	E100	E40	E15	E25	E35	E45	E55	E105	E115	E200	E250	E251	E252	E253	E254	E255
2	Exec_Auto	0	18055316	0	1	0	1	3	0	B	1	1	0	790728	0	0	0	0	0	790735	790792	792003	792409	792502	793002	0	793243	0	0	0	0	0	0
2	Exec_Auto	0	18055316	1	1	0	0	3	0	B	1	0	0	790728	0	0	0	0	0	795243	795304	796266	796665	796729	797229	0	797470	0	0	0	0	0	0
2	Exec_Auto	0	18055316	2	0	1	3	0	1	A	1	1	0	790728	0	0	0	0	0	799472	799533	800084	800507	800580	801080	0	801320	0	0	0	0	0	0
2	Exec_Auto	0	18055316	3	0	1	1	0	1	A	1	1	0	790728	0	0	0	0	0	803321	803389	804312	804718	804836	805336	0	805576	0	0	0	0	0	0
2	Exec_Auto	0	18055316	4	0	1	2	3	1	A	1	1	0	790728	0	0	0	0	0	807576	807644	808949	809382	809509	810009	0	810249	0	0	0	0	0	0
2	Exec_Auto	0	18055316	5	0	1	0	2	1	A	1	0	0	790728	0	0	0	0	0	812250	812300	813598	814003	814084	814584	0	814825	0	0	0	0	0	0
2	Exec_Auto	0	18055316	6	0	1	3	0	1	A	1	0	0	790728	0	0	0	0	0	816826	816901	817780	818226	818328	818828	0	819069	0	0	0	0	0	0
2	Exec_Auto	0	18055316	7	0	1	0	2	1	A	1	1	0	790728	0	0	0	0	0	821071	821130	822056	822442	822506	823006	0	823247	0	0	0	0	0	0
2	Exec_Auto	0	18055316	8	0	1	1	0	1	A	1	1	0	790728	0	0	0	0	0	825247	825302	826683	827120	827243	827743	0	827984	0	0	0	0	0	0
2	Exec_Auto	0	18055316	9	0	1	3	0	1	A	1	1	0	790728	0	0	0	0	0	829986	830055	830639	831147	831239	831739	0	831980	0	0	0	0	0	0
2	Exec_Auto	1	18055316	10	1	0	3	2	0	A	0	0	0	790728	0	0	0	0	0	833981	834032	835243	835803	835914	0	836414	836655	0	0	0	0	0	0
2	Exec_Auto	1	18055316	11	0	1	0	2	1	B	0	0	0	790728	0	0	0	0	0	838655	838690	839652	840194	841134	0	841634	841875	0	0	0	0	0	0
2	Exec_Auto	1	18055316	12	0	1	2	1	1	B	0	0	252	790728	0	0	0	0	0	843876	843926	844477	844952	845048	0	0	848258	0	0	845058	0	0	0
2	Exec_Auto	1	18055316	12	0	1	2	1	1	B	0	0	0	790728	0	0	0	0	0	850258	850317	850868	851268	851446	0	851946	852186	0	0	0	0	0	0
2	Exec_Auto	1	18055316	13	1	0	3	1	0	B	1	1	0	790728	0	0	0	0	0	854187	854233	855156	855570	855785	856285	0	856526	0	0	0	0	0	0
2	Exec_Auto	1	18055316	14	1	0	3	2	0	B	1	0	0	790728	0	0	0	0	0	858526	858583	859888	860413	860490	860990	0	861231	0	0	0	0	0	0
2	Exec_Auto	1	18055316	15	0	1	1	2	1	A	1	1	0	790728	0	0	0	0	0	863231	863286	864584	865132	865211	865711	0	865951	0	0	0	0	0	0
2	Exec_Auto	1	18055316	16	1	0	0	3	0	B	1	1	0	790728	0	0	0	0	0	867952	868018	868897	869395	869453	869953	0	870193	0	0	0	0	0	0
2	Exec_Auto	1	18055316	17	0	1	0	2	1	A	1	1	0	790728	0	0	0	0	0	872194	872270	873196	873652	873711	874211	0	874452	0	0	0	0	0	0
2	Exec_Auto	1	18055316	18	0	1	3	0	1	A	1	0	0	790728	0	0	0	0	0	876453	876524	877905	878417	878476	878976	0	879217	0	0	0	0	0	0
2	Exec_Auto	1	18055316	19	1	0	1	2	0	B	1	1	0	790728	0	0	0	0	0	881217	881271	881855	882400	882514	883014	0	883255	0	0	0	0	0	0
2	Exec_Auto	0	18055316	0	0	1	3	1	1	A	1	1	0	885256	0	0	0	0	0	885279	885330	886258	886740	886860	887360	0	887600	0	0	0	0	0	0
2	Exec_Auto	0	18055316	1	1	0	2	0	0	B	1	0	0	885256	0	0	0	0	0	889601	889627	890487	890992	891054	891554	0	891794	0	0	0	0	0	0
2	Exec_Auto	0	18055316	2	1	0	0	3	0	B	1	1	0	885256	0	0	0	0	0	893794	893839	895238	895702	895836	896336	0	896576	0	0	0	0	0	0
2	Exec_Auto	0	18055316	3	0	1	2	3	1	A	1	0	0	885256	0	0	0	0	0	898581	898653	899506	900010	900088	900588	0	900828	0	0	0	0	0	0
2	Exec_Auto	0	18055316	4	0	1	3	1	1	A	1	1	0	885256	0	0	0	0	0	902830	902905	903916	904309	904424	904924	0	905165	0	0	0	0	0	0
2	Exec_Auto	0	18055316	5	1	0	3	1	0	B	1	1	0	885256	0	0	0	0	0	907166	907241	908399	908851	909115	909615	0	909855	0	0	0	0	0	0
2	Exec_Auto	0	18055316	6	0	1	0	2	1	A	1	1	0	885256	0	0	0	0	0	911856	911930	912825	913335	913419	913919	0	914161	0	0	0	0	0	0
2	Exec_Auto	0	18055316	7	0	1	0	3	1	A	1	0	252	885256	0	0	0	0	0	916162	916221	917268	917860	918036	0	0	921273	0	0	918073	0	0	0
2	Exec_Auto	0	18055316	7	0	1	0	3	1	A	1	1	0	885256	0	0	0	0	0	923274	923322	924368	924858	924915	925415	0	925655	0	0	0	0	0	0
2	Exec_Auto	0	18055316	8	0	1	1	0	1	A	1	0	0	885256	0	0	0	0	0	927655	927736	929033	929393	929571	930071	0	930312	0	0	0	0	0	0
2	Exec_Auto	0	18055316	9	1	0	1	0	0	B	1	1	0	885256	0	0	0	0	0	932313	932359	932932	933314	933387	933887	0	934128	0	0	0	0	0	0
2	Exec_Auto	1	18055316	10	1	0	0	1	0	B	1	1	0	885256	0	0	0	0	0	936129	936226	937154	937568	937776	938276	0	938517	0	0	0	0	0	0
2	Exec_Auto	1	18055316	11	0	1	2	0	1	A	1	1	0	885256	0	0	0	0	0	940517	940573	941433	941912	942063	942563	0	942803	0	0	0	0	0	0
2	Exec_Auto	1	18055316	12	0	1	3	0	1	A	1	1	0	885256	0	0	0	0	0	944803	944858	946257	946581	946743	947243	0	947484	0	0	0	0	0	0
2	Exec_Auto	1	18055316	13	0	1	3	2	1	A	1	1	0	885256	0	0	0	0	0	949485	949577	950430	950832	950904	951404	0	951645	0	0	0	0	0	0
2	Exec_Auto	1	18055316	14	0	1	0	1	1	A	1	0	0	885256	0	0	0	0	0	953647	953726	954737	955132	955279	955779	0	956020	0	0	0	0	0	0
2	Exec_Auto	1	18055316	15	0	1	3	1	1	A	1	1	0	885256	0	0	0	0	0	958020	958084	959242	959765	959860	960360	0	960601	0	0	0	0	0	0
2	Exec_Auto	1	18055316	16	0	1	3	0	1	A	1	1	0	885256	0	0	0	0	0	962601	962693	963588	963973	964076	964576	0	964816	0	0	0	0	0	0
2	Exec_Auto	1	18055316	17	1	0	0	1	0	B	1	0	0	885256	0	0	0	0	0	966817	966845	967891	968326	968452	968952	0	969193	0	0	0	0	0	0
2	Exec_Auto	1	18055316	18	0	1	2	3	1	A	1	0	0	885256	0	0	0	0	0	971194	971247	972544	972991	973126	973626	0	973867	0	0	0	0	0	0
2	Exec_Auto	1	18055316	19	0	1	0	1	1	A	1	1	0	885256	0	0	0	0	0	975868	975920	976493	976960	977042	977542	0	977783	0	0	0	0	0	0
2	Exec_Auto	0	18055316	0	1	0	0	2	0	B	1	1	0	979784	0	0	0	0	0	979804	979902	980672	981036	981187	981687	0	981927	0	0	0	0	0	0
2	Exec_Auto	0	18055316	1	0	1	0	2	1	A	1	1	0	979784	0	0	0	0	0	983927	983987	984780	985157	985241	985741	0	985982	0	0	0	0	0	0
2	Exec_Auto	0	18055316	2	1	0	0	1	0	B	1	0	252	979784	0	0	0	0	0	987983	988054	988892	989269	989361	0	0	992584	0	0	989384	0	0	0
2	Exec_Auto	0	18055316	2	1	0	0	1	0	B	1	1	0	979784	0	0	0	0	0	994585	994633	995471	995801	995937	996437	0	996678	0	0	0	0	0	0
2	Exec_Auto	0	18055316	3	0	1	1	3	1	A	1	0	0	979784	0	0	0	0	0	998679	998745	999700	1000111	1000240	1000740	0	1000980	0	0	0	0	0	0
2	Exec_Auto	0	18055316	4	0	1	0	1	1	A	1	0	0	979784	0	0	0	0	0	1002981	1003065	1004138	1004553	1004664	1005164	0	1005405	0	0	0	0	0	0
2	Exec_Auto	0	18055316	5	1	0	1	3	0	B	1	1	0	979784	0	0	0	0	0	1007407	1007485	1008073	1008485	1008574	1009074	0	1009314	0	0	0	0	0	0
2	Exec_Auto	0	18055316	6	0	1	3	0	1	A	1	1	0	979784	0	0	0	0	0	1011314	1011394	1012875	1013250	1013358	1013858	0	1014099	0	0	0	0	0	0
2	Exec_Auto	0	18055316	7	1	0	3	2	0	B	1	1	0	979784	0	0	0	0	0	1016099	1016178	1016815	1017192	1017260	1017760	0	1018001	0	0	0	0	0	0
2	Exec_Auto	0	18055316	8	1	0	0	3	0	B	1	1	0	979784	0	0	0	0	0	1020001	1020072	1020905	1021312	1021472	1021972	0	1022212	0	0	0	0	0	0
2	Exec_Auto	0	18055316	9	0	1	2	3	1	A	1	0	0	979784	0	0	0	0	0	1024212	1024267	1025260	1025656	1025737	1026237	0	1026478	0	0	0	0	0	0
2	Exec_Auto	1	18055316	10	0	1	1	3	1	A	1	1	0	979784	0	0	0	0	0	1028479	1028501	1029271	1029911	1030015	1030515	0	1030756	0	0	0	0	0	0
2	Exec_Auto	1	18055316	11	0	1	0	1	1	A	1	1	0	979784	0	0	0	0	0	1032757	1032813	1033606	1034076	1034150	1034650	0	1034891	0	0	0	0	0	0
2	Exec_Auto	1	18055316	12	0	1	0	1	1	B	0	0	0	979784	0	0	0	0	0	1036891	1036946	1037784	1038331	1038436	0	1038936	1039177	0	0	0	0	0	0
2	Exec_Auto	1	18055316	13	1	0	0	2	0	B	1	0	0	979784	0	0	0	0	0	1041178	1041222	1042177	1042684	1042945	1043445	0	1043686	0	0	0	0	0	0
2	Exec_Auto	1	18055316	14	1	0	0	3	0	A	0	1	0	979784	0	0	0	0	0	1045688	1045751	1046824	1047317	1047437	0	1047937	1048178	0	0	0	0	0	0
2	Exec_Auto	1	18055316	15	1	0	1	0	0	A	0	0	0	979784	0	0	0	0	0	1050179	1050224	1050812	1051302	1051427	0	1051927	1052168	0	0	0	0	0	0
2	Exec_Auto	1	18055316	16	0	1	0	3	1	B	0	0	0	979784	0	0	0	0	0	1054168	1054241	1055722	1056290	1056427	0	1056927	1057169	0	0	0	0	0	0
2	Exec_Auto	1	18055316	17	0	1	1	0	1	A	1	1	0	979784	0	0	0	0	0	1059170	1059240	1059877	1060322	1060510	1061010	0	1061250	0	0	0	0	0	0
2	Exec_Auto	1	18055316	18	1	0	3	0	0	B	1	1	0	979784	0	0	0	0	0	1063251	1063313	1064146	1064575	1064686	1065186	0	1065427	0	0	0	0	0	0
2	Exec_Auto	1	18055316	19	1	0	1	2	0	B	1	1	0	979784	0	0	0	0	0	1067428	1067512	1068505	1068965	1069071	1069571	0	1069812	0	0	0	0	0	0
2	Exec_Auto	0	18055316	0	0	1	1	3	1	A	1	0	0	1071814	0	0	0	0	0	1071820	1071881	1073015	1073455	1073657	1074157	0	1074398	0	0	0	0	0	0
2	Exec_Auto	0	18055316	1	1	0	0	3	0	B	1	1	0	1071814	0	0	0	0	0	1076399	1076473	1077072	1077528	1077646	1078146	0	1078386	0	0	0	0	0	0
2	Exec_Auto	0	18055316	2	1	0	1	3	0	B	1	1	0	1071814	0	0	0	0	0	1080387	1080464	1081238	1081684	1081792	1082292	0	1082532	0	0	0	0	0	0
2	Exec_Auto	0	18055316	3	1	0	2	3	0	B	1	1	0	1071814	0	0	0	0	0	1084534	1084593	1085160	1085564	1085689	1086189	0	1086430	0	0	0	0	0	0
2	Exec_Auto	0	18055316	4	0	1	0	2	1	A	1	1	0	1071814	0	0	0	0	0	1088430	1088500	1089552	1089910	1090027	1090527	0	1090768	0	0	0	0	0	0
2	Exec_Auto	0	18055316	5	0	1	1	0	1	A	1	1	0	1071814	0	0	0	0	0	1092768	1092828	1094258	1094663	1094805	1095305	0	1095546	0	0	0	0	0	0
2	Exec_Auto	0	18055316	6	0	1	0	1	1	A	1	1	0	1071814	0	0	0	0	0	1097546	1097608	1099055	1099417	1099535	1100035	0	1100276	0	0	0	0	0	0
2	Exec_Auto	0	18055316	7	0	1	1	3	1	A	1	1	0	1071814	0	0	0	0	0	1102277	1102314	1103725	1104263	1104391	1104891	0	1105131	0	0	0	0	0	0
2	Exec_Auto	0	18055316	8	0	1	0	1	1	A	1	1	0	1071814	0	0	0	0	0	1107131	1107180	1108248	1108642	1108756	1109256	0	1109497	0	0	0	0	0	0
2	Exec_Auto	0	18055316	9	0	1	1	3	1	A	1	1	0	1071814	0	0	0	0	0	1111498	1111570	1112789	1113218	1113387	1113887	0	1114128	0	0	0	0	0	0
2	Exec_Auto	1	18055316	10	0	1	3	0	1	A	1	0	252	1071814	0	0	0	0	0	1116129	1116184	1117318	1117830	1118006	0	0	1121567	0	0	1118367	0	0	0
2	Exec_Auto	1	18055316	10	0	1	3	0	1	A	1	1	0	1071814	0	0	0	0	0	1123567	1123641	1124775	1125240	1125373	1125873	0	1126113	0	0	0	0	0	0
2	Exec_Auto	1	18055316	11	0	1	1	0	1	A	1	1	0	1071814	0	0	0	0	0	1128114	1128166	1128765	1129228	1129350	1129850	0	1130090	0	0	0	0	0	0
2	Exec_Auto	1	18055316	12	0	1	3	2	1	A	1	0	252	1071814	0	0	0	0	0	1132091	1132156	1132930	1133340	1133460	0	0	1136987	0	0	1133787	0	0	0
2	Exec_Auto	1	18055316	12	0	1	3	2	1	A	1	1	0	1071814	0	0	0	0	0	1138988	1139060	1139834	1140383	1140547	1141047	0	1141288	0	0	0	0	0	0
2	Exec_Auto	1	18055316	13	0	1	1	3	1	A	1	1	0	1071814	0	0	0	0	0	1143288	1143342	1143909	1144326	1144491	1144991	0	1145231	0	0	0	0	0	0
2	Exec_Auto	1	18055316	14	0	1	2	3	1	A	1	1	0	1071814	0	0	0	0	0	1147232	1147309	1148361	1148949	1149077	1149577	0	1149817	0	0	0	0	0	0
2	Exec_Auto	1	18055316	15	0	1	3	2	1	A	1	0	252	1071814	0	0	0	0	0	1151818	1151901	1153331	1153702	1153794	0	0	1157439	0	0	1154239	0	0	0
2	Exec_Auto	1	18055316	15	0	1	3	2	1	A	1	0	0	1071814	0	0	0	0	0	1159440	1159491	1160921	1161354	1161451	1161951	0	1162191	0	0	0	0	0	0
2	Exec_Auto	1	18055316	16	0	1	0	1	1	A	1	0	0	1071814	0	0	0	0	0	1164191	1164242	1165689	1166199	1166274	1166774	0	1167014	0	0	0	0	0	0
2	Exec_Auto	1	18055316	17	0	1	3	2	1	A	1	1	0	1071814	0	0	0	0	0	1169014	1169051	1170462	1170920	1170995	1171495	0	1171735	0	0	0	0	0	0
2	Exec_Auto	1	18055316	18	0	1	2	1	1	A	1	1	0	1071814	0	0	0	0	0	1173736	1173797	1174865	1175299	1175392	1175892	0	1176133	0	0	0	0	0	0
2	Exec_Auto	1	18055316	19	0	1	0	2	1	A	1	1	0	1071814	0	0	0	0	0	1178134	1178213	1179432	1179820	1179922	1180422	0	1180662	0	0	0	0	0	0
2	Exec_Auto	0	18055316	0	1	0	3	2	0	B	1	0	0	1182663	0	0	0	0	0	1182703	1182795	1184227	1184622	1184734	1185234	0	1185474	0	0	0	0	0	0
2	Exec_Auto	0	18055316	1	0	1	3	2	1	A	1	1	0	1182663	0	0	0	0	0	1187474	1187544	1188705	1189110	1189212	1189712	0	1189953	0	0	0	0	0	0
2	Exec_Auto	0	18055316	2	1	0	0	2	0	B	1	1	0	1182663	0	0	0	0	0	1191953	1192032	1193090	1193541	1193654	1194154	0	1194395	0	0	0	0	0	0
2	Exec_Auto	0	18055316	3	1	0	1	0	0	B	1	0	0	1182663	0	0	0	0	0	1196395	1196471	1197723	1198083	1198165	1198665	0	1198905	0	0	0	0	0	0
2	Exec_Auto	0	18055316	4	1	0	1	2	0	B	1	1	0	1182663	0	0	0	0	0	1200906	1200953	1201986	1202391	1202468	1202968	0	1203208	0	0	0	0	0	0
2	Exec_Auto	0	18055316	5	1	0	3	0	0	B	1	1	0	1182663	0	0	0	0	0	1205208	1205269	1206254	1206647	1206723	1207223	0	1207463	0	0	0	0	0	0
2	Exec_Auto	0	18055316	6	0	1	1	2	1	A	1	0	0	1182663	0	0	0	0	0	1209464	1209498	1210697	1211088	1211228	1211728	0	1211969	0	0	0	0	0	0
2	Exec_Auto	0	18055316	7	0	1	0	3	1	A	1	1	0	1182663	0	0	0	0	0	1213970	1214039	1215048	1215432	1215517	1216017	0	1216258	0	0	0	0	0	0
2	Exec_Auto	0	18055316	8	1	0	3	1	0	B	1	1	0	1182663	0	0	0	0	0	1218258	1218329	1219156	1219499	1219626	1220126	0	1220367	0	0	0	0	0	0
2	Exec_Auto	0	18055316	9	0	1	0	3	1	A	1	1	0	1182663	0	0	0	0	0	1222368	1222455	1223426	1223806	1223923	1224423	0	1224664	0	0	0	0	0	0
2	Exec_Auto	1	18055316	10	1	0	1	3	0	B	1	0	252	1182663	0	0	0	0	0	1226665	1226732	1228164	1228551	1228646	0	0	1231890	0	0	1228690	0	0	0
2	Exec_Auto	1	18055316	10	1	0	1	3	0	B	1	1	0	1182663	0	0	0	0	0	1233890	1233965	1235397	1235829	1235922	1236422	0	1236663	0	0	0	0	0	0
2	Exec_Auto	1	18055316	11	0	1	3	0	1	A	1	0	0	1182663	0	0	0	0	0	1238663	1238737	1239898	1240351	1240404	1240904	0	1241145	0	0	0	0	0	0
2	Exec_Auto	1	18055316	12	0	1	0	2	1	A	1	1	0	1182663	0	0	0	0	0	1243146	1243230	1244288	1244694	1244801	1245301	0	1245541	0	0	0	0	0	0
2	Exec_Auto	1	18055316	13	0	1	0	2	1	A	1	1	0	1182663	0	0	0	0	0	1247542	1247602	1248854	1249270	1249353	1249853	0	1250094	0	0	0	0	0	0
2	Exec_Auto	1	18055316	14	0	1	0	3	1	A	1	0	0	1182663	0	0	0	0	0	1252094	1252168	1253201	1253622	1253764	1254264	0	1254505	0	0	0	0	0	0
2	Exec_Auto	1	18055316	15	1	0	0	1	0	B	1	1	0	1182663	0	0	0	0	0	1256506	1256560	1257545	1257976	1258058	1258558	0	1258798	0	0	0	0	0	0
2	Exec_Auto	1	18055316	16	0	1	2	0	1	A	1	1	0	1182663	0	0	0	0	0	1260798	1260854	1262053	1262452	1262575	1263075	0	1263317	0	0	0	0	0	0
2	Exec_Auto	1	18055316	17	0	1	0	2	1	A	1	1	0	1182663	0	0	0	0	0	1265318	1265391	1266400	1266718	1266852	1267352	0	1267593	0	0	0	0	0	0
2	Exec_Auto	1	18055316	18	0	1	3	0	1	A	1	1	0	1182663	0	0	0	0	0	1269594	1269651	1270478	1270928	1271035	1271535	0	1271775	0	0	0	0	0	0
2	Exec_Auto	1	18055316	19	1	0	0	1	0	B	1	1	0	1182663	0	0	0	0	0	1273775	1273818	1274789	1275270	1275428	1275928	0	1276168	0	0	0	0	0	0
2	Exec_Auto	0	18055316	0	0	1	0	3	1	A	1	1	0	1278170	0	0	0	0	0	1278198	1278303	1279744	1280223	1280294	1280794	0	1281034	0	0	0	0	0	0
2	Exec_Auto	0	18055316	1	0	1	2	1	1	A	1	1	0	1278170	0	0	0	0	0	1283034	1283098	1283779	1284336	1284538	1285038	0	1285279	0	0	0	0	0	0
2	Exec_Auto	0	18055316	2	0	1	2	0	1	A	1	1	0	1278170	0	0	0	0	0	1287280	1287343	1288410	1289098	1289322	1289822	0	1290062	0	0	0	0	0	0
2	Exec_Auto	0	18055316	3	1	0	1	3	0	B	1	1	0	1278170	0	0	0	0	0	1292062	1292111	1293044	1293406	1293501	1294001	0	1294241	0	0	0	0	0	0
2	Exec_Auto	0	18055316	4	1	0	3	1	0	B	1	0	0	1278170	0	0	0	0	0	1296242	1296263	1297470	1297893	1298094	1298594	0	1298834	0	0	0	0	0	0
2	Exec_Auto	0	18055316	5	0	1	3	1	1	A	1	1	0	1278170	0	0	0	0	0	1300835	1300860	1301372	1301774	1301834	1302334	0	1302575	0	0	0	0	0	0
2	Exec_Auto	0	18055316	6	0	1	0	2	1	A	1	1	0	1278170	0	0	0	0	0	1304576	1304665	1305629	1305983	1306073	1306573	0	1306814	0	0	0	0	0	0
2	Exec_Auto	0	18055316	7	0	1	1	0	1	A	1	1	0	1278170	0	0	0	0	0	1308815	1308877	1310033	1310383	1310527	1311027	0	1311268	0	0	0	0	0	0
2	Exec_Auto	0	18055316	8	0	1	2	3	1	A	1	0	0	1278170	0	0	0	0	0	1313269	1313326	1314003	1314412	1314542	1315042	0	1315283	0	0	0	0	0	0
2	Exec_Auto	0	18055316	9	1	0	3	0	0	B	1	1	0	1278170	0	0	0	0	0	1317283	1317360	1317886	1318291	1318371	1318871	0	1319111	0	0	0	0	0	0
2	Exec_Auto	1	18055316	10	1	0	1	2	0	B	1	1	0	1278170	0	0	0	0	0	1321112	1321130	1322571	1322947	1323044	1323544	0	1323784	0	0	0	0	0	0
2	Exec_Auto	1	18055316	11	1	0	1	3	0	B	1	1	0	1278170	0	0	0	0	0	1325784	1325848	1326529	1326916	1326969	1327469	0	1327710	0	0	0	0	0	0
2	Exec_Auto	1	18055316	12	0	1	0	3	1	A	1	1	0	1278170	0	0	0	0	0	1329710	1329758	1330825	1331269	1331406	1331906	0	1332146	0	0	0	0	0	0
2	Exec_Auto	1	18055316	13	0	1	0	2	1	A	1	0	0	1278170	0	0	0	0	0	1334147	1334223	1335156	1335614	1335688	1336188	0	1336430	0	0	0	0	0	0
2	Exec_Auto	1	18055316	14	1	0	1	3	0	B	1	1	0	1278170	0	0	0	0	0	1338430	1338506	1339713	1340145	1340245	1340745	0	1340985	0	0	0	0	0	0
2	Exec_Auto	1	18055316	15	0	1	3	2	1	A	1	1	0	1278170	0	0	0	0	0	1342985	1343062	1343574	1344034	1344089	1344589	0	1344830	0	0	0	0	0	0
2	Exec_Auto	1	18055316	16	0	1	0	3	1	A	1	1	0	1278170	0	0	0	0	0	1346830	1346876	1347840	1348298	1348423	1348923	0	1349163	0	0	0	0	0	0
2	Exec_Auto	1	18055316	17	0	1	3	1	1	A	1	1	0	1278170	0	0	0	0	0	1351164	1351218	1352374	1352820	1352934	1353434	0	1353674	0	0	0	0	0	0
2	Exec_Auto	1	18055316	18	0	1	3	0	1	A	1	1	0	1278170	0	0	0	0	0	1355675	1355772	1356449	1356932	1357034	1357534	0	1357775	0	0	0	0	0	0
2	Exec_Auto	1	18055316	19	1	0	3	0	0	B	1	1	0	1278170	0	0	0	0	0	1359776	1359848	1360374	1360854	1360948	1361448	0	1361688	0	0	0	0	0	0
2	Exec_Auto	0	18055316	0	1	0	1	2	0	B	1	1	0	1363689	0	0	0	0	0	1363724	1363792	1364935	1365297	1365451	1365951	0	1366191	0	0	0	0	0	0
2	Exec_Auto	0	18055316	1	1	0	1	0	0	B	1	1	0	1363689	0	0	0	0	0	1368191	1368217	1368763	1369194	1369299	1369799	0	1370039	0	0	0	0	0	0
2	Exec_Auto	0	18055316	2	0	1	3	1	1	A	1	1	0	1363689	0	0	0	0	0	1372040	1372113	1372752	1373225	1373307	1373807	0	1374047	0	0	0	0	0	0
2	Exec_Auto	0	18055316	3	1	0	2	1	0	B	1	1	0	1363689	0	0	0	0	0	1376048	1376114	1377239	1377747	1377984	1378484	0	1378725	0	0	0	0	0	0
2	Exec_Auto	0	18055316	4	0	1	3	1	1	A	1	1	0	1363689	0	0	0	0	0	1380726	1380778	1381724	1382280	1382433	1382933	0	1383174	0	0	0	0	0	0
2	Exec_Auto	0	18055316	5	0	1	3	1	1	A	1	1	0	1363689	0	0	0	0	0	1385175	1385240	1386226	1386633	1386778	1387278	0	1387518	0	0	0	0	0	0
2	Exec_Auto	0	18055316	6	1	0	2	0	0	B	1	1	0	1363689	0	0	0	0	0	1389519	1389578	1390745	1391224	1391302	1391802	0	1392043	0	0	0	0	0	0
2	Exec_Auto	0	18055316	7	1	0	1	0	0	B	1	1	0	1363689	0	0	0	0	0	1394044	1394105	1395580	1396072	1396250	1396750	0	1396990	0	0	0	0	0	0
2	Exec_Auto	0	18055316	8	1	0	0	1	0	B	1	1	0	1363689	0	0	0	0	0	1398991	1399060	1400533	1401051	1401221	1401721	0	1401962	0	0	0	0	0	0
2	Exec_Auto	0	18055316	9	0	1	2	3	1	A	1	0	0	1363689	0	0	0	0	0	1403962	1404023	1405346	1406129	1406313	1406813	0	1407053	0	0	0	0	0	0
2	Exec_Auto	1	18055316	10	1	0	1	0	0	B	1	1	0	1363689	0	0	0	0	0	1409054	1409120	1410263	1410929	1411189	1411689	0	1411930	0	0	0	0	0	0
2	Exec_Auto	1	18055316	11	1	0	3	0	0	B	1	1	0	1363689	0	0	0	0	0	1413931	1413990	1414536	1415005	1415062	1415562	0	1415803	0	0	0	0	0	0
2	Exec_Auto	1	18055316	12	0	1	1	3	1	A	1	1	0	1363689	0	0	0	0	0	1417804	1417868	1418507	1419037	1419166	1419666	0	1419906	0	0	0	0	0	0
2	Exec_Auto	1	18055316	13	1	0	2	1	0	B	1	1	0	1363689	0	0	0	0	0	1421907	1421968	1423093	1423623	1423714	1424214	0	1424454	0	0	0	0	0	0
2	Exec_Auto	1	18055316	14	1	0	3	1	0	B	1	1	0	1363689	0	0	0	0	0	1426455	1426523	1427469	1428056	1428175	1428675	0	1428916	0	0	0	0	0	0
2	Exec_Auto	1	18055316	15	1	0	0	1	0	B	1	1	0	1363689	0	0	0	0	0	1430916	1430986	1431972	1432537	1432683	1433183	0	1433424	0	0	0	0	0	0
2	Exec_Auto	1	18055316	16	1	0	3	1	0	B	1	1	0	1363689	0	0	0	0	0	1435424	1435461	1436628	1437245	1437341	1437841	0	1438082	0	0	0	0	0	0
2	Exec_Auto	1	18055316	17	0	1	0	2	1	A	1	0	0	1363689	0	0	0	0	0	1440082	1440154	1441629	1442135	1442225	1442725	0	1442965	0	0	0	0	0	0
2	Exec_Auto	1	18055316	18	1	0	0	3	0	B	1	1	0	1363689	0	0	0	0	0	1444966	1445028	1446501	1447076	1447209	1447709	0	1447950	0	0	0	0	0	0
2	Exec_Auto	1	18055316	19	0	1	2	3	1	A	1	1	0	1363689	0	0	0	0	0	1449951	1449981	1451304	1451752	1451908	1452408	0	1452649	0	0	0	0	0	0
2	Exec_Auto	0	18055316	0	0	1	0	2	1	A	1	1	0	1454650	0	0	0	0	0	1454676	1454757	1455776	1456185	1456258	1456758	0	1456998	0	0	0	0	0	0
2	Exec_Auto	0	18055316	1	0	1	2	3	1	A	1	1	0	1454650	0	0	0	0	0	1458999	1459066	1460306	1460754	1460897	1461397	0	1461638	0	0	0	0	0	0
2	Exec_Auto	0	18055316	2	1	0	2	1	0	B	1	0	0	1454650	0	0	0	0	0	1463638	1463708	1464951	1465419	1465630	1466130	0	1466370	0	0	0	0	0	0
2	Exec_Auto	0	18055316	3	0	1	3	1	1	A	1	1	0	1454650	0	0	0	0	0	1468372	1468427	1469304	1470964	1471110	1471610	0	1471851	0	0	0	0	0	0
2	Exec_Auto	0	18055316	4	0	1	1	0	1	A	1	0	0	1454650	0	0	0	0	0	1473851	1473907	1474562	1475029	1475195	1475695	0	1475935	0	0	0	0	0	0
2	Exec_Auto	0	18055316	5	1	0	1	0	0	B	1	1	0	1454650	0	0	0	0	0	1477936	1477997	1479210	1479739	1479824	1480324	0	1480565	0	0	0	0	0	0
2	Exec_Auto	0	18055316	6	0	1	1	3	1	A	1	1	0	1454650	0	0	0	0	0	1482565	1482642	1483606	1484083	1484201	1484701	0	1484943	0	0	0	0	0	0
2	Exec_Auto	0	18055316	7	1	0	1	0	0	B	1	1	0	1454650	0	0	0	0	0	1486944	1487010	1487897	1488482	1488839	1489339	0	1489579	0	0	0	0	0	0
2	Exec_Auto	0	18055316	8	0	1	0	3	1	A	1	0	0	1454650	0	0	0	0	0	1491580	1491626	1492258	1492728	1492849	1493349	0	1493589	0	0	0	0	0	0
2	Exec_Auto	0	18055316	9	1	0	2	3	0	B	1	1	0	1454650	0	0	0	0	0	1495589	1495647	1497000	1497447	1497557	1498057	0	1498298	0	0	0	0	0	0
2	Exec_Auto	1	18055316	10	1	0	0	1	0	B	1	0	0	1454650	0	0	0	0	0	1500298	1500352	1501371	1501879	1501997	1502497	0	1502739	0	0	0	0	0	0
2	Exec_Auto	1	18055316	11	0	1	1	2	1	A	1	1	0	1454650	0	0	0	0	0	1504739	1504811	1506051	1506736	1506860	1507360	0	1507600	0	0	0	0	0	0
2	Exec_Auto	1	18055316	12	1	0	3	2	0	B	1	1	0	1454650	0	0	0	0	0	1509600	1509632	1510875	1511255	1511384	1511884	0	1512124	0	0	0	0	0	0
2	Exec_Auto	1	18055316	13	1	0	1	0	0	B	1	1	0	1454650	0	0	0	0	0	1514125	1514199	1515076	1515563	1515646	1516146	0	1516386	0	0	0	0	0	0
2	Exec_Auto	1	18055316	14	1	0	0	2	0	B	1	1	0	1454650	0	0	0	0	0	1518386	1518441	1519096	1519638	1519831	1520331	0	1520571	0	0	0	0	0	0
2	Exec_Auto	1	18055316	15	0	1	2	3	1	A	1	1	0	1454650	0	0	0	0	0	1522572	1522638	1523851	1529837	1530000	1530500	0	1530741	0	0	0	0	0	0
2	Exec_Auto	1	18055316	16	0	1	0	3	1	A	1	1	0	1454650	0	0	0	0	0	1532742	1532801	1533765	1534360	1534465	1534965	0	1535205	0	0	0	0	0	0
2	Exec_Auto	1	18055316	17	1	0	1	0	0	B	1	1	0	1454650	0	0	0	0	0	1537205	1537263	1538150	1538882	1538978	1539478	0	1539718	0	0	0	0	0	0
2	Exec_Auto	1	18055316	18	0	1	0	1	1	A	1	0	0	1454650	0	0	0	0	0	1541718	1541797	1542429	1543137	1543284	1543784	0	1544024	0	0	0	0	0	0
2	Exec_Auto	1	18055316	19	1	0	1	2	0		1	0	254	1454650	0	0	0	0	0	1546024	1546056	1547409	0	0	0	0	1560609	0	0	0	0	1557409	0
2	Exec_Auto	1	18055316	19	1	0	1	2	0	B	1	1	0	1454650	0	0	0	0	0	1562609	1562660	1564013	1564467	1564616	1565116	0	1565357	0	0	0	0	0	0
2	Exec_Auto	0	18055316	0	0	1	3	1	1	A	1	1	0	1567358	0	0	0	0	0	1567387	1567455	1568810	1569268	1569363	1569863	0	1570103	0	0	0	0	0	0
2	Exec_Auto	0	18055316	1	0	1	0	3	1	A	1	1	0	1567358	0	0	0	0	0	1572103	1572177	1572849	1573291	1573403	1573903	0	1574144	0	0	0	0	0	0
2	Exec_Auto	0	18055316	2	0	1	1	3	1	A	1	1	0	1567358	0	0	0	0	0	1576145	1576214	1577022	1577544	1577758	1578258	0	1578499	0	0	0	0	0	0
2	Exec_Auto	0	18055316	3	1	0	1	3	0	B	1	0	0	1567358	0	0	0	0	0	1580500	1580553	1582049	1583311	1590820	1591320	0	1591561	0	0	0	0	0	0
2	Exec_Auto	0	18055316	4	0	1	3	2	1	A	1	1	0	1567358	0	0	0	0	0	1593561	1593621	1594963	1595478	1595595	1596095	0	1596337	0	0	0	0	0	0
2	Exec_Auto	0	18055316	5	1	0	0	1	0	B	1	0	0	1567358	0	0	0	0	0	1598338	1598399	1599790	1600233	1600379	1600879	0	1601120	0	0	0	0	0	0
2	Exec_Auto	0	18055316	6	0	1	2	3	1	A	1	0	0	1567358	0	0	0	0	0	1603121	1603193	1604346	1604854	1605011	1605511	0	1605751	0	0	0	0	0	0
2	Exec_Auto	0	18055316	7	1	0	2	0	0	B	1	1	0	1567358	0	0	0	0	0	1607752	1607817	1608708	1609288	1609370	1609870	0	1610110	0	0	0	0	0	0
2	Exec_Auto	0	18055316	8	0	1	0	2	1	A	1	1	0	1567358	0	0	0	0	0	1612112	1612170	1612944	1613363	1613430	1613930	0	1614171	0	0	0	0	0	0
2	Exec_Auto	0	18055316	9	0	1	3	2	1	A	1	0	0	1567358	0	0	0	0	0	1616171	1616242	1616795	1617296	1617391	1617891	0	1618132	0	0	0	0	0	0
2	Exec_Auto	1	18055316	10	1	0	0	1	0		1	0	254	1567358	0	0	0	0	0	1620132	1620199	1621554	0	0	0	0	1634754	0	0	0	0	1631554	0
2	Exec_Auto	1	18055316	10	1	0	0	1	0	A	0	0	0	1567358	0	0	0	0	0	1636756	1636807	1638162	1642713	1642826	0	1643326	1643568	0	0	0	0	0	0
2	Exec_Auto	1	18055316	11	1	0	0	1	0	B	1	1	0	1567358	0	0	0	0	0	1645569	1645625	1646297	1646778	1646932	1647432	0	1647673	0	0	0	0	0	0
2	Exec_Auto	1	18055316	12	1	0	3	0	0	B	1	1	0	1567358	0	0	0	0	0	1649673	1649743	1650551	1650979	1651063	1651563	0	1651803	0	0	0	0	0	0
2	Exec_Auto	1	18055316	13	0	1	2	1	1	A	1	0	0	1567358	0	0	0	0	0	1653804	1653865	1655361	1655868	1656124	1656624	0	1656864	0	0	0	0	0	0
2	Exec_Auto	1	18055316	14	0	1	0	3	1	A	1	1	0	1567358	0	0	0	0	0	1658864	1658928	1660270	1660725	1660832	1661332	0	1661573	0	0	0	0	0	0
2	Exec_Auto	1	18055316	15	0	1	0	1	1	A	1	1	0	1567358	0	0	0	0	0	1663574	1663637	1665027	1665524	1665592	1666092	0	1666332	0	0	0	0	0	0
2	Exec_Auto	1	18055316	16	1	0	2	1	0	B	1	1	0	1567358	0	0	0	0	0	1668335	1668406	1669559	1670090	1670310	1670810	0	1671051	0	0	0	0	0	0
2	Exec_Auto	1	18055316	17	1	0	2	1	0	B	1	1	0	1567358	0	0	0	0	0	1673051	1673119	1674010	1674667	1674829	1675329	0	1675569	0	0	0	0	0	0
2	Exec_Auto	1	18055316	18	1	0	2	0	0	B	1	1	0	1567358	0	0	0	0	0	1677569	1677629	1678403	1679794	1679878	1680378	0	1680618	0	0	0	0	0	0
2	Exec_Auto	1	18055316	19	0	1	3	2	1	A	1	1	0	1567358	0	0	0	0	0	1682619	1682650	1683203	1683999	1684071	1684571	0	1684812	0	0	0	0	0	0
2	Exec_Auto	0	18055316	0	1	0	3	2	0	B	1	1	0	1686813	0	0	0	0	0	1686867	1686925	1688370	1688898	1689052	1689552	0	1689792	0	0	0	0	0	0
2	Exec_Auto	0	18055316	1	0	1	0	3	1	A	1	1	0	1686813	0	0	0	0	0	1691792	1691863	1693353	1694030	1694113	1694613	0	1694854	0	0	0	0	0	0
2	Exec_Auto	0	18055316	2	0	1	1	3	1	A	1	0	0	1686813	0	0	0	0	0	1696855	1696934	1697475	1700615	1700772	1701272	0	1701512	0	0	0	0	0	0
2	Exec_Auto	0	18055316	3	0	1	3	0	1	A	1	1	0	1686813	0	0	0	0	0	1703512	1703545	1704239	1704736	1704834	1705334	0	1705574	0	0	0	0	0	0
2	Exec_Auto	0	18055316	4	0	1	2	0	1	A	1	1	0	1686813	0	0	0	0	0	1707575	1707637	1708543	1709035	1709185	1709685	0	1709925	0	0	0	0	0	0
2	Exec_Auto	0	18055316	5	1	0	1	0	0	B	1	1	0	1686813	0	0	0	0	0	1711925	1711986	1712549	1713059	1713125	1713625	0	1713866	0	0	0	0	0	0
2	Exec_Auto	0	18055316	6	0	1	3	1	1	A	1	0	0	1686813	0	0	0	0	0	1715866	1715901	1716544	1718046	1718223	1718723	0	1718964	0	0	0	0	0	0
2	Exec_Auto	0	18055316	7	0	1	0	2	1	A	1	1	0	1686813	0	0	0	0	0	1720965	1721014	1721856	1722390	1722483	1722983	0	1723223	0	0	0	0	0	0
2	Exec_Auto	0	18055316	8	0	1	0	3	1	A	1	1	0	1686813	0	0	0	0	0	1725223	1725265	1725898	1726357	1726436	1726936	0	1727178	0	0	0	0	0	0
2	Exec_Auto	0	18055316	9	1	0	1	0	0	B	1	0	0	1686813	0	0	0	0	0	1729179	1729212	1729764	1730481	1730555	1731055	0	1731296	0	0	0	0	0	0
2	Exec_Auto	1	18055316	10	1	0	0	3	0	A	0	0	0	1686813	0	0	0	0	0	1733297	1733365	1734810	1735709	1735768	0	1736268	1736508	0	0	0	0	0	0
2	Exec_Auto	1	18055316	11	0	1	2	1	1	B	0	0	0	1686813	0	0	0	0	0	1738509	1738534	1740024	1740705	1740843	0	1741343	1741584	0	0	0	0	0	0
2	Exec_Auto	1	18055316	12	1	0	1	3	0	A	0	0	0	1686813	0	0	0	0	0	1743584	1743624	1744165	1744682	1744832	0	1745332	1745573	0	0	0	0	0	0
2	Exec_Auto	1	18055316	13	0	1	2	0	1	A	1	1	0	1686813	0	0	0	0	0	1747573	1747643	1748337	1748902	1749015	1749515	0	1749756	0	0	0	0	0	0
2	Exec_Auto	1	18055316	14	0	1	0	2	1	A	1	1	0	1686813	0	0	0	0	0	1751756	1751831	1752737	1753202	1753291	1753791	0	1754031	0	0	0	0	0	0
2	Exec_Auto	1	18055316	15	0	1	2	1	1	A	1	1	0	1686813	0	0	0	0	0	1756031	1756088	1756651	1757089	1757214	1757714	0	1757954	0	0	0	0	0	0
2	Exec_Auto	1	18055316	16	1	0	2	0	0	B	1	1	0	1686813	0	0	0	0	0	1759955	1760007	1760650	1761264	1761327	1761827	0	1762068	0	0	0	0	0	0
2	Exec_Auto	1	18055316	17	1	0	2	1	0	B	1	1	0	1686813	0	0	0	0	0	1764069	1764092	1764934	1765563	1765781	1766281	0	1766521	0	0	0	0	0	0
2	Exec_Auto	1	18055316	18	0	1	2	0	1	A	1	1	0	1686813	0	0	0	0	0	1768521	1768561	1769194	1773205	1773361	1773861	0	1774101	0	0	0	0	0	0
2	Exec_Auto	1	18055316	19	1	0	3	1	0	B	1	0	0	1686813	0	0	0	0	0	1776102	1776158	1776710	1777747	1777954	1778454	0	1778695	0	0	0	0	0	0
2	Exec_Auto	0	18055316	0	0	1	2	3	1		1	0	254	1780696	0	0	0	0	0	1780743	1780806	1781841	0	0	0	0	1795041	0	0	0	0	1791841	0
2	Exec_Auto	0	18055316	0	0	1	2	3	1		1	0	254	1780696	0	0	0	0	0	1797042	1797108	1798143	0	0	0	0	1811343	0	0	0	0	1808143	0
2	Exec_Auto	0	18055316	0	0	1	2	3	1	A	1	1	0	1780696	0	0	0	0	0	1813345	1813398	1814433	1814942	1815136	1815636	0	1815876	0	0	0	0	0	0
2	Exec_Auto	0	18055316	1	0	1	1	3	1	A	1	1	0	1780696	0	0	0	0	0	1817878	1817937	1819301	1819699	1819846	1820346	0	1820586	0	0	0	0	0	0
2	Exec_Auto	0	18055316	2	0	1	0	1	1	A	1	0	0	1780696	0	0	0	0	0	1822587	1822653	1823759	1824142	1824252	1824752	0	1824993	0	0	0	0	0	0
2	Exec_Auto	0	18055316	3	1	0	3	0	0	B	1	1	0	1780696	0	0	0	0	0	1826995	1827062	1827710	1828387	1828461	1828961	0	1829202	0	0	0	0	0	0
2	Exec_Auto	0	18055316	4	0	1	1	2	1	A	1	1	0	1780696	0	0	0	0	0	1831204	1831282	1832349	1832784	1832933	1833433	0	1833674	0	0	0	0	0	0
2	Exec_Auto	0	18055316	5	1	0	1	0	0	B	1	1	0	1780696	0	0	0	0	0	1835675	1835745	1836261	1836682	1836790	1837290	0	1837530	0	0	0	0	0	0
2	Exec_Auto	0	18055316	6	0	1	2	1	1	A	1	1	0	1780696	0	0	0	0	0	1839530	1839594	1840539	1846886	1847034	1847534	0	1847775	0	0	0	0	0	0
2	Exec_Auto	0	18055316	7	1	0	2	3	0	B	1	0	252	1780696	0	0	0	0	0	1849776	1849851	1850816	1851230	1851400	0	0	1854814	0	0	1851614	0	0	0
2	Exec_Auto	0	18055316	7	1	0	2	3	0	B	1	1	0	1780696	0	0	0	0	0	1856816	1856878	1857843	1858228	1858309	1858809	0	1859049	0	0	0	0	0	0
2	Exec_Auto	0	18055316	8	1	0	2	3	0	B	1	0	252	1780696	0	0	0	0	0	1861050	1861108	1861925	1862305	1862404	0	0	1866046	0	0	1862846	0	0	0
2	Exec_Auto	0	18055316	8	1	0	2	3	0	B	1	0	252	1780696	0	0	0	0	0	1868047	1868119	1868936	1869258	1869344	0	0	1873003	0	0	1869803	0	0	0
2	Exec_Auto	0	18055316	8	1	0	2	3	0	B	1	1	0	1780696	0	0	0	0	0	1875003	1875034	1875851	1876312	1876439	1876939	0	1877180	0	0	0	0	0	0
2	Exec_Auto	0	18055316	9	0	1	3	1	1	A	1	0	252	1780696	0	0	0	0	0	1879182	1879257	1880434	1880887	1880978	0	0	1884537	0	0	1881337	0	0	0
2	Exec_Auto	0	18055316	9	0	1	3	1	1	A	1	1	0	1780696	0	0	0	0	0	1886537	1886599	1887776	1888208	1888296	1888796	0	1889037	0	0	0	0	0	0
2	Exec_Auto	1	18055316	10	1	0	0	2	0	B	1	0	0	1780696	0	0	0	0	0	1891037	1891107	1892142	1892551	1892716	1893216	0	1893457	0	0	0	0	0	0
2	Exec_Auto	1	18055316	11	0	1	3	1	1	A	1	1	0	1780696	0	0	0	0	0	1895458	1895494	1896858	1897352	1897479	1897979	0	1898220	0	0	0	0	0	0
2	Exec_Auto	1	18055316	12	1	0	2	0	0	B	1	1	0	1780696	0	0	0	0	0	1900220	1900288	1901394	1901792	1901893	1902393	0	1902633	0	0	0	0	0	0
2	Exec_Auto	1	18055316	13	0	1	3	2	1	A	1	1	0	1780696	0	0	0	0	0	1904634	1904697	1905345	1905725	1905843	1906343	0	1906583	0	0	0	0	0	0
2	Exec_Auto	1	18055316	14	0	1	3	0	1	A	1	0	252	1780696	0	0	0	0	0	1908583	1908650	1909717	1909981	1910181	0	0	1913871	0	0	1910671	0	0	0
2	Exec_Auto	1	18055316	14	0	1	3	0	1	A	1	1	0	1780696	0	0	0	0	0	1915872	1915929	1916996	1917488	1917602	1918102	0	1918342	0	0	0	0	0	0
2	Exec_Auto	1	18055316	15	0	1	3	1	1	A	1	0	0	1780696	0	0	0	0	0	1920342	1920402	1920918	1921384	1921615	1922115	0	1922356	0	0	0	0	0	0
2	Exec_Auto	1	18055316	16	0	1	2	3	1	A	1	1	0	1780696	0	0	0	0	0	1924357	1924430	1925375	1925925	1926052	1926552	0	1926792	0	0	0	0	0	0
2	Exec_Auto	1	18055316	17	0	1	0	3	1	A	1	0	0	1780696	0	0	0	0	0	1928792	1928860	1929825	1930133	1930306	1930806	0	1931046	0	0	0	0	0	0
2	Exec_Auto	1	18055316	18	1	0	1	3	0	B	1	0	0	1780696	0	0	0	0	0	1933046	1933118	1933935	1934379	1934532	1935032	0	1935272	0	0	0	0	0	0
2	Exec_Auto	1	18055316	19	0	1	2	1	1	A	1	1	0	1780696	0	0	0	0	0	1937272	1937359	1938536	1938946	1939038	1939538	0	1939778	0	0	0	0	0	0
2	Exec_Auto	0	18055316	0	1	0	0	3	0	B	1	0	252	1941779	0	0	0	0	0	1941804	1941875	1942585	1943023	1943147	0	0	1946671	0	0	1943471	0	0	0
2	Exec_Auto	0	18055316	0	1	0	0	3	0	B	1	0	0	1941779	0	0	0	0	0	1948672	1948741	1949451	1949851	1949957	1950457	0	1950698	0	0	0	0	0	0
2	Exec_Auto	0	18055316	1	1	0	3	1	0	B	1	0	0	1941779	0	0	0	0	0	1952699	1952772	1954142	1954562	1954658	1955158	0	1955398	0	0	0	0	0	0
2	Exec_Auto	0	18055316	2	0	1	0	3	1	A	1	1	0	1941779	0	0	0	0	0	1957399	1957465	1958235	1958675	1958758	1959258	0	1959498	0	0	0	0	0	0
2	Exec_Auto	0	18055316	3	1	0	3	1	0	B	1	1	0	1941779	0	0	0	0	0	1961499	1961537	1962772	1963151	1963281	1963781	0	1964022	0	0	0	0	0	0
2	Exec_Auto	0	18055316	4	0	1	1	2	1	A	1	0	0	1941779	0	0	0	0	0	1966022	1966096	1966716	1967128	1967234	1967734	0	1967975	0	0	0	0	0	0
2	Exec_Auto	0	18055316	5	0	1	3	2	1	A	1	0	252	1941779	0	0	0	0	0	1969976	1970012	1971081	1971426	1971516	0	0	1975159	0	0	1971959	0	0	0
2	Exec_Auto	0	18055316	5	0	1	3	2	1	A	1	1	0	1941779	0	0	0	0	0	1977159	1977232	1978301	1978704	1978802	1979302	0	1979543	0	0	0	0	0	0
2	Exec_Auto	0	18055316	6	1	0	0	3	0	B	1	0	252	1941779	0	0	0	0	0	1981544	1981586	1982170	1982600	1982715	0	0	1986201	0	0	1983001	0	0	0
2	Exec_Auto	0	18055316	6	1	0	0	3	0	B	1	1	0	1941779	0	0	0	0	0	1988201	1988272	1988856	1989286	1989350	1989850	0	1990090	0	0	0	0	0	0
2	Exec_Auto	0	18055316	7	1	0	2	0	0	B	1	1	0	1941779	0	0	0	0	0	1992090	1992150	1992856	1993220	1993343	1993843	0	1994084	0	0	0	0	0	0
2	Exec_Auto	0	18055316	8	0	1	0	1	1	A	1	1	0	1941779	0	0	0	0	0	1996085	1996117	1997193	1997475	1997596	1998096	0	1998336	0	0	0	0	0	0
2	Exec_Auto	0	18055316	9	1	0	3	1	0	B	1	1	0	1941779	0	0	0	0	0	2000340	2000397	2001341	2001772	2001878	2002378	0	2002618	0	0	0	0	0	0
2	Exec_Auto	1	18055316	10	0	1	2	1	1	A	1	1	0	1941779	0	0	0	0	0	2004619	2004675	2005385	2005883	2005977	2006477	0	2006717	0	0	0	0	0	0
2	Exec_Auto	1	18055316	11	1	0	3	0	0	B	1	1	0	1941779	0	0	0	0	0	2008720	2008785	2010155	2010603	2010689	2011189	0	2011429	0	0	0	0	0	0
2	Exec_Auto	1	18055316	12	0	1	2	1	1	A	1	1	0	1941779	0	0	0	0	0	2013429	2013499	2014269	2014679	2014846	2015346	0	2015586	0	0	0	0	0	0
2	Exec_Auto	1	18055316	13	0	1	1	0	1	A	1	1	0	1941779	0	0	0	0	0	2017588	2017622	2018857	2019246	2019531	2020031	0	2020272	0	0	0	0	0	0
2	Exec_Auto	1	18055316	14	0	1	2	3	1	A	1	0	0	1941779	0	0	0	0	0	2022274	2022358	2022978	2023489	2023583	2024083	0	2024324	0	0	0	0	0	0
2	Exec_Auto	1	18055316	15	1	0	2	0	0	B	1	1	0	1941779	0	0	0	0	0	2026324	2026358	2027427	2028113	2028189	2028689	0	2028929	0	0	0	0	0	0
2	Exec_Auto	1	18055316	16	0	1	3	2	1	A	1	0	252	1941779	0	0	0	0	0	2030930	2031002	2031586	2031990	2032101	0	0	2035701	0	0	2032501	0	0	0
2	Exec_Auto	1	18055316	16	0	1	3	2	1	A	1	1	0	1941779	0	0	0	0	0	2037702	2037758	2038342	2038889	2038984	2039484	0	2039725	0	0	0	0	0	0
2	Exec_Auto	1	18055316	17	0	1	2	0	1	A	1	1	0	1941779	0	0	0	0	0	2041725	2041768	2042474	2042911	2042978	2043478	0	2043718	0	0	0	0	0	0
2	Exec_Auto	1	18055316	18	1	0	3	2	0	B	1	1	0	1941779	0	0	0	0	0	2045718	2045751	2046827	2047177	2047304	2047804	0	2048044	0	0	0	0	0	0
2	Exec_Auto	1	18055316	19	0	1	3	1	1	A	1	1	0	1941779	0	0	0	0	0	2050044	2050075	2051019	2051394	2051459	2051959	0	2052199	0	0	0	0	0	0
2	Exec_Auto	0	18055316	0	0	1	1	2	1	A	1	1	0	2054200	0	0	0	0	0	2054207	2054278	2055039	2055460	2055574	2056074	0	2056314	0	0	0	0	0	0
2	Exec_Auto	0	18055316	1	1	0	3	0	0	B	1	0	0	2054200	0	0	0	0	0	2058314	2058379	2059133	2059669	2059778	2060278	0	2060518	0	0	0	0	0	0
2	Exec_Auto	0	18055316	2	1	0	2	3	0	B	1	1	0	2054200	0	0	0	0	0	2062520	2062577	2063648	2064113	2064181	2064681	0	2064922	0	0	0	0	0	0
2	Exec_Auto	0	18055316	3	0	1	1	0	1	A	1	1	0	2054200	0	0	0	0	0	2066923	2066975	2068384	2068789	2068910	2069410	0	2069651	0	0	0	0	0	0
2	Exec_Auto	0	18055316	4	0	1	0	1	1	A	1	0	0	2054200	0	0	0	0	0	2071652	2071708	2072955	2073309	2073406	2073906	0	2074147	0	0	0	0	0	0
2	Exec_Auto	0	18055316	5	0	1	2	3	1	A	1	1	0	2054200	0	0	0	0	0	2076148	2076182	2077248	2077698	2077800	2078300	0	2078543	0	0	0	0	0	0
2	Exec_Auto	0	18055316	6	1	0	2	1	0	B	1	1	0	2054200	0	0	0	0	0	2080544	2080602	2081807	2082184	2082293	2082793	0	2083033	0	0	0	0	0	0
2	Exec_Auto	0	18055316	7	0	1	2	0	1	A	1	1	0	2054200	0	0	0	0	0	2085034	2085087	2085734	2086170	2086242	2086742	0	2086982	0	0	0	0	0	0
2	Exec_Auto	0	18055316	8	1	0	0	2	0	B	1	1	0	2054200	0	0	0	0	0	2088983	2089041	2090206	2090604	2090763	2091263	0	2091504	0	0	0	0	0	0
2	Exec_Auto	0	18055316	9	1	0	1	0	0	B	1	1	0	2054200	0	0	0	0	0	2093505	2093567	2094415	2094895	2094994	2095494	0	2095735	0	0	0	0	0	0
2	Exec_Auto	1	18055316	10	1	0	3	0	0	B	1	1	0	2054200	0	0	0	0	0	2097735	2097773	2098534	2098971	2099054	2099554	0	2099795	0	0	0	0	0	0
2	Exec_Auto	1	18055316	11	0	1	2	1	1	A	1	1	0	2054200	0	0	0	0	0	2101795	2101863	2102617	2103046	2103187	2103687	0	2103927	0	0	0	0	0	0
2	Exec_Auto	1	18055316	12	0	1	0	2	1	A	1	0	0	2054200	0	0	0	0	0	2105927	2105993	2107064	2107480	2107599	2108099	0	2108339	0	0	0	0	0	0
2	Exec_Auto	1	18055316	13	1	0	1	0	0	B	1	0	0	2054200	0	0	0	0	0	2110340	2110388	2111797	2112278	2112362	2112862	0	2113102	0	0	0	0	0	0
2	Exec_Auto	1	18055316	14	0	1	2	3	1	A	1	1	0	2054200	0	0	0	0	0	2115103	2115162	2116409	2116900	2116983	2117483	0	2117724	0	0	0	0	0	0
2	Exec_Auto	1	18055316	15	1	0	0	2	0	B	1	1	0	2054200	0	0	0	0	0	2119726	2119802	2120868	2121288	2121386	2121886	0	2122128	0	0	0	0	0	0
2	Exec_Auto	1	18055316	16	1	0	0	2	0	B	1	1	0	2054200	0	0	0	0	0	2124128	2124183	2125388	2125777	2125894	2126394	0	2126634	0	0	0	0	0	0
2	Exec_Auto	1	18055316	17	0	1	1	0	1	A	1	1	0	2054200	0	0	0	0	0	2128634	2128668	2129315	2129743	2129883	2130383	0	2130623	0	0	0	0	0	0
2	Exec_Auto	1	18055316	18	1	0	0	1	0	B	1	0	0	2054200	0	0	0	0	0	2132624	2132693	2133858	2134364	2134463	2134963	0	2135204	0	0	0	0	0	0
2	Exec_Auto	1	18055316	19	0	1	2	1	1	A	1	0	0	2054200	0	0	0	0	0	2137204	2137274	2138122	2138564	2138700	2139200	0	2139440	0	0	0	0	0	0
2	Exec_Auto	0	18055316	0	1	0	0	1	0	B	1	1	0	2141441	0	0	0	0	0	2141462	2141552	2143049	2143498	2143619	2144119	0	2144359	0	0	0	0	0	0
2	Exec_Auto	0	18055316	1	1	0	3	0	0	B	1	1	0	2141441	0	0	0	0	0	2146360	2146419	2147392	2147896	2147981	2148481	0	2148723	0	0	0	0	0	0
2	Exec_Auto	0	18055316	2	1	0	1	0	0	B	1	1	0	2141441	0	0	0	0	0	2150723	2150781	2151794	2152195	2152254	2152754	0	2152995	0	0	0	0	0	0
2	Exec_Auto	0	18055316	3	1	0	1	3	0	B	1	0	252	2141441	0	0	0	0	0	2154995	2155065	2155638	2156049	2156170	0	0	2159790	0	0	2156590	0	0	0
2	Exec_Auto	0	18055316	3	1	0	1	3	0	B	1	1	0	2141441	0	0	0	0	0	2161790	2161878	2162451	2162876	2162926	2163426	0	2163666	0	0	0	0	0	0
2	Exec_Auto	0	18055316	4	0	1	2	3	1	A	1	1	0	2141441	0	0	0	0	0	2165666	2165725	2166947	2167319	2167436	2167936	0	2168176	0	0	0	0	0	0
2	Exec_Auto	0	18055316	5	0	1	1	3	1	A	1	0	0	2141441	0	0	0	0	0	2170177	2170250	2171216	2171616	2171805	2172305	0	2172545	0	0	0	0	0	0
2	Exec_Auto	0	18055316	6	1	0	1	0	0	B	1	0	0	2141441	0	0	0	0	0	2174549	2174603	2175238	2175772	2175828	2176328	0	2176569	0	0	0	0	0	0
2	Exec_Auto	0	18055316	7	1	0	2	3	0	B	1	1	0	2141441	0	0	0	0	0	2178570	2178646	2179872	2180268	2180315	2180815	0	2181057	0	0	0	0	0	0
2	Exec_Auto	0	18055316	8	1	0	1	2	0	B	1	1	0	2141441	0	0	0	0	0	2183057	2183128	2183689	2184067	2184144	2184644	0	2184885	0	0	0	0	0	0
2	Exec_Auto	0	18055316	9	1	0	0	2	0	B	1	1	0	2141441	0	0	0	0	0	2186886	2186919	2188358	2188723	2188809	2189309	0	2189549	0	0	0	0	0	0
2	Exec_Auto	1	18055316	10	1	0	0	2	0	B	1	1	0	2141441	0	0	0	0	0	2191550	2191612	2193109	2193433	2193598	2194098	0	2194338	0	0	0	0	0	0
2	Exec_Auto	1	18055316	11	1	0	3	0	0	B	1	1	0	2141441	0	0	0	0	0	2196340	2196407	2197380	2197778	2197855	2198355	0	2198595	0	0	0	0	0	0
2	Exec_Auto	1	18055316	12	0	1	0	1	1	A	1	0	0	2141441	0	0	0	0	0	2200596	2200658	2201671	2202131	2202209	2202709	0	2202949	0	0	0	0	0	0
2	Exec_Auto	1	18055316	13	0	1	3	0	1	A	1	1	0	2141441	0	0	0	0	0	2204950	2205016	2205589	2206251	2206358	2206858	0	2207099	0	0	0	0	0	0
2	Exec_Auto	1	18055316	14	0	1	0	1	1	A	1	0	0	2141441	0	0	0	0	0	2209099	2209167	2210389	2210836	2210877	2211377	0	2211618	0	0	0	0	0	0
2	Exec_Auto	1	18055316	15	0	1	1	3	1	A	1	1	0	2141441	0	0	0	0	0	2213619	2213690	2214656	2215144	2215283	2215783	0	2216023	0	0	0	0	0	0
2	Exec_Auto	1	18055316	16	0	1	3	2	1	A	1	1	0	2141441	0	0	0	0	0	2218024	2218085	2218720	2219175	2219272	2219772	0	2220013	0	0	0	0	0	0
2	Exec_Auto	1	18055316	17	0	1	3	0	1	A	1	1	0	2141441	0	0	0	0	0	2222013	2222090	2223316	2223797	2223856	2224356	0	2224597	0	0	0	0	0	0
2	Exec_Auto	1	18055316	18	0	1	3	0	1	A	1	1	0	2141441	0	0	0	0	0	2226598	2226659	2227220	2227675	2227753	2228253	0	2228497	0	0	0	0	0	0
2	Exec_Auto	1	18055316	19	0	1	3	0	1	A	1	1	0	2141441	0	0	0	0	0	2230497	2230572	2232011	2232440	2232546	2233046	0	2233286	0	0	0	0	0	0
2	Exec_Auto	0	18055316	0	0	1	1	3	1	A	1	1	0	2235288	0	0	0	0	0	2235334	2235399	2236494	2236873	2237007	2237507	0	2237748	0	0	0	0	0	0
2	Exec_Auto	0	18055316	1	1	0	3	2	0	B	1	1	0	2235288	0	0	0	0	0	2239749	2239812	2240758	2241129	2241193	2241693	0	2241934	0	0	0	0	0	0
2	Exec_Auto	0	18055316	2	0	1	0	2	1	A	1	1	0	2235288	0	0	0	0	0	2243935	2244006	2244822	2245247	2245328	2245828	0	2246069	0	0	0	0	0	0
2	Exec_Auto	0	18055316	3	1	0	0	2	0	B	1	0	0	2235288	0	0	0	0	0	2248070	2248144	2249235	2249636	2249726	2250226	0	2250467	0	0	0	0	0	0
2	Exec_Auto	0	18055316	4	0	1	2	0	1	A	1	1	0	2235288	0	0	0	0	0	2252468	2252535	2253901	2254348	2254453	2254953	0	2255194	0	0	0	0	0	0
2	Exec_Auto	0	18055316	5	1	0	1	3	0	B	1	0	0	2235288	0	0	0	0	0	2257195	2257264	2257858	2258235	2258282	2258782	0	2259023	0	0	0	0	0	0
2	Exec_Auto	0	18055316	6	0	1	2	0	1	A	1	1	0	2235288	0	0	0	0	0	2261023	2261065	2261741	2262168	2262295	2262795	0	2263035	0	0	0	0	0	0
2	Exec_Auto	0	18055316	7	1	0	0	1	0	B	1	1	0	2235288	0	0	0	0	0	2265035	2265100	2265658	2266145	2266244	2266744	0	2266984	0	0	0	0	0	0
2	Exec_Auto	0	18055316	8	0	1	0	3	1	A	1	1	0	2235288	0	0	0	0	0	2268984	2269025	2270469	2270865	2270945	2271445	0	2271686	0	0	0	0	0	0
2	Exec_Auto	0	18055316	9	1	0	0	2	0	B	1	1	0	2235288	0	0	0	0	0	2273686	2273723	2274616	2274996	2275086	2275586	0	2275826	0	0	0	0	0	0
2	Exec_Auto	1	18055316	10	0	1	0	3	1	A	1	1	0	2235288	0	0	0	0	0	2277826	2277895	2278990	2279436	2279542	2280042	0	2280282	0	0	0	0	0	0
2	Exec_Auto	1	18055316	11	1	0	1	2	0	B	1	0	0	2235288	0	0	0	0	0	2282283	2282339	2283285	2283725	2283827	2284327	0	2284568	0	0	0	0	0	0
2	Exec_Auto	1	18055316	12	1	0	0	3	0	B	1	1	0	2235288	0	0	0	0	0	2286569	2286630	2287446	2287925	2288070	2288570	0	2288811	0	0	0	0	0	0
2	Exec_Auto	1	18055316	13	0	1	0	1	1	A	1	1	0	2235288	0	0	0	0	0	2290812	2290850	2291941	2292315	2292389	2292889	0	2293130	0	0	0	0	0	0
2	Exec_Auto	1	18055316	14	1	0	0	3	0	B	1	1	0	2235288	0	0	0	0	0	2295131	2295205	2296571	2296981	2297055	2297555	0	2297795	0	0	0	0	0	0
2	Exec_Auto	1	18055316	15	1	0	3	2	0	B	1	1	0	2235288	0	0	0	0	0	2299796	2299830	2300424	2300868	2300950	2301450	0	2301691	0	0	0	0	0	0
2	Exec_Auto	1	18055316	16	1	0	3	0	0	B	1	1	0	2235288	0	0	0	0	0	2303691	2303764	2304440	2304889	2304963	2305463	0	2305703	0	0	0	0	0	0
2	Exec_Auto	1	18055316	17	1	0	0	3	0	B	1	1	0	2235288	0	0	0	0	0	2307704	2307743	2308301	2308779	2308837	2309337	0	2309577	0	0	0	0	0	0
2	Exec_Auto	1	18055316	18	0	1	0	3	1	A	1	0	0	2235288	0	0	0	0	0	2311578	2311644	2313088	2313500	2313576	2314076	0	2314317	0	0	0	0	0	0
2	Exec_Auto	1	18055316	19	0	1	2	1	1	A	1	1	0	2235288	0	0	0	0	0	2316318	2316381	2317274	2317620	2317740	2318240	0	2318480	0	0	0	0	0	0
2	Exec_Auto	0	18055316	0	0	1	2	0	1	A	1	1	0	2320481	0	0	0	0	0	2320490	2320566	2321373	2321829	2321940	2322440	0	2322681	0	0	0	0	0	0
2	Exec_Auto	0	18055316	1	0	1	1	2	1	A	1	1	0	2320481	0	0	0	0	0	2324683	2324741	2325991	2326361	2326512	2327012	0	2327253	0	0	0	0	0	0
2	Exec_Auto	0	18055316	2	1	0	3	0	0	B	1	1	0	2320481	0	0	0	0	0	2329253	2329321	2330362	2330806	2330901	2331401	0	2331641	0	0	0	0	0	0
2	Exec_Auto	0	18055316	3	0	1	2	3	1	A	1	0	0	2320481	0	0	0	0	0	2333641	2333694	2334739	2335111	2335249	2335749	0	2335990	0	0	0	0	0	0
2	Exec_Auto	0	18055316	4	0	1	2	0	1	A	1	1	0	2320481	0	0	0	0	0	2337990	2338054	2339268	2339643	2339756	2340256	0	2340496	0	0	0	0	0	0
2	Exec_Auto	0	18055316	5	0	1	0	3	1	A	1	1	0	2320481	0	0	0	0	0	2342497	2342526	2343825	2344310	2344389	2344889	0	2345129	0	0	0	0	0	0
2	Exec_Auto	0	18055316	6	1	0	3	0	0	B	1	1	0	2320481	0	0	0	0	0	2347129	2347197	2347783	2348252	2348303	2348803	0	2349044	0	0	0	0	0	0
2	Exec_Auto	0	18055316	7	1	0	1	0	0	B	1	1	0	2320481	0	0	0	0	0	2351045	2351124	2351868	2352326	2352426	2352926	0	2353167	0	0	0	0	0	0
2	Exec_Auto	0	18055316	8	0	1	3	1	1	A	1	1	0	2320481	0	0	0	0	0	2355168	2355197	2355891	2356437	2356536	2357036	0	2357276	0	0	0	0	0	0
2	Exec_Auto	0	18055316	9	1	0	1	3	0	B	1	1	0	2320481	0	0	0	0	0	2359276	2359314	2359839	2360227	2360316	2360816	0	2361056	0	0	0	0	0	0
2	Exec_Auto	1	18055316	10	1	0	3	2	0	B	1	1	0	2320481	0	0	0	0	0	2363057	2363118	2363925	2364357	2364467	2364967	0	2365208	0	0	0	0	0	0
2	Exec_Auto	1	18055316	11	0	1	1	3	1	A	1	1	0	2320481	0	0	0	0	0	2367209	2367234	2368484	2368889	2369007	2369507	0	2369748	0	0	0	0	0	0
2	Exec_Auto	1	18055316	12	1	0	3	0	0	B	1	0	0	2320481	0	0	0	0	0	2371749	2371783	2372824	2373242	2373306	2373806	0	2374047	0	0	0	0	0	0
2	Exec_Auto	1	18055316	13	1	0	1	0	0	B	1	1	0	2320481	0	0	0	0	0	2376047	2376119	2377164	2377674	2377771	2378271	0	2378513	0	0	0	0	0	0
2	Exec_Auto	1	18055316	14	0	1	2	3	1	A	1	1	0	2320481	0	0	0	0	0	2380513	2380566	2381780	2382206	2382332	2382832	0	2383072	0	0	0	0	0	0
2	Exec_Auto	1	18055316	15	0	1	0	2	1	A	1	1	0	2320481	0	0	0	0	0	2385073	2385129	2386428	2386871	2386969	2387469	0	2387710	0	0	0	0	0	0
2	Exec_Auto	1	18055316	16	1	0	0	2	0	B	1	1	0	2320481	0	0	0	0	0	2389711	2389784	2390370	2390768	2390921	2391421	0	2391664	0	0	0	0	0	0
2	Exec_Auto	1	18055316	17	1	0	2	1	0	A	0	0	0	2320481	0	0	0	0	0	2393664	2393726	2394470	2394899	2395096	0	2395596	2395836	0	0	0	0	0	0
2	Exec_Auto	1	18055316	18	1	0	0	1	0	B	1	1	0	2320481	0	0	0	0	0	2397838	2397879	2398573	2399063	2399152	2399652	0	2399893	0	0	0	0	0	0
2	Exec_Auto	1	18055316	19	0	1	1	3	1	A	1	1	0	2320481	0	0	0	0	0	2401893	2401926	2402451	2402950	2403081	2403581	0	2403823	0	0	0	0	0	0
