# Supplementary material for: A Computational Model of Dual Competition between the Basal Ganglia and the Cortex
Source: eNeuro. 2019 Jan 4;5(6):ENEURO.0339-17.2018. doi: 10.1523/ENEURO.0339-17.2018 (PMC6325557; doi:10.1523/ENEURO.0339-17.2018)
Supplement: Supplementary 1 — Supplementary Model Codes. Download Supplementary 1, ZIP file [file sup_enu-eN-TNC-0339-17-s02.zip › one-critic-two-actors-1.2/experiments/data/experimental/D1-saline-D2-muscimol/Zora/20150511_184207ZIB.txt]

Task	Typ of Try	FT/ST	Begin launch	Num Try	Num CibleA	Num CibleB	Pos CibleA	Pos CibleB	%RecA_>_B	Target Choice	Good Choice	Reward	Num error	E0	E10	E20	E30	E100	E40	E15	E25	E35	E45	E55	E105	E115	E200	E250	E251	E252	E253	E254	E255
2	Exec_Auto	0	31873578	0	1	0	3	1	0	B	1	1	0	1859	0	0	0	0	0	1865	1922	2614	3193	3519	4019	0	4319	0	0	0	0	0	0
2	Exec_Auto	0	31873578	1	1	0	3	2	0	B	1	1	0	1859	0	0	0	0	0	6320	6384	7382	7768	8052	8552	0	8852	0	0	0	0	0	0
2	Exec_Auto	0	31873578	2	1	0	1	3	0	B	1	1	0	1859	0	0	0	0	0	10853	10878	12088	12484	12865	13365	0	13665	0	0	0	0	0	0
2	Exec_Auto	0	31873578	3	0	1	1	2	1	A	1	1	0	1859	0	0	0	0	0	15666	15730	17076	17505	17803	18303	0	18604	0	0	0	0	0	0
2	Exec_Auto	0	31873578	4	1	0	0	3	0	B	1	1	0	1859	0	0	0	0	0	20604	20668	21912	22312	22902	23402	0	23702	0	0	0	0	0	0
2	Exec_Auto	0	31873578	5	1	0	1	0	0	B	1	1	0	1859	0	0	0	0	0	25704	25767	26400	26797	27099	27599	0	27899	0	0	0	0	0	0
2	Exec_Auto	0	31873578	6	0	1	0	3	1	A	1	1	0	1859	0	0	0	0	0	29900	29964	31434	31827	32114	32614	0	32914	0	0	0	0	0	0
2	Exec_Auto	0	31873578	7	1	0	1	0	0	B	1	1	0	1859	0	0	0	0	0	34915	34946	36191	36578	36850	37350	0	37652	0	0	0	0	0	0
2	Exec_Auto	0	31873578	8	1	0	3	1	0	B	1	1	0	1859	0	0	0	0	0	39653	39716	40377	40831	41168	41668	0	41969	0	0	0	0	0	0
2	Exec_Auto	0	31873578	9	1	0	3	0	0	B	1	1	0	1859	0	0	0	0	0	43969	44017	44641	45049	45317	45817	0	46118	0	0	0	0	0	0
2	Exec_Auto	1	31873578	10	1	0	0	3	0	A	0	0	0	1859	0	0	0	0	0	48120	48181	48873	49392	49735	0	50235	50535	0	0	0	0	0	0
2	Exec_Auto	1	31873578	11	1	0	1	3	0	B	1	1	0	1859	0	0	0	0	0	52535	52560	53558	54132	54848	55348	0	55648	0	0	0	0	0	0
2	Exec_Auto	1	31873578	12	1	0	1	3	0	B	1	1	0	1859	0	0	0	0	0	57649	57693	58903	59484	60052	60552	0	60852	0	0	0	0	0	0
2	Exec_Auto	1	31873578	13	0	1	0	3	1	A	1	0	0	1859	0	0	0	0	0	62853	62924	64270	64702	65084	65584	0	65885	0	0	0	0	0	0
2	Exec_Auto	1	31873578	14	0	1	0	3	1	A	1	1	0	1859	0	0	0	0	0	67887	67911	69155	69722	70050	70550	0	70851	0	0	0	0	0	0
2	Exec_Auto	1	31873578	15	1	0	3	1	0	A	0	0	0	1859	0	0	0	0	0	72851	72892	73525	74067	74447	0	74947	75249	0	0	0	0	0	0
2	Exec_Auto	1	31873578	16	0	1	0	1	1	A	1	1	0	1859	0	0	0	0	0	77250	77311	78781	79229	79587	80087	0	80388	0	0	0	0	0	0
2	Exec_Auto	1	31873578	17	1	0	2	1	0	A	0	0	0	1859	0	0	0	0	0	82389	82448	83693	84224	84768	0	85268	85568	0	0	0	0	0	0
2	Exec_Auto	1	31873578	18	0	1	3	2	1	B	0	0	0	1859	0	0	0	0	0	87569	87643	88304	88980	89423	0	89923	90226	0	0	0	0	0	0
2	Exec_Auto	1	31873578	19	0	1	1	0	1	B	0	0	0	1859	0	0	0	0	0	92227	92291	92915	93409	93783	0	94283	94584	0	0	0	0	0	0
2	Exec_Auto	0	31873578	0	1	0	3	2	0	B	1	1	0	96585	0	0	0	0	0	96641	96704	98137	98537	98827	99327	0	99627	0	0	0	0	0	0
2	Exec_Auto	0	31873578	1	0	1	2	3	1	A	1	1	0	96585	0	0	0	0	0	101628	101660	103104	103512	103910	104410	0	104710	0	0	0	0	0	0
2	Exec_Auto	0	31873578	2	1	0	3	2	0	B	1	1	0	96585	0	0	0	0	0	106711	106748	107694	108088	108462	108962	0	109264	0	0	0	0	0	0
2	Exec_Auto	0	31873578	3	1	0	1	3	0	B	1	1	0	96585	0	0	0	0	0	111265	111296	112084	112467	113081	113581	0	113882	0	0	0	0	0	0
2	Exec_Auto	0	31873578	4	1	0	3	2	0	B	1	1	0	96585	0	0	0	0	0	115883	115921	116745	117127	117382	117882	0	118183	0	0	0	0	0	0
2	Exec_Auto	0	31873578	5	0	1	3	1	1	A	1	1	0	96585	0	0	0	0	0	120184	120245	121392	121748	122173	122673	0	122973	0	0	0	0	0	0
2	Exec_Auto	0	31873578	6	1	0	3	0	0	B	1	1	0	96585	0	0	0	0	0	124973	125036	126429	126821	127155	127655	0	127956	0	0	0	0	0	0
2	Exec_Auto	0	31873578	7	0	1	0	3	1	A	1	1	0	96585	0	0	0	0	0	129957	130026	130734	131128	131411	131911	0	132212	0	0	0	0	0	0
2	Exec_Auto	0	31873578	8	0	1	2	1	1	A	1	1	0	96585	0	0	0	0	0	134212	134245	134867	135251	135586	136086	0	136387	0	0	0	0	0	0
2	Exec_Auto	0	31873578	9	0	1	1	3	1	A	1	1	0	96585	0	0	0	0	0	138389	138409	139202	139598	139966	140466	0	140766	0	0	0	0	0	0
2	Exec_Auto	1	31873578	10	0	1	1	3	1	A	1	1	0	96585	0	0	0	0	0	142767	142809	144242	144816	145209	145709	0	146010	0	0	0	0	0	0
2	Exec_Auto	1	31873578	11	1	0	1	0	0	B	1	1	0	96585	0	0	0	0	0	148010	148057	149501	149979	150354	150854	0	151154	0	0	0	0	0	0
2	Exec_Auto	1	31873578	12	1	0	0	1	0	A	0	0	0	96585	0	0	0	0	0	153155	153219	154165	154607	154934	0	155434	155734	0	0	0	0	0	0
2	Exec_Auto	1	31873578	13	1	0	3	0	0	B	1	1	0	96585	0	0	0	0	0	157735	157800	158588	159047	159344	159844	0	160144	0	0	0	0	0	0
2	Exec_Auto	1	31873578	14	0	1	0	3	1	A	1	1	0	96585	0	0	0	0	0	162144	162195	163019	163479	163809	164309	0	164610	0	0	0	0	0	0
2	Exec_Auto	1	31873578	15	0	1	3	0	1	B	0	0	0	96585	0	0	0	0	0	166611	166677	167824	168342	168841	0	169341	169641	0	0	0	0	0	0
2	Exec_Auto	1	31873578	16	1	0	2	0	0	B	1	1	0	96585	0	0	0	0	0	171642	171678	173071	173591	173909	174409	0	174709	0	0	0	0	0	0
2	Exec_Auto	1	31873578	17	1	0	0	3	0	A	0	1	0	96585	0	0	0	0	0	176709	176775	177483	177978	178264	0	178764	179064	0	0	0	0	0	0
2	Exec_Auto	1	31873578	18	0	1	3	0	1	A	1	1	0	96585	0	0	0	0	0	181065	181123	181745	182230	182592	183092	0	183393	0	0	0	0	0	0
2	Exec_Auto	1	31873578	19	0	1	3	2	1	B	0	1	0	96585	0	0	0	0	0	185394	185438	186231	186849	187558	0	188058	188358	0	0	0	0	0	0
2	Exec_Auto	0	31873578	0	1	0	1	2	0	B	1	1	0	190360	0	0	0	0	0	190379	190448	191330	191691	192189	192689	0	192990	0	0	0	0	0	0
2	Exec_Auto	0	31873578	1	1	0	1	0	0	B	1	0	0	190360	0	0	0	0	0	194992	195047	195922	196311	196670	197170	0	197471	0	0	0	0	0	0
2	Exec_Auto	0	31873578	2	0	1	2	3	1	A	1	0	0	190360	0	0	0	0	0	199475	199511	200213	200652	200910	201410	0	201710	0	0	0	0	0	0
2	Exec_Auto	0	31873578	3	0	1	1	0	1	A	1	1	0	190360	0	0	0	0	0	203711	203741	205031	205449	205816	206316	0	206616	0	0	0	0	0	0
2	Exec_Auto	0	31873578	4	1	0	2	1	0	B	1	0	0	190360	0	0	0	0	0	208617	208639	209386	209790	210120	210620	0	210920	0	0	0	0	0	0
2	Exec_Auto	0	31873578	5	1	0	1	2	0	B	1	1	0	190360	0	0	0	0	0	212921	212986	213905	214276	214582	215082	0	215383	0	0	0	0	0	0
2	Exec_Auto	0	31873578	6	1	0	3	1	0	B	1	1	0	190360	0	0	0	0	0	217383	217443	218263	218663	219010	219510	0	219811	0	0	0	0	0	0
2	Exec_Auto	0	31873578	7	0	1	0	1	1	A	1	1	0	190360	0	0	0	0	0	221812	221871	223260	223639	223950	224450	0	224750	0	0	0	0	0	0
2	Exec_Auto	0	31873578	8	1	0	3	0	0	B	1	1	0	190360	0	0	0	0	0	226751	226810	227905	228301	228619	229119	0	229419	0	0	0	0	0	0
2	Exec_Auto	0	31873578	9	0	1	2	1	1	A	1	0	0	190360	0	0	0	0	0	231420	231486	232299	232643	232974	233474	0	233775	0	0	0	0	0	0
2	Exec_Auto	1	31873578	10	0	1	3	1	1	B	0	0	252	190360	0	0	0	0	0	235776	235837	236719	237306	237885	0	0	241090	0	0	237890	0	0	0
2	Exec_Auto	1	31873578	10	0	1	3	1	1	A	1	1	0	190360	0	0	0	0	0	243092	243152	244034	244665	245638	246138	0	246439	0	0	0	0	0	0
2	Exec_Auto	1	31873578	11	1	0	1	2	0	B	1	0	0	190360	0	0	0	0	0	248439	248488	249363	250153	250668	251168	0	251469	0	0	0	0	0	0
2	Exec_Auto	1	31873578	12	1	0	0	1	0	A	0	0	0	190360	0	0	0	0	0	253469	253539	254241	254737	255135	0	255635	255935	0	0	0	0	0	0
2	Exec_Auto	1	31873578	13	1	0	3	1	0	B	1	1	0	190360	0	0	0	0	0	257937	257997	259287	259819	260155	260655	0	260955	0	0	0	0	0	0
2	Exec_Auto	1	31873578	14	0	1	0	2	1	B	0	0	0	190360	0	0	0	0	0	262955	263012	263759	264250	264971	0	265471	265772	0	0	0	0	0	0
2	Exec_Auto	1	31873578	15	0	1	3	1	1	A	1	1	0	190360	0	0	0	0	0	267772	268070	268989	269603	269973	270473	0	270774	0	0	0	0	0	0
2	Exec_Auto	1	31873578	16	1	0	2	3	0	A	0	1	0	190360	0	0	0	0	0	272774	272840	273660	274122	274930	0	275430	275731	0	0	0	0	0	0
2	Exec_Auto	1	31873578	17	1	0	3	2	0	B	1	1	0	190360	0	0	0	0	0	277732	277792	279181	279965	280923	281423	0	281723	0	0	0	0	0	0
2	Exec_Auto	1	31873578	18	0	1	1	3	1	B	0	1	0	190360	0	0	0	0	0	283724	283767	284862	285316	286469	0	286969	287270	0	0	0	0	0	0
2	Exec_Auto	1	31873578	19	0	1	1	0	1	B	0	1	0	190360	0	0	0	0	0	289271	289322	290135	290803	291036	0	291536	291837	0	0	0	0	0	0
2	Exec_Auto	0	31873578	0	1	0	2	0	0	B	1	1	0	293840	0	0	0	0	0	293885	293942	295186	295563	295917	296417	0	296717	0	0	0	0	0	0
2	Exec_Auto	0	31873578	1	0	1	0	2	1	A	1	1	0	293840	0	0	0	0	0	298717	298782	299307	299729	300030	300530	0	300830	0	0	0	0	0	0
2	Exec_Auto	0	31873578	2	1	0	1	3	0	B	1	1	0	293840	0	0	0	0	0	302832	302876	303725	304116	304447	304947	0	305247	0	0	0	0	0	0
2	Exec_Auto	0	31873578	3	1	0	0	1	0	B	1	1	0	293840	0	0	0	0	0	307249	307322	308406	308830	309182	309682	0	309983	0	0	0	0	0	0
2	Exec_Auto	0	31873578	4	1	0	3	1	0	B	1	0	0	293840	0	0	0	0	0	311985	312048	313195	313627	313981	314481	0	314781	0	0	0	0	0	0
2	Exec_Auto	0	31873578	5	0	1	0	2	1	A	1	1	0	293840	0	0	0	0	0	316782	316851	317400	317835	318126	318626	0	318927	0	0	0	0	0	0
2	Exec_Auto	0	31873578	6	1	0	1	2	0	B	1	0	0	293840	0	0	0	0	0	320927	320995	322057	322444	322737	323237	0	323538	0	0	0	0	0	0
2	Exec_Auto	0	31873578	7	0	1	2	3	1	A	1	1	0	293840	0	0	0	0	0	325539	325608	327072	327519	327806	328306	0	328607	0	0	0	0	0	0
2	Exec_Auto	0	31873578	8	1	0	3	0	0	B	1	1	0	293840	0	0	0	0	0	330608	330663	331834	332237	332539	333039	0	333339	0	0	0	0	0	0
2	Exec_Auto	0	31873578	9	0	1	3	1	1	A	1	1	0	293840	0	0	0	0	0	335340	335418	336834	337222	337712	338212	0	338512	0	0	0	0	0	0
2	Exec_Auto	1	31873578	10	0	1	2	1	1	A	1	1	0	293840	0	0	0	0	0	340512	340577	341821	342261	342730	343230	0	343531	0	0	0	0	0	0
2	Exec_Auto	1	31873578	11	0	1	3	2	1	A	1	0	0	293840	0	0	0	0	0	345531	345588	346113	346655	347234	347734	0	348035	0	0	0	0	0	0
2	Exec_Auto	1	31873578	12	1	0	0	1	0	A	0	0	0	293840	0	0	0	0	0	350036	350070	350919	351355	351717	0	352217	352518	0	0	0	0	0	0
2	Exec_Auto	1	31873578	13	0	1	1	0	1	B	0	0	0	293840	0	0	0	0	0	354518	354573	355657	356118	356407	0	356907	357208	0	0	0	0	0	0
2	Exec_Auto	1	31873578	14	0	1	2	1	1		0	0	251	293840	0	0	0	0	0	359208	359273	360420	360879	361167	0	0	364867	0	361667	0	0	0	0
2	Exec_Auto	1	31873578	14	0	1	2	1	1		0	0	251	293840	0	0	0	0	0	366868	366927	368074	368740	369444	0	0	373144	0	369944	0	0	0	0
2	Exec_Auto	1	31873578	14	0	1	2	1	1	A	1	1	0	293840	0	0	0	0	0	375145	375168	376315	376802	377326	377826	0	378129	0	0	0	0	0	0
2	Exec_Auto	1	31873578	15	1	0	0	2	0	A	0	0	0	293840	0	0	0	0	0	380130	380182	380731	381198	381515	0	382015	382315	0	0	0	0	0	0
2	Exec_Auto	1	31873578	16	0	1	2	1	1	B	0	0	0	293840	0	0	0	0	0	384315	384379	385441	385994	386689	0	387189	387490	0	0	0	0	0	0
2	Exec_Auto	1	31873578	17	0	1	1	0	1	B	0	0	0	293840	0	0	0	0	0	389493	389548	391012	391435	391809	0	392309	392609	0	0	0	0	0	0
2	Exec_Auto	1	31873578	18	0	1	1	0	1	B	0	1	0	293840	0	0	0	0	0	394611	394677	395848	396340	396688	0	397188	397489	0	0	0	0	0	0
2	Exec_Auto	1	31873578	19	1	0	2	1	0	A	0	0	0	293840	0	0	0	0	0	399490	399515	400931	401378	402243	0	402743	403044	0	0	0	0	0	0
2	Exec_Auto	0	31873578	0	1	0	0	3	0	B	1	0	0	405046	0	0	0	0	0	405059	405127	406019	406464	406852	407352	0	407653	0	0	0	0	0	0
2	Exec_Auto	0	31873578	1	0	1	2	3	1	A	1	0	0	405046	0	0	0	0	0	409653	409717	410525	410939	411256	411756	0	412056	0	0	0	0	0	0
2	Exec_Auto	0	31873578	2	0	1	0	1	1	A	1	0	0	405046	0	0	0	0	0	414056	414107	415064	415468	415826	416326	0	416627	0	0	0	0	0	0
2	Exec_Auto	0	31873578	3	1	0	0	1	0	B	1	0	0	405046	0	0	0	0	0	418628	418705	419721	420131	420478	420978	0	421279	0	0	0	0	0	0
2	Exec_Auto	0	31873578	4	0	1	1	0	1	A	1	1	0	405046	0	0	0	0	0	423280	423326	424808	425295	425701	426201	0	426501	0	0	0	0	0	0
2	Exec_Auto	0	31873578	5	0	1	0	1	1	A	1	1	0	405046	0	0	0	0	0	428501	428570	429161	429584	429927	430427	0	430728	0	0	0	0	0	0
2	Exec_Auto	0	31873578	6	0	1	2	1	1	A	1	1	0	405046	0	0	0	0	0	432728	432788	433432	433834	434168	434668	0	434969	0	0	0	0	0	0
2	Exec_Auto	0	31873578	7	0	1	3	0	1	A	1	1	0	405046	0	0	0	0	0	436969	437039	437543	437944	438355	438855	0	439156	0	0	0	0	0	0
2	Exec_Auto	0	31873578	8	1	0	2	1	0	B	1	0	0	405046	0	0	0	0	0	441157	441228	442657	443107	443482	443982	0	444282	0	0	0	0	0	0
2	Exec_Auto	0	31873578	9	0	1	1	3	1	A	1	0	0	405046	0	0	0	0	0	446283	446316	447000	447505	447832	448332	0	448633	0	0	0	0	0	0
2	Exec_Auto	1	31873578	10	1	0	0	2	0	A	0	0	0	405046	0	0	0	0	0	450634	450662	451554	452032	452332	0	452832	453135	0	0	0	0	0	0
2	Exec_Auto	1	31873578	11	0	1	3	2	1	A	1	1	0	405046	0	0	0	0	0	455136	455164	455972	456518	457036	457536	0	457837	0	0	0	0	0	0
2	Exec_Auto	1	31873578	12	0	1	0	3	1	A	1	1	0	405046	0	0	0	0	0	459838	459869	460826	461271	461624	462124	0	462424	0	0	0	0	0	0
2	Exec_Auto	1	31873578	13	1	0	0	2	0	A	0	0	0	405046	0	0	0	0	0	464425	464490	465506	466069	466408	0	466908	467208	0	0	0	0	0	0
2	Exec_Auto	1	31873578	14	0	1	0	3	1	A	1	0	0	405046	0	0	0	0	0	469208	469262	470744	471240	471608	472108	0	472408	0	0	0	0	0	0
2	Exec_Auto	1	31873578	15	0	1	0	1	1	A	1	1	0	405046	0	0	0	0	0	474408	474479	475070	475583	475898	476398	0	476699	0	0	0	0	0	0
2	Exec_Auto	1	31873578	16	1	0	3	0	0	B	1	0	0	405046	0	0	0	0	0	478699	478721	479365	479835	480147	480647	0	480948	0	0	0	0	0	0
2	Exec_Auto	1	31873578	17	1	0	2	0	0	B	1	1	0	405046	0	0	0	0	0	482949	483431	483935	484465	484805	485305	0	485606	0	0	0	0	0	0
2	Exec_Auto	1	31873578	18	0	1	0	2	1	A	1	1	0	405046	0	0	0	0	0	487606	487650	489079	489471	489836	490336	0	490636	0	0	0	0	0	0
2	Exec_Auto	1	31873578	19	0	1	2	0	1	B	0	0	0	405046	0	0	0	0	0	492636	492688	493372	493867	494183	0	494683	494983	0	0	0	0	0	0
2	Exec_Auto	0	31873578	0	1	0	0	2	0	B	1	1	0	496985	0	0	0	0	0	497003	497074	498343	498764	499126	499626	0	499926	0	0	0	0	0	0
2	Exec_Auto	0	31873578	1	0	1	0	3	1	A	1	1	0	496985	0	0	0	0	0	501927	501999	503256	503695	504052	504552	0	504852	0	0	0	0	0	0
2	Exec_Auto	0	31873578	2	0	1	1	3	1	A	1	1	0	496985	0	0	0	0	0	506853	506881	507472	507945	508298	508798	0	509099	0	0	0	0	0	0
2	Exec_Auto	0	31873578	3	1	0	1	2	0	B	1	1	0	496985	0	0	0	0	0	511101	511145	511731	512113	512399	512899	0	513200	0	0	0	0	0	0
2	Exec_Auto	0	31873578	4	1	0	2	0	0	B	1	1	0	496985	0	0	0	0	0	515200	515259	515911	516274	516570	517070	0	517370	0	0	0	0	0	0
2	Exec_Auto	0	31873578	5	1	0	3	2	0	B	1	1	0	496985	0	0	0	0	0	519370	519436	520771	521201	521625	522125	0	522426	0	0	0	0	0	0
2	Exec_Auto	0	31873578	6	0	1	1	0	1	A	1	1	0	496985	0	0	0	0	0	524426	524483	524992	525397	525747	526247	0	526547	0	0	0	0	0	0
2	Exec_Auto	0	31873578	7	0	1	1	3	1	A	1	1	0	496985	0	0	0	0	0	528547	528616	529356	529785	530132	530632	0	530932	0	0	0	0	0	0
2	Exec_Auto	0	31873578	8	0	1	2	1	1	A	1	1	0	496985	0	0	0	0	0	532933	533000	534011	534403	534735	535235	0	535535	0	0	0	0	0	0
2	Exec_Auto	0	31873578	9	0	1	0	3	1	A	1	0	0	496985	0	0	0	0	0	537535	537588	538371	538790	539097	539597	0	539897	0	0	0	0	0	0
2	Exec_Auto	1	31873578	10	0	1	3	1	1	A	1	1	0	496985	0	0	0	0	0	541898	541960	543229	543864	544573	545073	0	545374	0	0	0	0	0	0
2	Exec_Auto	1	31873578	11	0	1	2	3	1		0	0	251	496985	0	0	0	0	0	547374	547448	548705	549252	549718	0	0	553418	0	550218	0	0	0	0
2	Exec_Auto	1	31873578	11	0	1	2	3	1	B	0	0	0	496985	0	0	0	0	0	555419	555481	556738	557254	558108	0	558608	558908	0	0	0	0	0	0
2	Exec_Auto	1	31873578	12	1	0	3	0	0	B	1	1	0	496985	0	0	0	0	0	560910	560974	561565	562060	562408	562908	0	563208	0	0	0	0	0	0
2	Exec_Auto	1	31873578	13	1	0	3	0	0	B	1	0	0	496985	0	0	0	0	0	565209	565280	565866	566313	566684	567184	0	567485	0	0	0	0	0	0
2	Exec_Auto	1	31873578	14	1	0	1	2	0	B	1	1	0	496985	0	0	0	0	0	569485	569556	570208	570753	571617	572117	0	572417	0	0	0	0	0	0
2	Exec_Auto	1	31873578	15	1	0	1	2	0	A	0	0	0	496985	0	0	0	0	0	574418	574459	575794	576326	576803	0	577303	577603	0	0	0	0	0	0
2	Exec_Auto	1	31873578	16	1	0	2	1	0	A	0	0	0	496985	0	0	0	0	0	579604	579636	580145	580714	581115	0	581615	581916	0	0	0	0	0	0
2	Exec_Auto	1	31873578	17	1	0	1	2	0	A	0	0	0	496985	0	0	0	0	0	583916	583983	584723	585242	585684	0	586184	586485	0	0	0	0	0	0
2	Exec_Auto	1	31873578	18	0	1	3	2	1	A	1	1	0	496985	0	0	0	0	0	588485	588517	589528	589995	590405	590905	0	591205	0	0	0	0	0	0
2	Exec_Auto	1	31873578	19	0	1	1	0	1	B	0	0	0	496985	0	0	0	0	0	593206	593262	594045	594471	594848	0	595348	595649	0	0	0	0	0	0
2	Exec_Auto	0	31873578	0	1	0	0	3	0	B	1	1	0	597650	0	0	0	0	0	597675	597746	598660	599081	599536	600036	0	600337	0	0	0	0	0	0
2	Exec_Auto	0	31873578	1	1	0	1	3	0	B	1	1	0	597650	0	0	0	0	0	602337	602372	603580	604014	604683	605183	0	605483	0	0	0	0	0	0
2	Exec_Auto	0	31873578	2	1	0	2	1	0	B	1	1	0	597650	0	0	0	0	0	607483	607561	608788	609232	609579	610079	0	610379	0	0	0	0	0	0
2	Exec_Auto	0	31873578	3	0	1	1	0	1	A	1	1	0	597650	0	0	0	0	0	612380	612417	613154	613580	613932	614432	0	614733	0	0	0	0	0	0
2	Exec_Auto	0	31873578	4	0	1	0	2	1	A	1	1	0	597650	0	0	0	0	0	616733	616789	617890	618280	618623	619123	0	619423	0	0	0	0	0	0
2	Exec_Auto	0	31873578	5	0	1	2	1	1	A	1	1	0	597650	0	0	0	0	0	621425	621481	622092	622480	622801	623301	0	623602	0	0	0	0	0	0
2	Exec_Auto	0	31873578	6	0	1	3	1	1	A	1	0	0	597650	0	0	0	0	0	625602	625666	626857	627240	627926	628426	0	628727	0	0	0	0	0	0
2	Exec_Auto	0	31873578	7	0	1	3	2	1	A	1	1	0	597650	0	0	0	0	0	630728	630793	631820	632233	632765	633265	0	633565	0	0	0	0	0	0
2	Exec_Auto	0	31873578	8	1	0	2	0	0	B	1	1	0	597650	0	0	0	0	0	635567	635628	636412	636854	637186	637686	0	637986	0	0	0	0	0	0
2	Exec_Auto	0	31873578	9	0	1	2	0	1	A	1	0	0	597650	0	0	0	0	0	639988	640040	640835	641204	641446	641946	0	642246	0	0	0	0	0	0
2	Exec_Auto	1	31873578	10	0	1	3	1	1	A	1	1	0	597650	0	0	0	0	0	644247	644316	645230	645779	646266	646766	0	647066	0	0	0	0	0	0
2	Exec_Auto	1	31873578	11	1	0	2	3	0	B	1	1	0	597650	0	0	0	0	0	649066	649131	650339	650817	651712	652212	0	652513	0	0	0	0	0	0
2	Exec_Auto	1	31873578	12	1	0	3	1	0	A	0	0	0	597650	0	0	0	0	0	654514	654581	655808	656346	657091	0	657591	657891	0	0	0	0	0	0
2	Exec_Auto	1	31873578	13	0	1	3	0	1	A	1	0	252	597650	0	0	0	0	0	659892	659937	660674	661143	661703	0	0	664907	0	0	661707	0	0	0
2	Exec_Auto	1	31873578	13	0	1	3	0	1	A	1	0	0	597650	0	0	0	0	0	666908	666952	667689	668149	668548	669048	0	669349	0	0	0	0	0	0
2	Exec_Auto	1	31873578	14	1	0	0	2	0	B	1	1	0	597650	0	0	0	0	0	671350	671418	672519	672991	673324	673824	0	674126	0	0	0	0	0	0
2	Exec_Auto	1	31873578	15	0	1	2	3	1	B	0	0	0	597650	0	0	0	0	0	676126	676191	676802	677324	677850	0	678350	678650	0	0	0	0	0	0
2	Exec_Auto	1	31873578	16	1	0	3	0	0	B	1	0	0	597650	0	0	0	0	0	680651	680683	681874	682399	682805	683305	0	683605	0	0	0	0	0	0
2	Exec_Auto	1	31873578	17	0	1	2	3	1	A	1	1	0	597650	0	0	0	0	0	685606	685665	686692	687205	687711	688211	0	688512	0	0	0	0	0	0
2	Exec_Auto	1	31873578	18	0	1	1	3	1	B	0	0	252	597650	0	0	0	0	0	690513	690570	691354	691868	692444	0	0	695749	0	0	692549	0	0	0
2	Exec_Auto	1	31873578	18	0	1	1	3	1	B	0	0	252	597650	0	0	0	0	0	697749	697832	698616	699185	699881	0	0	703089	0	0	699889	0	0	0
2	Exec_Auto	1	31873578	18	0	1	1	3	1	A	1	0	0	597650	0	0	0	0	0	705090	705122	705906	706600	706956	707456	0	707757	0	0	0	0	0	0
2	Exec_Auto	1	31873578	19	0	1	2	1	1	A	1	1	0	597650	0	0	0	0	0	709757	709812	710607	711262	711599	712099	0	712400	0	0	0	0	0	0
2	Exec_Auto	0	31873578	0	1	0	2	3	0	B	1	1	0	714401	0	0	0	0	0	714459	714518	715036	715462	715951	716451	0	716752	0	0	0	0	0	0
2	Exec_Auto	0	31873578	1	1	0	0	1	0	B	1	0	0	714401	0	0	0	0	0	718753	718819	719630	720028	720392	720892	0	721192	0	0	0	0	0	0
2	Exec_Auto	0	31873578	2	1	0	1	3	0	B	1	1	0	714401	0	0	0	0	0	723193	723253	724625	725057	725660	726160	0	726460	0	0	0	0	0	0
2	Exec_Auto	0	31873578	3	1	0	2	1	0	B	1	1	0	714401	0	0	0	0	0	728461	728524	729469	729863	730213	730713	0	731013	0	0	0	0	0	0
2	Exec_Auto	0	31873578	4	1	0	2	0	0	B	1	1	0	714401	0	0	0	0	0	733014	733048	734416	734812	735202	735702	0	736003	0	0	0	0	0	0
2	Exec_Auto	0	31873578	5	0	1	2	1	1	A	1	1	0	714401	0	0	0	0	0	738004	738067	739201	739575	739936	740436	0	740737	0	0	0	0	0	0
2	Exec_Auto	0	31873578	6	0	1	3	1	1	A	1	0	0	714401	0	0	0	0	0	742737	742771	743433	743828	744465	744965	0	745265	0	0	0	0	0	0
2	Exec_Auto	0	31873578	7	0	1	3	1	1	A	1	0	0	714401	0	0	0	0	0	747265	747324	748780	749188	749880	750380	0	750681	0	0	0	0	0	0
2	Exec_Auto	0	31873578	8	0	1	0	2	1	A	1	1	0	714401	0	0	0	0	0	752683	752744	754101	754495	754864	755364	0	755665	0	0	0	0	0	0
2	Exec_Auto	0	31873578	9	0	1	3	1	1	A	1	1	0	714401	0	0	0	0	0	757665	757732	758717	759114	759493	759993	0	760294	0	0	0	0	0	0
2	Exec_Auto	1	31873578	10	1	0	3	2	0	A	0	0	0	714401	0	0	0	0	0	762294	762325	762843	763457	764092	0	764592	764892	0	0	0	0	0	0
2	Exec_Auto	1	31873578	11	1	0	2	0	0	B	1	0	0	714401	0	0	0	0	0	766893	766955	767766	768253	768686	769186	0	769488	0	0	0	0	0	0
2	Exec_Auto	1	31873578	12	1	0	2	3	0	A	0	0	0	714401	0	0	0	0	0	771489	771520	772892	773470	774952	0	775452	775752	0	0	0	0	0	0
2	Exec_Auto	1	31873578	13	1	0	0	1	0	A	0	0	0	714401	0	0	0	0	0	777753	777815	778760	779224	779694	0	780194	780495	0	0	0	0	0	0
2	Exec_Auto	1	31873578	14	1	0	3	1	0	A	0	0	0	714401	0	0	0	0	0	782495	782550	783918	784575	785146	0	785646	785947	0	0	0	0	0	0
2	Exec_Auto	1	31873578	15	0	1	0	3	1	A	1	1	0	714401	0	0	0	0	0	787948	788017	789151	789604	790048	790548	0	790849	0	0	0	0	0	0
2	Exec_Auto	1	31873578	16	1	0	1	2	0	B	1	1	0	714401	0	0	0	0	0	792853	792914	793576	794089	794447	794947	0	795247	0	0	0	0	0	0
2	Exec_Auto	1	31873578	17	0	1	0	3	1	A	1	1	0	714401	0	0	0	0	0	797248	797324	798780	799207	799610	800110	0	800411	0	0	0	0	0	0
2	Exec_Auto	1	31873578	18	0	1	1	2	1	B	0	0	0	714401	0	0	0	0	0	802411	802469	803826	804326	804693	0	805193	805493	0	0	0	0	0	0
2	Exec_Auto	1	31873578	19	0	1	1	3	1	A	1	1	0	714401	0	0	0	0	0	807493	807555	808540	809090	809451	809951	0	810252	0	0	0	0	0	0
2	Exec_Auto	0	31873578	0	0	1	0	1	1	A	1	0	0	812253	0	0	0	0	0	812283	812375	813165	813565	814014	814514	0	814814	0	0	0	0	0	0
2	Exec_Auto	0	31873578	1	1	0	2	3	0	B	1	1	0	812253	0	0	0	0	0	816815	816882	817870	818283	818994	819494	0	819795	0	0	0	0	0	0
2	Exec_Auto	0	31873578	2	1	0	0	3	0	B	1	1	0	812253	0	0	0	0	0	821795	821853	822778	823178	823843	824343	0	824643	0	0	0	0	0	0
2	Exec_Auto	0	31873578	3	0	1	0	2	1	A	1	1	0	812253	0	0	0	0	0	826645	826701	827744	828172	828613	829113	0	829413	0	0	0	0	0	0
2	Exec_Auto	0	31873578	4	0	1	2	3	1	A	1	0	0	812253	0	0	0	0	0	831414	831473	832158	832568	833006	833506	0	833807	0	0	0	0	0	0
2	Exec_Auto	0	31873578	5	0	1	3	1	1	A	1	1	0	812253	0	0	0	0	0	835807	835878	836427	836856	837587	838087	0	838388	0	0	0	0	0	0
2	Exec_Auto	0	31873578	6	0	1	2	3	1	A	1	1	0	812253	0	0	0	0	0	840388	840464	841659	842074	842562	843062	0	843363	0	0	0	0	0	0
2	Exec_Auto	0	31873578	7	1	0	1	2	0	B	1	1	0	812253	0	0	0	0	0	845364	845408	846400	846784	847219	847719	0	848020	0	0	0	0	0	0
2	Exec_Auto	0	31873578	8	1	0	0	3	0	B	1	1	0	812253	0	0	0	0	0	850020	850061	851472	851855	852584	853084	0	853384	0	0	0	0	0	0
2	Exec_Auto	0	31873578	9	0	1	2	3	1	A	1	1	0	812253	0	0	0	0	0	855385	855443	856777	857161	857567	858067	0	858367	0	0	0	0	0	0
2	Exec_Auto	1	31873578	10	0	1	0	3	1	A	1	1	0	812253	0	0	0	0	0	860368	860441	861231	861782	862144	862644	0	862944	0	0	0	0	0	0
2	Exec_Auto	1	31873578	11	0	1	2	3	1	A	1	0	0	812253	0	0	0	0	0	864945	864997	865985	866436	867323	867823	0	868124	0	0	0	0	0	0
2	Exec_Auto	1	31873578	12	1	0	3	0	0	B	1	1	0	812253	0	0	0	0	0	870126	870388	871313	871778	872226	872726	0	873026	0	0	0	0	0	0
2	Exec_Auto	1	31873578	13	0	1	0	2	1	A	1	1	0	812253	0	0	0	0	0	875028	875091	876134	876598	876957	877457	0	877757	0	0	0	0	0	0
2	Exec_Auto	1	31873578	14	1	0	1	3	0	B	1	0	252	812253	0	0	0	0	0	879757	879825	880510	881043	881510	0	0	884949	0	0	881749	0	0	0
2	Exec_Auto	1	31873578	14	1	0	1	3	0	B	1	0	252	812253	0	0	0	0	0	886950	887014	887699	888187	888584	0	0	892030	0	0	888830	0	0	0
2	Exec_Auto	1	31873578	14	1	0	1	3	0	B	1	1	0	812253	0	0	0	0	0	894032	894094	894779	895273	895684	896184	0	896484	0	0	0	0	0	0
2	Exec_Auto	1	31873578	15	0	1	2	1	1	A	1	1	0	812253	0	0	0	0	0	898484	898521	899070	899570	899908	900408	0	900709	0	0	0	0	0	0
2	Exec_Auto	1	31873578	16	0	1	0	2	1	A	1	1	0	812253	0	0	0	0	0	902710	902779	903974	904465	904808	905308	0	905608	0	0	0	0	0	0
2	Exec_Auto	1	31873578	17	0	1	2	3	1	B	0	0	0	812253	0	0	0	0	0	907608	907666	908658	909075	909494	0	909994	910295	0	0	0	0	0	0
2	Exec_Auto	1	31873578	18	0	1	2	3	1	A	1	1	0	812253	0	0	0	0	0	912295	912367	913778	914204	914543	915043	0	915345	0	0	0	0	0	0
2	Exec_Auto	1	31873578	19	1	0	2	1	0	B	1	1	0	812253	0	0	0	0	0	917345	917399	918733	919233	919683	920183	0	920484	0	0	0	0	0	0
2	Exec_Auto	0	31873578	0	0	1	2	1	1		0	0	251	922485	0	0	0	0	0	922536	922594	923976	924360	924734	0	0	928434	0	925234	0	0	0	0
2	Exec_Auto	0	31873578	0	0	1	2	1	1	A	1	1	0	922485	0	0	0	0	0	930434	930503	931885	932320	932688	933188	0	933489	0	0	0	0	0	0
2	Exec_Auto	0	31873578	1	0	1	1	0	1		0	0	251	922485	0	0	0	0	0	935489	935558	936155	936572	936942	0	0	940642	0	937442	0	0	0	0
2	Exec_Auto	0	31873578	1	0	1	1	0	1	A	1	0	0	922485	0	0	0	0	0	942642	942702	943299	943760	944095	944595	0	944895	0	0	0	0	0	0
2	Exec_Auto	0	31873578	2	1	0	1	2	0	B	1	1	0	922485	0	0	0	0	0	946896	946919	947562	947957	948301	948801	0	949101	0	0	0	0	0	0
2	Exec_Auto	0	31873578	3	1	0	3	1	0	B	1	1	0	922485	0	0	0	0	0	951102	951167	952146	952531	952869	953369	0	953669	0	0	0	0	0	0
2	Exec_Auto	0	31873578	4	1	0	0	1	0	B	1	1	0	922485	0	0	0	0	0	955670	955727	957052	957470	957806	958306	0	958608	0	0	0	0	0	0
2	Exec_Auto	0	31873578	5	0	1	3	0	1	A	1	1	0	922485	0	0	0	0	0	960608	960664	961859	962187	962750	963250	0	963551	0	0	0	0	0	0
2	Exec_Auto	0	31873578	6	1	0	1	2	0	B	1	1	0	922485	0	0	0	0	0	965552	965622	967061	967441	967818	968318	0	968618	0	0	0	0	0	0
2	Exec_Auto	0	31873578	7	0	1	1	0	1	A	1	1	0	922485	0	0	0	0	0	970618	970687	972083	972515	972840	973340	0	973641	0	0	0	0	0	0
2	Exec_Auto	0	31873578	8	1	0	2	1	0	B	1	1	0	922485	0	0	0	0	0	975642	975706	976700	977135	977459	977959	0	978261	0	0	0	0	0	0
2	Exec_Auto	0	31873578	9	0	1	1	0	1	A	1	0	0	922485	0	0	0	0	0	980261	980319	981385	981797	982130	982630	0	982931	0	0	0	0	0	0
2	Exec_Auto	1	31873578	10	1	0	0	2	0	A	0	0	0	922485	0	0	0	0	0	984933	984991	986373	986880	987233	0	987733	988034	0	0	0	0	0	0
2	Exec_Auto	1	31873578	11	0	1	0	1	1	A	1	1	0	922485	0	0	0	0	0	990036	990094	990691	991141	991477	991977	0	992277	0	0	0	0	0	0
2	Exec_Auto	1	31873578	12	1	0	0	1	0	A	0	0	0	922485	0	0	0	0	0	994278	994348	994991	995448	995766	0	996266	996567	0	0	0	0	0	0
2	Exec_Auto	1	31873578	13	0	1	0	1	1	A	1	1	0	922485	0	0	0	0	0	998567	998593	999572	1000024	1000357	1000857	0	1001158	0	0	0	0	0	0
2	Exec_Auto	1	31873578	14	1	0	3	1	0	A	0	0	0	922485	0	0	0	0	0	1003158	1003226	1004551	1005052	1005657	0	1006158	1006458	0	0	0	0	0	0
2	Exec_Auto	1	31873578	15	1	0	0	1	0	A	0	0	0	922485	0	0	0	0	0	1008459	1008481	1009676	1010129	1010474	0	1010974	1011276	0	0	0	0	0	0
2	Exec_Auto	1	31873578	16	1	0	2	3	0	B	1	1	0	922485	0	0	0	0	0	1013277	1013345	1014784	1015255	1015637	1016137	0	1016438	0	0	0	0	0	0
2	Exec_Auto	1	31873578	17	0	1	1	0	1	B	0	0	0	922485	0	0	0	0	0	1018438	1018510	1019906	1020341	1020760	0	1021260	1021561	0	0	0	0	0	0
2	Exec_Auto	1	31873578	18	0	1	2	3	1	A	1	1	0	922485	0	0	0	0	0	1023562	1023588	1024582	1025090	1025876	1026376	0	1026676	0	0	0	0	0	0
2	Exec_Auto	1	31873578	19	1	0	0	3	0	A	0	0	0	922485	0	0	0	0	0	1028676	1028740	1029806	1030265	1030620	0	1031120	1031421	0	0	0	0	0	0
2	Exec_Auto	0	31873578	0	0	1	2	3	1	A	1	0	0	1033424	0	0	0	0	0	1033467	1033539	1034663	1035062	1035456	1035956	0	1036257	0	0	0	0	0	0
2	Exec_Auto	0	31873578	1	0	1	2	0	1	A	1	1	0	1033424	0	0	0	0	0	1038258	1038314	1039162	1039556	1040096	1040596	0	1040897	0	0	0	0	0	0
2	Exec_Auto	0	31873578	2	1	0	2	1	0	B	1	0	0	1033424	0	0	0	0	0	1042897	1042943	1043833	1044309	1044706	1045206	0	1045507	0	0	0	0	0	0
2	Exec_Auto	0	31873578	3	1	0	1	3	0	B	1	0	0	1033424	0	0	0	0	0	1047508	1047573	1049009	1049394	1049854	1050354	0	1050654	0	0	0	0	0	0
2	Exec_Auto	0	31873578	4	1	0	0	2	0	B	1	1	0	1033424	0	0	0	0	0	1052655	1052728	1054072	1054565	1054854	1055354	0	1055654	0	0	0	0	0	0
2	Exec_Auto	0	31873578	5	0	1	1	2	1	A	1	1	0	1033424	0	0	0	0	0	1057654	1057712	1059146	1059549	1060001	1060501	0	1060802	0	0	0	0	0	0
2	Exec_Auto	0	31873578	6	1	0	2	0	0	B	1	1	0	1033424	0	0	0	0	0	1062804	1062858	1063455	1063945	1064284	1064784	0	1065084	0	0	0	0	0	0
2	Exec_Auto	0	31873578	7	0	1	1	0	1	A	1	1	0	1033424	0	0	0	0	0	1067086	1067161	1068274	1068788	1069214	1069714	0	1070014	0	0	0	0	0	0
2	Exec_Auto	0	31873578	8	1	0	0	2	0	B	1	0	0	1033424	0	0	0	0	0	1072014	1072073	1073161	1073596	1073952	1074452	0	1074752	0	0	0	0	0	0
2	Exec_Auto	0	31873578	9	1	0	0	3	0	B	1	1	0	1033424	0	0	0	0	0	1076752	1076805	1078127	1078491	1078932	1079432	0	1079732	0	0	0	0	0	0
2	Exec_Auto	1	31873578	10	1	0	3	0	0	B	1	1	0	1033424	0	0	0	0	0	1081733	1081801	1082925	1083350	1083681	1084181	0	1084482	0	0	0	0	0	0
2	Exec_Auto	1	31873578	11	1	0	1	3	0	B	1	1	0	1033424	0	0	0	0	0	1086483	1086547	1087395	1087924	1088778	1089278	0	1089578	0	0	0	0	0	0
2	Exec_Auto	1	31873578	12	0	1	0	3	1	A	1	1	0	1033424	0	0	0	0	0	1091579	1091639	1092529	1093008	1093342	1093842	0	1094143	0	0	0	0	0	0
2	Exec_Auto	1	31873578	13	0	1	1	3	1	B	0	0	0	1033424	0	0	0	0	0	1096144	1096209	1097645	1098091	1098551	0	1099051	1099352	0	0	0	0	0	0
2	Exec_Auto	1	31873578	14	1	0	3	2	0	B	1	1	0	1033424	0	0	0	0	0	1101353	1101425	1102769	1103220	1103582	1104082	0	1104383	0	0	0	0	0	0
2	Exec_Auto	1	31873578	15	1	0	1	2	0	B	1	1	0	1033424	0	0	0	0	0	1106384	1106408	1107842	1108293	1108707	1109207	0	1109507	0	0	0	0	0	0
2	Exec_Auto	1	31873578	16	0	1	1	3	1	A	1	1	0	1033424	0	0	0	0	0	1111508	1111576	1112173	1112689	1113694	1114194	0	1114495	0	0	0	0	0	0
2	Exec_Auto	1	31873578	17	0	1	0	2	1	A	1	0	0	1033424	0	0	0	0	0	1116496	1116566	1117679	1118084	1118427	1118927	0	1119228	0	0	0	0	0	0
2	Exec_Auto	1	31873578	18	0	1	1	2	1	B	0	0	0	1033424	0	0	0	0	0	1121230	1121289	1122377	1122837	1123172	0	1123672	1123972	0	0	0	0	0	0
2	Exec_Auto	1	31873578	19	1	0	1	2	0	B	1	1	0	1033424	0	0	0	0	0	1125973	1126030	1127352	1127875	1128189	1128689	0	1128989	0	0	0	0	0	0
2	Exec_Auto	0	31873578	0	0	1	0	2	1	A	1	1	0	1130991	0	0	0	0	0	1131010	1131072	1132474	1132904	1133279	1133779	0	1134079	0	0	0	0	0	0
2	Exec_Auto	0	31873578	1	0	1	2	1	1	A	1	0	0	1130991	0	0	0	0	0	1136080	1136118	1136693	1137072	1137326	1137826	0	1138128	0	0	0	0	0	0
2	Exec_Auto	0	31873578	2	0	1	2	1	1	A	1	1	0	1130991	0	0	0	0	0	1140129	1140182	1141160	1141557	1141921	1142421	0	1142721	0	0	0	0	0	0
2	Exec_Auto	0	31873578	3	0	1	3	0	1	A	1	1	0	1130991	0	0	0	0	0	1144723	1144789	1146215	1146631	1147112	1147612	0	1147912	0	0	0	0	0	0
2	Exec_Auto	0	31873578	4	0	1	3	0	1	A	1	0	0	1130991	0	0	0	0	0	1149913	1152792	1153590	1153957	1154396	1154896	0	1155197	0	0	0	0	0	0
2	Exec_Auto	0	31873578	5	0	1	1	2	1	A	1	1	0	1130991	0	0	0	0	0	1157197	1157257	1158539	1159078	1159394	1159894	0	1160195	0	0	0	0	0	0
2	Exec_Auto	0	31873578	6	0	1	3	2	1	A	1	1	0	1130991	0	0	0	0	0	1162195	1162255	1162890	1163320	1164114	1164614	0	1164914	0	0	0	0	0	0
2	Exec_Auto	0	31873578	7	0	1	3	2	1	A	1	1	0	1130991	0	0	0	0	0	1166914	1166967	1167949	1168351	1169251	1169751	0	1170051	0	0	0	0	0	0
2	Exec_Auto	0	31873578	8	0	1	0	2	1	A	1	1	0	1130991	0	0	0	0	0	1172052	1172119	1172879	1173354	1173660	1174160	0	1174460	0	0	0	0	0	0
2	Exec_Auto	0	31873578	9	0	1	2	1	1	A	1	1	0	1130991	0	0	0	0	0	1176460	1176526	1177105	1177474	1177871	1178371	0	1178672	0	0	0	0	0	0
2	Exec_Auto	1	31873578	10	0	1	0	2	1	A	1	0	0	1130991	0	0	0	0	0	1180672	1180742	1182144	1182638	1182965	1183465	0	1183766	0	0	0	0	0	0
2	Exec_Auto	1	31873578	11	1	0	3	1	0	B	1	1	0	1130991	0	0	0	0	0	1185766	1185790	1186365	1186852	1187218	1187718	0	1188019	0	0	0	0	0	0
2	Exec_Auto	1	31873578	12	1	0	0	3	0	A	0	0	0	1130991	0	0	0	0	0	1190019	1190048	1191026	1191428	1191812	0	1192312	1192613	0	0	0	0	0	0
2	Exec_Auto	1	31873578	13	1	0	3	0	0	B	1	1	0	1130991	0	0	0	0	0	1194613	1194680	1196106	1196546	1196888	1197388	0	1197688	0	0	0	0	0	0
2	Exec_Auto	1	31873578	14	1	0	0	2	0	B	1	1	0	1130991	0	0	0	0	0	1199689	1199715	1200513	1201030	1201428	1201928	0	1202229	0	0	0	0	0	0
2	Exec_Auto	1	31873578	15	1	0	3	1	0	B	1	0	0	1130991	0	0	0	0	0	1204229	1204261	1205543	1206114	1206457	1206957	0	1207257	0	0	0	0	0	0
2	Exec_Auto	1	31873578	16	1	0	1	3	0	B	1	1	0	1130991	0	0	0	0	0	1209258	1209320	1209955	1210421	1210841	1211341	0	1211642	0	0	0	0	0	0
2	Exec_Auto	1	31873578	17	1	0	0	2	0	A	0	0	0	1130991	0	0	0	0	0	1213643	1213683	1214665	1215360	1215741	0	1216241	1216541	0	0	0	0	0	0
2	Exec_Auto	1	31873578	18	0	1	0	3	1	A	1	1	0	1130991	0	0	0	0	0	1218543	1218575	1219335	1219801	1220122	1220622	0	1220923	0	0	0	0	0	0
2	Exec_Auto	1	31873578	19	0	1	2	0	1	A	1	1	0	1130991	0	0	0	0	0	1222923	1222986	1223565	1224053	1224321	1224821	0	1225122	0	0	0	0	0	0
2	Exec_Auto	0	31873578	0	1	0	1	3	0	B	1	1	0	1227125	0	0	0	0	0	1227176	1227233	1228379	1228761	1229270	1229770	0	1230070	0	0	0	0	0	0
2	Exec_Auto	0	31873578	1	1	0	0	2	0	B	1	1	0	1227125	0	0	0	0	0	1232071	1232129	1233303	1233736	1234031	1234531	0	1234832	0	0	0	0	0	0
2	Exec_Auto	0	31873578	2	0	1	2	3	1	A	1	0	0	1227125	0	0	0	0	0	1236832	1236885	1237652	1238086	1238437	1238937	0	1239237	0	0	0	0	0	0
2	Exec_Auto	0	31873578	3	0	1	0	3	1	A	1	1	0	1227125	0	0	0	0	0	1241238	1241297	1242638	1243071	1243401	1243901	0	1244201	0	0	0	0	0	0
2	Exec_Auto	0	31873578	4	1	0	0	2	0	B	1	1	0	1227125	0	0	0	0	0	1246202	1246261	1247604	1248022	1248326	1248826	0	1249126	0	0	0	0	0	0
2	Exec_Auto	0	31873578	5	1	0	1	2	0	B	1	0	0	1227125	0	0	0	0	0	1251127	1251197	1252285	1252693	1253030	1253530	0	1253830	0	0	0	0	0	0
2	Exec_Auto	0	31873578	6	0	1	3	2	1	A	1	1	0	1227125	0	0	0	0	0	1255831	1255883	1256977	1257365	1257776	1258276	0	1258577	0	0	0	0	0	0
2	Exec_Auto	0	31873578	7	1	0	3	2	0	B	1	1	0	1227125	0	0	0	0	0	1260577	1260634	1261815	1262171	1262480	1262980	0	1263281	0	0	0	0	0	0
2	Exec_Auto	0	31873578	8	1	0	1	2	0	B	1	1	0	1227125	0	0	0	0	0	1265282	1265342	1266342	1266737	1267194	1267694	0	1267995	0	0	0	0	0	0
2	Exec_Auto	0	31873578	9	1	0	0	2	0	B	1	1	0	1227125	0	0	0	0	0	1269995	1270059	1271518	1271908	1272330	1272830	0	1273130	0	0	0	0	0	0
2	Exec_Auto	1	31873578	10	1	0	2	0	0	B	1	1	0	1227125	0	0	0	0	0	1275131	1275191	1276337	1276804	1277148	1277648	0	1277949	0	0	0	0	0	0
2	Exec_Auto	1	31873578	11	1	0	0	2	0	A	0	1	0	1227125	0	0	0	0	0	1279949	1280020	1281194	1281696	1282023	0	1282523	1282824	0	0	0	0	0	0
2	Exec_Auto	1	31873578	12	1	0	1	0	0	B	1	1	0	1227125	0	0	0	0	0	1284824	1284891	1285658	1286226	1286546	1287046	0	1287347	0	0	0	0	0	0
2	Exec_Auto	1	31873578	13	1	0	3	2	0	A	0	1	0	1227125	0	0	0	0	0	1289347	1289400	1290741	1291290	1291679	0	1292179	1292479	0	0	0	0	0	0
2	Exec_Auto	1	31873578	14	0	1	3	1	1	A	1	1	0	1227125	0	0	0	0	0	1294481	1294549	1295892	1296366	1296690	1297190	0	1297490	0	0	0	0	0	0
2	Exec_Auto	1	31873578	15	1	0	3	0	0	B	1	1	0	1227125	0	0	0	0	0	1299491	1299531	1300619	1301039	1301391	1301891	0	1302196	0	0	0	0	0	0
2	Exec_Auto	1	31873578	16	0	1	3	0	1	A	1	1	0	1227125	0	0	0	0	0	1304197	1304223	1305317	1305835	1306444	1306944	0	1307245	0	0	0	0	0	0
2	Exec_Auto	1	31873578	17	1	0	2	3	0	B	1	1	0	1227125	0	0	0	0	0	1309245	1309303	1310484	1311008	1311454	1311954	0	1312254	0	0	0	0	0	0
2	Exec_Auto	1	31873578	18	0	1	1	3	1	A	1	1	0	1227125	0	0	0	0	0	1314254	1314308	1315308	1315815	1316536	1317036	0	1317337	0	0	0	0	0	0
2	Exec_Auto	1	31873578	19	0	1	1	0	1	A	1	0	0	1227125	0	0	0	0	0	1319338	1319381	1320840	1321267	1321583	1322083	0	1322384	0	0	0	0	0	0
2	Exec_Auto	0	31873578	0	0	1	3	0	1	A	1	1	0	1324385	0	0	0	0	0	1324444	1324501	1325928	1326337	1326793	1327293	0	1327594	0	0	0	0	0	0
2	Exec_Auto	0	31873578	1	1	0	3	0	0	B	1	1	0	1324385	0	0	0	0	0	1329595	1329632	1330358	1330770	1331123	1331623	0	1331924	0	0	0	0	0	0
2	Exec_Auto	0	31873578	2	1	0	1	3	0	B	1	1	0	1324385	0	0	0	0	0	1333925	1333998	1335457	1335844	1336401	1336901	0	1337202	0	0	0	0	0	0
2	Exec_Auto	0	31873578	3	0	1	2	3	1	A	1	1	0	1324385	0	0	0	0	0	1339203	1339273	1339950	1340364	1340758	1341258	0	1341559	0	0	0	0	0	0
2	Exec_Auto	0	31873578	4	1	0	2	0	0	B	1	0	0	1324385	0	0	0	0	0	1343559	1343627	1345066	1345493	1345833	1346333	0	1346633	0	0	0	0	0	0
2	Exec_Auto	0	31873578	5	0	1	3	2	1	A	1	1	0	1324385	0	0	0	0	0	1348634	1348688	1349967	1350334	1350867	1351367	0	1351668	0	0	0	0	0	0
2	Exec_Auto	0	31873578	6	1	0	2	1	0	B	1	0	0	1324385	0	0	0	0	0	1353669	1353727	1354614	1355051	1355365	1355865	0	1356166	0	0	0	0	0	0
2	Exec_Auto	0	31873578	7	1	0	0	1	0	B	1	1	0	1324385	0	0	0	0	0	1358167	1358212	1359157	1359617	1359915	1360415	0	1360715	0	0	0	0	0	0
2	Exec_Auto	0	31873578	8	1	0	3	0	0	B	1	1	0	1324385	0	0	0	0	0	1362715	1362748	1363959	1364380	1364662	1365162	0	1365463	0	0	0	0	0	0
2	Exec_Auto	0	31873578	9	1	0	2	3	0	B	1	1	0	1324385	0	0	0	0	0	1367463	1367530	1368248	1368678	1369102	1369602	0	1369902	0	0	0	0	0	0
2	Exec_Auto	1	31873578	10	0	1	3	1	1	A	1	1	0	1324385	0	0	0	0	0	1371902	1371934	1373361	1373885	1374537	1375037	0	1375337	0	0	0	0	0	0
2	Exec_Auto	1	31873578	11	0	1	3	1	1	A	1	1	0	1324385	0	0	0	0	0	1377338	1377400	1378126	1378550	1379683	1380183	0	1380483	0	0	0	0	0	0
2	Exec_Auto	1	31873578	12	1	0	0	3	0	B	1	1	0	1324385	0	0	0	0	0	1382484	1382542	1384001	1384446	1384945	1385445	0	1385745	0	0	0	0	0	0
2	Exec_Auto	1	31873578	13	1	0	3	2	0	B	1	1	0	1324385	0	0	0	0	0	1387746	1387793	1388470	1388885	1389272	1389772	0	1390072	0	0	0	0	0	0
2	Exec_Auto	1	31873578	14	0	1	2	1	1	A	1	1	0	1324385	0	0	0	0	0	1392072	1392111	1393550	1393960	1394308	1394808	0	1395109	0	0	0	0	0	0
2	Exec_Auto	1	31873578	15	0	1	1	2	1	A	1	0	0	1324385	0	0	0	0	0	1397109	1397179	1398458	1398891	1399274	1399774	0	1400074	0	0	0	0	0	0
2	Exec_Auto	1	31873578	16	1	0	3	1	0	B	1	1	0	1324385	0	0	0	0	0	1402074	1402110	1402997	1403554	1403890	1404390	0	1404691	0	0	0	0	0	0
2	Exec_Auto	1	31873578	17	1	0	2	1	0	B	1	1	0	1324385	0	0	0	0	0	1406692	1406719	1407664	1408074	1408417	1408917	0	1409218	0	0	0	0	0	0
2	Exec_Auto	1	31873578	18	0	1	3	2	1	A	1	1	0	1324385	0	0	0	0	0	1411219	1411272	1412483	1412871	1413504	1414004	0	1414305	0	0	0	0	0	0
2	Exec_Auto	1	31873578	19	1	0	1	2	0	B	1	1	0	1324385	0	0	0	0	0	1416307	1416360	1417078	1417492	1417845	1418345	0	1418646	0	0	0	0	0	0
2	Exec_Auto	0	31873578	0	0	1	0	2	1	A	1	1	0	1420647	0	0	0	0	0	1420693	1420751	1421280	1421708	1422053	1422553	0	1422854	0	0	0	0	0	0
2	Exec_Auto	0	31873578	1	1	0	2	3	0	B	1	1	0	1420647	0	0	0	0	0	1424854	1424919	1425452	1425827	1426352	1426852	0	1427152	0	0	0	0	0	0
2	Exec_Auto	0	31873578	2	1	0	3	1	0	B	1	1	0	1420647	0	0	0	0	0	1429152	1429181	1430655	1431091	1431434	1431934	0	1432235	0	0	0	0	0	0
2	Exec_Auto	0	31873578	3	0	1	1	0	1	A	1	0	0	1420647	0	0	0	0	0	1434236	1434314	1434977	1435349	1435679	1436179	0	1436480	0	0	0	0	0	0
2	Exec_Auto	0	31873578	4	1	0	1	3	0	B	1	1	0	1420647	0	0	0	0	0	1438480	1438521	1439315	1439737	1440308	1440808	0	1441108	0	0	0	0	0	0
2	Exec_Auto	0	31873578	5	0	1	0	1	1	A	1	1	0	1420647	0	0	0	0	0	1443110	1443167	1444664	1445078	1445461	1445961	0	1446262	0	0	0	0	0	0
2	Exec_Auto	0	31873578	6	1	0	0	2	0	B	1	1	0	1420647	0	0	0	0	0	1448264	1448329	1449022	1449440	1449743	1450243	0	1450544	0	0	0	0	0	0
2	Exec_Auto	0	31873578	7	0	1	1	3	1	A	1	1	0	1420647	0	0	0	0	0	1452544	1452610	1453186	1453594	1453942	1454442	0	1454743	0	0	0	0	0	0
2	Exec_Auto	0	31873578	8	0	1	0	2	1	A	1	0	0	1420647	0	0	0	0	0	1456744	1456814	1458154	1458534	1458910	1459410	0	1459710	0	0	0	0	0	0
2	Exec_Auto	0	31873578	9	0	1	1	0	1	A	1	1	0	1420647	0	0	0	0	0	1461711	1461780	1463127	1463520	1463883	1464383	0	1464683	0	0	0	0	0	0
