# Supplementary material for: A Computational Model of Dual Competition between the Basal Ganglia and the Cortex
Source: eNeuro. 2019 Jan 4;5(6):ENEURO.0339-17.2018. doi: 10.1523/ENEURO.0339-17.2018 (PMC6325557; doi:10.1523/ENEURO.0339-17.2018)
Supplement: Supplementary 1 — Supplementary Model Codes. Download Supplementary 1, ZIP file [file sup_enu-eN-TNC-0339-17-s02.zip › one-critic-two-actors-1.2/experiments/data/experimental/D1-saline-D2-muscimol/Zora/20150512_140843ZIB.txt]

Task	Typ of Try	FT/ST	Begin launch	Num Try	Num CibleA	Num CibleB	Pos CibleA	Pos CibleB	%RecA_>_B	Target Choice	Good Choice	Reward	Num error	E0	E10	E20	E30	E100	E40	E15	E25	E35	E45	E55	E105	E115	E200	E250	E251	E252	E253	E254	E255
2	Exec_Auto	0	17892031	0	1	0	0	2	0	B	1	1	0	1131725	0	0	0	0	0	1131733	1131796	1132972	1133476	1133808	1134308	0	1134608	0	0	0	0	0	0
2	Exec_Auto	0	17892031	1	0	1	0	3	1	A	1	1	0	1131725	0	0	0	0	0	1136609	1136665	1137802	1138275	1138615	1139115	0	1139416	0	0	0	0	0	0
2	Exec_Auto	0	17892031	2	0	1	0	2	1	A	1	1	0	1131725	0	0	0	0	0	1141417	1141458	1142457	1142931	1143191	1143691	0	1143993	0	0	0	0	0	0
2	Exec_Auto	0	17892031	3	0	1	1	0	1	A	1	1	0	1131725	0	0	0	0	0	1145993	1146020	1147496	1147952	1148276	1148776	0	1149076	0	0	0	0	0	0
2	Exec_Auto	0	17892031	4	1	0	1	2	0	B	1	1	0	1131725	0	0	0	0	0	1151078	1151109	1151746	1152159	1152512	1153012	0	1153312	0	0	0	0	0	0
2	Exec_Auto	0	17892031	5	1	0	2	0	0	B	1	1	0	1131725	0	0	0	0	0	1155313	1155371	1155931	1156360	1156645	1157145	0	1157445	0	0	0	0	0	0
2	Exec_Auto	0	17892031	6	1	0	1	0	0	B	1	1	0	1131725	0	0	0	0	0	1159446	1159507	1160533	1160969	1161276	1161776	0	1162077	0	0	0	0	0	0
2	Exec_Auto	0	17892031	7	0	1	0	1	1	A	1	1	0	1131725	0	0	0	0	0	1164078	1164142	1165324	1165777	1166011	1166511	0	1166812	0	0	0	0	0	0
2	Exec_Auto	0	17892031	8	0	1	1	2	1	A	1	0	0	1131725	0	0	0	0	0	1168813	1168864	1169889	1170307	1170682	1171182	0	1171484	0	0	0	0	0	0
2	Exec_Auto	0	17892031	9	1	0	3	0	0	B	1	1	0	1131725	0	0	0	0	0	1173484	1173560	1175003	1175471	1175735	1176235	0	1176535	0	0	0	0	0	0
2	Exec_Auto	1	17892031	10	1	0	3	1	0	B	1	1	0	1131725	0	0	0	0	0	1178536	1178564	1179740	1180545	1180857	1181357	0	1181657	0	0	0	0	0	0
2	Exec_Auto	1	17892031	11	0	1	1	2	1	B	0	1	0	1131725	0	0	0	0	0	1183657	1183713	1184850	1185290	1185572	0	1186072	1186373	0	0	0	0	0	0
2	Exec_Auto	1	17892031	12	0	1	2	1	1	A	1	1	0	1131725	0	0	0	0	0	1188373	1188405	1189404	1189956	1190185	1190685	0	1190985	0	0	0	0	0	0
2	Exec_Auto	1	17892031	13	0	1	2	3	1	A	1	1	0	1131725	0	0	0	0	0	1192986	1193014	1194490	1194950	1195185	1195685	0	1195985	0	0	0	0	0	0
2	Exec_Auto	1	17892031	14	0	1	0	1	1	A	1	1	0	1131725	0	0	0	0	0	1197985	1198066	1198703	1199202	1199538	1200038	0	1200338	0	0	0	0	0	0
2	Exec_Auto	1	17892031	15	1	0	2	0	0	B	1	0	0	1131725	0	0	0	0	0	1202338	1202376	1202936	1203401	1203750	1204250	0	1204550	0	0	0	0	0	0
2	Exec_Auto	1	17892031	16	1	0	2	3	0	B	1	1	0	1131725	0	0	0	0	0	1206552	1206621	1207647	1208122	1208823	1209323	0	1209624	0	0	0	0	0	0
2	Exec_Auto	1	17892031	17	0	1	1	2	1	A	1	1	0	1131725	0	0	0	0	0	1211624	1211666	1212848	1213341	1213638	1214138	0	1214438	0	0	0	0	0	0
2	Exec_Auto	1	17892031	18	0	1	0	1	1	A	1	1	0	1131725	0	0	0	0	0	1216441	1216500	1217525	1218102	1218426	1218926	0	1219227	0	0	0	0	0	0
2	Exec_Auto	1	17892031	19	0	1	3	2	1	A	1	0	0	1131725	0	0	0	0	0	1221227	1221281	1222724	1223508	1223916	1224416	0	1224717	0	0	0	0	0	0
2	Exec_Auto	0	17892031	0	1	0	2	3	0	B	1	1	0	1226718	0	0	0	0	0	1226724	1226783	1228246	1228636	1229773	1230273	0	1230573	0	0	0	0	0	0
2	Exec_Auto	0	17892031	1	0	1	3	2	1	A	1	1	0	1226718	0	0	0	0	0	1232574	1232637	1234000	1234444	1235005	1235505	0	1235806	0	0	0	0	0	0
2	Exec_Auto	0	17892031	2	0	1	1	3	1	A	1	1	0	1226718	0	0	0	0	0	1237806	1237849	1239079	1239574	1239914	1240414	0	1240715	0	0	0	0	0	0
2	Exec_Auto	0	17892031	3	0	1	1	2	1	A	1	1	0	1226718	0	0	0	0	0	1242717	1242788	1243637	1244105	1244370	1244870	0	1245170	0	0	0	0	0	0
2	Exec_Auto	0	17892031	4	1	0	2	3	0	B	1	1	0	1226718	0	0	0	0	0	1247171	1247205	1248137	1248581	1249531	1250031	0	1250331	0	0	0	0	0	0
2	Exec_Auto	0	17892031	5	0	1	2	1	1	A	1	1	0	1226718	0	0	0	0	0	1252332	1252359	1253481	1253881	1254194	1254694	0	1254994	0	0	0	0	0	0
2	Exec_Auto	0	17892031	6	1	0	3	2	0	B	1	1	0	1226718	0	0	0	0	0	1256994	1257057	1258031	1258447	1259265	1259765	0	1260066	0	0	0	0	0	0
2	Exec_Auto	0	17892031	7	1	0	3	0	0	B	1	1	0	1226718	0	0	0	0	0	1262067	1262092	1262981	1263389	1263782	1264282	0	1264583	0	0	0	0	0	0
2	Exec_Auto	0	17892031	8	0	1	2	3	1	A	1	0	0	1226718	0	0	0	0	0	1266583	1266602	1267591	1268016	1268498	1268998	0	1269298	0	0	0	0	0	0
2	Exec_Auto	0	17892031	9	0	1	0	2	1	A	1	1	0	1226718	0	0	0	0	0	1271299	1271334	1272744	1273225	1273574	1274074	0	1274374	0	0	0	0	0	0
2	Exec_Auto	1	17892031	10	0	1	2	1	1	A	1	1	0	1226718	0	0	0	0	0	1276376	1276446	1277909	1278393	1278824	1279324	0	1279624	0	0	0	0	0	0
2	Exec_Auto	1	17892031	11	1	0	2	0	0	B	1	1	0	1226718	0	0	0	0	0	1281624	1281945	1283308	1283843	1284377	1284877	0	1285178	0	0	0	0	0	0
2	Exec_Auto	1	17892031	12	0	1	2	0	1	A	1	1	0	1226718	0	0	0	0	0	1287178	1287208	1288438	1288917	1289736	1290236	0	1290537	0	0	0	0	0	0
2	Exec_Auto	1	17892031	13	0	1	3	0	1	A	1	1	0	1226718	0	0	0	0	0	1292538	1292970	1293819	1294414	1294921	1295421	0	1295721	0	0	0	0	0	0
2	Exec_Auto	1	17892031	14	0	1	2	0	1	A	1	1	0	1226718	0	0	0	0	0	1297722	1297765	1298697	1299309	1300108	1300608	0	1300908	0	0	0	0	0	0
2	Exec_Auto	1	17892031	15	0	1	2	3	1	A	1	1	0	1226718	0	0	0	0	0	1302909	1302951	1304073	1304640	1305222	1305722	0	1306023	0	0	0	0	0	0
2	Exec_Auto	1	17892031	16	0	1	3	1	1	A	1	1	0	1226718	0	0	0	0	0	1308024	1308096	1309070	1309680	1310212	1310712	0	1311012	0	0	0	0	0	0
2	Exec_Auto	1	17892031	17	0	1	0	3	1	A	1	0	0	1226718	0	0	0	0	0	1313013	1313042	1313931	1314488	1314907	1315407	0	1315709	0	0	0	0	0	0
2	Exec_Auto	1	17892031	18	0	1	1	0	1	A	1	1	0	1226718	0	0	0	0	0	1317709	1317779	1318768	1319430	1319752	1320252	0	1320552	0	0	0	0	0	0
2	Exec_Auto	1	17892031	19	1	0	2	1	0	A	0	0	0	1226718	0	0	0	0	0	1322552	1322592	1324002	1324495	1325079	0	1325579	1325881	0	0	0	0	0	0
2	Exec_Auto	0	17892031	0	0	1	3	2	1	A	1	1	0	1327882	0	0	0	0	0	1327930	1327989	1329275	1329705	1330274	1330774	0	1331074	0	0	0	0	0	0
2	Exec_Auto	0	17892031	1	1	0	0	2	0	B	1	0	0	1327882	0	0	0	0	0	1333075	1333142	1334211	1334648	1334976	1335476	0	1335777	0	0	0	0	0	0
2	Exec_Auto	0	17892031	2	0	1	1	3	1	A	1	1	0	1327882	0	0	0	0	0	1337778	1337835	1338370	1338818	1339133	1339633	0	1339934	0	0	0	0	0	0
2	Exec_Auto	0	17892031	3	1	0	3	1	0	B	1	1	0	1327882	0	0	0	0	0	1341935	1342005	1343503	1343901	1344268	1344768	0	1345068	0	0	0	0	0	0
2	Exec_Auto	0	17892031	4	1	0	0	3	0	B	1	1	0	1327882	0	0	0	0	0	1347069	1347137	1347676	1348111	1348717	1349217	0	1349518	0	0	0	0	0	0
2	Exec_Auto	0	17892031	5	1	0	3	0	0	B	1	1	0	1327882	0	0	0	0	0	1351521	1351579	1353038	1353465	1353771	1354271	0	1354571	0	0	0	0	0	0
2	Exec_Auto	0	17892031	6	0	1	3	0	1	A	1	1	0	1327882	0	0	0	0	0	1356572	1356610	1357290	1357716	1358237	1358737	0	1359038	0	0	0	0	0	0
2	Exec_Auto	0	17892031	7	0	1	1	0	1	A	1	1	0	1327882	0	0	0	0	0	1361038	1361111	1362269	1362658	1362985	1363485	0	1363786	0	0	0	0	0	0
2	Exec_Auto	0	17892031	8	1	0	1	3	0	B	1	1	0	1327882	0	0	0	0	0	1365787	1365833	1367206	1367610	1368151	1368651	0	1368952	0	0	0	0	0	0
2	Exec_Auto	0	17892031	9	1	0	0	2	0	B	1	1	0	1327882	0	0	0	0	0	1370952	1371013	1371649	1372095	1372433	1372933	0	1373234	0	0	0	0	0	0
2	Exec_Auto	1	17892031	10	1	0	3	2	0	B	1	1	0	1327882	0	0	0	0	0	1375235	1375295	1376581	1377082	1377575	1378075	0	1378375	0	0	0	0	0	0
2	Exec_Auto	1	17892031	11	1	0	2	0	0	B	1	1	0	1327882	0	0	0	0	0	1380375	1380441	1381510	1382060	1382744	1383244	0	1383545	0	0	0	0	0	0
2	Exec_Auto	1	17892031	12	1	0	0	2	0	B	1	1	0	1327882	0	0	0	0	0	1385546	1385619	1386154	1386634	1387849	1388349	0	1388649	0	0	0	0	0	0
2	Exec_Auto	1	17892031	13	1	0	2	0	0	B	1	1	0	1327882	0	0	0	0	0	1390650	1390716	1392214	1392674	1393093	1393593	0	1393894	0	0	0	0	0	0
2	Exec_Auto	1	17892031	14	1	0	1	3	0	B	1	1	0	1327882	0	0	0	0	0	1395895	1395940	1396479	1396981	1397457	1397957	0	1398258	0	0	0	0	0	0
2	Exec_Auto	1	17892031	15	0	1	2	3	1	A	1	1	0	1327882	0	0	0	0	0	1400259	1400318	1401777	1402245	1402502	1403002	0	1403302	0	0	0	0	0	0
2	Exec_Auto	1	17892031	16	0	1	1	3	1	A	1	0	252	1327882	0	0	0	0	0	1405302	1405340	1406020	1406597	1406976	0	0	1410330	0	0	1407130	0	0	0
2	Exec_Auto	1	17892031	16	0	1	1	3	1	A	1	0	0	1327882	0	0	0	0	0	1412331	1412361	1413041	1413772	1414217	1414717	0	1415017	0	0	0	0	0	0
2	Exec_Auto	1	17892031	17	1	0	3	2	0	B	1	1	0	1327882	0	0	0	0	0	1417017	1417085	1418243	1418758	1419014	1419514	0	1419814	0	0	0	0	0	0
2	Exec_Auto	1	17892031	18	0	1	3	2	1	A	1	0	0	1327882	0	0	0	0	0	1421815	1421858	1423231	1423824	1424383	1424883	0	1425184	0	0	0	0	0	0
2	Exec_Auto	1	17892031	19	0	1	0	1	1	A	1	1	0	1327882	0	0	0	0	0	1427184	1427261	1427897	1428487	1428982	1429482	0	1429785	0	0	0	0	0	0
2	Exec_Auto	0	17892031	0	1	0	2	1	0	B	1	1	0	1431786	0	0	0	0	0	1431818	1431896	1432710	1433153	1433493	1433993	0	1434293	0	0	0	0	0	0
2	Exec_Auto	0	17892031	1	1	0	1	2	0	B	1	1	0	1431786	0	0	0	0	0	1436294	1436354	1437508	1437918	1438595	1439095	0	1439395	0	0	0	0	0	0
2	Exec_Auto	0	17892031	2	0	1	0	3	1	A	1	0	0	1431786	0	0	0	0	0	1441396	1441459	1442310	1442715	1443073	1443573	0	1443873	0	0	0	0	0	0
2	Exec_Auto	0	17892031	3	0	1	0	2	1	A	1	0	0	1431786	0	0	0	0	0	1445874	1445949	1446710	1447144	1447506	1448006	0	1448306	0	0	0	0	0	0
2	Exec_Auto	0	17892031	4	0	1	2	0	1	A	1	0	0	1431786	0	0	0	0	0	1450307	1450365	1451282	1451685	1452367	1452867	0	1453168	0	0	0	0	0	0
2	Exec_Auto	0	17892031	5	0	1	0	3	1	A	1	1	0	1431786	0	0	0	0	0	1455168	1455226	1456603	1457035	1457345	1457845	0	1458145	0	0	0	0	0	0
2	Exec_Auto	0	17892031	6	0	1	2	0	1	A	1	1	0	1431786	0	0	0	0	0	1460145	1460217	1461485	1461881	1462259	1462759	0	1463059	0	0	0	0	0	0
2	Exec_Auto	0	17892031	7	1	0	2	0	0	B	1	0	0	1431786	0	0	0	0	0	1465059	1465094	1465734	1466176	1466495	1466995	0	1467296	0	0	0	0	0	0
2	Exec_Auto	0	17892031	8	1	0	1	0	0	B	1	1	0	1431786	0	0	0	0	0	1469296	1469354	1470436	1470851	1471203	1471703	0	1472004	0	0	0	0	0	0
2	Exec_Auto	0	17892031	9	0	1	1	2	1	A	1	1	0	1431786	0	0	0	0	0	1474005	1474077	1475200	1475612	1475987	1476487	0	1476788	0	0	0	0	0	0
2	Exec_Auto	1	17892031	10	1	0	2	0	0	B	1	0	252	1431786	0	0	0	0	0	1478788	1478825	1479639	1480141	1480499	0	0	1483962	0	0	1480762	0	0	0
2	Exec_Auto	1	17892031	10	1	0	2	0	0	A	0	0	0	1431786	0	0	0	0	0	1485963	1486037	1486851	1487469	1490393	0	1490893	1491194	0	0	0	0	0	0
2	Exec_Auto	1	17892031	11	0	1	0	3	1	A	1	1	0	1431786	0	0	0	0	0	1493195	1493264	1494418	1495145	1495527	1496027	0	1496327	0	0	0	0	0	0
2	Exec_Auto	1	17892031	12	0	1	2	1	1	A	1	0	0	1431786	0	0	0	0	0	1498328	1498399	1499250	1499809	1500105	1500605	0	1500905	0	0	0	0	0	0
2	Exec_Auto	1	17892031	13	1	0	0	3	0	B	1	0	252	1431786	0	0	0	0	0	1502906	1503630	1504391	1505210	1505666	0	0	1509336	0	0	1506136	0	0	0
2	Exec_Auto	1	17892031	13	1	0	0	3	0	B	1	0	252	1431786	0	0	0	0	0	1511336	1511416	1512177	1512756	1513356	0	0	1516733	0	0	1513533	0	0	0
2	Exec_Auto	1	17892031	13	1	0	0	3	0	B	1	1	0	1431786	0	0	0	0	0	1518734	1518755	1519516	1520264	1520799	1521299	0	1521600	0	0	0	0	0	0
2	Exec_Auto	1	17892031	14	0	1	2	1	1	A	1	1	0	1431786	0	0	0	0	0	1523601	1523628	1524545	1525071	1525560	1526060	0	1526360	0	0	0	0	0	0
2	Exec_Auto	1	17892031	15	0	1	1	0	1	A	1	0	252	1431786	0	0	0	0	0	1528360	1528393	1529770	1530424	1530889	0	0	1534494	0	0	1531294	0	0	0
2	Exec_Auto	1	17892031	15	0	1	1	0	1	A	1	1	0	1431786	0	0	0	0	0	1536495	1536518	1537895	1538527	1538907	1539407	0	1539708	0	0	0	0	0	0
2	Exec_Auto	1	17892031	16	0	1	0	2	1	A	1	1	0	1431786	0	0	0	0	0	1541708	1541745	1543013	1543693	1544536	1545036	0	1545336	0	0	0	0	0	0
2	Exec_Auto	1	17892031	17	1	0	0	1	0	B	1	1	0	1431786	0	0	0	0	0	1547336	1547406	1548046	1548899	1549320	1549820	0	1550120	0	0	0	0	0	0
2	Exec_Auto	1	17892031	18	0	1	1	3	1	A	1	1	0	1431786	0	0	0	0	0	1552122	1552197	1553279	1554028	1554401	1554901	0	1555201	0	0	0	0	0	0
2	Exec_Auto	1	17892031	19	0	1	1	3	1	A	1	1	0	1431786	0	0	0	0	0	1557202	1557244	1558367	1558972	1559315	1559815	0	1560115	0	0	0	0	0	0
2	Exec_Auto	0	17892031	0	0	1	0	2	1	A	1	0	0	1562117	0	0	0	0	0	1562178	1562239	1562984	1563465	1563760	1564260	0	1564561	0	0	0	0	0	0
2	Exec_Auto	0	17892031	1	0	1	3	1	1	A	1	1	0	1562117	0	0	0	0	0	1566561	1566636	1567484	1567896	1568613	1569113	0	1569414	0	0	0	0	0	0
2	Exec_Auto	0	17892031	2	0	1	1	0	1	A	1	1	0	1562117	0	0	0	0	0	1571415	1571475	1572199	1572596	1572933	1573433	0	1573733	0	0	0	0	0	0
2	Exec_Auto	0	17892031	3	1	0	0	2	0	B	1	1	0	1562117	0	0	0	0	0	1575733	1575792	1576372	1576761	1577101	1577601	0	1577901	0	0	0	0	0	0
2	Exec_Auto	0	17892031	4	0	1	1	3	1	A	1	1	0	1562117	0	0	0	0	0	1579901	1579980	1580876	1581290	1581595	1582095	0	1582396	0	0	0	0	0	0
2	Exec_Auto	0	17892031	5	0	1	0	1	1	A	1	1	0	1562117	0	0	0	0	0	1584396	1584449	1585943	1586374	1586759	1587259	0	1587560	0	0	0	0	0	0
2	Exec_Auto	0	17892031	6	0	1	2	3	1	A	1	1	0	1562117	0	0	0	0	0	1589561	1589625	1590323	1590761	1591069	1591569	0	1591870	0	0	0	0	0	0
2	Exec_Auto	0	17892031	7	1	0	0	3	0	B	1	1	0	1562117	0	0	0	0	0	1593870	1593937	1594469	1594927	1595407	1595907	0	1596208	0	0	0	0	0	0
2	Exec_Auto	0	17892031	8	1	0	3	0	0	B	1	1	0	1562117	0	0	0	0	0	1598208	1598273	1599098	1599535	1599952	1600452	0	1600752	0	0	0	0	0	0
2	Exec_Auto	0	17892031	9	0	1	2	3	1	A	1	1	0	1562117	0	0	0	0	0	1602753	1602818	1603975	1604379	1604627	1605127	0	1605427	0	0	0	0	0	0
2	Exec_Auto	1	17892031	10	1	0	3	1	0	B	1	0	0	1562117	0	0	0	0	0	1607427	1607495	1608240	1608907	1609293	1609793	0	1610094	0	0	0	0	0	0
2	Exec_Auto	1	17892031	11	1	0	1	2	0	B	1	1	0	1562117	0	0	0	0	0	1612095	1612167	1613015	1613437	1614202	1614702	0	1615003	0	0	0	0	0	0
2	Exec_Auto	1	17892031	12	1	0	3	1	0	B	1	0	0	1562117	0	0	0	0	0	1617004	1617061	1617785	1618457	1618791	1619291	0	1619591	0	0	0	0	0	0
2	Exec_Auto	1	17892031	13	0	1	1	2	1	B	0	0	0	1562117	0	0	0	0	0	1621591	1621654	1622234	1622801	1623117	0	1623617	1623918	0	0	0	0	0	0
2	Exec_Auto	1	17892031	14	0	1	0	3	1	A	1	0	252	1562117	0	0	0	0	0	1625919	1625975	1626871	1627420	1627765	0	0	1630975	0	0	1627775	0	0	0
2	Exec_Auto	1	17892031	14	0	1	0	3	1	A	1	0	0	1562117	0	0	0	0	0	1632975	1633036	1633932	1634558	1634929	1635429	0	1635729	0	0	0	0	0	0
2	Exec_Auto	1	17892031	15	0	1	1	2	1	B	0	0	0	1562117	0	0	0	0	0	1637730	1637795	1639289	1639955	1640390	0	1640890	1641191	0	0	0	0	0	0
2	Exec_Auto	1	17892031	16	0	1	1	2	1	A	1	0	0	1562117	0	0	0	0	0	1643192	1643257	1643955	1644477	1644824	1645324	0	1645626	0	0	0	0	0	0
2	Exec_Auto	1	17892031	17	0	1	0	3	1	A	1	1	0	1562117	0	0	0	0	0	1647626	1647699	1648231	1648784	1649079	1649579	0	1649879	0	0	0	0	0	0
2	Exec_Auto	1	17892031	18	1	0	2	1	0	A	0	0	0	1562117	0	0	0	0	0	1651879	1651940	1652765	1653537	1653870	0	1654370	1654671	0	0	0	0	0	0
2	Exec_Auto	1	17892031	19	1	0	1	0	0	B	1	1	0	1562117	0	0	0	0	0	1656672	1656730	1657887	1658444	1658779	1659279	0	1659579	0	0	0	0	0	0
2	Exec_Auto	0	17892031	0	1	0	2	0	0	B	1	1	0	1661580	0	0	0	0	0	1661613	1661684	1662241	1662696	1663001	1663501	0	1663802	0	0	0	0	0	0
2	Exec_Auto	0	17892031	1	0	1	2	0	1	A	1	1	0	1661580	0	0	0	0	0	1665803	1665836	1666395	1666815	1667279	1667779	0	1668080	0	0	0	0	0	0
2	Exec_Auto	0	17892031	2	0	1	1	2	1	A	1	0	0	1661580	0	0	0	0	0	1670081	1670148	1671343	1671756	1672139	1672639	0	1672939	0	0	0	0	0	0
2	Exec_Auto	0	17892031	3	1	0	2	3	0	B	1	0	252	1661580	0	0	0	0	0	1674940	1675000	1676489	1676875	1677812	0	0	1681023	0	0	1677823	0	0	0
2	Exec_Auto	0	17892031	3	1	0	2	3	0	B	1	1	0	1661580	0	0	0	0	0	1683024	1683092	1684581	1685014	1685692	1686192	0	1686494	0	0	0	0	0	0
2	Exec_Auto	0	17892031	4	1	0	1	0	0	B	1	0	0	1661580	0	0	0	0	0	1688494	1688560	1689362	1689777	1690228	1690728	0	1691029	0	0	0	0	0	0
2	Exec_Auto	0	17892031	5	1	0	1	0	0	B	1	1	0	1661580	0	0	0	0	0	1693029	1693084	1693636	1694074	1694483	1694983	0	1695284	0	0	0	0	0	0
2	Exec_Auto	0	17892031	6	0	1	1	2	1	A	1	0	0	1661580	0	0	0	0	0	1697284	1697316	1697963	1698381	1698709	1699209	0	1699511	0	0	0	0	0	0
2	Exec_Auto	0	17892031	7	1	0	3	1	0	B	1	1	0	1661580	0	0	0	0	0	1701511	1701535	1702219	1702643	1703027	1703527	0	1703827	0	0	0	0	0	0
2	Exec_Auto	0	17892031	8	1	0	1	2	0	B	1	1	0	1661580	0	0	0	0	0	1705828	1705891	1706976	1707360	1707985	1708485	0	1708785	0	0	0	0	0	0
2	Exec_Auto	0	17892031	9	0	1	2	3	1	A	1	1	0	1661580	0	0	0	0	0	1710785	1710853	1712119	1712536	1713262	1713762	0	1714063	0	0	0	0	0	0
2	Exec_Auto	1	17892031	10	0	1	1	3	1	A	1	1	0	1661580	0	0	0	0	0	1716064	1716128	1716685	1717199	1717551	1718051	0	1718351	0	0	0	0	0	0
2	Exec_Auto	1	17892031	11	0	1	1	2	1	B	0	0	0	1661580	0	0	0	0	0	1720352	1720420	1720979	1721463	1721688	0	1722188	1722489	0	0	0	0	0	0
2	Exec_Auto	1	17892031	12	1	0	3	1	0	B	1	1	0	1661580	0	0	0	0	0	1724490	1724546	1725741	1726304	1726694	1727194	0	1727495	0	0	0	0	0	0
2	Exec_Auto	1	17892031	13	0	1	3	1	1	A	1	1	0	1661580	0	0	0	0	0	1729496	1729565	1731054	1731516	1732191	1732691	0	1732991	0	0	0	0	0	0
2	Exec_Auto	1	17892031	14	0	1	1	2	1	B	0	0	0	1661580	0	0	0	0	0	1734992	1735024	1735826	1736268	1736701	0	1737201	1737502	0	0	0	0	0	0
2	Exec_Auto	1	17892031	15	0	1	2	0	1	A	1	0	0	1661580	0	0	0	0	0	1739502	1739811	1740363	1740879	1741504	1742004	0	1742305	0	0	0	0	0	0
2	Exec_Auto	1	17892031	16	1	0	1	0	0	B	1	1	0	1661580	0	0	0	0	0	1744306	1744365	1745012	1745588	1746469	1746969	0	1747270	0	0	0	0	0	0
2	Exec_Auto	1	17892031	17	1	0	3	0	0	B	1	1	0	1661580	0	0	0	0	0	1749272	1749329	1750013	1750522	1750917	1751417	0	1751718	0	0	0	0	0	0
2	Exec_Auto	1	17892031	18	0	1	0	3	1	A	1	1	0	1661580	0	0	0	0	0	1753720	1753778	1754863	1755324	1755759	1756259	0	1756560	0	0	0	0	0	0
2	Exec_Auto	1	17892031	19	1	0	1	3	0	B	1	1	0	1661580	0	0	0	0	0	1758561	1758634	1759900	1760354	1760844	1761344	0	1761645	0	0	0	0	0	0
2	Exec_Auto	0	17892031	0	1	0	0	3	0	B	1	1	0	1763646	0	0	0	0	0	1763674	1763754	1765008	1765431	1765962	1766462	0	1766762	0	0	0	0	0	0
2	Exec_Auto	0	17892031	1	0	1	2	3	1	A	1	1	0	1763646	0	0	0	0	0	1768763	1768824	1769401	1769781	1770156	1770656	0	1770956	0	0	0	0	0	0
2	Exec_Auto	0	17892031	2	1	0	1	3	0	B	1	0	0	1763646	0	0	0	0	0	1772957	1773031	1773902	1774320	1775323	1775823	0	1776124	0	0	0	0	0	0
2	Exec_Auto	0	17892031	3	1	0	3	2	0	B	1	1	0	1763646	0	0	0	0	0	1778125	1778154	1779190	1779583	1780627	1781127	0	1781428	0	0	0	0	0	0
2	Exec_Auto	0	17892031	4	1	0	1	2	0	B	1	0	0	1763646	0	0	0	0	0	1783429	1783464	1784471	1784848	1785633	1786133	0	1786433	0	0	0	0	0	0
2	Exec_Auto	0	17892031	5	1	0	0	3	0	B	1	1	0	1763646	0	0	0	0	0	1788433	1788515	1789937	1790388	1791278	1791778	0	1792078	0	0	0	0	0	0
2	Exec_Auto	0	17892031	6	0	1	1	3	1	A	1	0	0	1763646	0	0	0	0	0	1794078	1794135	1795041	1795462	1795810	1796310	0	1796610	0	0	0	0	0	0
2	Exec_Auto	0	17892031	7	0	1	2	0	1	A	1	1	0	1763646	0	0	0	0	0	1798610	1798681	1799719	1800127	1800536	1801036	0	1801338	0	0	0	0	0	0
2	Exec_Auto	0	17892031	8	1	0	0	2	0	B	1	1	0	1763646	0	0	0	0	0	1803339	1803397	1803938	1804381	1805027	1805527	0	1805828	0	0	0	0	0	0
2	Exec_Auto	0	17892031	9	0	1	0	1	1	A	1	1	0	1763646	0	0	0	0	0	1807831	1807903	1808455	1808875	1809220	1809720	0	1810021	0	0	0	0	0	0
2	Exec_Auto	1	17892031	10	0	1	2	0	1	A	1	1	0	1763646	0	0	0	0	0	1812021	1812092	1813346	1813741	1814127	1814627	0	1814927	0	0	0	0	0	0
2	Exec_Auto	1	17892031	11	0	1	0	3	1	A	1	1	0	1763646	0	0	0	0	0	1816927	1816988	1817565	1818040	1818524	1819024	0	1819324	0	0	0	0	0	0
2	Exec_Auto	1	17892031	12	1	0	3	1	0	B	1	1	0	1763646	0	0	0	0	0	1821324	1821382	1822253	1822757	1823232	1823732	0	1824032	0	0	0	0	0	0
2	Exec_Auto	1	17892031	13	1	0	2	0	0	B	1	1	0	1763646	0	0	0	0	0	1826032	1826058	1827094	1827556	1827987	1828487	0	1828787	0	0	0	0	0	0
2	Exec_Auto	1	17892031	14	1	0	1	0	0	B	1	1	0	1763646	0	0	0	0	0	1830787	1830857	1831864	1832308	1832711	1833211	0	1833512	0	0	0	0	0	0
2	Exec_Auto	1	17892031	15	0	1	3	2	1	A	1	1	0	1763646	0	0	0	0	0	1835514	1835582	1837004	1837393	1837881	1838381	0	1838682	0	0	0	0	0	0
2	Exec_Auto	1	17892031	16	1	0	0	1	0	B	1	1	0	1763646	0	0	0	0	0	1840682	1840744	1841650	1842022	1842417	1842917	0	1843217	0	0	0	0	0	0
2	Exec_Auto	1	17892031	17	0	1	3	0	1	A	1	1	0	1763646	0	0	0	0	0	1845217	1845294	1846332	1846783	1847768	1848268	0	1848570	0	0	0	0	0	0
2	Exec_Auto	1	17892031	18	0	1	2	3	1	A	1	1	0	1763646	0	0	0	0	0	1850571	1850643	1851184	1851591	1851938	1852439	0	1852739	0	0	0	0	0	0
2	Exec_Auto	1	17892031	19	0	1	3	1	1	A	1	1	0	1763646	0	0	0	0	0	1854740	1854810	1855362	1855765	1856938	1857438	0	1857739	0	0	0	0	0	0
2	Exec_Auto	0	17892031	0	1	0	1	0	0	B	1	1	0	1859741	0	0	0	0	0	1859760	1859826	1861321	1861720	1862065	1862565	0	1862865	0	0	0	0	0	0
2	Exec_Auto	0	17892031	1	1	0	0	1	0	B	1	1	0	1859741	0	0	0	0	0	1864866	1864930	1865679	1866104	1866427	1866927	0	1867228	0	0	0	0	0	0
2	Exec_Auto	0	17892031	2	1	0	0	3	0	B	1	1	0	1859741	0	0	0	0	0	1869228	1869290	1870505	1870910	1871552	1872052	0	1872352	0	0	0	0	0	0
2	Exec_Auto	0	17892031	3	0	1	2	0	1	A	1	0	0	1859741	0	0	0	0	0	1874353	1874383	1875713	1876031	1876475	1876975	0	1877276	0	0	0	0	0	0
2	Exec_Auto	0	17892031	4	1	0	1	3	0	B	1	0	0	1859741	0	0	0	0	0	1879277	1879340	1880129	1880560	1881315	1881815	0	1882116	0	0	0	0	0	0
2	Exec_Auto	0	17892031	5	0	1	3	0	1	A	1	1	0	1859741	0	0	0	0	0	1884117	1884194	1885435	1885992	1886668	1887168	0	1887468	0	0	0	0	0	0
2	Exec_Auto	0	17892031	6	0	1	1	2	1	A	1	0	252	1859741	0	0	0	0	0	1889469	1895034	1895692	1896157	1896476	0	0	1900095	0	0	1896895	0	0	0
2	Exec_Auto	0	17892031	6	0	1	1	2	1	A	1	1	0	1859741	0	0	0	0	0	1902096	1902171	1902829	1903295	1903674	1904174	0	1904475	0	0	0	0	0	0
2	Exec_Auto	0	17892031	7	1	0	3	2	0	B	1	1	0	1859741	0	0	0	0	0	1906475	1906537	1907422	1907774	1908077	1908577	0	1908877	0	0	0	0	0	0
2	Exec_Auto	0	17892031	8	1	0	3	0	0	B	1	1	0	1859741	0	0	0	0	0	1910878	1910911	1912042	1912473	1912794	1913294	0	1913595	0	0	0	0	0	0
2	Exec_Auto	0	17892031	9	0	1	2	1	1	A	1	1	0	1859741	0	0	0	0	0	1915596	1915625	1916931	1917277	1917707	1918207	0	1918507	0	0	0	0	0	0
2	Exec_Auto	1	17892031	10	1	0	2	3	0	B	1	1	0	1859741	0	0	0	0	0	1920508	1920579	1922074	1922488	1923015	1923515	0	1923815	0	0	0	0	0	0
2	Exec_Auto	1	17892031	11	1	0	1	2	0	B	1	0	0	1859741	0	0	0	0	0	1925816	1925887	1926636	1927017	1927334	1927834	0	1928134	0	0	0	0	0	0
2	Exec_Auto	1	17892031	12	0	1	3	0	1	A	1	0	0	1859741	0	0	0	0	0	1930136	1930201	1931416	1931825	1932419	1932919	0	1933220	0	0	0	0	0	0
2	Exec_Auto	1	17892031	13	0	1	0	3	1	A	1	1	0	1859741	0	0	0	0	0	1935220	1935288	1936618	1937132	1937559	1938059	0	1938360	0	0	0	0	0	0
2	Exec_Auto	1	17892031	14	1	0	3	0	0	B	1	1	0	1859741	0	0	0	0	0	1940360	1940429	1941218	1941699	1942066	1942566	0	1942866	0	0	0	0	0	0
2	Exec_Auto	1	17892031	15	0	1	3	1	1	A	1	1	0	1859741	0	0	0	0	0	1944867	1944901	1946142	1946549	1947136	1947636	0	1947937	0	0	0	0	0	0
2	Exec_Auto	1	17892031	16	1	0	0	2	0	B	1	1	0	1859741	0	0	0	0	0	1949938	1950008	1950666	1951025	1951385	1951885	0	1952185	0	0	0	0	0	0
2	Exec_Auto	1	17892031	17	1	0	2	3	0	B	1	0	0	1859741	0	0	0	0	0	1954185	1954247	1955132	1955502	1956219	1956719	0	1957020	0	0	0	0	0	0
2	Exec_Auto	1	17892031	18	1	0	3	2	0	B	1	1	0	1859741	0	0	0	0	0	1959022	1959049	1960180	1960633	1961381	1961881	0	1962181	0	0	0	0	0	0
2	Exec_Auto	1	17892031	19	0	1	2	3	1	A	1	0	0	1859741	0	0	0	0	0	1964182	1964253	1965559	1965949	1966427	1966927	0	1967228	0	0	0	0	0	0
2	Exec_Auto	0	17892031	0	1	0	3	0	0	B	1	1	0	1969229	0	0	0	0	0	1969258	1969337	1970428	1970846	1971314	1971814	0	1972115	0	0	0	0	0	0
2	Exec_Auto	0	17892031	1	0	1	1	3	1	A	1	1	0	1969229	0	0	0	0	0	1974115	1974151	1975107	1975554	1975878	1976378	0	1976678	0	0	0	0	0	0
2	Exec_Auto	0	17892031	2	0	1	0	2	1	A	1	1	0	1969229	0	0	0	0	0	1978681	1978754	1979356	1979762	1980133	1980633	0	1980934	0	0	0	0	0	0
2	Exec_Auto	0	17892031	3	1	0	0	1	0	B	1	1	0	1969229	0	0	0	0	0	1982935	1982981	1984463	1984881	1985218	1985718	0	1986018	0	0	0	0	0	0
2	Exec_Auto	0	17892031	4	0	1	3	1	1	A	1	1	0	1969229	0	0	0	0	0	1988018	1988044	1988832	1989223	1989768	1990268	0	1990569	0	0	0	0	0	0
2	Exec_Auto	0	17892031	5	1	0	2	3	0	B	1	1	0	1969229	0	0	0	0	0	1992569	1992646	1993776	1994121	1995131	1995631	0	1995932	0	0	0	0	0	0
2	Exec_Auto	0	17892031	6	0	1	0	1	1		0	0	251	1969229	0	0	0	0	0	1997933	1997980	1998685	1999063	1999547	0	0	2003247	0	2000047	0	0	0	0
2	Exec_Auto	0	17892031	6	0	1	0	1	1	A	1	1	0	1969229	0	0	0	0	0	2005248	2005311	2006016	2006467	2006878	2007378	0	2007678	0	0	0	0	0	0
2	Exec_Auto	0	17892031	7	0	1	1	0	1	A	1	1	0	1969229	0	0	0	0	0	2009679	2009704	2010943	2011357	2011730	2012230	0	2012531	0	0	0	0	0	0
2	Exec_Auto	0	17892031	8	1	0	3	2	0	B	1	1	0	1969229	0	0	0	0	0	2014531	2014570	2015929	2016296	2016893	2017393	0	2017693	0	0	0	0	0	0
2	Exec_Auto	0	17892031	9	1	0	2	0	0	B	1	0	0	1969229	0	0	0	0	0	2019693	2019769	2020620	2021005	2021350	2021850	0	2022151	0	0	0	0	0	0
2	Exec_Auto	1	17892031	10	0	1	3	2	1	A	1	0	0	1969229	0	0	0	0	0	2024152	2024209	2025300	2025855	2026370	2026870	0	2027171	0	0	0	0	0	0
2	Exec_Auto	1	17892031	11	0	1	0	1	1	A	1	1	0	1969229	0	0	0	0	0	2029172	2029232	2030188	2030698	2031101	2031601	0	2031902	0	0	0	0	0	0
2	Exec_Auto	1	17892031	12	0	1	3	2	1	A	1	0	0	1969229	0	0	0	0	0	2033903	2033962	2034564	2034996	2035896	2036396	0	2036697	0	0	0	0	0	0
2	Exec_Auto	1	17892031	13	0	1	0	1	1	A	1	0	0	1969229	0	0	0	0	0	2038698	2038737	2040219	2040723	2041050	2041550	0	2041850	0	0	0	0	0	0
2	Exec_Auto	1	17892031	14	1	0	0	3	0	B	1	1	0	1969229	0	0	0	0	0	2043851	2043927	2044715	2045246	2045744	2046244	0	2046545	0	0	0	0	0	0
2	Exec_Auto	1	17892031	15	1	0	1	2	0	B	1	1	0	1969229	0	0	0	0	0	2048545	2048600	2049730	2050097	2050512	2051012	0	2051312	0	0	0	0	0	0
2	Exec_Auto	1	17892031	16	0	1	3	1	1	A	1	1	0	1969229	0	0	0	0	0	2053313	2053351	2054056	2054494	2055107	2055607	0	2055907	0	0	0	0	0	0
2	Exec_Auto	1	17892031	17	0	1	0	1	1	A	1	1	0	1969229	0	0	0	0	0	2057908	2057979	2059218	2059658	2060120	2060620	0	2060921	0	0	0	0	0	0
2	Exec_Auto	1	17892031	18	0	1	1	2	1	B	0	1	0	1969229	0	0	0	0	0	2062922	2062981	2064340	2064742	2065123	0	2065623	2065923	0	0	0	0	0	0
2	Exec_Auto	1	17892031	19	0	1	2	0	1	A	1	1	0	1969229	0	0	0	0	0	2067924	2067952	2068803	2069228	2069467	2069967	0	2070269	0	0	0	0	0	0
2	Exec_Auto	0	17892031	0	0	1	3	0	1	A	1	1	0	2072270	0	0	0	0	0	2072289	2072371	2073038	2073445	2074365	2074865	0	2075166	0	0	0	0	0	0
2	Exec_Auto	0	17892031	1	1	0	0	2	0	B	1	1	0	2072270	0	0	0	0	0	2077167	2077240	2077751	2078110	2078597	2079097	0	2079398	0	0	0	0	0	0
2	Exec_Auto	0	17892031	2	1	0	1	3	0	B	1	0	252	2072270	0	0	0	0	0	2081399	2081467	2082243	2082588	2083337	0	0	2086542	0	0	2083342	0	0	0
2	Exec_Auto	0	17892031	2	1	0	1	3	0	B	1	0	0	2072270	0	0	0	0	0	2088543	2088604	2089380	2089914	2090999	2091499	0	2091801	0	0	0	0	0	0
2	Exec_Auto	0	17892031	3	1	0	3	0	0	B	1	1	0	2072270	0	0	0	0	0	2093802	2093834	2094605	2095034	2095608	2096108	0	2096409	0	0	0	0	0	0
2	Exec_Auto	0	17892031	4	0	1	2	0	1	A	1	1	0	2072270	0	0	0	0	0	2098409	2098457	2099603	2099973	2100323	2100823	0	2101123	0	0	0	0	0	0
2	Exec_Auto	0	17892031	5	0	1	0	3	1	A	1	1	0	2072270	0	0	0	0	0	2103124	2103150	2103975	2104370	2104860	2105360	0	2105660	0	0	0	0	0	0
2	Exec_Auto	0	17892031	6	1	0	3	2	0	B	1	1	0	2072270	0	0	0	0	0	2107661	2107708	2108279	2108657	2108972	2109472	0	2109772	0	0	0	0	0	0
2	Exec_Auto	0	17892031	7	1	0	1	2	0	B	1	0	0	2072270	0	0	0	0	0	2111772	2111845	2113208	2113589	2114088	2114588	0	2114888	0	0	0	0	0	0
2	Exec_Auto	0	17892031	8	1	0	0	3	0	B	1	1	0	2072270	0	0	0	0	0	2116889	2116905	2117677	2118110	2119202	2119702	0	2120003	0	0	0	0	0	0
2	Exec_Auto	0	17892031	9	1	0	0	2	0	B	1	1	0	2072270	0	0	0	0	0	2122004	2126784	2127525	2127905	2128258	2128758	0	2129058	0	0	0	0	0	0
2	Exec_Auto	1	17892031	10	0	1	3	1	1	A	1	1	0	2072270	0	0	0	0	0	2131059	2131123	2131790	2132196	2133002	2133502	0	2133803	0	0	0	0	0	0
2	Exec_Auto	1	17892031	11	1	0	2	1	0	B	1	1	0	2072270	0	0	0	0	0	2135803	2135873	2136384	2136804	2137157	2137657	0	2137958	0	0	0	0	0	0
2	Exec_Auto	1	17892031	12	0	1	1	2	1	A	1	0	0	2072270	0	0	0	0	0	2139959	2140024	2140800	2141192	2141563	2142063	0	2142365	0	0	0	0	0	0
2	Exec_Auto	1	17892031	13	0	1	3	1	1	A	1	0	0	2072270	0	0	0	0	0	2144366	2144391	2145162	2145500	2146273	2146773	0	2147074	0	0	0	0	0	0
2	Exec_Auto	1	17892031	14	1	0	0	1	0	B	1	0	0	2072270	0	0	0	0	0	2149075	2149145	2150291	2150907	2151268	2151768	0	2152069	0	0	0	0	0	0
2	Exec_Auto	1	17892031	15	1	0	0	1	0	B	1	1	0	2072270	0	0	0	0	0	2154070	2154140	2154965	2155569	2155906	2156406	0	2156707	0	0	0	0	0	0
2	Exec_Auto	1	17892031	16	1	0	2	0	0	B	1	1	0	2072270	0	0	0	0	0	2158708	2158772	2159343	2159823	2160249	2160749	0	2161051	0	0	0	0	0	0
2	Exec_Auto	1	17892031	17	0	1	2	1	1	A	1	1	0	2072270	0	0	0	0	0	2163051	2163079	2164442	2164808	2165307	2165807	0	2166107	0	0	0	0	0	0
2	Exec_Auto	1	17892031	18	1	0	2	3	0	B	1	1	0	2072270	0	0	0	0	0	2168107	2168172	2168944	2169342	2170020	2170520	0	2170820	0	0	0	0	0	0
2	Exec_Auto	1	17892031	19	0	1	2	0	1	A	1	0	0	2072270	0	0	0	0	0	2172820	2172845	2173586	2173968	2174253	2174753	0	2175053	0	0	0	0	0	0
2	Exec_Auto	0	17892031	0	1	0	2	3	0	B	1	1	0	2177054	0	0	0	0	0	2177076	2177161	2178101	2178553	2179154	2179654	0	2179954	0	0	0	0	0	0
2	Exec_Auto	0	17892031	1	0	1	3	0	1	A	1	1	0	2177054	0	0	0	0	0	2181954	2181988	2182730	2183215	2184120	2184620	0	2184921	0	0	0	0	0	0
2	Exec_Auto	0	17892031	2	1	0	1	2	0	B	1	0	0	2177054	0	0	0	0	0	2186921	2187002	2188137	2188488	2188906	2189406	0	2189706	0	0	0	0	0	0
2	Exec_Auto	0	17892031	3	1	0	1	3	0	B	1	1	0	2177054	0	0	0	0	0	2191706	2191775	2193042	2193527	2194497	2194997	0	2195298	0	0	0	0	0	0
2	Exec_Auto	0	17892031	4	0	1	0	2	1	A	1	1	0	2177054	0	0	0	0	0	2197299	2197343	2198075	2198468	2198969	2199469	0	2199770	0	0	0	0	0	0
2	Exec_Auto	0	17892031	5	0	1	3	0	1	A	1	1	0	2177054	0	0	0	0	0	2201770	2201808	2203074	2203411	2204355	2204855	0	2205156	0	0	0	0	0	0
2	Exec_Auto	0	17892031	6	0	1	3	0	1	A	1	1	0	2177054	0	0	0	0	0	2207156	2207227	2208169	2208495	2209673	2210173	0	2210474	0	0	0	0	0	0
2	Exec_Auto	0	17892031	7	1	0	2	3	0	B	1	0	0	2177054	0	0	0	0	0	2212474	2212494	2213490	2213855	2214530	2215030	0	2215330	0	0	0	0	0	0
2	Exec_Auto	0	17892031	8	1	0	0	3	0	B	1	0	0	2177054	0	0	0	0	0	2217330	2217355	2217946	2218474	2219058	2219558	0	2219859	0	0	0	0	0	0
2	Exec_Auto	0	17892031	9	0	1	2	0	1	A	1	1	0	2177054	0	0	0	0	0	2221860	2221893	2223281	2223684	2223932	2224432	0	2224733	0	0	0	0	0	0
2	Exec_Auto	1	17892031	10	1	0	2	3	0	B	1	0	0	2177054	0	0	0	0	0	2226734	2226803	2227743	2228160	2228991	2229491	0	2229791	0	0	0	0	0	0
2	Exec_Auto	1	17892031	11	0	1	2	0	1	A	1	1	0	2177054	0	0	0	0	0	2231791	2231826	2232568	2233011	2233881	2234381	0	2234681	0	0	0	0	0	0
2	Exec_Auto	1	17892031	12	1	0	2	1	0	B	1	1	0	2177054	0	0	0	0	0	2236682	2236713	2237848	2238230	2238651	2239151	0	2239452	0	0	0	0	0	0
2	Exec_Auto	1	17892031	13	1	0	0	1	0	B	1	1	0	2177054	0	0	0	0	0	2241453	2241525	2242792	2243171	2243537	2244037	0	2244338	0	0	0	0	0	0
2	Exec_Auto	1	17892031	14	0	1	0	3	1	A	1	1	0	2177054	0	0	0	0	0	2246339	2246398	2247130	2247613	2247987	2248487	0	2248788	0	0	0	0	0	0
2	Exec_Auto	1	17892031	15	0	1	0	1	1	A	1	1	0	2177054	0	0	0	0	0	2250789	2250836	2252102	2252552	2252925	2253425	0	2253726	0	0	0	0	0	0
2	Exec_Auto	1	17892031	16	1	0	0	3	0	B	1	1	0	2177054	0	0	0	0	0	2255726	2255752	2256694	2257163	2257794	2258294	0	2258595	0	0	0	0	0	0
2	Exec_Auto	1	17892031	17	1	0	3	0	0	B	1	1	0	2177054	0	0	0	0	0	2260596	2260624	2261620	2262059	2262574	2263074	0	2263374	0	0	0	0	0	0
2	Exec_Auto	1	17892031	18	0	1	3	0	1	A	1	0	0	2177054	0	0	0	0	0	2265374	2265439	2266030	2266499	2267182	2267682	0	2267982	0	0	0	0	0	0
2	Exec_Auto	1	17892031	19	1	0	2	3	0	A	0	0	0	2177054	0	0	0	0	0	2269982	2270044	2271432	2271852	2272485	0	2272985	2273285	0	0	0	0	0	0
2	Exec_Auto	0	17892031	0	0	1	3	0	1	A	1	1	0	2275287	0	0	0	0	0	2275307	2275366	2275933	2276372	2277070	2277570	0	2277870	0	0	0	0	0	0
2	Exec_Auto	0	17892031	1	0	1	3	0	1	A	1	1	0	2275287	0	0	0	0	0	2279870	2279929	2280556	2280985	2281618	2282118	0	2282419	0	0	0	0	0	0
2	Exec_Auto	0	17892031	2	0	1	3	2	1	A	1	0	0	2275287	0	0	0	0	0	2284420	2284480	2285611	2286015	2287026	2287526	0	2287827	0	0	0	0	0	0
2	Exec_Auto	0	17892031	3	0	1	3	1	1	A	1	1	0	2275287	0	0	0	0	0	2289827	2289884	2291020	2291466	2292102	2292602	0	2292903	0	0	0	0	0	0
2	Exec_Auto	0	17892031	4	1	0	0	3	0	B	1	1	0	2275287	0	0	0	0	0	2294904	2294925	2295886	2296317	2297294	2297794	0	2298094	0	0	0	0	0	0
2	Exec_Auto	0	17892031	5	1	0	0	3	0	B	1	1	0	2275287	0	0	0	0	0	2300095	2300168	2300954	2301347	2302388	2302888	0	2303188	0	0	0	0	0	0
2	Exec_Auto	0	17892031	6	0	1	0	3	1	A	1	1	0	2275287	0	0	0	0	0	2305188	2305247	2306305	2306711	2307303	2307803	0	2308104	0	0	0	0	0	0
2	Exec_Auto	0	17892031	7	0	1	1	0	1	A	1	1	0	2275287	0	0	0	0	0	2310112	2310176	2311470	2311875	2312226	2312726	0	2313027	0	0	0	0	0	0
2	Exec_Auto	0	17892031	8	0	1	0	1	1	A	1	1	0	2275287	0	0	0	0	0	2315028	2315104	2316106	2316582	2317006	2317506	0	2317807	0	0	0	0	0	0
2	Exec_Auto	0	17892031	9	1	0	0	3	0	B	1	1	0	2275287	0	0	0	0	0	2319807	2319851	2320969	2321433	2322132	2322632	0	2322932	0	0	0	0	0	0
2	Exec_Auto	1	17892031	10	0	1	3	1	1	A	1	1	0	2275287	0	0	0	0	0	2324933	2324995	2325562	2326097	2326746	2327246	0	2327547	0	0	0	0	0	0
2	Exec_Auto	1	17892031	11	0	1	0	3	1	A	1	1	0	2275287	0	0	0	0	0	2329547	2329581	2330208	2330627	2331100	2331600	0	2331901	0	0	0	0	0	0
2	Exec_Auto	1	17892031	12	1	0	2	3	0	A	0	0	0	2275287	0	0	0	0	0	2333901	2333926	2335057	2335470	2336110	0	2336610	2336910	0	0	0	0	0	0
2	Exec_Auto	1	17892031	13	1	0	2	3	0	B	1	1	0	2275287	0	0	0	0	0	2338911	2338975	2340111	2340589	2341329	2341829	0	2342129	0	0	0	0	0	0
2	Exec_Auto	1	17892031	14	1	0	2	3	0	A	0	0	0	2275287	0	0	0	0	0	2344130	2344168	2345129	2345532	2345848	0	2346348	2346649	0	0	0	0	0	0
2	Exec_Auto	1	17892031	15	1	0	2	1	0	A	0	0	0	2275287	0	0	0	0	0	2348650	2348682	2349468	2349927	2350274	0	2350774	2351075	0	0	0	0	0	0
2	Exec_Auto	1	17892031	16	1	0	2	3	0	A	0	0	0	2275287	0	0	0	0	0	2353076	2353140	2354198	2354591	2355409	0	2355909	2356210	0	0	0	0	0	0
2	Exec_Auto	1	17892031	17	0	1	0	3	1	A	1	1	0	2275287	0	0	0	0	0	2358211	2358280	2359574	2360033	2360743	2361243	0	2361544	0	0	0	0	0	0
2	Exec_Auto	1	17892031	18	0	1	2	3	1	A	1	1	0	2275287	0	0	0	0	0	2363546	2363582	2364584	2365009	2365383	2365883	0	2366183	0	0	0	0	0	0
2	Exec_Auto	1	17892031	19	0	1	0	2	1	A	1	1	0	2275287	0	0	0	0	0	2368184	2368242	2369360	2369806	2370259	2370759	0	2371059	0	0	0	0	0	0
2	Exec_Auto	0	17892031	0	1	0	3	0	0	B	1	1	0	2373060	0	0	0	0	0	2373083	2373147	2373894	2374336	2374734	2375234	0	2375535	0	0	0	0	0	0
2	Exec_Auto	0	17892031	1	0	1	2	0	1	A	1	1	0	2373060	0	0	0	0	0	2377535	2377594	2378945	2379332	2379693	2380193	0	2380494	0	0	0	0	0	0
2	Exec_Auto	0	17892031	2	1	0	2	3	0	B	1	0	0	2373060	0	0	0	0	0	2382494	2382546	2383219	2383629	2384376	2384876	0	2385177	0	0	0	0	0	0
2	Exec_Auto	0	17892031	3	0	1	1	2	1	A	1	1	0	2373060	0	0	0	0	0	2387178	2387217	2388061	2388481	2388849	2389349	0	2389650	0	0	0	0	0	0
2	Exec_Auto	0	17892031	4	0	1	3	2	1	A	1	0	0	2373060	0	0	0	0	0	2391651	2391711	2393105	2393510	2394187	2394687	0	2394988	0	0	0	0	0	0
2	Exec_Auto	0	17892031	5	1	0	3	1	0	B	1	0	0	2373060	0	0	0	0	0	2396990	2397044	2398402	2398864	2399196	2399696	0	2399996	0	0	0	0	0	0
2	Exec_Auto	0	17892031	6	0	1	1	2	1	A	1	1	0	2373060	0	0	0	0	0	2401997	2402066	2403316	2403797	2404207	2404707	0	2405008	0	0	0	0	0	0
2	Exec_Auto	0	17892031	7	1	0	1	2	0	B	1	0	0	2373060	0	0	0	0	0	2407009	2407052	2407801	2408186	2408529	2409029	0	2409329	0	0	0	0	0	0
2	Exec_Auto	0	17892031	8	0	1	1	0	1	A	1	1	0	2373060	0	0	0	0	0	2411329	2411367	2412159	2412580	2412925	2413425	0	2413726	0	0	0	0	0	0
2	Exec_Auto	0	17892031	9	0	1	1	2	1	A	1	1	0	2373060	0	0	0	0	0	2415727	2415802	2416974	2417343	2417715	2418215	0	2418516	0	0	0	0	0	0
2	Exec_Auto	1	17892031	10	1	0	1	0	0	B	1	1	0	2373060	0	0	0	0	0	2420518	2420578	2421325	2421785	2422106	2422606	0	2422907	0	0	0	0	0	0
2	Exec_Auto	1	17892031	11	1	0	0	2	0	B	1	1	0	2373060	0	0	0	0	0	2424908	2424983	2426334	2426716	2427076	2427576	0	2427876	0	0	0	0	0	0
2	Exec_Auto	1	17892031	12	0	1	2	1	1	A	1	0	0	2373060	0	0	0	0	0	2429877	2429920	2430593	2431014	2431278	2431778	0	2432079	0	0	0	0	0	0
2	Exec_Auto	1	17892031	13	0	1	2	1	1	A	1	1	0	2373060	0	0	0	0	0	2434079	2434143	2434987	2435401	2435655	2436155	0	2436456	0	0	0	0	0	0
2	Exec_Auto	1	17892031	14	0	1	1	3	1	A	1	1	0	2373060	0	0	0	0	0	2438457	2438492	2439886	2440377	2440745	2441245	0	2441546	0	0	0	0	0	0
2	Exec_Auto	1	17892031	15	1	0	1	2	0	B	1	0	0	2373060	0	0	0	0	0	2443548	2443612	2444970	2445365	2446199	2446699	0	2447000	0	0	0	0	0	0
2	Exec_Auto	1	17892031	16	1	0	3	1	0	B	1	1	0	2373060	0	0	0	0	0	2449001	2449076	2450326	2450815	2451187	2451687	0	2451987	0	0	0	0	0	0
2	Exec_Auto	1	17892031	17	0	1	2	1	1	A	1	1	0	2373060	0	0	0	0	0	2453988	2454051	2454800	2455211	2455574	2456074	0	2456377	0	0	0	0	0	0
2	Exec_Auto	1	17892031	18	1	0	1	2	0	B	1	1	0	2373060	0	0	0	0	0	2458377	2458408	2459200	2459599	2460266	2460766	0	2461066	0	0	0	0	0	0
2	Exec_Auto	1	17892031	19	1	0	1	0	0	B	1	1	0	2373060	0	0	0	0	0	2463067	2463136	2464308	2464728	2465200	2465700	0	2466001	0	0	0	0	0	0
2	Exec_Auto	0	17892031	0	1	0	0	2	0	B	1	0	0	2468004	0	0	0	0	0	2468023	2468092	2469400	2469758	2470228	2470728	0	2471028	0	0	0	0	0	0
2	Exec_Auto	0	17892031	1	1	0	3	0	0	B	1	1	0	2468004	0	0	0	0	0	2473029	2473065	2474437	2474878	2475284	2475784	0	2476084	0	0	0	0	0	0
2	Exec_Auto	0	17892031	2	1	0	0	1	0	B	1	0	0	2468004	0	0	0	0	0	2478084	2478134	2478643	2479077	2479403	2479903	0	2480204	0	0	0	0	0	0
2	Exec_Auto	0	17892031	3	1	0	3	2	0	B	1	1	0	2468004	0	0	0	0	0	2482205	2482240	2483405	2483786	2484558	2485058	0	2485359	0	0	0	0	0	0
2	Exec_Auto	0	17892031	4	0	1	1	3	1	A	1	1	0	2468004	0	0	0	0	0	2487360	2487433	2488623	2489004	2489320	2489820	0	2490121	0	0	0	0	0	0
2	Exec_Auto	0	17892031	5	1	0	0	3	0	B	1	1	0	2468004	0	0	0	0	0	2492122	2492195	2493228	2493660	2494636	2495136	0	2495437	0	0	0	0	0	0
2	Exec_Auto	0	17892031	6	0	1	3	0	1	A	1	1	0	2468004	0	0	0	0	0	2497438	2497510	2498377	2498877	2499821	2500321	0	2500621	0	0	0	0	0	0
2	Exec_Auto	0	17892031	7	0	1	2	0	1	A	1	0	0	2468004	0	0	0	0	0	2502621	2502696	2503423	2503819	2504083	2504583	0	2504883	0	0	0	0	0	0
2	Exec_Auto	0	17892031	8	1	0	3	0	0	B	1	1	0	2468004	0	0	0	0	0	2506883	2506954	2508214	2508671	2509037	2509537	0	2509837	0	0	0	0	0	0
2	Exec_Auto	0	17892031	9	1	0	2	0	0	B	1	1	0	2468004	0	0	0	0	0	2511838	2511879	2512721	2513111	2513581	2514081	0	2514382	0	0	0	0	0	0
2	Exec_Auto	1	17892031	10	1	0	2	0	0	B	1	1	0	2468004	0	0	0	0	0	2516382	2516456	2517764	2518232	2518619	2519119	0	2519421	0	0	0	0	0	0
2	Exec_Auto	1	17892031	11	0	1	2	3	1	A	1	1	0	2468004	0	0	0	0	0	2521421	2521478	2522850	2523262	2523595	2524095	0	2524396	0	0	0	0	0	0
2	Exec_Auto	1	17892031	12	0	1	0	2	1	A	1	0	0	2468004	0	0	0	0	0	2526396	2526464	2526973	2527462	2528013	2528513	0	2528814	0	0	0	0	0	0
2	Exec_Auto	1	17892031	13	0	1	0	2	1	A	1	1	0	2468004	0	0	0	0	0	2530815	2530859	2532024	2532536	2532986	2533486	0	2533787	0	0	0	0	0	0
2	Exec_Auto	1	17892031	14	1	0	2	0	0	B	1	0	0	2468004	0	0	0	0	0	2535787	2535854	2537044	2537479	2538197	2538697	0	2538997	0	0	0	0	0	0
2	Exec_Auto	1	17892031	15	1	0	0	2	0	B	1	1	0	2468004	0	0	0	0	0	2540998	2541052	2542085	2542463	2542845	2543345	0	2543646	0	0	0	0	0	0
2	Exec_Auto	1	17892031	16	1	0	3	1	0	B	1	0	0	2468004	0	0	0	0	0	2545646	2545673	2546540	2547039	2547386	2547886	0	2548187	0	0	0	0	0	0
2	Exec_Auto	1	17892031	17	1	0	0	3	0	B	1	1	0	2468004	0	0	0	0	0	2550188	2550222	2550949	2551427	2551992	2552492	0	2552793	0	0	0	0	0	0
2	Exec_Auto	1	17892031	18	1	0	0	3	0	B	1	1	0	2468004	0	0	0	0	0	2554793	2554837	2556097	2556555	2557233	2557733	0	2558033	0	0	0	0	0	0
2	Exec_Auto	1	17892031	19	1	0	2	0	0	B	1	1	0	2468004	0	0	0	0	0	2560034	2560101	2560943	2561354	2561971	2562471	0	2562771	0	0	0	0	0	0
2	Exec_Auto	0	17892031	0	0	1	0	1	1	A	1	1	0	2564772	0	0	0	0	0	2564817	2564882	2566178	2566616	2566969	2567469	0	2567769	0	0	0	0	0	0
2	Exec_Auto	0	17892031	1	0	1	1	2	1	A	1	1	0	2564772	0	0	0	0	0	2569769	2569839	2571192	2571549	2572079	2572579	0	2572879	0	0	0	0	0	0
2	Exec_Auto	0	17892031	2	1	0	2	1	0	B	1	1	0	2564772	0	0	0	0	0	2574879	2574948	2575960	2576356	2576761	2577261	0	2577563	0	0	0	0	0	0
2	Exec_Auto	0	17892031	3	1	0	1	0	0	B	1	1	0	2564772	0	0	0	0	0	2579564	2579598	2580253	2580664	2581094	2581594	0	2581894	0	0	0	0	0	0
2	Exec_Auto	0	17892031	4	1	0	1	2	0	B	1	1	0	2564772	0	0	0	0	0	2583895	2583941	2585419	2585790	2586627	2587127	0	2587427	0	0	0	0	0	0
2	Exec_Auto	0	17892031	5	1	0	3	2	0	B	1	1	0	2564772	0	0	0	0	0	2589427	2589454	2590193	2590599	2591133	2591633	0	2591933	0	0	0	0	0	0
2	Exec_Auto	0	17892031	6	0	1	2	0	1	A	1	1	0	2564772	0	0	0	0	0	2593934	2594011	2595122	2595540	2595920	2596420	0	2596720	0	0	0	0	0	0
2	Exec_Auto	0	17892031	7	0	1	2	1	1	A	1	1	0	2564772	0	0	0	0	0	2598720	2598799	2599637	2600070	2600550	2601050	0	2601351	0	0	0	0	0	0
2	Exec_Auto	0	17892031	8	1	0	1	2	0	B	1	1	0	2564772	0	0	0	0	0	2603353	2603374	2604555	2604968	2605961	2606461	0	2606762	0	0	0	0	0	0
2	Exec_Auto	0	17892031	9	0	1	1	0	1	A	1	1	0	2564772	0	0	0	0	0	2608763	2608786	2609846	2610232	2610559	2611059	0	2611360	0	0	0	0	0	0
2	Exec_Auto	1	17892031	10	1	0	1	0	0	B	1	1	0	2564772	0	0	0	0	0	2613360	2613419	2614715	2615117	2615494	2615994	0	2616295	0	0	0	0	0	0
2	Exec_Auto	1	17892031	11	1	0	1	2	0	B	1	1	0	2564772	0	0	0	0	0	2618296	2618367	2619720	2620156	2620556	2621056	0	2621357	0	0	0	0	0	0
2	Exec_Auto	1	17892031	12	0	1	2	3	1	A	1	1	0	2564772	0	0	0	0	0	2623358	2623414	2624426	2624875	2625670	2626170	0	2626471	0	0	0	0	0	0
2	Exec_Auto	1	17892031	13	0	1	0	1	1	A	1	0	0	2564772	0	0	0	0	0	2628471	2628513	2629168	2629583	2629926	2630426	0	2630726	0	0	0	0	0	0
2	Exec_Auto	1	17892031	14	0	1	0	3	1	A	1	1	0	2564772	0	0	0	0	0	2632728	2632792	2634270	2634748	2635111	2635611	0	2635911	0	0	0	0	0	0
2	Exec_Auto	1	17892031	15	0	1	3	1	1	A	1	1	0	2564772	0	0	0	0	0	2637912	2637978	2638717	2639141	2639936	2640436	0	2640737	0	0	0	0	0	0
2	Exec_Auto	1	17892031	16	0	1	0	1	1	A	1	1	0	2564772	0	0	0	0	0	2642737	2642814	2643925	2644350	2644795	2645295	0	2645596	0	0	0	0	0	0
2	Exec_Auto	1	17892031	17	0	1	2	1	1	A	1	1	0	2564772	0	0	0	0	0	2647597	2647654	2648492	2648889	2649308	2649808	0	2650110	0	0	0	0	0	0
2	Exec_Auto	1	17892031	18	1	0	3	1	0	B	1	0	0	2564772	0	0	0	0	0	2652111	2652152	2653333	2653729	2654073	2654573	0	2654875	0	0	0	0	0	0
2	Exec_Auto	1	17892031	19	1	0	0	1	0	B	1	0	0	2564772	0	0	0	0	0	2656875	2656930	2657990	2658397	2658802	2659302	0	2659602	0	0	0	0	0	0
2	Exec_Auto	0	17892031	0	0	1	1	2	1	A	1	1	0	2661603	0	0	0	0	0	2661633	2661699	2662991	2663380	2663752	2664252	0	2664552	0	0	0	0	0	0
2	Exec_Auto	0	17892031	1	1	0	2	0	0	B	1	1	0	2661603	0	0	0	0	0	2666554	2666612	2668086	2668509	2668955	2669455	0	2669756	0	0	0	0	0	0
2	Exec_Auto	0	17892031	2	1	0	1	0	0	B	1	0	0	2661603	0	0	0	0	0	2671757	2671813	2672435	2672895	2673229	2673729	0	2674030	0	0	0	0	0	0
2	Exec_Auto	0	17892031	3	1	0	1	3	0	B	1	1	0	2661603	0	0	0	0	0	2676031	2676097	2676873	2677281	2678052	2678552	0	2678852	0	0	0	0	0	0
2	Exec_Auto	0	17892031	4	1	0	3	1	0	B	1	1	0	2661603	0	0	0	0	0	2680852	2680921	2682279	2682723	2683019	2683519	0	2683820	0	0	0	0	0	0
2	Exec_Auto	0	17892031	5	1	0	3	2	0	B	1	1	0	2661603	0	0	0	0	0	2685820	2685869	2686991	2687387	2687964	2688464	0	2688765	0	0	0	0	0	0
2	Exec_Auto	0	17892031	6	1	0	2	0	0	B	1	1	0	2661603	0	0	0	0	0	2690766	2690833	2691828	2692230	2692658	2693158	0	2693458	0	0	0	0	0	0
2	Exec_Auto	0	17892031	7	1	0	0	3	0	B	1	0	0	2661603	0	0	0	0	0	2695458	2695522	2696604	2696994	2697507	2698007	0	2698307	0	0	0	0	0	0
2	Exec_Auto	0	17892031	8	1	0	3	1	0	B	1	1	0	2661603	0	0	0	0	0	2700308	2700360	2701762	2702204	2702523	2703023	0	2703325	0	0	0	0	0	0
2	Exec_Auto	0	17892031	9	0	1	0	2	1	A	1	1	0	2661603	0	0	0	0	0	2705326	2705391	2706357	2706777	2707105	2707605	0	2707905	0	0	0	0	0	0
2	Exec_Auto	1	17892031	10	1	0	2	0	0	B	1	0	252	2661603	0	0	0	0	0	2709906	2709969	2711261	2711861	2712344	0	0	2715586	0	0	2712386	0	0	0
2	Exec_Auto	1	17892031	10	1	0	2	0	0	B	1	1	0	2661603	0	0	0	0	0	2717586	2717651	2718943	2719456	2720040	2720540	0	2720841	0	0	0	0	0	0
2	Exec_Auto	1	17892031	11	1	0	2	1	0	A	0	0	0	2661603	0	0	0	0	0	2722843	2722884	2724358	2724762	2725007	0	2725507	2725807	0	0	0	0	0	0
2	Exec_Auto	1	17892031	12	0	1	2	1	1	A	1	1	0	2661603	0	0	0	0	0	2727808	2727862	2728484	2728919	2729576	2730076	0	2730376	0	0	0	0	0	0
2	Exec_Auto	1	17892031	13	1	0	0	2	0	B	1	1	0	2661603	0	0	0	0	0	2732377	2732445	2733221	2733670	2733980	2734480	0	2734782	0	0	0	0	0	0
2	Exec_Auto	1	17892031	14	1	0	0	2	0	B	1	0	0	2661603	0	0	0	0	0	2736783	2736859	2738217	2738622	2739448	2739948	0	2740249	0	0	0	0	0	0
2	Exec_Auto	1	17892031	15	1	0	1	2	0	B	1	0	0	2661603	0	0	0	0	0	2742249	2742310	2743432	2743795	2744393	2744893	0	2745193	0	0	0	0	0	0
2	Exec_Auto	1	17892031	16	0	1	0	3	1	A	1	0	0	2661603	0	0	0	0	0	2747194	2747220	2748215	2748693	2749208	2749708	0	2750009	0	0	0	0	0	0
2	Exec_Auto	1	17892031	17	0	1	3	1	1	A	1	1	0	2661603	0	0	0	0	0	2752009	2752053	2753135	2753642	2754337	2754837	0	2755137	0	0	0	0	0	0
2	Exec_Auto	1	17892031	18	0	1	2	0	1	A	1	1	0	2661603	0	0	0	0	0	2757138	2757198	2758600	2758994	2759292	2759792	0	2760092	0	0	0	0	0	0
2	Exec_Auto	1	17892031	19	1	0	0	3	0	B	1	1	0	2661603	0	0	0	0	0	2762092	2762163	2763129	2763570	2764729	2765229	0	2765530	0	0	0	0	0	0
