# Supplementary material for: A Computational Model of Dual Competition between the Basal Ganglia and the Cortex
Source: eNeuro. 2019 Jan 4;5(6):ENEURO.0339-17.2018. doi: 10.1523/ENEURO.0339-17.2018 (PMC6325557; doi:10.1523/ENEURO.0339-17.2018)
Supplement: Supplementary 1 — Supplementary Model Codes. Download Supplementary 1, ZIP file [file sup_enu-eN-TNC-0339-17-s02.zip › one-critic-two-actors-1.2/experiments/data/experimental/D1-saline-D2-muscimol/Zora/20150513_175700ZIB.txt]

Task	Typ of Try	FT/ST	Begin launch	Num Try	Num CibleA	Num CibleB	Pos CibleA	Pos CibleB	%RecA_>_B	Target Choice	Good Choice	Reward	Num error	E0	E10	E20	E30	E100	E40	E15	E25	E35	E45	E55	E105	E115	E200	E250	E251	E252	E253	E254	E255
2	Exec_Auto	0	32424101	0	1	0	2	0	0	B	1	1	0	1787	0	0	0	0	0	1794	1882	2821	3238	3563	4063	0	4364	0	0	0	0	0	0
2	Exec_Auto	0	32424101	1	0	1	0	1	1	A	1	1	0	1787	0	0	0	0	0	6365	6448	7699	8137	8486	8986	0	9287	0	0	0	0	0	0
2	Exec_Auto	0	32424101	2	0	1	2	0	1	A	1	1	0	1787	0	0	0	0	0	11289	11323	12066	12476	12816	13316	0	13617	0	0	0	0	0	0
2	Exec_Auto	0	32424101	3	0	1	1	0	1	A	1	1	0	1787	0	0	0	0	0	15617	15681	16667	17098	17412	17912	0	18213	0	0	0	0	0	0
2	Exec_Auto	0	32424101	4	1	0	0	3	0	B	1	1	0	1787	0	0	0	0	0	20213	20257	20937	21341	21730	22230	0	22531	0	0	0	0	0	0
2	Exec_Auto	0	32424101	5	1	0	3	1	0	B	1	1	0	1787	0	0	0	0	0	24532	24556	25575	26005	26317	26817	0	27118	0	0	0	0	0	0
2	Exec_Auto	0	32424101	6	0	1	1	2	1	A	1	1	0	1787	0	0	0	0	0	29118	29196	29883	30293	30609	31109	0	31409	0	0	0	0	0	0
2	Exec_Auto	0	32424101	7	0	1	1	3	1	A	1	1	0	1787	0	0	0	0	0	33409	33452	34645	35047	35362	35862	0	36163	0	0	0	0	0	0
2	Exec_Auto	0	32424101	8	0	1	3	0	1	A	1	1	0	1787	0	0	0	0	0	38164	38191	38958	39346	39772	40272	0	40573	0	0	0	0	0	0
2	Exec_Auto	0	32424101	9	0	1	1	2	1	A	1	0	0	1787	0	0	0	0	0	42573	42593	43464	43879	44225	44725	0	45025	0	0	0	0	0	0
2	Exec_Auto	1	32424101	10	0	1	0	2	1	B	0	0	0	1787	0	0	0	0	0	47025	47073	48012	48496	48795	0	49295	49595	0	0	0	0	0	0
2	Exec_Auto	1	32424101	11	0	1	1	0	1	B	0	1	0	1787	0	0	0	0	0	51596	51617	52868	53302	53618	0	54118	54419	0	0	0	0	0	0
2	Exec_Auto	1	32424101	12	0	1	0	1	1	A	1	1	0	1787	0	0	0	0	0	56421	56492	57235	57691	58147	58647	0	58947	0	0	0	0	0	0
2	Exec_Auto	1	32424101	13	0	1	2	3	1	A	1	1	0	1787	0	0	0	0	0	60947	60998	61984	62632	63232	63732	0	64033	0	0	0	0	0	0
2	Exec_Auto	1	32424101	14	0	1	3	1	1		0	0	251	1787	0	0	0	0	0	66034	66092	66772	67306	67772	0	0	71472	0	68272	0	0	0	0
2	Exec_Auto	1	32424101	14	0	1	3	1	1	B	0	1	0	1787	0	0	0	0	0	73473	73539	74219	74803	75173	0	75673	75974	0	0	0	0	0	0
2	Exec_Auto	1	32424101	15	1	0	2	3	0	A	0	0	0	1787	0	0	0	0	0	77974	78032	79051	79566	80385	0	80885	81185	0	0	0	0	0	0
2	Exec_Auto	1	32424101	16	1	0	3	1	0		0	0	251	1787	0	0	0	0	0	83186	83238	83925	84553	85338	0	0	89038	0	85838	0	0	0	0
2	Exec_Auto	1	32424101	16	1	0	3	1	0	B	1	1	0	1787	0	0	0	0	0	91039	91143	91830	92392	92750	93250	0	93551	0	0	0	0	0	0
2	Exec_Auto	1	32424101	17	0	1	2	1	1	A	1	1	0	1787	0	0	0	0	0	95551	95577	96770	97235	97574	98074	0	98374	0	0	0	0	0	0
2	Exec_Auto	1	32424101	18	1	0	0	1	0	B	1	1	0	1787	0	0	0	0	0	100375	100468	101235	101809	102138	102638	0	102938	0	0	0	0	0	0
2	Exec_Auto	1	32424101	19	1	0	3	0	0	B	1	0	252	1787	0	0	0	0	0	104939	105006	105877	106510	106942	0	0	110417	0	0	107217	0	0	0
2	Exec_Auto	1	32424101	19	1	0	3	0	0	B	1	1	0	1787	0	0	0	0	0	112418	112453	113324	114152	114464	114964	0	115264	0	0	0	0	0	0
2	Exec_Auto	0	32424101	0	0	1	3	1	1	A	1	1	0	117265	0	0	0	0	0	117288	117377	118531	118950	119325	119825	0	120127	0	0	0	0	0	0
2	Exec_Auto	0	32424101	1	1	0	0	2	0	B	1	1	0	117265	0	0	0	0	0	122127	122198	123375	123792	124063	124563	0	124864	0	0	0	0	0	0
2	Exec_Auto	0	32424101	2	1	0	2	1	0	B	1	1	0	117265	0	0	0	0	0	126865	126922	128184	128601	128915	129415	0	129716	0	0	0	0	0	0
2	Exec_Auto	0	32424101	3	0	1	3	1	1	A	1	0	0	117265	0	0	0	0	0	131718	131752	132607	133034	133453	133953	0	134254	0	0	0	0	0	0
2	Exec_Auto	0	32424101	4	0	1	0	2	1	A	1	1	0	117265	0	0	0	0	0	136254	136321	137678	138109	138514	139014	0	139314	0	0	0	0	0	0
2	Exec_Auto	0	32424101	5	0	1	2	0	1	A	1	1	0	117265	0	0	0	0	0	141314	141365	142858	143240	143538	144038	0	144338	0	0	0	0	0	0
2	Exec_Auto	0	32424101	6	0	1	3	1	1	A	1	1	0	117265	0	0	0	0	0	146338	146401	146987	147447	147856	148356	0	148657	0	0	0	0	0	0
2	Exec_Auto	0	32424101	7	0	1	1	3	1	A	1	0	0	117265	0	0	0	0	0	150658	150709	151485	151923	152229	152729	0	153030	0	0	0	0	0	0
2	Exec_Auto	0	32424101	8	0	1	0	1	1	A	1	1	0	117265	0	0	0	0	0	155030	155082	156181	156588	156965	157465	0	157767	0	0	0	0	0	0
2	Exec_Auto	0	32424101	9	1	0	0	3	0	B	1	1	0	117265	0	0	0	0	0	159767	159797	161062	161494	161919	162419	0	162721	0	0	0	0	0	0
2	Exec_Auto	1	32424101	10	0	1	1	2	1	B	0	0	0	117265	0	0	0	0	0	164721	164788	165942	166437	166779	0	167279	167580	0	0	0	0	0	0
2	Exec_Auto	1	32424101	11	1	0	1	3	0	B	1	1	0	117265	0	0	0	0	0	169581	169651	170828	171557	171941	172441	0	172741	0	0	0	0	0	0
2	Exec_Auto	1	32424101	12	1	0	3	1	0	A	0	0	0	117265	0	0	0	0	0	174741	174820	176082	176908	177414	0	177914	178215	0	0	0	0	0	0
2	Exec_Auto	1	32424101	13	0	1	3	2	1	A	1	0	0	117265	0	0	0	0	0	180216	180269	181124	181850	182185	182685	0	182986	0	0	0	0	0	0
2	Exec_Auto	1	32424101	14	1	0	3	0	0	B	1	0	252	117265	0	0	0	0	0	184986	185088	186445	186970	187521	0	0	191029	0	0	187829	0	0	0
2	Exec_Auto	1	32424101	14	1	0	3	0	0	A	0	0	0	117265	0	0	0	0	0	193030	193093	194450	195110	195585	0	196085	196385	0	0	0	0	0	0
2	Exec_Auto	1	32424101	15	1	0	1	2	0	B	1	0	0	117265	0	0	0	0	0	198385	198457	199950	200419	201437	201937	0	202238	0	0	0	0	0	0
2	Exec_Auto	1	32424101	16	0	1	1	3	1	A	1	1	0	117265	0	0	0	0	0	204238	204336	204922	205682	206135	206635	0	206936	0	0	0	0	0	0
2	Exec_Auto	1	32424101	17	1	0	1	3	0	B	1	1	0	117265	0	0	0	0	0	208936	208964	209740	210292	210733	211233	0	211534	0	0	0	0	0	0
2	Exec_Auto	1	32424101	18	1	0	0	3	0	A	0	0	252	117265	0	0	0	0	0	213535	213620	214719	215226	215681	0	0	219372	0	0	216172	0	0	0
2	Exec_Auto	1	32424101	18	1	0	0	3	0	A	0	1	0	117265	0	0	0	0	0	221372	221411	222510	223134	223584	0	224084	224385	0	0	0	0	0	0
2	Exec_Auto	1	32424101	19	0	1	1	2	1	B	0	1	0	117265	0	0	0	0	0	226386	226493	227758	228253	228529	0	229029	229330	0	0	0	0	0	0
2	Exec_Auto	0	32424101	0	1	0	1	2	0	B	1	1	0	231331	0	0	0	0	0	231358	231455	232621	232973	233339	233839	0	234140	0	0	0	0	0	0
2	Exec_Auto	0	32424101	1	0	1	1	0	1	A	1	1	0	231331	0	0	0	0	0	236140	236192	237457	237923	238247	238747	0	239048	0	0	0	0	0	0
2	Exec_Auto	0	32424101	2	1	0	2	0	0	B	1	1	0	231331	0	0	0	0	0	241049	241097	242014	242454	242758	243258	0	243558	0	0	0	0	0	0
2	Exec_Auto	0	32424101	3	0	1	3	1	1	A	1	1	0	231331	0	0	0	0	0	245558	245590	246859	247260	247662	248162	0	248463	0	0	0	0	0	0
2	Exec_Auto	0	32424101	4	0	1	0	2	1	A	1	1	0	231331	0	0	0	0	0	250465	250523	251421	251837	252219	252719	0	253019	0	0	0	0	0	0
2	Exec_Auto	0	32424101	5	1	0	3	0	0	B	1	1	0	231331	0	0	0	0	0	255019	255076	255857	256279	256613	257113	0	257413	0	0	0	0	0	0
2	Exec_Auto	0	32424101	6	0	1	0	3	1	A	1	1	0	231331	0	0	0	0	0	259414	259443	260830	261264	261577	262077	0	262378	0	0	0	0	0	0
2	Exec_Auto	0	32424101	7	1	0	2	1	0	B	1	1	0	231331	0	0	0	0	0	264379	264441	265167	265571	265927	266427	0	266727	0	0	0	0	0	0
2	Exec_Auto	0	32424101	8	1	0	2	0	0	B	1	1	0	231331	0	0	0	0	0	268727	268786	269511	269914	270244	270744	0	271045	0	0	0	0	0	0
2	Exec_Auto	0	32424101	9	1	0	0	3	0	B	1	1	0	231331	0	0	0	0	0	273045	273123	273957	274301	274735	275235	0	275536	0	0	0	0	0	0
2	Exec_Auto	1	32424101	10	0	1	3	0	1	A	1	1	0	231331	0	0	0	0	0	277536	277562	278728	279245	279664	280164	0	280465	0	0	0	0	0	0
2	Exec_Auto	1	32424101	11	0	1	2	3	1	A	1	1	0	231331	0	0	0	0	0	282466	282507	283772	284221	284500	285000	0	285301	0	0	0	0	0	0
2	Exec_Auto	1	32424101	12	0	1	1	3	1	A	1	1	0	231331	0	0	0	0	0	287302	287376	288293	288841	289219	289719	0	290021	0	0	0	0	0	0
2	Exec_Auto	1	32424101	13	0	1	1	0	1	B	0	1	0	231331	0	0	0	0	0	292022	292080	293349	293961	295513	0	296013	296314	0	0	0	0	0	0
2	Exec_Auto	1	32424101	14	0	1	3	0	1	A	1	0	0	231331	0	0	0	0	0	298315	298381	299279	299911	300610	301110	0	301410	0	0	0	0	0	0
2	Exec_Auto	1	32424101	15	0	1	0	1	1	A	1	0	0	231331	0	0	0	0	0	303410	303439	304220	304753	305104	305604	0	305907	0	0	0	0	0	0
2	Exec_Auto	1	32424101	16	0	1	0	1	1	A	1	1	0	231331	0	0	0	0	0	307908	307958	309345	309874	310342	310842	0	311143	0	0	0	0	0	0
2	Exec_Auto	1	32424101	17	0	1	1	0	1	A	1	0	0	231331	0	0	0	0	0	313143	313173	313899	314359	314688	315188	0	315489	0	0	0	0	0	0
2	Exec_Auto	1	32424101	18	0	1	1	2	1	B	0	0	252	231331	0	0	0	0	0	317490	317551	318277	318756	319049	0	0	322465	0	0	319265	0	0	0
2	Exec_Auto	1	32424101	18	0	1	1	2	1	B	0	0	0	231331	0	0	0	0	0	324465	324538	325263	325700	325996	0	326496	326797	0	0	0	0	0	0
2	Exec_Auto	1	32424101	19	1	0	3	1	0	B	1	0	0	231331	0	0	0	0	0	328798	328860	329694	330319	330633	331133	0	331435	0	0	0	0	0	0
2	Exec_Auto	0	32424101	0	1	0	3	0	0	B	1	0	0	333437	0	0	0	0	0	333457	333525	334796	335216	335540	336040	0	336341	0	0	0	0	0	0
2	Exec_Auto	0	32424101	1	0	1	1	2	1	A	1	1	0	333437	0	0	0	0	0	338342	338403	339682	340071	340431	340931	0	341231	0	0	0	0	0	0
2	Exec_Auto	0	32424101	2	1	0	2	1	0	B	1	0	0	333437	0	0	0	0	0	343231	343306	344627	345020	345402	345902	0	346202	0	0	0	0	0	0
2	Exec_Auto	0	32424101	3	1	0	3	1	0	B	1	1	0	333437	0	0	0	0	0	348202	348271	349137	349542	349854	350354	0	350654	0	0	0	0	0	0
2	Exec_Auto	0	32424101	4	0	1	3	1	1	A	1	1	0	333437	0	0	0	0	0	352654	352723	353755	354161	354501	355001	0	355302	0	0	0	0	0	0
2	Exec_Auto	0	32424101	5	1	0	1	2	0	B	1	1	0	333437	0	0	0	0	0	357303	357377	358106	358505	358769	359269	0	359569	0	0	0	0	0	0
2	Exec_Auto	0	32424101	6	1	0	1	3	0	B	1	1	0	333437	0	0	0	0	0	361569	361647	362587	362991	363401	363901	0	364202	0	0	0	0	0	0
2	Exec_Auto	0	32424101	7	1	0	3	0	0	B	1	0	0	333437	0	0	0	0	0	366202	366257	367164	367558	367839	368339	0	368639	0	0	0	0	0	0
2	Exec_Auto	0	32424101	8	1	0	1	0	0	B	1	1	0	333437	0	0	0	0	0	370639	370699	371497	371891	372250	372750	0	373050	0	0	0	0	0	0
2	Exec_Auto	0	32424101	9	1	0	1	2	0	B	1	1	0	333437	0	0	0	0	0	375051	375117	375633	376002	376278	376778	0	377078	0	0	0	0	0	0
2	Exec_Auto	1	32424101	10	0	1	3	0	1	A	1	1	0	333437	0	0	0	0	0	379079	379142	380413	380845	381272	381772	0	382072	0	0	0	0	0	0
2	Exec_Auto	1	32424101	11	0	1	1	2	1	B	0	1	0	333437	0	0	0	0	0	384073	384119	385398	385831	386156	0	386656	386957	0	0	0	0	0	0
2	Exec_Auto	1	32424101	12	0	1	1	0	1	B	0	0	252	333437	0	0	0	0	0	388958	389030	390351	390817	391350	0	0	394666	0	0	391466	0	0	0
2	Exec_Auto	1	32424101	12	0	1	1	0	1	B	0	0	252	333437	0	0	0	0	0	396666	396735	398056	398601	398987	0	0	402316	0	0	399116	0	0	0
2	Exec_Auto	1	32424101	12	0	1	1	0	1	B	0	0	0	333437	0	0	0	0	0	404317	404385	405706	406251	406797	0	407297	407598	0	0	0	0	0	0
2	Exec_Auto	1	32424101	13	0	1	0	1	1	A	1	1	0	333437	0	0	0	0	0	409599	409661	410527	411058	411455	411955	0	412256	0	0	0	0	0	0
2	Exec_Auto	1	32424101	14	0	1	0	1	1	A	1	0	252	333437	0	0	0	0	0	414256	414325	415357	415783	416152	0	0	419537	0	0	416337	0	0	0
2	Exec_Auto	1	32424101	14	0	1	0	1	1	A	1	1	0	333437	0	0	0	0	0	421537	421600	422632	423147	423500	424000	0	424301	0	0	0	0	0	0
2	Exec_Auto	1	32424101	15	1	0	1	3	0	B	1	1	0	333437	0	0	0	0	0	426303	426370	427099	427589	427918	428418	0	428718	0	0	0	0	0	0
2	Exec_Auto	1	32424101	16	0	1	1	2	1	A	1	0	0	333437	0	0	0	0	0	430719	430782	431722	432118	432679	433179	0	433479	0	0	0	0	0	0
2	Exec_Auto	1	32424101	17	0	1	1	2	1	B	0	0	0	333437	0	0	0	0	0	435480	435505	436412	436874	437191	0	437691	437991	0	0	0	0	0	0
2	Exec_Auto	1	32424101	18	0	1	1	3	1	B	0	1	0	333437	0	0	0	0	0	439991	440018	440816	441501	441839	0	442339	442639	0	0	0	0	0	0
2	Exec_Auto	1	32424101	19	0	1	2	3	1	A	1	1	0	333437	0	0	0	0	0	444640	444707	445223	445710	445939	446439	0	446739	0	0	0	0	0	0
2	Exec_Auto	0	32424101	0	0	1	2	3	1	A	1	1	0	448742	0	0	0	0	0	448770	448852	449443	449831	450069	450569	0	450870	0	0	0	0	0	0
2	Exec_Auto	0	32424101	1	0	1	2	3	1	A	1	0	0	448742	0	0	0	0	0	452870	452947	454020	454396	454680	455180	0	455481	0	0	0	0	0	0
2	Exec_Auto	0	32424101	2	1	0	2	0	0	B	1	1	0	448742	0	0	0	0	0	457482	457517	458658	459062	459407	459907	0	460208	0	0	0	0	0	0
2	Exec_Auto	0	32424101	3	0	1	2	0	1	A	1	1	0	448742	0	0	0	0	0	462209	462263	463219	463591	463979	464479	0	464780	0	0	0	0	0	0
2	Exec_Auto	0	32424101	4	1	0	0	2	0	B	1	1	0	448742	0	0	0	0	0	466781	466807	467482	467882	468122	468622	0	468923	0	0	0	0	0	0
2	Exec_Auto	0	32424101	5	1	0	1	0	0	B	1	1	0	448742	0	0	0	0	0	470924	470973	471759	472135	472453	472953	0	473253	0	0	0	0	0	0
2	Exec_Auto	0	32424101	6	1	0	3	0	0	B	1	1	0	448742	0	0	0	0	0	475254	475288	476098	476477	476780	477280	0	477581	0	0	0	0	0	0
2	Exec_Auto	0	32424101	7	0	1	2	0	1	A	1	1	0	448742	0	0	0	0	0	479581	479666	480284	480641	480994	481494	0	481794	0	0	0	0	0	0
2	Exec_Auto	0	32424101	8	0	1	0	3	1	A	1	1	0	448742	0	0	0	0	0	483794	483869	484759	485170	485541	486041	0	486342	0	0	0	0	0	0
2	Exec_Auto	0	32424101	9	0	1	2	0	1	A	1	1	0	448742	0	0	0	0	0	488342	488413	489150	489522	489850	490350	0	490651	0	0	0	0	0	0
2	Exec_Auto	1	32424101	10	0	1	1	2	1	B	0	1	0	448742	0	0	0	0	0	492652	492684	493275	493677	494326	0	494826	495127	0	0	0	0	0	0
2	Exec_Auto	1	32424101	11	1	0	1	3	0	B	1	0	0	448742	0	0	0	0	0	497128	497191	498264	498709	499215	499715	0	500016	0	0	0	0	0	0
2	Exec_Auto	1	32424101	12	0	1	2	3	1	A	1	1	0	448742	0	0	0	0	0	502016	502083	503224	503690	503931	504431	0	504732	0	0	0	0	0	0
2	Exec_Auto	1	32424101	13	1	0	3	1	0	B	1	1	0	448742	0	0	0	0	0	506733	506782	507738	508220	508687	509188	0	509489	0	0	0	0	0	0
2	Exec_Auto	1	32424101	14	0	1	1	0	1	A	1	1	0	448742	0	0	0	0	0	511490	511542	512217	512707	513061	513561	0	513863	0	0	0	0	0	0
2	Exec_Auto	1	32424101	15	0	1	2	1	1	A	1	1	0	448742	0	0	0	0	0	515863	515893	516679	517014	517365	517865	0	518166	0	0	0	0	0	0
2	Exec_Auto	1	32424101	16	0	1	3	2	1	B	0	0	0	448742	0	0	0	0	0	520167	520227	521037	521454	522181	0	522681	522982	0	0	0	0	0	0
2	Exec_Auto	1	32424101	17	0	1	1	3	1	A	1	1	0	448742	0	0	0	0	0	524982	525018	525636	526164	526540	527040	0	527340	0	0	0	0	0	0
2	Exec_Auto	1	32424101	18	0	1	2	0	1	B	0	0	0	448742	0	0	0	0	0	529341	529407	530297	530839	531670	0	532170	532470	0	0	0	0	0	0
2	Exec_Auto	1	32424101	19	0	1	1	0	1	A	1	1	0	448742	0	0	0	0	0	534471	534526	535263	535734	536102	536602	0	536907	0	0	0	0	0	0
2	Exec_Auto	0	32424101	0	1	0	3	1	0	B	1	1	0	538908	0	0	0	0	0	538972	539034	540153	540541	541004	541504	0	541804	0	0	0	0	0	0
2	Exec_Auto	0	32424101	1	0	1	0	2	1	A	1	1	0	538908	0	0	0	0	0	543805	543862	544582	545027	545340	545840	0	546140	0	0	0	0	0	0
2	Exec_Auto	0	32424101	2	1	0	3	2	0	B	1	1	0	538908	0	0	0	0	0	548140	548197	549094	549416	549710	550210	0	550510	0	0	0	0	0	0
2	Exec_Auto	0	32424101	3	0	1	0	1	1	A	1	0	0	538908	0	0	0	0	0	552511	552538	553956	554400	554772	555272	0	555572	0	0	0	0	0	0
2	Exec_Auto	0	32424101	4	1	0	1	3	0	B	1	1	0	538908	0	0	0	0	0	557575	557638	558239	558653	559045	559545	0	559846	0	0	0	0	0	0
2	Exec_Auto	0	32424101	5	1	0	3	2	0	B	1	0	0	538908	0	0	0	0	0	561847	561888	562432	562828	563117	563617	0	563918	0	0	0	0	0	0
2	Exec_Auto	0	32424101	6	1	0	1	0	0	B	1	0	0	538908	0	0	0	0	0	565919	565981	566860	567259	567681	568181	0	568481	0	0	0	0	0	0
2	Exec_Auto	0	32424101	7	0	1	3	2	1	A	1	1	0	538908	0	0	0	0	0	570482	570548	571263	571735	572146	572646	0	572947	0	0	0	0	0	0
2	Exec_Auto	0	32424101	8	0	1	2	1	1	A	1	1	0	538908	0	0	0	0	0	574949	575019	575540	575900	576294	576794	0	577095	0	0	0	0	0	0
2	Exec_Auto	0	32424101	9	1	0	0	2	0	B	1	1	0	538908	0	0	0	0	0	579096	579159	580486	580798	581126	581626	0	581927	0	0	0	0	0	0
2	Exec_Auto	1	32424101	10	0	1	2	0	1	A	1	1	0	538908	0	0	0	0	0	583928	583989	585108	585560	586376	586876	0	587177	0	0	0	0	0	0
2	Exec_Auto	1	32424101	11	0	1	2	3	1	A	1	1	0	538908	0	0	0	0	0	589177	589235	589955	590369	590688	591188	0	591488	0	0	0	0	0	0
2	Exec_Auto	1	32424101	12	1	0	2	3	0	A	0	0	0	538908	0	0	0	0	0	593489	593547	594444	594845	595486	0	595986	596287	0	0	0	0	0	0
2	Exec_Auto	1	32424101	13	1	0	3	2	0	B	1	0	0	538908	0	0	0	0	0	598287	598356	599774	600208	600464	600964	0	601265	0	0	0	0	0	0
2	Exec_Auto	1	32424101	14	1	0	3	1	0	B	1	0	0	538908	0	0	0	0	0	603266	603347	603948	604518	604875	605375	0	605676	0	0	0	0	0	0
2	Exec_Auto	1	32424101	15	1	0	3	1	0	B	1	1	0	538908	0	0	0	0	0	607676	607742	608286	608769	609164	609664	0	609965	0	0	0	0	0	0
2	Exec_Auto	1	32424101	16	0	1	1	3	1	A	1	0	0	538908	0	0	0	0	0	611966	612028	612907	613482	613824	614324	0	614624	0	0	0	0	0	0
2	Exec_Auto	1	32424101	17	1	0	1	3	0	B	1	1	0	538908	0	0	0	0	0	616625	616683	617398	617859	618310	618810	0	619111	0	0	0	0	0	0
2	Exec_Auto	1	32424101	18	1	0	0	3	0	B	1	1	0	538908	0	0	0	0	0	621112	621173	621694	622255	622681	623181	0	623482	0	0	0	0	0	0
2	Exec_Auto	1	32424101	19	1	0	1	3	0	A	0	0	0	538908	0	0	0	0	0	625483	625544	626871	627430	627783	0	628283	628583	0	0	0	0	0	0
2	Exec_Auto	0	32424101	0	0	1	1	3	1	A	1	1	0	630584	0	0	0	0	0	630611	630691	632169	632559	632890	633390	0	633691	0	0	0	0	0	0
2	Exec_Auto	0	32424101	1	1	0	3	0	0	B	1	1	0	630584	0	0	0	0	0	635692	635751	636449	636865	637219	637719	0	638020	0	0	0	0	0	0
2	Exec_Auto	0	32424101	2	0	1	0	3	1	A	1	1	0	630584	0	0	0	0	0	640020	640081	641303	641708	642089	642589	0	642890	0	0	0	0	0	0
2	Exec_Auto	0	32424101	3	0	1	1	3	1	A	1	1	0	630584	0	0	0	0	0	644890	644915	646169	646559	646920	647420	0	647720	0	0	0	0	0	0
2	Exec_Auto	0	32424101	4	1	0	3	0	0	B	1	1	0	630584	0	0	0	0	0	649721	649792	650823	651260	651698	652198	0	652499	0	0	0	0	0	0
2	Exec_Auto	0	32424101	5	1	0	2	0	0	B	1	1	0	630584	0	0	0	0	0	654501	654532	655681	656104	656582	657082	0	657382	0	0	0	0	0	0
2	Exec_Auto	0	32424101	6	0	1	0	1	1	A	1	1	0	630584	0	0	0	0	0	659382	659408	660644	661053	661435	661935	0	662235	0	0	0	0	0	0
2	Exec_Auto	0	32424101	7	1	0	0	3	0	B	1	1	0	630584	0	0	0	0	0	664235	664288	665599	665973	666374	666874	0	667175	0	0	0	0	0	0
2	Exec_Auto	0	32424101	8	1	0	0	1	0	B	1	1	0	630584	0	0	0	0	0	669176	669240	670119	670547	670884	671384	0	671686	0	0	0	0	0	0
2	Exec_Auto	0	32424101	9	0	1	2	0	1	A	1	1	0	630584	0	0	0	0	0	673687	673724	674923	675305	675569	676069	0	676369	0	0	0	0	0	0
2	Exec_Auto	1	32424101	10	1	0	0	2	0	B	1	1	0	630584	0	0	0	0	0	678369	678433	679911	680287	680658	681158	0	681459	0	0	0	0	0	0
2	Exec_Auto	1	32424101	11	0	1	3	2	1	B	0	0	0	630584	0	0	0	0	0	683464	683539	684237	684764	685215	0	685715	686015	0	0	0	0	0	0
2	Exec_Auto	1	32424101	12	1	0	2	1	0	A	0	0	0	630584	0	0	0	0	0	688015	688069	689291	689752	690016	0	690516	690817	0	0	0	0	0	0
2	Exec_Auto	1	32424101	13	1	0	2	3	0	B	1	1	0	630584	0	0	0	0	0	692817	692853	694107	694594	694955	695455	0	695755	0	0	0	0	0	0
2	Exec_Auto	1	32424101	14	1	0	1	2	0	B	1	1	0	630584	0	0	0	0	0	697755	697807	698838	699313	699566	700066	0	700367	0	0	0	0	0	0
2	Exec_Auto	1	32424101	15	1	0	1	3	0	B	1	1	0	630584	0	0	0	0	0	702368	702412	703561	704121	704418	704918	0	705218	0	0	0	0	0	0
2	Exec_Auto	1	32424101	16	0	1	1	3	1	A	1	1	0	630584	0	0	0	0	0	707218	707274	708510	708963	709293	709793	0	710093	0	0	0	0	0	0
2	Exec_Auto	1	32424101	17	1	0	1	2	0	B	1	0	0	630584	0	0	0	0	0	712094	712118	713429	713772	714196	714696	0	714997	0	0	0	0	0	0
2	Exec_Auto	1	32424101	18	0	1	0	1	1	A	1	1	0	630584	0	0	0	0	0	716998	717066	717945	718438	719074	719574	0	719874	0	0	0	0	0	0
2	Exec_Auto	1	32424101	19	1	0	2	0	0	B	1	0	0	630584	0	0	0	0	0	721874	721915	723114	723565	723855	724355	0	724655	0	0	0	0	0	0
2	Exec_Auto	0	32424101	0	0	1	3	2	1	A	1	1	0	726656	0	0	0	0	0	726671	726745	727795	728185	728581	729081	0	729384	0	0	0	0	0	0
2	Exec_Auto	0	32424101	1	0	1	2	3	1	A	1	1	0	726656	0	0	0	0	0	731386	731457	732749	733172	733411	733911	0	734212	0	0	0	0	0	0
2	Exec_Auto	0	32424101	2	0	1	3	0	1	A	1	1	0	726656	0	0	0	0	0	736212	736283	737220	737614	738035	738535	0	738836	0	0	0	0	0	0
2	Exec_Auto	0	32424101	3	0	1	1	2	1	A	1	0	0	726656	0	0	0	0	0	740837	740895	742300	742734	743079	743579	0	743881	0	0	0	0	0	0
2	Exec_Auto	0	32424101	4	0	1	1	0	1	A	1	1	0	726656	0	0	0	0	0	745882	745935	747394	747808	748216	748716	0	749017	0	0	0	0	0	0
2	Exec_Auto	0	32424101	5	1	0	2	3	0	B	1	1	0	726656	0	0	0	0	0	751019	751086	752297	752617	753048	753548	0	753848	0	0	0	0	0	0
2	Exec_Auto	0	32424101	6	1	0	1	0	0	B	1	1	0	726656	0	0	0	0	0	755849	755919	756703	757149	757496	757996	0	758296	0	0	0	0	0	0
2	Exec_Auto	0	32424101	7	0	1	2	1	1	A	1	1	0	726656	0	0	0	0	0	760298	760368	761179	761530	761862	762362	0	762663	0	0	0	0	0	0
2	Exec_Auto	0	32424101	8	1	0	0	2	0	B	1	0	0	726656	0	0	0	0	0	764663	764714	765333	765739	766198	766698	0	766998	0	0	0	0	0	0
2	Exec_Auto	0	32424101	9	1	0	0	1	0	B	1	1	0	726656	0	0	0	0	0	768998	769069	769943	770359	770644	771144	0	771444	0	0	0	0	0	0
2	Exec_Auto	1	32424101	10	1	0	1	2	0	B	1	0	0	726656	0	0	0	0	0	773445	773503	774553	774926	775162	775662	0	775962	0	0	0	0	0	0
2	Exec_Auto	1	32424101	11	0	1	0	2	1	A	1	0	0	726656	0	0	0	0	0	777963	778033	779325	779779	780297	780797	0	781097	0	0	0	0	0	0
2	Exec_Auto	1	32424101	12	0	1	0	2	1	A	1	1	0	726656	0	0	0	0	0	783098	783174	784111	784587	784991	785491	0	785791	0	0	0	0	0	0
2	Exec_Auto	1	32424101	13	0	1	0	1	1	A	1	1	0	726656	0	0	0	0	0	787792	787865	789270	789715	790069	790569	0	790870	0	0	0	0	0	0
2	Exec_Auto	1	32424101	14	0	1	0	2	1	A	1	1	0	726656	0	0	0	0	0	792870	792947	794406	794881	795222	795722	0	796022	0	0	0	0	0	0
2	Exec_Auto	1	32424101	15	0	1	2	0	1	A	1	1	0	726656	0	0	0	0	0	798023	798083	799294	799769	800002	800502	0	800802	0	0	0	0	0	0
2	Exec_Auto	1	32424101	16	1	0	3	2	0	B	1	1	0	726656	0	0	0	0	0	802803	802849	803633	804057	804332	804832	0	805132	0	0	0	0	0	0
2	Exec_Auto	1	32424101	17	1	0	2	0	0	A	0	1	0	726656	0	0	0	0	0	807132	807200	808011	808498	808875	0	809375	809676	0	0	0	0	0	0
2	Exec_Auto	1	32424101	18	1	0	0	3	0	B	1	1	0	726656	0	0	0	0	0	811677	811742	812361	812941	813205	813705	0	814005	0	0	0	0	0	0
2	Exec_Auto	1	32424101	19	0	1	0	3	1	A	1	0	0	726656	0	0	0	0	0	816006	816062	816936	817418	817797	818297	0	818598	0	0	0	0	0	0
2	Exec_Auto	0	32424101	0	1	0	2	0	0	B	1	0	0	820601	0	0	0	0	0	820621	820688	821283	821671	822039	822539	0	822839	0	0	0	0	0	0
2	Exec_Auto	0	32424101	1	1	0	2	0	0	B	1	1	0	820601	0	0	0	0	0	824840	824885	825976	826435	826762	827262	0	827562	0	0	0	0	0	0
2	Exec_Auto	0	32424101	2	1	0	3	1	0	B	1	1	0	820601	0	0	0	0	0	829563	829595	830187	830590	830905	831405	0	831706	0	0	0	0	0	0
2	Exec_Auto	0	32424101	3	1	0	1	0	0	B	1	1	0	820601	0	0	0	0	0	833707	833767	835187	835623	836064	836564	0	836864	0	0	0	0	0	0
2	Exec_Auto	0	32424101	4	0	1	2	0	1	A	1	1	0	820601	0	0	0	0	0	838864	838936	840377	840731	841029	841529	0	841830	0	0	0	0	0	0
2	Exec_Auto	0	32424101	5	1	0	2	1	0	B	1	0	0	820601	0	0	0	0	0	843830	843865	845225	845629	845965	846465	0	846765	0	0	0	0	0	0
2	Exec_Auto	0	32424101	6	0	1	2	0	1	A	1	0	0	820601	0	0	0	0	0	848766	848835	850220	850615	850889	851389	0	851689	0	0	0	0	0	0
2	Exec_Auto	0	32424101	7	0	1	1	2	1	A	1	1	0	820601	0	0	0	0	0	853690	853759	854298	854779	855086	855586	0	855887	0	0	0	0	0	0
2	Exec_Auto	0	32424101	8	0	1	1	2	1	A	1	1	0	820601	0	0	0	0	0	857887	857960	859241	859687	859945	860445	0	860746	0	0	0	0	0	0
2	Exec_Auto	0	32424101	9	0	1	1	3	1	A	1	0	0	820601	0	0	0	0	0	862747	862814	864077	864449	864767	865267	0	865568	0	0	0	0	0	0
2	Exec_Auto	1	32424101	10	0	1	0	2	1	B	0	0	0	820601	0	0	0	0	0	867569	867629	868224	868747	869021	0	869521	869821	0	0	0	0	0	0
2	Exec_Auto	1	32424101	11	0	1	1	3	1		0	0	251	820601	0	0	0	0	0	871822	871887	872977	873446	873834	0	0	877534	0	874334	0	0	0	0
2	Exec_Auto	1	32424101	11	0	1	1	3	1	A	1	1	0	820601	0	0	0	0	0	879534	879595	880685	881200	882112	882612	0	882912	0	0	0	0	0	0
2	Exec_Auto	1	32424101	12	1	0	1	2	0	B	1	0	0	820601	0	0	0	0	0	884912	884967	885559	885963	886227	886727	0	887027	0	0	0	0	0	0
2	Exec_Auto	1	32424101	13	0	1	1	2	1	B	0	0	0	820601	0	0	0	0	0	889029	889098	890518	890903	891187	0	891687	891988	0	0	0	0	0	0
2	Exec_Auto	1	32424101	14	0	1	2	0	1	A	1	1	0	820601	0	0	0	0	0	893989	894060	895501	895935	896154	896654	0	896956	0	0	0	0	0	0
2	Exec_Auto	1	32424101	15	0	1	2	3	1	A	1	1	0	820601	0	0	0	0	0	898957	899032	900392	900867	901226	901726	0	902026	0	0	0	0	0	0
2	Exec_Auto	1	32424101	16	0	1	3	2	1	B	0	0	0	820601	0	0	0	0	0	904027	904060	905445	905900	906155	0	906655	906956	0	0	0	0	0	0
2	Exec_Auto	1	32424101	17	0	1	3	2	1	B	0	0	0	820601	0	0	0	0	0	908956	909022	909561	910097	910416	0	910916	911217	0	0	0	0	0	0
2	Exec_Auto	1	32424101	18	1	0	1	2	0	B	1	0	0	820601	0	0	0	0	0	913218	913260	914541	914993	915243	915743	0	916044	0	0	0	0	0	0
2	Exec_Auto	1	32424101	19	1	0	1	0	0	B	1	1	0	820601	0	0	0	0	0	918045	918121	919384	919882	920333	920833	0	921133	0	0	0	0	0	0
2	Exec_Auto	0	32424101	0	1	0	2	1	0	B	1	1	0	923135	0	0	0	0	0	923155	923235	924308	924743	925045	925545	0	925846	0	0	0	0	0	0
2	Exec_Auto	0	32424101	1	1	0	1	2	0	B	1	1	0	923135	0	0	0	0	0	927848	927916	928439	928863	929164	929664	0	929964	0	0	0	0	0	0
2	Exec_Auto	0	32424101	2	1	0	1	2	0	B	1	1	0	923135	0	0	0	0	0	931964	931990	932675	933106	933353	933853	0	934154	0	0	0	0	0	0
2	Exec_Auto	0	32424101	3	0	1	2	3	1	A	1	0	0	923135	0	0	0	0	0	936154	936224	937583	938048	938299	938799	0	939099	0	0	0	0	0	0
2	Exec_Auto	0	32424101	4	0	1	0	1	1	A	1	0	0	923135	0	0	0	0	0	941099	941166	941974	942425	942737	943237	0	943537	0	0	0	0	0	0
2	Exec_Auto	0	32424101	5	1	0	1	3	0	B	1	1	0	923135	0	0	0	0	0	945538	945610	946680	947135	947481	947981	0	948281	0	0	0	0	0	0
2	Exec_Auto	0	32424101	6	1	0	0	3	0	B	1	0	0	923135	0	0	0	0	0	950283	950342	951205	951656	951950	952450	0	952751	0	0	0	0	0	0
2	Exec_Auto	0	32424101	7	0	1	0	3	1	A	1	1	0	923135	0	0	0	0	0	954752	954809	955635	956095	956398	956898	0	957198	0	0	0	0	0	0
2	Exec_Auto	0	32424101	8	1	0	0	1	0	B	1	1	0	923135	0	0	0	0	0	959198	959259	959994	960526	960871	961371	0	961672	0	0	0	0	0	0
2	Exec_Auto	0	32424101	9	1	0	2	0	0	B	1	0	0	923135	0	0	0	0	0	963672	963739	964935	965379	965684	966184	0	966484	0	0	0	0	0	0
2	Exec_Auto	1	32424101	10	1	0	1	2	0	B	1	1	0	923135	0	0	0	0	0	968485	968549	969622	970078	970367	970867	0	971168	0	0	0	0	0	0
2	Exec_Auto	1	32424101	11	0	1	2	1	1	A	1	1	0	923135	0	0	0	0	0	973168	973230	973753	974197	974465	974965	0	975265	0	0	0	0	0	0
2	Exec_Auto	1	32424101	12	1	0	0	3	0	B	1	0	0	923135	0	0	0	0	0	977265	977341	978026	978496	978810	979310	0	979611	0	0	0	0	0	0
2	Exec_Auto	1	32424101	13	1	0	2	0	0	B	1	1	0	923135	0	0	0	0	0	981612	981667	983026	983517	984302	984802	0	985102	0	0	0	0	0	0
2	Exec_Auto	1	32424101	14	1	0	2	1	0	A	0	0	0	923135	0	0	0	0	0	987103	987180	987988	988362	988720	0	989220	989521	0	0	0	0	0	0
2	Exec_Auto	1	32424101	15	1	0	3	1	0	B	1	1	0	923135	0	0	0	0	0	991522	991596	992666	993168	993514	994014	0	994315	0	0	0	0	0	0
2	Exec_Auto	1	32424101	16	0	1	0	3	1	A	1	0	0	923135	0	0	0	0	0	996315	996381	997244	997743	998121	998621	0	998922	0	0	0	0	0	0
2	Exec_Auto	1	32424101	17	1	0	3	2	0	B	1	1	0	923135	0	0	0	0	0	1000923	1000957	1001783	1002184	1002454	1002954	0	1003255	0	0	0	0	0	0
2	Exec_Auto	1	32424101	18	1	0	2	0	0	B	1	1	0	923135	0	0	0	0	0	1005256	1005314	1006049	1006481	1006808	1007308	0	1007608	0	0	0	0	0	0
2	Exec_Auto	1	32424101	19	0	1	3	1	1	A	1	1	0	923135	0	0	0	0	0	1009609	1009639	1010835	1011237	1011622	1012122	0	1012424	0	0	0	0	0	0
2	Exec_Auto	0	32424101	0	1	0	1	3	0	B	1	0	0	1014425	0	0	0	0	0	1014452	1014521	1015611	1015998	1016317	1016817	0	1017117	0	0	0	0	0	0
2	Exec_Auto	0	32424101	1	0	1	2	0	1	A	1	0	0	1014425	0	0	0	0	0	1019118	1019156	1019901	1020298	1020584	1021084	0	1021384	0	0	0	0	0	0
2	Exec_Auto	0	32424101	2	0	1	2	0	1	A	1	1	0	1014425	0	0	0	0	0	1023385	1023433	1024189	1024596	1024818	1025318	0	1025619	0	0	0	0	0	0
2	Exec_Auto	0	32424101	3	0	1	2	3	1	A	1	0	0	1014425	0	0	0	0	0	1027619	1027691	1028987	1029351	1029628	1030128	0	1030429	0	0	0	0	0	0
2	Exec_Auto	0	32424101	4	0	1	3	2	1	A	1	0	0	1014425	0	0	0	0	0	1032430	1032490	1033423	1033926	1034314	1034814	0	1035115	0	0	0	0	0	0
2	Exec_Auto	0	32424101	5	1	0	1	2	0	B	1	1	0	1014425	0	0	0	0	0	1037116	1037148	1037727	1038169	1038375	1038875	0	1039176	0	0	0	0	0	0
2	Exec_Auto	0	32424101	6	1	0	2	3	0	B	1	1	0	1014425	0	0	0	0	0	1041176	1041229	1042321	1042779	1043048	1043548	0	1043850	0	0	0	0	0	0
2	Exec_Auto	0	32424101	7	1	0	3	1	0	B	1	1	0	1014425	0	0	0	0	0	1045850	1045878	1047185	1047623	1047925	1048425	0	1048725	0	0	0	0	0	0
2	Exec_Auto	0	32424101	8	1	0	3	1	0	B	1	1	0	1014425	0	0	0	0	0	1050726	1050784	1051557	1051974	1052311	1052811	0	1053111	0	0	0	0	0	0
2	Exec_Auto	0	32424101	9	1	0	0	1	0	B	1	1	0	1014425	0	0	0	0	0	1055112	1055132	1056049	1056514	1056816	1057316	0	1057617	0	0	0	0	0	0
2	Exec_Auto	1	32424101	10	1	0	0	1	0	B	1	1	0	1014425	0	0	0	0	0	1059617	1059692	1060782	1061223	1061592	1062092	0	1062393	0	0	0	0	0	0
2	Exec_Auto	1	32424101	11	1	0	2	3	0	B	1	1	0	1014425	0	0	0	0	0	1064394	1064465	1065210	1065565	1065989	1066489	0	1066791	0	0	0	0	0	0
2	Exec_Auto	1	32424101	12	0	1	1	0	1	A	1	0	0	1014425	0	0	0	0	0	1068791	1068822	1069578	1070006	1070294	1070794	0	1071095	0	0	0	0	0	0
2	Exec_Auto	1	32424101	13	0	1	2	3	1	A	1	0	0	1014425	0	0	0	0	0	1073095	1073169	1074465	1074815	1075194	1075694	0	1075994	0	0	0	0	0	0
2	Exec_Auto	1	32424101	14	1	0	2	1	0	A	0	1	0	1014425	0	0	0	0	0	1077995	1078060	1078993	1079436	1080262	0	1080762	1081063	0	0	0	0	0	0
2	Exec_Auto	1	32424101	15	0	1	0	3	1	A	1	0	252	1014425	0	0	0	0	0	1083064	1083143	1083722	1084233	1084618	0	0	1088029	0	0	1084829	0	0	0
2	Exec_Auto	1	32424101	15	0	1	0	3	1	A	1	1	0	1014425	0	0	0	0	0	1090030	1090095	1090674	1091139	1091529	1092029	0	1092330	0	0	0	0	0	0
2	Exec_Auto	1	32424101	16	0	1	3	1	1	A	1	0	0	1014425	0	0	0	0	0	1094330	1094386	1095478	1095902	1096289	1096789	0	1097089	0	0	0	0	0	0
2	Exec_Auto	1	32424101	17	1	0	3	1	0	B	1	1	0	1014425	0	0	0	0	0	1099089	1099160	1100467	1101020	1101327	1101827	0	1102128	0	0	0	0	0	0
2	Exec_Auto	1	32424101	18	0	1	2	3	1	A	1	1	0	1014425	0	0	0	0	0	1104129	1104206	1104979	1105374	1105610	1106110	0	1106411	0	0	0	0	0	0
2	Exec_Auto	1	32424101	19	0	1	3	2	1	B	0	0	0	1014425	0	0	0	0	0	1108412	1108436	1109353	1109760	1109993	0	1110493	1110794	0	0	0	0	0	0
2	Exec_Auto	0	32424101	0	1	0	1	0	0	B	1	1	0	1112795	0	0	0	0	0	1112811	1112894	1113954	1114413	1114752	1115252	0	1115553	0	0	0	0	0	0
2	Exec_Auto	0	32424101	1	0	1	0	2	1	A	1	1	0	1112795	0	0	0	0	0	1117553	1117631	1118280	1118771	1119126	1119626	0	1119926	0	0	0	0	0	0
2	Exec_Auto	0	32424101	2	1	0	1	0	0	B	1	1	0	1112795	0	0	0	0	0	1121926	1121998	1123349	1123806	1124097	1124597	0	1124897	0	0	0	0	0	0
2	Exec_Auto	0	32424101	3	1	0	1	2	0	B	1	1	0	1112795	0	0	0	0	0	1126898	1126963	1128069	1128478	1128747	1129247	0	1129547	0	0	0	0	0	0
2	Exec_Auto	0	32424101	4	1	0	3	2	0	B	1	1	0	1112795	0	0	0	0	0	1131548	1131583	1132690	1133143	1133387	1133887	0	1134187	0	0	0	0	0	0
2	Exec_Auto	0	32424101	5	1	0	0	3	0	B	1	1	0	1112795	0	0	0	0	0	1136188	1136227	1137063	1137478	1137856	1138356	0	1138656	0	0	0	0	0	0
2	Exec_Auto	0	32424101	6	1	0	2	1	0	B	1	1	0	1112795	0	0	0	0	0	1140656	1140690	1141706	1142197	1142524	1143024	0	1143324	0	0	0	0	0	0
2	Exec_Auto	0	32424101	7	1	0	2	1	0	B	1	1	0	1112795	0	0	0	0	0	1145324	1145360	1146656	1147050	1147419	1147919	0	1148219	0	0	0	0	0	0
2	Exec_Auto	0	32424101	8	0	1	3	2	1	A	1	0	0	1112795	0	0	0	0	0	1150219	1150287	1151169	1151580	1151992	1152492	0	1152793	0	0	0	0	0	0
2	Exec_Auto	0	32424101	9	0	1	2	1	1	A	1	0	0	1112795	0	0	0	0	0	1154794	1154843	1155813	1156207	1156458	1156958	0	1157259	0	0	0	0	0	0
2	Exec_Auto	1	32424101	10	0	1	2	1	1	A	1	1	0	1112795	0	0	0	0	0	1159259	1159327	1160387	1160872	1161101	1161601	0	1161902	0	0	0	0	0	0
2	Exec_Auto	1	32424101	11	0	1	3	0	1		0	0	251	1112795	0	0	0	0	0	1163903	1163980	1164627	1165071	1165418	0	0	1169118	0	1165918	0	0	0	0
2	Exec_Auto	1	32424101	11	0	1	3	0	1	B	0	1	0	1112795	0	0	0	0	0	1171118	1171178	1171825	1172434	1172807	0	1173307	1173607	0	0	0	0	0	0
2	Exec_Auto	1	32424101	12	1	0	1	2	0	B	1	0	0	1112795	0	0	0	0	0	1175607	1175680	1177031	1177464	1177672	1178172	0	1178473	0	0	0	0	0	0
2	Exec_Auto	1	32424101	13	1	0	1	0	0	B	1	1	0	1112795	0	0	0	0	0	1180475	1180508	1181614	1182093	1182428	1182928	0	1183228	0	0	0	0	0	0
2	Exec_Auto	1	32424101	14	0	1	1	3	1	A	1	0	0	1112795	0	0	0	0	0	1185228	1185285	1186392	1186935	1187266	1187766	0	1188066	0	0	0	0	0	0
2	Exec_Auto	1	32424101	15	1	0	2	0	0	B	1	1	0	1112795	0	0	0	0	0	1190067	1190100	1190936	1191323	1191873	1192373	0	1192673	0	0	0	0	0	0
2	Exec_Auto	1	32424101	16	1	0	0	2	0	B	1	1	0	1112795	0	0	0	0	0	1194674	1194737	1195753	1196177	1196417	1196917	0	1197217	0	0	0	0	0	0
2	Exec_Auto	1	32424101	17	0	1	3	2	1	A	1	1	0	1112795	0	0	0	0	0	1199218	1199288	1200584	1201030	1201330	1201830	0	1202130	0	0	0	0	0	0
2	Exec_Auto	1	32424101	18	1	0	1	3	0	B	1	1	0	1112795	0	0	0	0	0	1204130	1204188	1205070	1205568	1205875	1206375	0	1206676	0	0	0	0	0	0
2	Exec_Auto	1	32424101	19	1	0	0	1	0	B	1	1	0	1112795	0	0	0	0	0	1208677	1208751	1209721	1210144	1210512	1211013	0	1211314	0	0	0	0	0	0
2	Exec_Auto	0	32424101	0	0	1	3	1	1	A	1	0	0	1213315	0	0	0	0	0	1213329	1213419	1214678	1215080	1215433	1215933	0	1216235	0	0	0	0	0	0
2	Exec_Auto	0	32424101	1	0	1	2	0	1	A	1	1	0	1213315	0	0	0	0	0	1218236	1218313	1219169	1219553	1219872	1220372	0	1220674	0	0	0	0	0	0
2	Exec_Auto	0	32424101	2	1	0	3	2	0	B	1	1	0	1213315	0	0	0	0	0	1222674	1222739	1223429	1223850	1224136	1224636	0	1224938	0	0	0	0	0	0
2	Exec_Auto	0	32424101	3	0	1	3	1	1	A	1	0	0	1213315	0	0	0	0	0	1226939	1227005	1227930	1228381	1228672	1229172	0	1229473	0	0	0	0	0	0
2	Exec_Auto	0	32424101	4	1	0	2	0	0	B	1	0	0	1213315	0	0	0	0	0	1231474	1231536	1232730	1233143	1233726	1234226	0	1234526	0	0	0	0	0	0
2	Exec_Auto	0	32424101	5	0	1	0	1	1	A	1	1	0	1213315	0	0	0	0	0	1236526	1236593	1237880	1238352	1238694	1239194	0	1239494	0	0	0	0	0	0
2	Exec_Auto	0	32424101	6	0	1	1	2	1	A	1	1	0	1213315	0	0	0	0	0	1241494	1241539	1242232	1242704	1243014	1243514	0	1243814	0	0	0	0	0	0
2	Exec_Auto	0	32424101	7	1	0	0	2	0	B	1	1	0	1213315	0	0	0	0	0	1245815	1245866	1246415	1246815	1247079	1247579	0	1247879	0	0	0	0	0	0
2	Exec_Auto	0	32424101	8	0	1	1	0	1	A	1	0	0	1213315	0	0	0	0	0	1249880	1249944	1251106	1251533	1251872	1252372	0	1252672	0	0	0	0	0	0
2	Exec_Auto	0	32424101	9	0	1	1	2	1	A	1	1	0	1213315	0	0	0	0	0	1254672	1254690	1256178	1256573	1256914	1257414	0	1257715	0	0	0	0	0	0
2	Exec_Auto	1	32424101	10	1	0	3	2	0	B	1	1	0	1213315	0	0	0	0	0	1259718	1259773	1261032	1261506	1261775	1262275	0	1262575	0	0	0	0	0	0
2	Exec_Auto	1	32424101	11	0	1	1	3	1	A	1	0	0	1213315	0	0	0	0	0	1264576	1264649	1265505	1265994	1266307	1266807	0	1267109	0	0	0	0	0	0
2	Exec_Auto	1	32424101	12	0	1	3	0	1	A	1	1	0	1213315	0	0	0	0	0	1269109	1269185	1269875	1270345	1270742	1271242	0	1271543	0	0	0	0	0	0
2	Exec_Auto	1	32424101	13	1	0	1	3	0	B	1	1	0	1213315	0	0	0	0	0	1273544	1273572	1274497	1274963	1275247	1275747	0	1276047	0	0	0	0	0	0
2	Exec_Auto	1	32424101	14	1	0	0	2	0	B	1	0	0	1213315	0	0	0	0	0	1278047	1278071	1279265	1279682	1279914	1280414	0	1280715	0	0	0	0	0	0
2	Exec_Auto	1	32424101	15	0	1	3	1	1	A	1	1	0	1213315	0	0	0	0	0	1282715	1282769	1284056	1284490	1284910	1285410	0	1285711	0	0	0	0	0	0
2	Exec_Auto	1	32424101	16	0	1	3	1	1	A	1	1	0	1213315	0	0	0	0	0	1287711	1287746	1288439	1288930	1289642	1290142	0	1290443	0	0	0	0	0	0
2	Exec_Auto	1	32424101	17	0	1	3	0	1	A	1	1	0	1213315	0	0	0	0	0	1292443	1292507	1293056	1293505	1293851	1294351	0	1294652	0	0	0	0	0	0
2	Exec_Auto	1	32424101	18	1	0	1	0	0	B	1	1	0	1213315	0	0	0	0	0	1296652	1296711	1297873	1298359	1298732	1299232	0	1299532	0	0	0	0	0	0
2	Exec_Auto	1	32424101	19	1	0	0	3	0	B	1	0	0	1213315	0	0	0	0	0	1301533	1301584	1303072	1303478	1303895	1304395	0	1304696	0	0	0	0	0	0
2	Exec_Auto	0	32424101	0	0	1	0	2	1	A	1	1	0	1306698	0	0	0	0	0	1306705	1306769	1308152	1308601	1308953	1309453	0	1309754	0	0	0	0	0	0
2	Exec_Auto	0	32424101	1	0	1	2	1	1	A	1	1	0	1306698	0	0	0	0	0	1311754	1311812	1312337	1312756	1313030	1313530	0	1313831	0	0	0	0	0	0
2	Exec_Auto	0	32424101	2	0	1	0	2	1	A	1	0	0	1306698	0	0	0	0	0	1315831	1315901	1316611	1317044	1317345	1317845	0	1318146	0	0	0	0	0	0
2	Exec_Auto	0	32424101	3	1	0	0	1	0	B	1	1	0	1306698	0	0	0	0	0	1320146	1320206	1320982	1321439	1321743	1322243	0	1322544	0	0	0	0	0	0
2	Exec_Auto	0	32424101	4	0	1	3	1	1	A	1	0	0	1306698	0	0	0	0	0	1324545	1324578	1325742	1326104	1326489	1326989	0	1327290	0	0	0	0	0	0
2	Exec_Auto	0	32424101	5	0	1	0	1	1	A	1	1	0	1306698	0	0	0	0	0	1329290	1329347	1330415	1330824	1331108	1331608	0	1331910	0	0	0	0	0	0
2	Exec_Auto	0	32424101	6	0	1	3	0	1	A	1	0	0	1306698	0	0	0	0	0	1333911	1333947	1335308	1335674	1336084	1336584	0	1336884	0	0	0	0	0	0
2	Exec_Auto	0	32424101	7	1	0	1	3	0	B	1	1	0	1306698	0	0	0	0	0	1338884	1338944	1340066	1340436	1340830	1341330	0	1341631	0	0	0	0	0	0
2	Exec_Auto	0	32424101	8	1	0	1	0	0	B	1	1	0	1306698	0	0	0	0	0	1343632	1343680	1344567	1345002	1345268	1345768	0	1346068	0	0	0	0	0	0
2	Exec_Auto	0	32424101	9	1	0	0	2	0	B	1	1	0	1306698	0	0	0	0	0	1348069	1348135	1349445	1349802	1350065	1350565	0	1350866	0	0	0	0	0	0
