# Supplementary material for: A Computational Model of Dual Competition between the Basal Ganglia and the Cortex
Source: eNeuro. 2019 Jan 4;5(6):ENEURO.0339-17.2018. doi: 10.1523/ENEURO.0339-17.2018 (PMC6325557; doi:10.1523/ENEURO.0339-17.2018)
Supplement: Supplementary 1 — Supplementary Model Codes. Download Supplementary 1, ZIP file [file sup_enu-eN-TNC-0339-17-s02.zip › one-critic-two-actors-1.2/experiments/data/experimental/D1-saline-D2-muscimol/Zora/20150514_143523ZIB.txt]

Task	Typ of Try	FT/ST	Begin launch	Num Try	Num CibleA	Num CibleB	Pos CibleA	Pos CibleB	%RecA_>_B	Target Choice	Good Choice	Reward	Num error	E0	E10	E20	E30	E100	E40	E15	E25	E35	E45	E55	E105	E115	E200	E250	E251	E252	E253	E254	E255
2	Exec_Auto	0	14828593	0	0	1	3	1	1	A	1	0	252	1875598	0	0	0	0	0	1875604	1875674	1876401	1876892	1877470	0	0	1880918	0	0	1877718	0	0	0
2	Exec_Auto	0	14828593	0	0	1	3	1	1		1	0	255	1875598	0	0	0	0	0	1882918	1882969	0	0	0	0	0	1884843	0	0	0	0	0	1883343
2	Exec_Auto	0	14828593	0	0	1	3	1	1	A	1	1	0	1875598	0	0	0	0	0	1886843	1886895	1887622	1888009	1888320	1888820	0	1889120	0	0	0	0	0	0
2	Exec_Auto	0	14828593	1	0	1	1	0	1	A	1	1	0	1875598	0	0	0	0	0	1891121	1891181	1892017	1892439	1892676	1893176	0	1893479	0	0	0	0	0	0
2	Exec_Auto	0	14828593	2	1	0	3	1	0	B	1	0	0	1875598	0	0	0	0	0	1895480	1895515	1896163	1896605	1896854	1897354	0	1897654	0	0	0	0	0	0
2	Exec_Auto	0	14828593	3	0	1	0	2	1	A	1	1	0	1875598	0	0	0	0	0	1899655	1899676	1900404	1900814	1901080	1901580	0	1901880	0	0	0	0	0	0
2	Exec_Auto	0	14828593	4	1	0	3	1	0		1	0	255	1875598	0	0	0	0	0	1903881	1903927	0	0	0	0	0	1906391	0	0	0	0	0	1904891
2	Exec_Auto	0	14828593	4	1	0	3	1	0	B	1	1	0	1875598	0	0	0	0	0	1908393	1908456	1909440	1909877	1910140	1910640	0	1910940	0	0	0	0	0	0
2	Exec_Auto	0	14828593	5	1	0	1	2	0	B	1	0	0	1875598	0	0	0	0	0	1912940	1913011	1914499	1914917	1915102	1915602	0	1915902	0	0	0	0	0	0
2	Exec_Auto	0	14828593	6	0	1	2	0	1	A	1	0	0	1875598	0	0	0	0	0	1917902	1917969	1918657	1919081	1919247	1919747	0	1920047	0	0	0	0	0	0
2	Exec_Auto	0	14828593	7	1	0	0	2	0	B	1	1	0	1875598	0	0	0	0	0	1922048	1922088	1923199	1923666	1923801	1924301	0	1924601	0	0	0	0	0	0
2	Exec_Auto	0	14828593	8	1	0	0	1	0	B	1	1	0	1875598	0	0	0	0	0	1926601	1926640	1927708	1928152	1928398	1928898	0	1929200	0	0	0	0	0	0
2	Exec_Auto	0	14828593	9	0	1	0	3	1	A	1	1	0	1875598	0	0	0	0	0	1931200	1931271	1932611	1933006	1933271	1933771	0	1934072	0	0	0	0	0	0
2	Exec_Auto	1	14828593	10	1	0	1	0	0	B	1	0	0	1875598	0	0	0	0	0	1936073	1936141	1936868	1937352	1937605	1938105	0	1938405	0	0	0	0	0	0
2	Exec_Auto	1	14828593	11	0	1	3	1	1	A	1	1	0	1875598	0	0	0	0	0	1940405	1940453	1941289	1941792	1942038	1942538	0	1942839	0	0	0	0	0	0
2	Exec_Auto	1	14828593	12	1	0	1	2	0	B	1	0	0	1875598	0	0	0	0	0	1944839	1944880	1945528	1945911	1946154	1946654	0	1946954	0	0	0	0	0	0
2	Exec_Auto	1	14828593	13	1	0	2	0	0	B	1	1	0	1875598	0	0	0	0	0	1948955	1949001	1949729	1950255	1950507	1951007	0	1951307	0	0	0	0	0	0
2	Exec_Auto	1	14828593	14	0	1	0	3	1	A	1	0	0	1875598	0	0	0	0	0	1953307	1953353	1954337	1954932	1955190	1955690	0	1955991	0	0	0	0	0	0
2	Exec_Auto	1	14828593	15	1	0	0	1	0	B	1	1	0	1875598	0	0	0	0	0	1957992	1958060	1959548	1960020	1960306	1960806	0	1961106	0	0	0	0	0	0
2	Exec_Auto	1	14828593	16	0	1	1	3	1		0	0	251	1875598	0	0	0	0	0	1963106	1963186	1963874	1964504	1964708	0	0	1968408	0	1965208	0	0	0	0
2	Exec_Auto	1	14828593	16	0	1	1	3	1	A	1	1	0	1875598	0	0	0	0	0	1970411	1970458	1971146	1971699	1972000	1972500	0	1972800	0	0	0	0	0	0
2	Exec_Auto	1	14828593	17	0	1	0	3	1	A	1	1	0	1875598	0	0	0	0	0	1974801	1974858	1975969	1976508	1976765	1977265	0	1977566	0	0	0	0	0	0
2	Exec_Auto	1	14828593	18	1	0	2	0	0	A	0	0	0	1875598	0	0	0	0	0	1979566	1979591	1980659	1981084	1981317	0	1981817	1982119	0	0	0	0	0	0
2	Exec_Auto	1	14828593	19	1	0	1	3	0	B	1	1	0	1875598	0	0	0	0	0	1984119	1984158	1985498	1986030	1986283	1986783	0	1987083	0	0	0	0	0	0
2	Exec_Auto	0	14828593	0	0	1	3	1	1		1	0	255	1989085	0	0	0	0	0	1989104	1989191	0	0	0	0	0	1992005	0	0	0	0	0	1990505
2	Exec_Auto	0	14828593	0	0	1	3	1	1	A	1	1	0	1989085	0	0	0	0	0	1994005	1994069	1995524	1995997	1996294	1996794	0	1997098	0	0	0	0	0	0
2	Exec_Auto	0	14828593	1	0	1	0	1	1	A	1	1	0	1989085	0	0	0	0	0	1999099	1999155	2000095	2000476	2000749	2001249	0	2001549	0	0	0	0	0	0
2	Exec_Auto	0	14828593	2	1	0	0	2	0	B	1	1	0	1989085	0	0	0	0	0	2003550	2003571	2004814	2005196	2005383	2005883	0	2006183	0	0	0	0	0	0
2	Exec_Auto	0	14828593	3	0	1	1	2	1	A	1	0	0	1989085	0	0	0	0	0	2008184	2008213	2009328	2009717	2009978	2010478	0	2010779	0	0	0	0	0	0
2	Exec_Auto	0	14828593	4	0	1	3	2	1	A	1	1	0	1989085	0	0	0	0	0	2012780	2012838	2013856	2014248	2014735	2015235	0	2015536	0	0	0	0	0	0
2	Exec_Auto	0	14828593	5	0	1	3	0	1	A	1	1	0	1989085	0	0	0	0	0	2017536	2017581	2018278	2018689	2019032	2019532	0	2019833	0	0	0	0	0	0
2	Exec_Auto	0	14828593	6	0	1	1	2	1	A	1	1	0	1989085	0	0	0	0	0	2021833	2021902	2022544	2022908	2023265	2023765	0	2024066	0	0	0	0	0	0
2	Exec_Auto	0	14828593	7	1	0	1	2	0	B	1	1	0	1989085	0	0	0	0	0	2026066	2026131	2027233	2027627	2027917	2028417	0	2028717	0	0	0	0	0	0
2	Exec_Auto	0	14828593	8	1	0	0	1	0	B	1	1	0	1989085	0	0	0	0	0	2030718	2030792	2032010	2032426	2032681	2033181	0	2033482	0	0	0	0	0	0
2	Exec_Auto	0	14828593	9	1	0	2	0	0	B	1	1	0	1989085	0	0	0	0	0	2035483	2035518	2036519	2036955	2037194	2037694	0	2037995	0	0	0	0	0	0
2	Exec_Auto	1	14828593	10	0	1	2	1	1	A	1	0	0	1989085	0	0	0	0	0	2039996	2040057	2041512	2041955	2042153	2042653	0	2042955	0	0	0	0	0	0
2	Exec_Auto	1	14828593	11	1	0	3	1	0	B	1	1	0	1989085	0	0	0	0	0	2044956	2044986	2045926	2046431	2046689	2047189	0	2047490	0	0	0	0	0	0
2	Exec_Auto	1	14828593	12	0	1	3	0	1	A	1	1	0	1989085	0	0	0	0	0	2049490	2049561	2050804	2051428	2052078	2052578	0	2052879	0	0	0	0	0	0
2	Exec_Auto	1	14828593	13	1	0	1	3	0	B	1	0	0	1989085	0	0	0	0	0	2054880	2054927	2056042	2056468	2056698	2057198	0	2057498	0	0	0	0	0	0
2	Exec_Auto	1	14828593	14	0	1	1	0	1	A	1	1	0	1989085	0	0	0	0	0	2059499	2059563	2060581	2061142	2061394	2061894	0	2062195	0	0	0	0	0	0
2	Exec_Auto	1	14828593	15	1	0	2	3	0	A	0	0	0	1989085	0	0	0	0	0	2064196	2064268	2064965	2065529	2065741	0	2066241	2066541	0	0	0	0	0	0
2	Exec_Auto	1	14828593	16	1	0	3	2	0	B	1	1	0	1989085	0	0	0	0	0	2068541	2068612	2069254	2069605	2069754	2070254	0	2070554	0	0	0	0	0	0
2	Exec_Auto	1	14828593	17	0	1	2	1	1	A	1	1	0	1989085	0	0	0	0	0	2072555	2072612	2073714	2074002	2074192	2074692	0	2074993	0	0	0	0	0	0
2	Exec_Auto	1	14828593	18	1	0	2	0	0	B	1	1	0	1989085	0	0	0	0	0	2076994	2077058	2078276	2078765	2079023	2079523	0	2079823	0	0	0	0	0	0
2	Exec_Auto	1	14828593	19	0	1	0	2	1	A	1	1	0	1989085	0	0	0	0	0	2081823	2081896	2082897	2083343	2083586	2084086	0	2084387	0	0	0	0	0	0
2	Exec_Auto	0	14828593	0	0	1	2	3	1	A	1	1	0	2086388	0	0	0	0	0	2086411	2086489	2087539	2087864	2088067	2088567	0	2088867	0	0	0	0	0	0
2	Exec_Auto	0	14828593	1	0	1	1	0	1		1	0	255	2086388	0	0	0	0	0	2090868	2090928	0	0	0	0	0	2093030	0	0	0	0	0	2091530
2	Exec_Auto	0	14828593	1	0	1	1	0	1		1	0	255	2086388	0	0	0	0	0	2095030	2095091	0	0	0	0	0	2097138	0	0	0	0	0	2095638
2	Exec_Auto	0	14828593	1	0	1	1	0	1	A	1	1	0	2086388	0	0	0	0	0	2099139	2099779	2100688	2101123	2101399	2101899	0	2102200	0	0	0	0	0	0
2	Exec_Auto	0	14828593	2	1	0	1	0	0	B	1	1	0	2086388	0	0	0	0	0	2104202	2104267	2104837	2105235	2105439	2105939	0	2106239	0	0	0	0	0	0
2	Exec_Auto	0	14828593	3	0	1	3	2	1	A	1	1	0	2086388	0	0	0	0	0	2108240	2108305	2109423	2109822	2110245	2110745	0	2111046	0	0	0	0	0	0
2	Exec_Auto	0	14828593	4	0	1	0	3	1	A	1	1	0	2086388	0	0	0	0	0	2113047	2113078	2113606	2114019	2114233	2114733	0	2115033	0	0	0	0	0	0
2	Exec_Auto	0	14828593	5	0	1	2	3	1	A	1	1	0	2086388	0	0	0	0	0	2117033	2117080	2117880	2118373	2118574	2119074	0	2119375	0	0	0	0	0	0
2	Exec_Auto	0	14828593	6	0	1	2	3	1	A	1	0	0	2086388	0	0	0	0	0	2121376	2121410	2122643	2123038	2123167	2123667	0	2123967	0	0	0	0	0	0
2	Exec_Auto	0	14828593	7	0	1	1	0	1	A	1	1	0	2086388	0	0	0	0	0	2125967	2126034	2126638	2127108	2127316	2127816	0	2128117	0	0	0	0	0	0
2	Exec_Auto	0	14828593	8	1	0	1	0	0	B	1	1	0	2086388	0	0	0	0	0	2130118	2130177	2130704	2131129	2131363	2131863	0	2132163	0	0	0	0	0	0
2	Exec_Auto	0	14828593	9	1	0	3	1	0	B	1	0	252	2086388	0	0	0	0	0	2134163	2134215	2135548	2135929	2136193	0	0	2139844	0	0	2136643	0	0	0
2	Exec_Auto	0	14828593	9	1	0	3	1	0	B	1	0	252	2086388	0	0	0	0	0	2141845	2141873	2143206	2143569	2143843	0	0	2147274	0	0	2144074	0	0	0
2	Exec_Auto	0	14828593	9	1	0	3	1	0	B	1	0	252	2086388	0	0	0	0	0	2149275	2149331	2150664	2151086	2151331	0	0	2154934	0	0	2151734	0	0	0
2	Exec_Auto	0	14828593	9	1	0	3	1	0		1	0	255	2086388	0	0	0	0	0	2156934	2157009	0	0	0	0	0	2159725	0	0	0	0	0	2158225
2	Exec_Auto	0	14828593	9	1	0	3	1	0	B	1	1	0	2086388	0	0	0	0	0	2161725	2161756	2163089	2163479	2163794	2164294	0	2164594	0	0	0	0	0	0
2	Exec_Auto	1	14828593	10	1	0	2	3	0	A	0	0	0	2086388	0	0	0	0	0	2166594	2166654	2167704	2168134	2168326	0	2168826	2169128	0	0	0	0	0	0
2	Exec_Auto	1	14828593	11	1	0	2	0	0	B	1	1	0	2086388	0	0	0	0	0	2171129	2171164	2172073	2172522	2172738	2173238	0	2173538	0	0	0	0	0	0
2	Exec_Auto	1	14828593	12	0	1	0	1	1	A	1	0	0	2086388	0	0	0	0	0	2175539	2175576	2176146	2176911	2177113	2177613	0	2177913	0	0	0	0	0	0
2	Exec_Auto	1	14828593	13	1	0	1	0	0	A	0	0	252	2086388	0	0	0	0	0	2179913	2179982	2181100	2181731	2182061	0	0	2185428	0	0	2182228	0	0	0
2	Exec_Auto	1	14828593	13	1	0	1	0	0	A	0	0	0	2086388	0	0	0	0	0	2187428	2187463	2188581	2189014	2189509	0	2190009	2190310	0	0	0	0	0	0
2	Exec_Auto	1	14828593	14	0	1	3	0	1	A	1	0	252	2086388	0	0	0	0	0	2192311	2192351	2192879	2193357	2193759	0	0	2197187	0	0	2193987	0	0	0
2	Exec_Auto	1	14828593	14	0	1	3	0	1	A	1	0	252	2086388	0	0	0	0	0	2199187	2199866	2200394	2201033	2201306	0	0	2204816	0	0	2201616	0	0	0
2	Exec_Auto	1	14828593	14	0	1	3	0	1	B	0	0	0	2086388	0	0	0	0	0	2206817	2206877	2207405	2207939	2208190	0	2208690	2208990	0	0	0	0	0	0
2	Exec_Auto	1	14828593	15	1	0	2	0	0	B	1	1	0	2086388	0	0	0	0	0	2210990	2211051	2211851	2212329	2212609	2213109	0	2213409	0	0	0	0	0	0
2	Exec_Auto	1	14828593	16	0	1	3	1	1		1	0	255	2086388	0	0	0	0	0	2215410	2215481	0	0	0	0	0	2218121	0	0	0	0	0	2216621
2	Exec_Auto	1	14828593	16	0	1	3	1	1	B	0	0	252	2086388	0	0	0	0	0	2220122	2220148	2221381	2221881	2222356	0	0	2225766	0	0	2222566	0	0	0
2	Exec_Auto	1	14828593	16	0	1	3	1	1	B	0	0	252	2086388	0	0	0	0	0	2227767	2227831	2229064	2229577	2229847	0	0	2233292	0	0	2230092	0	0	0
2	Exec_Auto	1	14828593	16	0	1	3	1	1	B	0	0	252	2086388	0	0	0	0	0	2235293	2235363	2236596	2237125	2237395	0	0	2240946	0	0	2237746	0	0	0
2	Exec_Auto	1	14828593	16	0	1	3	1	1		0	0	251	2086388	0	0	0	0	0	2242946	2242979	2244212	2244635	2245037	0	0	2248737	0	2245537	0	0	0	0
2	Exec_Auto	1	14828593	16	0	1	3	1	1	B	0	0	252	2086388	0	0	0	0	0	2250737	2250919	2252152	2252729	2253015	0	0	2256451	0	0	2253251	0	0	0
2	Exec_Auto	1	14828593	16	0	1	3	1	1	B	0	1	0	2086388	0	0	0	0	0	2258452	2258504	2259737	2260281	2260570	0	2261070	2261371	0	0	0	0	0	0
2	Exec_Auto	1	14828593	17	0	1	0	3	1	A	1	0	252	2086388	0	0	0	0	0	2263371	2263433	2264037	2264527	2264683	0	0	2267897	0	0	2264697	0	0	0
2	Exec_Auto	1	14828593	17	0	1	0	3	1	B	0	0	252	2086388	0	0	0	0	0	2269898	2269962	2270566	2271169	2271345	0	0	2274870	0	0	2271670	0	0	0
2	Exec_Auto	1	14828593	17	0	1	0	3	1	B	0	0	0	2086388	0	0	0	0	0	2276870	2276913	2277517	2278030	2278236	0	2278736	2279036	0	0	0	0	0	0
2	Exec_Auto	1	14828593	18	0	1	0	1	1	A	1	1	0	2086388	0	0	0	0	0	2281036	2281073	2281600	2282096	2282331	2282831	0	2283131	0	0	0	0	0	0
2	Exec_Auto	1	14828593	19	0	1	0	3	1	B	0	0	0	2086388	0	0	0	0	0	2285132	2285185	2286518	2286953	2287446	0	2287946	2288247	0	0	0	0	0	0
2	Exec_Auto	0	14828593	0	0	1	1	2	1		0	0	255	2290249	0	0	0	0	0	2290297	2290355	0	0	0	0	0	2292980	0	0	0	0	0	2291480
2	Exec_Auto	0	14828593	0	0	1	1	2	1	A	1	1	0	2290249	0	0	0	0	0	2294980	2295023	2296380	2296834	2297086	2297586	0	2297887	0	0	0	0	0	0
2	Exec_Auto	0	14828593	1	0	1	0	3	1		1	0	255	2290249	0	0	0	0	0	2299888	2299951	0	0	0	0	0	2302274	0	0	0	0	0	2300774
2	Exec_Auto	0	14828593	1	0	1	0	3	1	A	1	0	252	2290249	0	0	0	0	0	2304275	2304333	2305358	2305796	2306083	0	0	2309569	0	0	2306369	0	0	0
2	Exec_Auto	0	14828593	1	0	1	0	3	1	A	1	0	252	2290249	0	0	0	0	0	2311569	2311635	2312660	2313070	2313333	0	0	2316818	0	0	2313618	0	0	0
2	Exec_Auto	0	14828593	1	0	1	0	3	1	A	1	1	0	2290249	0	0	0	0	0	2318819	2318887	2319912	2320310	2320584	2321084	0	2321384	0	0	0	0	0	0
2	Exec_Auto	0	14828593	2	0	1	3	1	1	A	1	1	0	2290249	0	0	0	0	0	2323384	2323437	2324810	2325199	2325454	2325954	0	2326255	0	0	0	0	0	0
2	Exec_Auto	0	14828593	3	0	1	0	2	1	A	1	1	0	2290249	0	0	0	0	0	2328255	2328294	2329513	2329818	2330112	2330612	0	2330914	0	0	0	0	0	0
2	Exec_Auto	0	14828593	4	1	0	3	0	0	B	1	1	0	2290249	0	0	0	0	0	2332915	2332971	2334394	2334763	2335040	2335540	0	2335840	0	0	0	0	0	0
2	Exec_Auto	0	14828593	5	0	1	1	3	1	A	1	1	0	2290249	0	0	0	0	0	2337840	2337908	2338964	2339338	2339530	2340030	0	2340331	0	0	0	0	0	0
2	Exec_Auto	0	14828593	6	1	0	1	2	0	B	1	1	0	2290249	0	0	0	0	0	2342332	2342380	2342960	2343306	2343462	2343962	0	2344263	0	0	0	0	0	0
2	Exec_Auto	0	14828593	7	1	0	0	1	0	B	1	0	252	2290249	0	0	0	0	0	2346264	2346329	2347776	2348157	2348392	0	0	2351740	0	0	2348540	0	0	0
2	Exec_Auto	0	14828593	7	1	0	0	1	0	B	1	0	252	2290249	0	0	0	0	0	2353741	2353779	2355226	2355628	2355835	0	0	2359313	0	0	2356113	0	0	0
2	Exec_Auto	0	14828593	7	1	0	0	1	0	B	1	0	252	2290249	0	0	0	0	0	2361313	2361389	2362836	2363235	2363556	0	0	2366867	0	0	2363667	0	0	0
2	Exec_Auto	0	14828593	7	1	0	0	1	0	B	1	0	252	2290249	0	0	0	0	0	2368867	2368901	2370348	2370751	2371020	0	0	2374372	0	0	2371172	0	0	0
2	Exec_Auto	0	14828593	7	1	0	0	1	0	B	1	0	252	2290249	0	0	0	0	0	2376373	2376435	2377882	2378308	2378563	0	0	2382226	0	0	2379026	0	0	0
2	Exec_Auto	0	14828593	7	1	0	0	1	0	B	1	0	252	2290249	0	0	0	0	0	2384227	2384498	2385945	2386031	2386669	0	0	2390214	0	0	2387014	0	0	0
2	Exec_Auto	0	14828593	7	1	0	0	1	0	B	1	0	252	2290249	0	0	0	0	0	2392215	2393836	2395283	2395779	2395987	0	0	2399360	0	0	2396160	0	0	0
2	Exec_Auto	0	14828593	7	1	0	0	1	0		1	0	255	2290249	0	0	0	0	0	2401360	2401415	0	0	0	0	0	2403608	0	0	0	0	0	2402108
2	Exec_Auto	0	14828593	7	1	0	0	1	0	B	1	0	252	2290249	0	0	0	0	0	2405609	2405676	2407123	2407496	2407746	0	0	2411233	0	0	2408033	0	0	0
2	Exec_Auto	0	14828593	7	1	0	0	1	0	B	1	0	252	2290249	0	0	0	0	0	2413233	2413728	2415175	2415583	2415832	0	0	2419299	0	0	2416099	0	0	0
2	Exec_Auto	0	14828593	7	1	0	0	1	0	B	1	0	252	2290249	0	0	0	0	0	2421300	2421353	2422800	2423170	2423426	0	0	2427053	0	0	2423853	0	0	0
2	Exec_Auto	0	14828593	7	1	0	0	1	0		1	0	255	2290249	0	0	0	0	0	2429053	2429127	0	0	0	0	0	2431534	0	0	0	0	0	2430034
2	Exec_Auto	0	14828593	7	1	0	0	1	0	B	1	1	0	2290249	0	0	0	0	0	2433535	2436955	2438402	2438898	2439198	2439698	0	2439999	0	0	0	0	0	0
2	Exec_Auto	0	14828593	8	1	0	0	3	0		1	0	255	2290249	0	0	0	0	0	2442000	2442053	0	0	0	0	0	2444009	0	0	0	0	0	2442509
2	Exec_Auto	0	14828593	8	1	0	0	3	0		1	0	255	2290249	0	0	0	0	0	2446010	2446062	0	0	0	0	0	2448401	0	0	0	0	0	2446901
2	Exec_Auto	0	14828593	8	1	0	0	3	0	B	1	0	252	2290249	0	0	0	0	0	2450402	2450534	2451975	2452432	2452634	0	0	2456273	0	0	2453073	0	0	0
2	Exec_Auto	0	14828593	8	1	0	0	3	0		1	0	255	2290249	0	0	0	0	0	2458274	2458305	0	0	0	0	0	2460062	0	0	0	0	0	2458562
2	Exec_Auto	0	14828593	8	1	0	0	3	0	B	1	0	0	2290249	0	0	0	0	0	2462063	2462097	2463538	2463950	2464167	2464667	0	2464967	0	0	0	0	0	0
2	Exec_Auto	0	14828593	9	1	0	3	1	0	B	1	0	252	2290249	0	0	0	0	0	2466968	2467036	2468381	2468758	2469002	0	0	2472624	0	0	2469424	0	0	0
2	Exec_Auto	0	14828593	9	1	0	3	1	0	B	1	0	252	2290249	0	0	0	0	0	2474625	2474694	2476039	2476452	2476774	0	0	2480127	0	0	2476927	0	0	0
2	Exec_Auto	0	14828593	9	1	0	3	1	0		1	0	255	2290249	0	0	0	0	0	2482127	2482195	0	0	0	0	0	2483860	0	0	0	0	0	2482360
2	Exec_Auto	0	14828593	9	1	0	3	1	0	B	1	0	252	2290249	0	0	0	0	0	2485861	2486189	2487534	2488176	2488368	0	0	2491785	0	0	2488585	0	0	0
2	Exec_Auto	0	14828593	9	1	0	3	1	0	B	1	0	252	2290249	0	0	0	0	0	2493786	2499737	2501082	2501358	2501593	0	0	2504823	0	0	2501623	0	0	0
2	Exec_Auto	0	14828593	9	1	0	3	1	0	B	1	0	252	2290249	0	0	0	0	0	2506824	2507289	2508634	2509099	2509291	0	0	2512681	0	0	2509481	0	0	0
2	Exec_Auto	0	14828593	9	1	0	3	1	0	B	1	0	252	2290249	0	0	0	0	0	2514682	2515394	2516739	2517115	2517371	0	0	2520679	0	0	2517479	0	0	0
2	Exec_Auto	0	14828593	9	1	0	3	1	0	B	1	0	252	2290249	0	0	0	0	0	2522679	2522711	2524056	2524433	2524676	0	0	2528073	0	0	2524873	0	0	0
2	Exec_Auto	0	14828593	9	1	0	3	1	0		1	0	255	2290249	0	0	0	0	0	2530073	2530130	0	0	0	0	0	2532375	0	0	0	0	0	2530875
2	Exec_Auto	0	14828593	9	1	0	3	1	0	B	1	0	252	2290249	0	0	0	0	0	2534376	2538814	2540159	2540669	2540820	0	0	2544267	0	0	2541067	0	0	0
2	Exec_Auto	0	14828593	9	1	0	3	1	0	B	1	0	252	2290249	0	0	0	0	0	2546268	2546329	2547674	2548045	2548292	0	0	2551632	0	0	2548432	0	0	0
2	Exec_Auto	0	14828593	9	1	0	3	1	0	B	1	0	252	2290249	0	0	0	0	0	2553633	2554096	2555441	2555772	2555991	0	0	2559364	0	0	2556164	0	0	0
2	Exec_Auto	0	14828593	9	1	0	3	1	0		1	0	255	2290249	0	0	0	0	0	2561364	2561432	0	0	0	0	0	2564264	0	0	0	0	0	2562764
2	Exec_Auto	0	14828593	9	1	0	3	1	0	B	1	0	252	2290249	0	0	0	0	0	2566264	2566294	2567639	2568082	2568382	0	0	2571736	0	0	2568536	0	0	0
2	Exec_Auto	0	14828593	9	1	0	3	1	0	B	1	0	252	2290249	0	0	0	0	0	2573736	2573952	2575297	2575486	2576128	0	0	2579386	0	0	2576186	0	0	0
2	Exec_Auto	0	14828593	9	1	0	3	1	0	B	1	0	252	2290249	0	0	0	0	0	2581386	2584148	2585493	2586319	2586438	0	0	2590107	0	0	2586907	0	0	0
2	Exec_Auto	0	14828593	9	1	0	3	1	0	B	1	0	252	2290249	0	0	0	0	0	2592108	2592159	2593504	2594636	2594724	0	0	2597960	0	0	2594760	0	0	0
2	Exec_Auto	0	14828593	9	1	0	3	1	0	B	1	0	252	2290249	0	0	0	0	0	2599961	2603396	2604741	2604838	2605231	0	0	2608481	0	0	2605281	0	0	0
2	Exec_Auto	0	14828593	9	1	0	3	1	0	B	1	0	252	2290249	0	0	0	0	0	2610482	2610984	2612329	2612882	2613000	0	0	2616222	0	0	2613022	0	0	0
2	Exec_Auto	0	14828593	9	1	0	3	1	0	B	1	0	252	2290249	0	0	0	0	0	2618223	2621784	2623129	2623773	2624043	0	0	2627393	0	0	2624193	0	0	0
2	Exec_Auto	0	14828593	9	1	0	3	1	0		1	0	255	2290249	0	0	0	0	0	2629394	2629445	0	0	0	0	0	2631492	0	0	0	0	0	2629992
2	Exec_Auto	0	14828593	9	1	0	3	1	0	B	1	0	252	2290249	0	0	0	0	0	2633493	2633529	2634874	2635442	2635665	0	0	2639007	0	0	2635807	0	0	0
2	Exec_Auto	0	14828593	9	1	0	3	1	0	B	1	0	252	2290249	0	0	0	0	0	2641007	2641075	2642420	2642948	2643191	0	0	2646575	0	0	2643375	0	0	0
2	Exec_Auto	0	14828593	9	1	0	3	1	0	B	1	0	252	2290249	0	0	0	0	0	2648575	2648613	2649958	2650544	2650774	0	0	2654011	0	0	2650811	0	0	0
2	Exec_Auto	0	14828593	9	1	0	3	1	0	B	1	0	252	2290249	0	0	0	0	0	2656012	2656038	2657383	2658006	2658244	0	0	2661576	0	0	2658376	0	0	0
2	Exec_Auto	0	14828593	9	1	0	3	1	0	B	1	0	252	2290249	0	0	0	0	0	2663576	2663646	2664991	2665969	2666286	0	0	2669603	0	0	2666403	0	0	0
2	Exec_Auto	0	14828593	9	1	0	3	1	0	B	1	0	252	2290249	0	0	0	0	0	2671604	2671640	2672985	2673486	2673645	0	0	2676880	0	0	2673680	0	0	0
2	Exec_Auto	0	14828593	9	1	0	3	1	0	B	1	0	252	2290249	0	0	0	0	0	2678880	2678932	2680277	2680770	2681849	0	0	2685539	0	0	2682339	0	0	0
2	Exec_Auto	0	14828593	9	1	0	3	1	0		1	0	255	2290249	0	0	0	0	0	2687539	2689585	0	0	0	0	0	2692250	0	0	0	0	0	2690750
2	Exec_Auto	0	14828593	9	1	0	3	1	0	B	1	0	252	2290249	0	0	0	0	0	2694251	2694298	2695643	2696148	2696409	0	0	2699801	0	0	2696601	0	0	0
2	Exec_Auto	0	14828593	9	1	0	3	1	0	B	1	0	252	2290249	0	0	0	0	0	2701802	2701865	2703210	2703880	2703982	0	0	2707201	0	0	2704001	0	0	0
2	Exec_Auto	0	14828593	9	1	0	3	1	0	B	1	0	252	2290249	0	0	0	0	0	2709201	2709264	2710609	2711571	2711876	0	0	2715417	0	0	2712217	0	0	0
2	Exec_Auto	0	14828593	9	1	0	3	1	0	B	1	0	252	2290249	0	0	0	0	0	2717417	2717457	2718802	2719802	2720147	0	0	2723524	0	0	2720324	0	0	0
2	Exec_Auto	0	14828593	9	1	0	3	1	0		1	0	254	2290249	0	0	0	0	0	2725524	2725594	2726939	0	0	0	0	2740139	0	0	0	0	2736939	0
2	Exec_Auto	0	14828593	9	1	0	3	1	0		1	0	254	2290249	0	0	0	0	0	2742140	2742208	2743553	0	0	0	0	2756753	0	0	0	0	2753553	0
2	Exec_Auto	0	14828593	9	1	0	3	1	0	B	1	0	252	2290249	0	0	0	0	0	2758753	2758815	2760160	2760884	2761265	0	0	2764574	0	0	2761374	0	0	0
2	Exec_Auto	0	14828593	9	1	0	3	1	0	B	1	0	252	2290249	0	0	0	0	0	2766575	2766627	2767972	2771821	2772112	0	0	2775618	0	0	2772418	0	0	0
2	Exec_Auto	0	14828593	9	1	0	3	1	0	B	1	0	252	2290249	0	0	0	0	0	2777618	2777686	2779031	2779559	2780555	0	0	2783767	0	0	2780567	0	0	0
2	Exec_Auto	0	14828593	9	1	0	3	1	0		1	0	255	2290249	0	0	0	0	0	2785767	2785827	0	0	0	0	0	2788200	0	0	0	0	0	2786700
2	Exec_Auto	0	14828593	9	1	0	3	1	0	B	1	1	0	2290249	0	0	0	0	0	2790201	2790273	2791618	2791694	2792449	2792949	0	2793250	0	0	0	0	0	0
2	Exec_Auto	1	14828593	10	1	0	0	3	0		1	0	255	2290249	0	0	0	0	0	2795250	2795309	0	0	0	0	0	2798136	0	0	0	0	0	2796636
2	Exec_Auto	1	14828593	10	1	0	0	3	0	A	0	0	252	2290249	0	0	0	0	0	2800137	2800206	2801563	2801979	2802250	0	0	2805753	0	0	2802553	0	0	0
2	Exec_Auto	1	14828593	10	1	0	0	3	0		0	0	255	2290249	0	0	0	0	0	2807753	2807812	0	0	0	0	0	2809923	0	0	0	0	0	2808423
2	Exec_Auto	1	14828593	10	1	0	0	3	0	A	0	0	252	2290249	0	0	0	0	0	2811924	2811953	2813310	2813729	2813941	0	0	2817145	0	0	2813945	0	0	0
2	Exec_Auto	1	14828593	10	1	0	0	3	0	B	1	0	252	2290249	0	0	0	0	0	2819146	2819186	2820543	2821056	2821289	0	0	2824751	0	0	2821551	0	0	0
2	Exec_Auto	1	14828593	10	1	0	0	3	0		1	0	255	2290249	0	0	0	0	0	2826752	2826794	0	0	0	0	0	2828742	0	0	0	0	0	2827242
2	Exec_Auto	1	14828593	10	1	0	0	3	0	A	0	0	252	2290249	0	0	0	0	0	2830742	2830809	2832166	2832648	2832807	0	0	2836021	0	0	2832821	0	0	0
2	Exec_Auto	1	14828593	10	1	0	0	3	0		0	0	255	2290249	0	0	0	0	0	2838022	2838054	0	0	0	0	0	2839990	0	0	0	0	0	2838490
2	Exec_Auto	1	14828593	10	1	0	0	3	0	A	0	0	252	2290249	0	0	0	0	0	2841990	2842023	2843380	2843887	2844002	0	0	2847212	0	0	2844012	0	0	0
2	Exec_Auto	1	14828593	10	1	0	0	3	0	A	0	0	252	2290249	0	0	0	0	0	2849212	2849266	2850623	2851080	2851324	0	0	2854794	0	0	2851594	0	0	0
2	Exec_Auto	1	14828593	10	1	0	0	3	0	A	0	0	252	2290249	0	0	0	0	0	2856794	2856857	2858214	2858682	2858941	0	0	2862400	0	0	2859200	0	0	0
2	Exec_Auto	1	14828593	10	1	0	0	3	0	A	0	0	252	2290249	0	0	0	0	0	2864400	2864459	2865816	2866222	2866529	0	0	2869995	0	0	2866795	0	0	0
2	Exec_Auto	1	14828593	10	1	0	0	3	0		0	0	255	2290249	0	0	0	0	0	2871995	2872047	0	0	0	0	0	2874315	0	0	0	0	0	2872815
2	Exec_Auto	1	14828593	10	1	0	0	3	0	A	0	0	252	2290249	0	0	0	0	0	2876315	2876367	2877724	2878266	2878508	0	0	2881954	0	0	2878754	0	0	0
2	Exec_Auto	1	14828593	10	1	0	0	3	0	B	1	0	252	2290249	0	0	0	0	0	2883954	2884140	2885497	2885549	2886588	0	0	2890000	0	0	2886800	0	0	0
2	Exec_Auto	1	14828593	10	1	0	0	3	0		1	0	255	2290249	0	0	0	0	0	2892001	2892059	0	0	0	0	0	2893779	0	0	0	0	0	2892279
2	Exec_Auto	1	14828593	10	1	0	0	3	0		1	0	255	2290249	0	0	0	0	0	2895779	2896598	0	0	0	0	0	2899353	0	0	0	0	0	2897853
2	Exec_Auto	1	14828593	10	1	0	0	3	0	A	0	0	252	2290249	0	0	0	0	0	2901355	2901419	2902776	2903250	2903352	0	0	2906575	0	0	2903375	0	0	0
2	Exec_Auto	1	14828593	10	1	0	0	3	0		0	0	255	2290249	0	0	0	0	0	2908576	2908643	0	0	0	0	0	2910414	0	0	0	0	0	2908914
2	Exec_Auto	1	14828593	10	1	0	0	3	0		0	0	251	2290249	0	0	0	0	0	2912415	2912957	2914314	2914489	2916103	0	0	2919803	0	2916603	0	0	0	0
2	Exec_Auto	1	14828593	10	1	0	0	3	0		0	0	255	2290249	0	0	0	0	0	2921804	2921875	0	0	0	0	0	2923433	0	0	0	0	0	2921933
2	Exec_Auto	1	14828593	10	1	0	0	3	0	B	1	0	252	2290249	0	0	0	0	0	2925434	2925513	2926871	2927382	2927659	0	0	2930963	0	0	2927763	0	0	0
2	Exec_Auto	1	14828593	10	1	0	0	3	0	A	0	0	252	2290249	0	0	0	0	0	2932963	2933007	2934364	2934923	2935344	0	0	2938593	0	0	2935393	0	0	0
2	Exec_Auto	1	14828593	10	1	0	0	3	0		0	0	255	2290249	0	0	0	0	0	2940593	2940659	0	0	0	0	0	2942560	0	0	0	0	0	2941060
2	Exec_Auto	1	14828593	10	1	0	0	3	0	B	1	0	252	2290249	0	0	0	0	0	2944561	2956696	2958053	2958452	2958581	0	0	2962020	0	0	2958820	0	0	0
2	Exec_Auto	1	14828593	10	1	0	0	3	0	A	0	0	252	2290249	0	0	0	0	0	2964020	2964076	2965433	2965949	2966121	0	0	2969361	0	0	2966161	0	0	0
2	Exec_Auto	1	14828593	10	1	0	0	3	0		0	0	251	2290249	0	0	0	0	0	2971361	2971879	2973236	2973545	2973809	0	0	2977509	0	2974309	0	0	0	0
2	Exec_Auto	1	14828593	10	1	0	0	3	0	A	0	0	252	2290249	0	0	0	0	0	2979509	2981385	2982742	2983240	2983339	0	0	2986935	0	0	2983735	0	0	0
2	Exec_Auto	1	14828593	10	1	0	0	3	0		0	0	255	2290249	0	0	0	0	0	2988936	2989014	0	0	0	0	0	2990569	0	0	0	0	0	2989069
2	Exec_Auto	1	14828593	10	1	0	0	3	0	A	0	0	252	2290249	0	0	0	0	0	2992570	2997563	2998920	2999465	2999601	0	0	3002811	0	0	2999611	0	0	0
2	Exec_Auto	1	14828593	10	1	0	0	3	0		0	0	252	2290249	0	0	0	0	0	3004812	3004868	3006225	3006397	3006624	0	0	3010150	0	0	3006950	0	0	0
2	Exec_Auto	1	14828593	10	1	0	0	3	0	A	0	0	252	2290249	0	0	0	0	0	3012151	3012466	3013823	3014366	3014488	0	0	3017714	0	0	3014514	0	0	0
2	Exec_Auto	1	14828593	10	1	0	0	3	0	A	0	0	252	2290249	0	0	0	0	0	3019714	3030077	3031434	3032022	3032169	0	0	3035390	0	0	3032190	0	0	0
2	Exec_Auto	1	14828593	10	1	0	0	3	0	A	0	0	252	2290249	0	0	0	0	0	3037391	3037459	3038816	3039428	3039620	0	0	3042997	0	0	3039797	0	0	0
2	Exec_Auto	1	14828593	10	1	0	0	3	0	A	0	0	252	2290249	0	0	0	0	0	3044998	3045069	3046426	3047244	3047353	0	0	3050567	0	0	3047367	0	0	0
2	Exec_Auto	1	14828593	10	1	0	0	3	0	A	0	0	252	2290249	0	0	0	0	0	3052568	3052630	3053987	3054648	3054898	0	0	3058431	0	0	3055231	0	0	0
2	Exec_Auto	1	14828593	10	1	0	0	3	0	A	0	0	252	2290249	0	0	0	0	0	3060431	3060507	3061864	3062519	3062718	0	0	3065923	0	0	3062723	0	0	0
2	Exec_Auto	1	14828593	10	1	0	0	3	0		0	0	255	2290249	0	0	0	0	0	3067924	3069133	0	0	0	0	0	3071789	0	0	0	0	0	3070289
2	Exec_Auto	1	14828593	10	1	0	0	3	0	A	0	0	252	2290249	0	0	0	0	0	3073790	3073844	3075201	3076057	3076214	0	0	3079442	0	0	3076242	0	0	0
2	Exec_Auto	1	14828593	10	1	0	0	3	0	A	0	0	252	2290249	0	0	0	0	0	3081442	3081504	3082861	3084698	3084954	0	0	3088427	0	0	3085227	0	0	0
2	Exec_Auto	1	14828593	10	1	0	0	3	0	B	1	0	252	2290249	0	0	0	0	0	3090427	3090490	3091847	3093535	3100424	0	0	3103927	0	0	3100727	0	0	0
2	Exec_Auto	1	14828593	10	1	0	0	3	0		0	0	251	2290249	0	0	0	0	0	3105928	3105989	3107346	3107871	3108342	0	0	3112042	0	3108842	0	0	0	0
2	Exec_Auto	1	14828593	10	1	0	0	3	0	A	0	0	252	2290249	0	0	0	0	0	3114042	3114072	3115429	3116159	3116270	0	0	3119744	0	0	3116544	0	0	0
2	Exec_Auto	1	14828593	10	1	0	0	3	0	B	1	0	252	2290249	0	0	0	0	0	3121745	3121812	3123169	3123877	3123990	0	0	3127586	0	0	3124386	0	0	0
2	Exec_Auto	1	14828593	10	1	0	0	3	0		0	0	251	2290249	0	0	0	0	0	3129586	3129653	3131010	3131333	3131531	0	0	3135231	0	3132031	0	0	0	0
2	Exec_Auto	1	14828593	10	1	0	0	3	0	A	0	0	252	2290249	0	0	0	0	0	3137231	3137268	3138625	3139208	3139355	0	0	3142589	0	0	3139389	0	0	0
2	Exec_Auto	1	14828593	10	1	0	0	3	0	B	1	0	252	2290249	0	0	0	0	0	3144590	3144655	3146012	3146255	3146422	0	0	3149641	0	0	3146441	0	0	0
2	Exec_Auto	1	14828593	10	1	0	0	3	0		1	0	255	2290249	0	0	0	0	0	3151642	3151701	0	0	0	0	0	3153257	0	0	0	0	0	3151757
2	Exec_Auto	1	14828593	10	1	0	0	3	0		1	0	255	2290249	0	0	0	0	0	3155257	3155291	0	0	0	0	0	3156886	0	0	0	0	0	3155386
2	Exec_Auto	1	14828593	10	1	0	0	3	0	B	1	0	252	2290249	0	0	0	0	0	3158887	3159338	3160695	3161325	3161417	0	0	3164996	0	0	3161796	0	0	0
2	Exec_Auto	1	14828593	10	1	0	0	3	0		1	0	255	2290249	0	0	0	0	0	3166996	3167055	0	0	0	0	0	3169011	0	0	0	0	0	3167511
2	Exec_Auto	1	14828593	10	1	0	0	3	0	A	0	0	252	2290249	0	0	0	0	0	3171012	3171070	3172427	3173175	3173311	0	0	3176524	0	0	3173324	0	0	0
2	Exec_Auto	1	14828593	10	1	0	0	3	0	B	1	0	252	2290249	0	0	0	0	0	3178524	3178568	3179925	3180435	3180691	0	0	3184012	0	0	3180812	0	0	0
2	Exec_Auto	1	14828593	10	1	0	0	3	0		1	0	255	2290249	0	0	0	0	0	3186013	3186083	0	0	0	0	0	3187830	0	0	0	0	0	3186330
2	Exec_Auto	1	14828593	10	1	0	0	3	0	B	1	0	252	2290249	0	0	0	0	0	3189833	3189896	3191253	3191818	3193768	0	0	3197198	0	0	3193998	0	0	0
2	Exec_Auto	1	14828593	10	1	0	0	3	0	A	0	0	252	2290249	0	0	0	0	0	3199199	3199224	3200581	3201252	3201586	0	0	3204985	0	0	3201785	0	0	0
2	Exec_Auto	1	14828593	10	1	0	0	3	0	A	0	0	252	2290249	0	0	0	0	0	3206985	3207060	3208417	3209247	3209593	0	0	3213240	0	0	3210040	0	0	0
2	Exec_Auto	1	14828593	10	1	0	0	3	0	A	0	0	252	2290249	0	0	0	0	0	3215241	3215277	3216634	3217199	3217452	0	0	3220986	0	0	3217786	0	0	0
2	Exec_Auto	1	14828593	10	1	0	0	3	0		0	0	255	2290249	0	0	0	0	0	3222987	3223047	0	0	0	0	0	3224583	0	0	0	0	0	3223083
2	Exec_Auto	1	14828593	10	1	0	0	3	0		0	0	255	2290249	0	0	0	0	0	3226584	3243112	0	0	0	0	0	3245912	0	0	0	0	0	3244412
2	Exec_Auto	1	14828593	10	1	0	0	3	0		0	0	255	2290249	0	0	0	0	0	3247913	3247984	0	0	0	0	0	3249971	0	0	0	0	0	3248471
2	Exec_Auto	1	14828593	10	1	0	0	3	0		0	0	255	2290249	0	0	0	0	0	3251972	3251998	0	0	0	0	0	3254003	0	0	0	0	0	3252503
2	Exec_Auto	1	14828593	10	1	0	0	3	0		0	0	253	2290249	0	0	0	0	0	3256003	3256046	3257403	3259821	0	0	0	3273021	0	0	0	3269821	0	0
2	Exec_Auto	1	14828593	10	1	0	0	3	0		0	0	255	2290249	0	0	0	0	0	3275022	3275095	0	0	0	0	0	3276661	0	0	0	0	0	3275161
2	Exec_Auto	1	14828593	10	1	0	0	3	0		0	0	252	2290249	0	0	0	0	0	3278661	3278906	3280263	3280849	3283105	0	0	3286316	0	0	3283116	0	0	0
2	Exec_Auto	1	14828593	10	1	0	0	3	0		0	0	255	2290249	0	0	0	0	0	3288316	3288372	0	0	0	0	0	3290909	0	0	0	0	0	3289409
2	Exec_Auto	1	14828593	10	1	0	0	3	0		0	0	255	2290249	0	0	0	0	0	3292909	3293648	0	0	0	0	0	3295180	0	0	0	0	0	3293680
2	Exec_Auto	1	14828593	10	1	0	0	3	0		0	0	255	2290249	0	0	0	0	0	3297180	3297205	0	0	0	0	0	3299374	0	0	0	0	0	3297874
2	Exec_Auto	1	14828593	10	1	0	0	3	0	A	0	0	252	2290249	0	0	0	0	0	3301375	3303748	3305105	3305602	3307438	0	0	3310671	0	0	3307471	0	0	0
2	Exec_Auto	1	14828593	10	1	0	0	3	0	B	1	0	252	2290249	0	0	0	0	0	3312672	3312745	3314102	3314707	3314832	0	0	3318364	0	0	3315164	0	0	0
2	Exec_Auto	1	14828593	10	1	0	0	3	0		1	0	255	2290249	0	0	0	0	0	3320365	3320431	0	0	0	0	0	3322391	0	0	0	0	0	3320891
2	Exec_Auto	1	14828593	10	1	0	0	3	0		1	0	255	2290249	0	0	0	0	0	3324391	3324422	0	0	0	0	0	3325999	0	0	0	0	0	3324499
2	Exec_Auto	1	14828593	10	1	0	0	3	0	B	1	0	252	2290249	0	0	0	0	0	3327999	3328065	3329422	3330002	3330127	0	0	3333657	0	0	3330457	0	0	0
2	Exec_Auto	1	14828593	10	1	0	0	3	0	B	1	0	252	2290249	0	0	0	0	0	3335657	3335720	3337077	3337599	3337729	0	0	3341304	0	0	3338104	0	0	0
2	Exec_Auto	1	14828593	10	1	0	0	3	0	B	1	0	252	2290249	0	0	0	0	0	3343305	3343361	3344718	3345426	3345468	0	0	3348990	0	0	3345790	0	0	0
2	Exec_Auto	1	14828593	10	1	0	0	3	0	B	1	0	252	2290249	0	0	0	0	0	3350991	3351034	3352391	3352843	3353004	0	0	3356576	0	0	3353376	0	0	0
2	Exec_Auto	1	14828593	10	1	0	0	3	0		1	0	255	2290249	0	0	0	0	0	3358577	3358643	0	0	0	0	0	3360570	0	0	0	0	0	3359070
2	Exec_Auto	1	14828593	10	1	0	0	3	0	B	1	0	252	2290249	0	0	0	0	0	3362571	3362638	3363995	3364599	3364703	0	0	3368260	0	0	3365060	0	0	0
2	Exec_Auto	1	14828593	10	1	0	0	3	0	B	1	0	252	2290249	0	0	0	0	0	3370260	3370320	3371677	3372326	3372403	0	0	3375947	0	0	3372747	0	0	0
2	Exec_Auto	1	14828593	10	1	0	0	3	0	B	1	0	252	2290249	0	0	0	0	0	3377947	3378110	3379467	3380243	3380338	0	0	3383842	0	0	3380642	0	0	0
2	Exec_Auto	1	14828593	10	1	0	0	3	0		1	0	255	2290249	0	0	0	0	0	3385843	3385901	0	0	0	0	0	3388070	0	0	0	0	0	3386570
2	Exec_Auto	1	14828593	10	1	0	0	3	0	B	1	0	252	2290249	0	0	0	0	0	3390071	3390129	3391486	3392043	3392471	0	0	3395965	0	0	3392765	0	0	0
2	Exec_Auto	1	14828593	10	1	0	0	3	0	B	1	0	252	2290249	0	0	0	0	0	3397966	3398032	3399389	3399906	3400045	0	0	3403255	0	0	3400055	0	0	0
2	Exec_Auto	1	14828593	10	1	0	0	3	0	B	1	0	252	2290249	0	0	0	0	0	3405256	3405315	3406672	3407268	3407355	0	0	3410580	0	0	3407380	0	0	0
2	Exec_Auto	1	14828593	10	1	0	0	3	0		1	0	255	2290249	0	0	0	0	0	3412581	3412600	0	0	0	0	0	3414387	0	0	0	0	0	3412887
2	Exec_Auto	1	14828593	10	1	0	0	3	0	B	1	0	252	2290249	0	0	0	0	0	3416388	3416456	3417813	3418418	3418564	0	0	3422252	0	0	3419052	0	0	0
2	Exec_Auto	1	14828593	10	1	0	0	3	0	B	1	0	0	2290249	0	0	0	0	0	3424252	3424318	3425675	3426155	3426294	3426794	0	3427094	0	0	0	0	0	0
2	Exec_Auto	1	14828593	11	0	1	2	0	1		0	0	252	2290249	0	0	0	0	0	3429094	3429161	3430186	3430817	3430924	0	0	3434340	0	0	3431140	0	0	0
2	Exec_Auto	1	14828593	11	0	1	2	0	1	A	1	0	252	2290249	0	0	0	0	0	3436340	3436398	3437423	3437909	3437948	0	0	3441540	0	0	3438340	0	0	0
2	Exec_Auto	1	14828593	11	0	1	2	0	1	B	0	0	252	2290249	0	0	0	0	0	3443540	3443571	3444596	3445091	3445171	0	0	3448400	0	0	3445200	0	0	0
2	Exec_Auto	1	14828593	11	0	1	2	0	1		0	0	255	2290249	0	0	0	0	0	3450401	3450468	0	0	0	0	0	3452048	0	0	0	0	0	3450548
2	Exec_Auto	1	14828593	11	0	1	2	0	1	A	1	0	252	2290249	0	0	0	0	0	3454049	3454119	3455144	3455593	3455682	0	0	3459345	0	0	3456145	0	0	0
2	Exec_Auto	1	14828593	11	0	1	2	0	1	A	1	1	0	2290249	0	0	0	0	0	3461346	3461412	3462437	3462970	3463057	3463557	0	3463858	0	0	0	0	0	0
2	Exec_Auto	1	14828593	12	0	1	3	2	1	A	1	0	252	2290249	0	0	0	0	0	3465859	3465933	3467306	3467734	3467891	0	0	3471503	0	0	3468303	0	0	0
2	Exec_Auto	1	14828593	12	0	1	3	2	1	A	1	0	252	2290249	0	0	0	0	0	3473504	3473569	3474942	3475372	3475514	0	0	3479107	0	0	3475907	0	0	0
2	Exec_Auto	1	14828593	12	0	1	3	2	1	A	1	0	252	2290249	0	0	0	0	0	3481107	3481144	3482517	3483109	3483379	0	0	3486807	0	0	3483607	0	0	0
2	Exec_Auto	1	14828593	12	0	1	3	2	1	A	1	0	252	2290249	0	0	0	0	0	3488807	3488870	3490243	3490872	3491098	0	0	3494610	0	0	3491410	0	0	0
2	Exec_Auto	1	14828593	12	0	1	3	2	1	A	1	0	252	2290249	0	0	0	0	0	3496611	3496632	3498005	3498702	3498868	0	0	3502445	0	0	3499245	0	0	0
2	Exec_Auto	1	14828593	12	0	1	3	2	1	A	1	0	252	2290249	0	0	0	0	0	3504446	3504512	3505885	3506430	3506477	0	0	3509966	0	0	3506766	0	0	0
2	Exec_Auto	1	14828593	12	0	1	3	2	1		1	0	255	2290249	0	0	0	0	0	3511966	3512016	0	0	0	0	0	3513737	0	0	0	0	0	3512237
2	Exec_Auto	1	14828593	12	0	1	3	2	1	A	1	0	252	2290249	0	0	0	0	0	3515737	3515795	3517168	3517692	3517764	0	0	3521272	0	0	3518072	0	0	0
2	Exec_Auto	1	14828593	12	0	1	3	2	1	A	1	0	252	2290249	0	0	0	0	0	3523273	3523291	3524664	3525340	3525384	0	0	3529016	0	0	3525816	0	0	0
2	Exec_Auto	1	14828593	12	0	1	3	2	1		1	0	255	2290249	0	0	0	0	0	3531018	3531080	0	0	0	0	0	3533344	0	0	0	0	0	3531844
2	Exec_Auto	1	14828593	12	0	1	3	2	1	B	0	0	0	2290249	0	0	0	0	0	3535344	3535404	3536777	3537302	3537355	0	3537855	3538156	0	0	0	0	0	0
2	Exec_Auto	1	14828593	13	1	0	3	1	0	B	1	1	0	2290249	0	0	0	0	0	3540157	3540206	3541425	3541876	3542024	3542524	0	3542824	0	0	0	0	0	0
2	Exec_Auto	1	14828593	14	0	1	2	0	1		0	0	251	2290249	0	0	0	0	0	3544824	3544886	3546309	3546806	3546855	0	0	3550555	0	3547355	0	0	0	0
2	Exec_Auto	1	14828593	14	0	1	2	0	1		0	0	255	2290249	0	0	0	0	0	3552556	3552626	0	0	0	0	0	3554899	0	0	0	0	0	3553399
2	Exec_Auto	1	14828593	14	0	1	2	0	1		0	0	255	2290249	0	0	0	0	0	3556900	3556967	0	0	0	0	0	3559648	0	0	0	0	0	3558148
2	Exec_Auto	1	14828593	14	0	1	2	0	1	A	1	1	0	2290249	0	0	0	0	0	3561648	3561698	3563121	3563596	3563667	3564167	0	3564467	0	0	0	0	0	0
2	Exec_Auto	1	14828593	15	0	1	0	2	1		1	0	255	2290249	0	0	0	0	0	3566468	3566531	0	0	0	0	0	3568104	0	0	0	0	0	3566604
2	Exec_Auto	1	14828593	15	0	1	0	2	1	A	1	0	252	2290249	0	0	0	0	0	3570104	3570137	3571193	3571624	3571760	0	0	3575379	0	0	3572179	0	0	0
2	Exec_Auto	1	14828593	15	0	1	0	2	1		1	0	255	2290249	0	0	0	0	0	3577379	3577449	0	0	0	0	0	3579119	0	0	0	0	0	3577619
2	Exec_Auto	1	14828593	15	0	1	0	2	1		1	0	255	2290249	0	0	0	0	0	3581119	3581140	0	0	0	0	0	3583222	0	0	0	0	0	3581722
2	Exec_Auto	1	14828593	15	0	1	0	2	1		1	0	255	2290249	0	0	0	0	0	3585225	3585256	0	0	0	0	0	3586880	0	0	0	0	0	3585380
2	Exec_Auto	1	14828593	15	0	1	0	2	1	B	0	0	0	2290249	0	0	0	0	0	3588881	3588943	3589999	3590532	3590631	0	3591131	3591432	0	0	0	0	0	0
2	Exec_Auto	1	14828593	16	0	1	1	0	1	A	1	1	0	2290249	0	0	0	0	0	3593433	3593491	3594071	3594552	3594677	3595177	0	3595478	0	0	0	0	0	0
2	Exec_Auto	1	14828593	17	0	1	2	0	1		1	0	255	2290249	0	0	0	0	0	3597479	3597516	0	0	0	0	0	3599928	0	0	0	0	0	3598428
2	Exec_Auto	1	14828593	17	0	1	2	0	1		1	0	255	2290249	0	0	0	0	0	3601928	3601986	0	0	0	0	0	3604583	0	0	0	0	0	3603083
2	Exec_Auto	1	14828593	17	0	1	2	0	1	A	1	0	0	2290249	0	0	0	0	0	3606584	3606641	3608088	3608236	3608597	3609097	0	3609398	0	0	0	0	0	0
2	Exec_Auto	1	14828593	18	1	0	1	3	0		1	0	255	2290249	0	0	0	0	0	3611400	3611442	0	0	0	0	0	3613261	0	0	0	0	0	3611761
2	Exec_Auto	1	14828593	18	1	0	1	3	0	A	0	0	0	2290249	0	0	0	0	0	3615261	3615335	3616776	3617164	3617246	0	3617746	3618047	0	0	0	0	0	0
2	Exec_Auto	1	14828593	19	1	0	2	0	0	A	0	0	252	2290249	0	0	0	0	0	3620047	3620105	3621450	3621824	3621935	0	0	3625624	0	0	3622424	0	0	0
2	Exec_Auto	1	14828593	19	1	0	2	0	0		0	0	255	2290249	0	0	0	0	0	3627625	3627694	0	0	0	0	0	3629291	0	0	0	0	0	3627791
2	Exec_Auto	1	14828593	19	1	0	2	0	0		0	0	255	2290249	0	0	0	0	0	3631292	3635262	0	0	0	0	0	3636791	0	0	0	0	0	3635291
2	Exec_Auto	1	14828593	19	1	0	2	0	0	A	0	0	252	2290249	0	0	0	0	0	3638792	3640419	3641764	3642174	3642251	0	0	3645872	0	0	3642672	0	0	0
2	Exec_Auto	1	14828593	19	1	0	2	0	0	B	1	0	252	2290249	0	0	0	0	0	3647872	3647899	3649244	3649666	3649800	0	0	3653026	0	0	3649826	0	0	0
2	Exec_Auto	1	14828593	19	1	0	2	0	0	B	1	0	252	2290249	0	0	0	0	0	3655027	3655080	3656425	3656885	3657053	0	0	3660284	0	0	3657084	0	0	0
2	Exec_Auto	1	14828593	19	1	0	2	0	0	B	1	0	252	2290249	0	0	0	0	0	3662286	3662319	3663664	3664169	3664243	0	0	3667472	0	0	3664272	0	0	0
2	Exec_Auto	1	14828593	19	1	0	2	0	0		1	0	255	2290249	0	0	0	0	0	3669472	3669545	0	0	0	0	0	3671247	0	0	0	0	0	3669747
2	Exec_Auto	1	14828593	19	1	0	2	0	0		0	0	252	2290249	0	0	0	0	0	3673248	3673321	3674666	3675158	3675350	0	0	3678807	0	0	3675607	0	0	0
2	Exec_Auto	1	14828593	19	1	0	2	0	0		0	0	255	2290249	0	0	0	0	0	3680808	3680873	0	0	0	0	0	3683658	0	0	0	0	0	3682158
2	Exec_Auto	1	14828593	19	1	0	2	0	0	A	0	0	0	2290249	0	0	0	0	0	3685659	3685689	3687034	3687568	3687693	0	3688193	3688494	0	0	0	0	0	0
2	Exec_Auto	0	14828593	0	0	1	0	1	1	A	1	0	252	3690495	0	0	0	0	0	3690544	3690617	3691882	3692320	3692387	0	0	3695625	0	0	3692425	0	0	0
2	Exec_Auto	0	14828593	0	0	1	0	1	1		1	0	255	3690495	0	0	0	0	0	3697626	3697658	0	0	0	0	0	3699967	0	0	0	0	0	3698467
2	Exec_Auto	0	14828593	0	0	1	0	1	1	A	1	1	0	3690495	0	0	0	0	0	3701967	3702029	3703294	3703645	3703770	3704270	0	3704570	0	0	0	0	0	0
2	Exec_Auto	0	14828593	1	1	0	3	1	0	B	1	0	252	3690495	0	0	0	0	0	3706570	3706633	3707640	3708077	3708184	0	0	3711763	0	0	3708563	0	0	0
2	Exec_Auto	0	14828593	1	1	0	3	1	0	B	1	1	0	3690495	0	0	0	0	0	3713763	3713833	3714840	3715223	3715358	3715858	0	3716159	0	0	0	0	0	0
2	Exec_Auto	0	14828593	2	1	0	1	3	0	B	1	0	252	3690495	0	0	0	0	0	3718160	3718205	3718958	3719347	3719524	0	0	3723084	0	0	3719884	0	0	0
2	Exec_Auto	0	14828593	2	1	0	1	3	0	B	1	0	252	3690495	0	0	0	0	0	3725085	3725149	3725902	3725971	3726493	0	0	3730072	0	0	3726872	0	0	0
2	Exec_Auto	0	14828593	2	1	0	1	3	0	B	1	0	252	3690495	0	0	0	0	0	3732073	3732115	3732868	3733083	3733148	0	0	3736389	0	0	3733189	0	0	0
2	Exec_Auto	0	14828593	2	1	0	1	3	0	B	1	0	0	3690495	0	0	0	0	0	3738390	3738448	3739201	3739647	3739742	3740242	0	3740543	0	0	0	0	0	0
2	Exec_Auto	0	14828593	3	0	1	1	3	1	B	0	0	252	3690495	0	0	0	0	0	3742544	3742577	3744076	3744319	3744390	0	0	3747703	0	0	3744503	0	0	0
2	Exec_Auto	0	14828593	3	0	1	1	3	1		0	0	255	3690495	0	0	0	0	0	3749704	3749747	0	0	0	0	0	3752093	0	0	0	0	0	3750593
2	Exec_Auto	0	14828593	3	0	1	1	3	1		0	0	255	3690495	0	0	0	0	0	3754093	3754127	0	0	0	0	0	3756146	0	0	0	0	0	3754646
2	Exec_Auto	0	14828593	3	0	1	1	3	1	A	1	1	0	3690495	0	0	0	0	0	3758147	3758485	3759984	3760429	3760549	3761049	0	3761351	0	0	0	0	0	0
2	Exec_Auto	0	14828593	4	0	1	3	1	1	A	1	0	252	3690495	0	0	0	0	0	3763351	3763383	3764481	3764861	3764910	0	0	3768419	0	0	3765219	0	0	0
2	Exec_Auto	0	14828593	4	0	1	3	1	1		1	0	255	3690495	0	0	0	0	0	3770420	3770506	0	0	0	0	0	3772529	0	0	0	0	0	3771029
2	Exec_Auto	0	14828593	4	0	1	3	1	1		1	0	255	3690495	0	0	0	0	0	3774530	3774600	0	0	0	0	0	3776347	0	0	0	0	0	3774847
2	Exec_Auto	0	14828593	4	0	1	3	1	1		1	0	255	3690495	0	0	0	0	0	3778348	3778522	0	0	0	0	0	3780106	0	0	0	0	0	3778606
2	Exec_Auto	0	14828593	4	0	1	3	1	1	A	1	0	252	3690495	0	0	0	0	0	3782106	3782163	3783261	3783589	3783689	0	0	3787187	0	0	3783987	0	0	0
2	Exec_Auto	0	14828593	4	0	1	3	1	1	A	1	0	252	3690495	0	0	0	0	0	3789187	3789254	3790352	3790860	3790920	0	0	3794541	0	0	3791341	0	0	0
2	Exec_Auto	0	14828593	4	0	1	3	1	1		1	0	255	3690495	0	0	0	0	0	3796541	3796600	0	0	0	0	0	3798327	0	0	0	0	0	3796827
2	Exec_Auto	0	14828593	4	0	1	3	1	1		1	0	255	3690495	0	0	0	0	0	3800327	3800394	0	0	0	0	0	3801937	0	0	0	0	0	3800437
2	Exec_Auto	0	14828593	4	0	1	3	1	1		1	0	255	3690495	0	0	0	0	0	3803938	3804011	0	0	0	0	0	3805541	0	0	0	0	0	3804041
2	Exec_Auto	0	14828593	4	0	1	3	1	1	A	1	0	252	3690495	0	0	0	0	0	3807541	3816501	3817599	3818079	3818125	0	0	3821539	0	0	3818339	0	0	0
2	Exec_Auto	0	14828593	4	0	1	3	1	1	A	1	0	252	3690495	0	0	0	0	0	3823539	3823596	3824694	3825167	3825216	0	0	3828471	0	0	3825271	0	0	0
2	Exec_Auto	0	14828593	4	0	1	3	1	1	A	1	0	252	3690495	0	0	0	0	0	3830472	3834665	3835763	3836108	3836171	0	0	3839598	0	0	3836398	0	0	0
2	Exec_Auto	0	14828593	4	0	1	3	1	1		1	0	255	3690495	0	0	0	0	0	3841599	3841650	0	0	0	0	0	3844004	0	0	0	0	0	3842504
2	Exec_Auto	0	14828593	4	0	1	3	1	1		1	0	255	3690495	0	0	0	0	0	3846004	3846065	0	0	0	0	0	3847909	0	0	0	0	0	3846409
2	Exec_Auto	0	14828593	4	0	1	3	1	1	A	1	0	252	3690495	0	0	0	0	0	3849909	3849961	3851059	3851281	3853116	0	0	3856348	0	0	3853148	0	0	0
2	Exec_Auto	0	14828593	4	0	1	3	1	1	A	1	0	252	3690495	0	0	0	0	0	3858349	3858411	3859509	3859925	3859976	0	0	3863443	0	0	3860243	0	0	0
2	Exec_Auto	0	14828593	4	0	1	3	1	1	A	1	0	252	3690495	0	0	0	0	0	3865444	3865510	3866608	3867065	3867129	0	0	3870603	0	0	3867403	0	0	0
2	Exec_Auto	0	14828593	4	0	1	3	1	1		1	0	255	3690495	0	0	0	0	0	3872604	3872840	0	0	0	0	0	3875095	0	0	0	0	0	3873595
2	Exec_Auto	0	14828593	4	0	1	3	1	1		1	0	255	3690495	0	0	0	0	0	3877096	3877114	0	0	0	0	0	3878685	0	0	0	0	0	3877185
2	Exec_Auto	0	14828593	4	0	1	3	1	1	A	1	0	252	3690495	0	0	0	0	0	3880686	3880728	3881826	3882291	3882403	0	0	3885870	0	0	3882670	0	0	0
2	Exec_Auto	0	14828593	4	0	1	3	1	1	A	1	0	252	3690495	0	0	0	0	0	3887871	3887936	3889034	3889509	3889579	0	0	3893076	0	0	3889876	0	0	0
2	Exec_Auto	0	14828593	4	0	1	3	1	1	A	1	0	252	3690495	0	0	0	0	0	3895077	3895139	3896237	3896825	3896898	0	0	3900322	0	0	3897122	0	0	0
2	Exec_Auto	0	14828593	4	0	1	3	1	1		1	0	255	3690495	0	0	0	0	0	3902322	3902388	0	0	0	0	0	3904007	0	0	0	0	0	3902507
2	Exec_Auto	0	14828593	4	0	1	3	1	1		1	0	255	3690495	0	0	0	0	0	3906007	3906077	0	0	0	0	0	3908657	0	0	0	0	0	3907157
2	Exec_Auto	0	14828593	4	0	1	3	1	1	A	1	0	252	3690495	0	0	0	0	0	3910657	3910721	3911819	3912212	3912309	0	0	3915791	0	0	3912591	0	0	0
2	Exec_Auto	0	14828593	4	0	1	3	1	1	A	1	0	252	3690495	0	0	0	0	0	3917791	3917829	3918927	3919103	3919431	0	0	3922947	0	0	3919747	0	0	0
2	Exec_Auto	0	14828593	4	0	1	3	1	1		1	0	255	3690495	0	0	0	0	0	3924948	3925010	0	0	0	0	0	3926753	0	0	0	0	0	3925253
2	Exec_Auto	0	14828593	4	0	1	3	1	1		1	0	255	3690495	0	0	0	0	0	3928754	3928813	0	0	0	0	0	3930387	0	0	0	0	0	3928887
2	Exec_Auto	0	14828593	4	0	1	3	1	1		1	0	255	3690495	0	0	0	0	0	3932387	3932442	0	0	0	0	0	3934066	0	0	0	0	0	3932566
2	Exec_Auto	0	14828593	4	0	1	3	1	1		1	0	255	3690495	0	0	0	0	0	3936067	3936122	0	0	0	0	0	3938147	0	0	0	0	0	3936647
2	Exec_Auto	0	14828593	4	0	1	3	1	1	A	1	0	252	3690495	0	0	0	0	0	3940147	3951520	3952618	3953186	3953232	0	0	3956712	0	0	3953512	0	0	0
2	Exec_Auto	0	14828593	4	0	1	3	1	1		1	0	255	3690495	0	0	0	0	0	3958712	3958768	0	0	0	0	0	3960571	0	0	0	0	0	3959071
2	Exec_Auto	0	14828593	4	0	1	3	1	1		1	0	255	3690495	0	0	0	0	0	3962571	3962637	0	0	0	0	0	3964283	0	0	0	0	0	3962783
2	Exec_Auto	0	14828593	4	0	1	3	1	1		1	0	255	3690495	0	0	0	0	0	3966285	3966352	0	0	0	0	0	3968129	0	0	0	0	0	3966629
2	Exec_Auto	0	14828593	4	0	1	3	1	1	A	1	0	252	3690495	0	0	0	0	0	3970129	3983627	3984725	3985257	3985297	0	0	3988540	0	0	3985340	0	0	0
2	Exec_Auto	0	14828593	4	0	1	3	1	1	A	1	0	252	3690495	0	0	0	0	0	3990541	3997723	3998821	3999345	3999393	0	0	4002607	0	0	3999407	0	0	0
2	Exec_Auto	0	14828593	4	0	1	3	1	1	A	1	0	252	3690495	0	0	0	0	0	4004608	4004634	4005732	4006204	4006256	0	0	4009756	0	0	4006556	0	0	0
2	Exec_Auto	0	14828593	4	0	1	3	1	1		1	0	255	3690495	0	0	0	0	0	4011757	4011811	0	0	0	0	0	4014020	0	0	0	0	0	4012520
2	Exec_Auto	0	14828593	4	0	1	3	1	1	A	1	0	252	3690495	0	0	0	0	0	4016020	4016052	4017150	4017545	4017599	0	0	4021096	0	0	4017896	0	0	0
2	Exec_Auto	0	14828593	4	0	1	3	1	1		1	0	255	3690495	0	0	0	0	0	4023097	4023132	0	0	0	0	0	4024984	0	0	0	0	0	4023484
2	Exec_Auto	0	14828593	4	0	1	3	1	1		1	0	255	3690495	0	0	0	0	0	4026986	4027028	0	0	0	0	0	4029084	0	0	0	0	0	4027584
2	Exec_Auto	0	14828593	4	0	1	3	1	1		1	0	255	3690495	0	0	0	0	0	4031085	4031362	0	0	0	0	0	4033894	0	0	0	0	0	4032394
2	Exec_Auto	0	14828593	4	0	1	3	1	1		1	0	255	3690495	0	0	0	0	0	4035895	4038360	0	0	0	0	0	4039891	0	0	0	0	0	4038391
2	Exec_Auto	0	14828593	4	0	1	3	1	1		1	0	255	3690495	0	0	0	0	0	4041892	4042380	0	0	0	0	0	4044538	0	0	0	0	0	4043038
2	Exec_Auto	0	14828593	4	0	1	3	1	1	A	1	0	252	3690495	0	0	0	0	0	4046538	4046607	4047705	4048227	4048279	0	0	4051736	0	0	4048536	0	0	0
2	Exec_Auto	0	14828593	4	0	1	3	1	1	B	0	0	252	3690495	0	0	0	0	0	4053737	4053752	4054850	4054872	4054966	0	0	4058174	0	0	4054974	0	0	0
2	Exec_Auto	0	14828593	4	0	1	3	1	1		0	0	255	3690495	0	0	0	0	0	4060174	4060232	0	0	0	0	0	4062739	0	0	0	0	0	4061239
2	Exec_Auto	0	14828593	4	0	1	3	1	1	A	1	0	252	3690495	0	0	0	0	0	4064740	4065264	4066362	4066430	4067736	0	0	4070952	0	0	4067752	0	0	0
2	Exec_Auto	0	14828593	4	0	1	3	1	1		1	0	255	3690495	0	0	0	0	0	4072953	4072999	0	0	0	0	0	4075575	0	0	0	0	0	4074075
2	Exec_Auto	0	14828593	4	0	1	3	1	1		1	0	255	3690495	0	0	0	0	0	4077575	4077589	0	0	0	0	0	4079833	0	0	0	0	0	4078333
2	Exec_Auto	0	14828593	4	0	1	3	1	1		1	0	255	3690495	0	0	0	0	0	4081833	4081896	0	0	0	0	0	4083451	0	0	0	0	0	4081951
2	Exec_Auto	0	14828593	4	0	1	3	1	1	A	1	0	252	3690495	0	0	0	0	0	4085452	4095432	4096530	4096965	4097020	0	0	4100444	0	0	4097244	0	0	0
2	Exec_Auto	0	14828593	4	0	1	3	1	1		1	0	255	3690495	0	0	0	0	0	4102446	4102791	0	0	0	0	0	4105002	0	0	0	0	0	4103502
2	Exec_Auto	0	14828593	4	0	1	3	1	1		1	0	255	3690495	0	0	0	0	0	4107002	4107431	0	0	0	0	0	4108966	0	0	0	0	0	4107466
2	Exec_Auto	0	14828593	4	0	1	3	1	1		1	0	255	3690495	0	0	0	0	0	4110967	4112355	0	0	0	0	0	4114789	0	0	0	0	0	4113289
2	Exec_Auto	0	14828593	4	0	1	3	1	1		1	0	255	3690495	0	0	0	0	0	4116789	4134267	0	0	0	0	0	4135823	0	0	0	0	0	4134323
2	Exec_Auto	0	14828593	4	0	1	3	1	1	A	1	0	252	3690495	0	0	0	0	0	4137824	4137853	4138951	4139125	4139460	0	0	4142844	0	0	4139644	0	0	0
2	Exec_Auto	0	14828593	4	0	1	3	1	1		1	0	255	3690495	0	0	0	0	0	4144845	4144913	0	0	0	0	0	4146610	0	0	0	0	0	4145110
2	Exec_Auto	0	14828593	4	0	1	3	1	1		1	0	255	3690495	0	0	0	0	0	4148610	4149561	0	0	0	0	0	4152005	0	0	0	0	0	4150505
2	Exec_Auto	0	14828593	4	0	1	3	1	1		1	0	255	3690495	0	0	0	0	0	4154005	4196436	0	0	0	0	0	4197971	0	0	0	0	0	4196471
2	Exec_Auto	0	14828593	4	0	1	3	1	1		1	0	255	3690495	0	0	0	0	0	4199971	4200024	0	0	0	0	0	4201675	0	0	0	0	0	4200175
2	Exec_Auto	0	14828593	4	0	1	3	1	1	A	1	0	252	3690495	0	0	0	0	0	4203675	4203743	4204841	4204877	4206333	0	0	4209924	0	0	4206724	0	0	0
2	Exec_Auto	0	14828593	4	0	1	3	1	1	A	1	0	252	3690495	0	0	0	0	0	4211924	4211977	4213075	4213625	4213869	0	0	4217347	0	0	4214147	0	0	0
2	Exec_Auto	0	14828593	4	0	1	3	1	1	A	1	0	252	3690495	0	0	0	0	0	4219348	4219365	4220463	4220943	4221050	0	0	4224608	0	0	4221408	0	0	0
2	Exec_Auto	0	14828593	4	0	1	3	1	1		1	0	255	3690495	0	0	0	0	0	4226609	4226672	0	0	0	0	0	4228594	0	0	0	0	0	4227094
2	Exec_Auto	0	14828593	4	0	1	3	1	1	B	0	0	252	3690495	0	0	0	0	0	4230595	4230780	4231878	4232035	4232162	0	0	4235388	0	0	4232188	0	0	0
2	Exec_Auto	0	14828593	4	0	1	3	1	1	A	1	0	252	3690495	0	0	0	0	0	4237389	4237451	4238549	4238591	4240337	0	0	4243845	0	0	4240645	0	0	0
2	Exec_Auto	0	14828593	4	0	1	3	1	1		1	0	255	3690495	0	0	0	0	0	4245846	4245905	0	0	0	0	0	4247734	0	0	0	0	0	4246234
2	Exec_Auto	0	14828593	4	0	1	3	1	1		1	0	255	3690495	0	0	0	0	0	4249736	4249780	0	0	0	0	0	4252158	0	0	0	0	0	4250658
2	Exec_Auto	0	14828593	4	0	1	3	1	1		1	0	255	3690495	0	0	0	0	0	4254158	4258772	0	0	0	0	0	4261352	0	0	0	0	0	4259852
2	Exec_Auto	0	14828593	4	0	1	3	1	1		1	0	255	3690495	0	0	0	0	0	4263352	4263419	0	0	0	0	0	4264966	0	0	0	0	0	4263466
2	Exec_Auto	0	14828593	4	0	1	3	1	1		0	0	252	3690495	0	0	0	0	0	4266967	4267037	4268135	4268691	4268738	0	0	4271943	0	0	4268743	0	0	0
2	Exec_Auto	0	14828593	4	0	1	3	1	1	A	1	0	252	3690495	0	0	0	0	0	4273944	4273971	4275069	4275641	4275677	0	0	4279094	0	0	4275894	0	0	0
2	Exec_Auto	0	14828593	4	0	1	3	1	1	A	1	0	252	3690495	0	0	0	0	0	4281094	4281138	4282236	4282990	4283044	0	0	4286545	0	0	4283345	0	0	0
2	Exec_Auto	0	14828593	4	0	1	3	1	1		1	0	255	3690495	0	0	0	0	0	4288545	4288621	0	0	0	0	0	4290315	0	0	0	0	0	4288815
2	Exec_Auto	0	14828593	4	0	1	3	1	1		1	0	255	3690495	0	0	0	0	0	4292315	4292384	0	0	0	0	0	4294303	0	0	0	0	0	4292803
2	Exec_Auto	0	14828593	4	0	1	3	1	1	A	1	0	252	3690495	0	0	0	0	0	4296304	4296372	4297470	4297997	4298044	0	0	4301256	0	0	4298056	0	0	0
2	Exec_Auto	0	14828593	4	0	1	3	1	1	A	1	0	252	3690495	0	0	0	0	0	4303256	4303328	4304426	4304941	4304995	0	0	4308587	0	0	4305387	0	0	0
2	Exec_Auto	0	14828593	4	0	1	3	1	1		1	0	255	3690495	0	0	0	0	0	4310587	4310659	0	0	0	0	0	4312281	0	0	0	0	0	4310781
2	Exec_Auto	0	14828593	4	0	1	3	1	1	A	1	0	252	3690495	0	0	0	0	0	4314282	4351194	4352292	4352361	4352940	0	0	4356345	0	0	4353145	0	0	0
2	Exec_Auto	0	14828593	4	0	1	3	1	1		1	0	255	3690495	0	0	0	0	0	4358346	4360282	0	0	0	0	0	4362670	0	0	0	0	0	4361170
2	Exec_Auto	0	14828593	4	0	1	3	1	1	A	1	0	252	3690495	0	0	0	0	0	4364671	4364704	4365802	4366290	4366397	0	0	4369856	0	0	4366656	0	0	0
2	Exec_Auto	0	14828593	4	0	1	3	1	1	A	1	0	252	3690495	0	0	0	0	0	4371856	4372021	4373119	4373499	4373552	0	0	4376781	0	0	4373581	0	0	0
2	Exec_Auto	0	14828593	4	0	1	3	1	1		1	0	255	3690495	0	0	0	0	0	4378782	4378853	0	0	0	0	0	4380619	0	0	0	0	0	4379119
2	Exec_Auto	0	14828593	4	0	1	3	1	1		1	0	255	3690495	0	0	0	0	0	4382620	4382661	0	0	0	0	0	4384278	0	0	0	0	0	4382778
2	Exec_Auto	0	14828593	4	0	1	3	1	1		1	0	255	3690495	0	0	0	0	0	4386278	4386309	0	0	0	0	0	4388217	0	0	0	0	0	4386717
2	Exec_Auto	0	14828593	4	0	1	3	1	1	A	1	0	252	3690495	0	0	0	0	0	4390217	4390365	4391463	4391942	4391992	0	0	4395481	0	0	4392281	0	0	0
2	Exec_Auto	0	14828593	4	0	1	3	1	1		1	0	255	3690495	0	0	0	0	0	4397482	4397503	0	0	0	0	0	4399564	0	0	0	0	0	4398064
2	Exec_Auto	0	14828593	4	0	1	3	1	1		1	0	255	3690495	0	0	0	0	0	4401564	4401618	0	0	0	0	0	4403591	0	0	0	0	0	4402091
2	Exec_Auto	0	14828593	4	0	1	3	1	1		1	0	255	3690495	0	0	0	0	0	4405591	4405945	0	0	0	0	0	4407967	0	0	0	0	0	4406467
2	Exec_Auto	0	14828593	4	0	1	3	1	1		0	0	252	3690495	0	0	0	0	0	4409967	4417465	4418563	4419042	4419084	0	0	4422290	0	0	4419090	0	0	0
2	Exec_Auto	0	14828593	4	0	1	3	1	1		0	0	255	3690495	0	0	0	0	0	4424291	4424321	0	0	0	0	0	4426335	0	0	0	0	0	4424835
2	Exec_Auto	0	14828593	4	0	1	3	1	1	B	0	0	252	3690495	0	0	0	0	0	4428336	4453339	4454437	4456015	4456649	0	0	4460134	0	0	4456934	0	0	0
2	Exec_Auto	0	14828593	4	0	1	3	1	1		0	0	255	3690495	0	0	0	0	0	4462135	4462202	0	0	0	0	0	4463961	0	0	0	0	0	4462461
2	Exec_Auto	0	14828593	4	0	1	3	1	1		0	0	255	3690495	0	0	0	0	0	4465962	4466031	0	0	0	0	0	4467833	0	0	0	0	0	4466333
2	Exec_Auto	0	14828593	4	0	1	3	1	1		0	0	255	3690495	0	0	0	0	0	4469833	4469903	0	0	0	0	0	4472267	0	0	0	0	0	4470767
2	Exec_Auto	0	14828593	4	0	1	3	1	1		0	0	255	3690495	0	0	0	0	0	4474268	4474329	0	0	0	0	0	4476321	0	0	0	0	0	4474821
2	Exec_Auto	0	14828593	4	0	1	3	1	1		0	0	255	3690495	0	0	0	0	0	4478321	4478377	0	0	0	0	0	4480628	0	0	0	0	0	4479128
2	Exec_Auto	0	14828593	4	0	1	3	1	1		0	0	255	3690495	0	0	0	0	0	4482628	4482661	0	0	0	0	0	4485011	0	0	0	0	0	4483511
2	Exec_Auto	0	14828593	4	0	1	3	1	1		0	0	255	3690495	0	0	0	0	0	4487011	4488509	0	0	0	0	0	4490121	0	0	0	0	0	4488621
2	Exec_Auto	0	14828593	4	0	1	3	1	1		0	0	255	3690495	0	0	0	0	0	4492122	4492154	0	0	0	0	0	4493738	0	0	0	0	0	4492238
2	Exec_Auto	0	14828593	4	0	1	3	1	1		0	0	255	3690495	0	0	0	0	0	4495739	4495807	0	0	0	0	0	4497592	0	0	0	0	0	4496092
2	Exec_Auto	0	14828593	4	0	1	3	1	1		0	0	255	3690495	0	0	0	0	0	4499593	4502243	0	0	0	0	0	4503799	0	0	0	0	0	4502299
2	Exec_Auto	0	14828593	4	0	1	3	1	1	A	1	0	252	3690495	0	0	0	0	0	4505800	4505854	4506952	4507417	4507465	0	0	4510924	0	0	4507724	0	0	0
2	Exec_Auto	0	14828593	4	0	1	3	1	1		1	0	255	3690495	0	0	0	0	0	4512924	4513523	0	0	0	0	0	4515411	0	0	0	0	0	4513911
2	Exec_Auto	0	14828593	4	0	1	3	1	1		1	0	255	3690495	0	0	0	0	0	4517411	4517491	0	0	0	0	0	4519044	0	0	0	0	0	4517544
2	Exec_Auto	0	14828593	4	0	1	3	1	1		1	0	255	3690495	0	0	0	0	0	4521044	4521061	0	0	0	0	0	4523097	0	0	0	0	0	4521597
2	Exec_Auto	0	14828593	4	0	1	3	1	1		1	0	255	3690495	0	0	0	0	0	4525098	4526250	0	0	0	0	0	4528828	0	0	0	0	0	4527328
2	Exec_Auto	0	14828593	4	0	1	3	1	1		1	0	255	3690495	0	0	0	0	0	4530828	4530873	0	0	0	0	0	4533300	0	0	0	0	0	4531800
2	Exec_Auto	0	14828593	4	0	1	3	1	1		1	0	255	3690495	0	0	0	0	0	4535300	4535334	0	0	0	0	0	4537036	0	0	0	0	0	4535536
2	Exec_Auto	0	14828593	4	0	1	3	1	1		1	0	255	3690495	0	0	0	0	0	4539037	4539065	0	0	0	0	0	4540880	0	0	0	0	0	4539380
2	Exec_Auto	0	14828593	4	0	1	3	1	1	A	1	0	252	3690495	0	0	0	0	0	4542881	4544620	4545718	4546418	4546464	0	0	4549868	0	0	4546668	0	0	0
2	Exec_Auto	0	14828593	4	0	1	3	1	1		1	0	255	3690495	0	0	0	0	0	4551869	4552791	0	0	0	0	0	4554321	0	0	0	0	0	4552821
2	Exec_Auto	0	14828593	4	0	1	3	1	1		1	0	255	3690495	0	0	0	0	0	4556321	4556394	0	0	0	0	0	4558129	0	0	0	0	0	4556629
2	Exec_Auto	0	14828593	4	0	1	3	1	1		1	0	255	3690495	0	0	0	0	0	4560130	4560666	0	0	0	0	0	4562195	0	0	0	0	0	4560695
2	Exec_Auto	0	14828593	4	0	1	3	1	1		1	0	255	3690495	0	0	0	0	0	4564195	4564535	0	0	0	0	0	4566149	0	0	0	0	0	4564649
2	Exec_Auto	0	14828593	4	0	1	3	1	1		1	0	255	3690495	0	0	0	0	0	4568150	4583525	0	0	0	0	0	4586049	0	0	0	0	0	4584549
2	Exec_Auto	0	14828593	4	0	1	3	1	1		1	0	255	3690495	0	0	0	0	0	4588050	4588118	0	0	0	0	0	4590243	0	0	0	0	0	4588743
2	Exec_Auto	0	14828593	4	0	1	3	1	1		1	0	255	3690495	0	0	0	0	0	4592244	4595485	0	0	0	0	0	4597784	0	0	0	0	0	4596284
2	Exec_Auto	0	14828593	4	0	1	3	1	1		1	0	255	3690495	0	0	0	0	0	4599785	4606728	0	0	0	0	0	4608383	0	0	0	0	0	4606883
2	Exec_Auto	0	14828593	4	0	1	3	1	1	B	0	0	252	3690495	0	0	0	0	0	4610384	4610448	4611546	4612355	4613054	0	0	4616371	0	0	4613171	0	0	0
2	Exec_Auto	0	14828593	4	0	1	3	1	1		0	0	255	3690495	0	0	0	0	0	4618372	4618437	0	0	0	0	0	4620279	0	0	0	0	0	4618779
2	Exec_Auto	0	14828593	4	0	1	3	1	1		0	0	255	3690495	0	0	0	0	0	4622280	4626212	0	0	0	0	0	4628744	0	0	0	0	0	4627244
2	Exec_Auto	0	14828593	4	0	1	3	1	1		0	0	255	3690495	0	0	0	0	0	4630744	4636493	0	0	0	0	0	4638104	0	0	0	0	0	4636604
2	Exec_Auto	0	14828593	4	0	1	3	1	1	A	1	0	252	3690495	0	0	0	0	0	4640105	4640135	4641233	4641705	4641965	0	0	4645472	0	0	4642272	0	0	0
2	Exec_Auto	0	14828593	4	0	1	3	1	1	A	1	0	252	3690495	0	0	0	0	0	4647472	4647539	4648637	4648816	4649527	0	0	4652984	0	0	4649784	0	0	0
2	Exec_Auto	0	14828593	4	0	1	3	1	1		1	0	255	3690495	0	0	0	0	0	4654985	4655042	0	0	0	0	0	4656597	0	0	0	0	0	4655097
2	Exec_Auto	0	14828593	4	0	1	3	1	1		1	0	255	3690495	0	0	0	0	0	4658600	4659190	0	0	0	0	0	4661303	0	0	0	0	0	4659803
2	Exec_Auto	0	14828593	4	0	1	3	1	1	A	1	0	252	3690495	0	0	0	0	0	4663304	4663888	4664986	4665375	4665532	0	0	4669231	0	0	4666031	0	0	0
2	Exec_Auto	0	14828593	4	0	1	3	1	1		1	0	255	3690495	0	0	0	0	0	4671232	4671299	0	0	0	0	0	4673692	0	0	0	0	0	4672192
2	Exec_Auto	0	14828593	4	0	1	3	1	1		1	0	255	3690495	0	0	0	0	0	4675693	4675744	0	0	0	0	0	4677932	0	0	0	0	0	4676432
2	Exec_Auto	0	14828593	4	0	1	3	1	1		1	0	255	3690495	0	0	0	0	0	4679932	4679988	0	0	0	0	0	4681543	0	0	0	0	0	4680043
2	Exec_Auto	0	14828593	4	0	1	3	1	1		1	0	255	3690495	0	0	0	0	0	4683544	4683769	0	0	0	0	0	4686015	0	0	0	0	0	4684515
2	Exec_Auto	0	14828593	4	0	1	3	1	1		1	0	255	3690495	0	0	0	0	0	4688015	4689072	0	0	0	0	0	4690728	0	0	0	0	0	4689228
2	Exec_Auto	0	14828593	4	0	1	3	1	1		1	0	255	3690495	0	0	0	0	0	4692728	4693140	0	0	0	0	0	4694727	0	0	0	0	0	4693227
2	Exec_Auto	0	14828593	4	0	1	3	1	1		1	0	255	3690495	0	0	0	0	0	4696727	4696758	0	0	0	0	0	4698686	0	0	0	0	0	4697186
2	Exec_Auto	0	14828593	4	0	1	3	1	1		1	0	255	3690495	0	0	0	0	0	4700686	4700771	0	0	0	0	0	4702354	0	0	0	0	0	4700854
2	Exec_Auto	0	14828593	4	0	1	3	1	1		1	0	255	3690495	0	0	0	0	0	4704355	4708345	0	0	0	0	0	4710469	0	0	0	0	0	4708969
2	Exec_Auto	0	14828593	4	0	1	3	1	1	A	1	0	252	3690495	0	0	0	0	0	4712470	4713566	4714664	4714823	4715291	0	0	4718607	0	0	4715407	0	0	0
2	Exec_Auto	0	14828593	4	0	1	3	1	1		1	0	255	3690495	0	0	0	0	0	4720607	4722662	0	0	0	0	0	4724684	0	0	0	0	0	4723184
2	Exec_Auto	0	14828593	4	0	1	3	1	1		1	0	255	3690495	0	0	0	0	0	4726685	4727035	0	0	0	0	0	4728737	0	0	0	0	0	4727237
2	Exec_Auto	0	14828593	4	0	1	3	1	1	B	0	0	0	3690495	0	0	0	0	0	4730737	4733377	4734475	4734677	4735588	0	4736088	4736388	0	0	0	0	0	0
2	Exec_Auto	0	14828593	5	1	0	2	1	0	B	1	1	0	3690495	0	0	0	0	0	4738388	4738441	4739398	4740071	4740211	4740711	0	4741011	0	0	0	0	0	0
2	Exec_Auto	0	14828593	6	1	0	1	3	0		0	0	252	3690495	0	0	0	0	0	4743012	4743055	4743877	4744294	4744342	0	0	4747553	0	0	4744353	0	0	0
2	Exec_Auto	0	14828593	6	1	0	1	3	0		0	0	255	3690495	0	0	0	0	0	4749554	4749623	0	0	0	0	0	4751935	0	0	0	0	0	4750435
2	Exec_Auto	0	14828593	6	1	0	1	3	0	B	1	0	252	3690495	0	0	0	0	0	4753936	4753987	4754809	4755343	4755406	0	0	4758950	0	0	4755750	0	0	0
2	Exec_Auto	0	14828593	6	1	0	1	3	0		1	0	255	3690495	0	0	0	0	0	4760950	4847786	0	0	0	0	0	4849542	0	0	0	0	0	4848042
2	Exec_Auto	0	14828593	6	1	0	1	3	0	B	1	0	252	3690495	0	0	0	0	0	4851542	4851613	4852435	4852879	4852941	0	0	4856446	0	0	4853246	0	0	0
2	Exec_Auto	0	14828593	6	1	0	1	3	0	A	0	0	252	3690495	0	0	0	0	0	4858447	4858509	4859331	4859661	4860867	0	0	4864312	0	0	4861112	0	0	0
2	Exec_Auto	0	14828593	6	1	0	1	3	0		0	0	255	3690495	0	0	0	0	0	4866312	4866378	0	0	0	0	0	4868250	0	0	0	0	0	4866750
2	Exec_Auto	0	14828593	6	1	0	1	3	0		0	0	255	3690495	0	0	0	0	0	4870251	4870681	0	0	0	0	0	4872748	0	0	0	0	0	4871248
2	Exec_Auto	0	14828593	6	1	0	1	3	0		0	0	255	3690495	0	0	0	0	0	4874748	4876105	0	0	0	0	0	4877689	0	0	0	0	0	4876189
2	Exec_Auto	0	14828593	6	1	0	1	3	0		0	0	255	3690495	0	0	0	0	0	4879689	4879799	0	0	0	0	0	4882099	0	0	0	0	0	4880599
2	Exec_Auto	0	14828593	6	1	0	1	3	0		0	0	255	3690495	0	0	0	0	0	4884099	4884167	0	0	0	0	0	4886215	0	0	0	0	0	4884714
2	Exec_Auto	0	14828593	6	1	0	1	3	0	B	1	0	252	3690495	0	0	0	0	0	4888215	4889304	4890126	4890199	4890599	0	0	4893807	0	0	4890607	0	0	0
2	Exec_Auto	0	14828593	6	1	0	1	3	0		1	0	255	3690495	0	0	0	0	0	4895807	4895861	0	0	0	0	0	4897644	0	0	0	0	0	4896144
2	Exec_Auto	0	14828593	6	1	0	1	3	0		1	0	255	3690495	0	0	0	0	0	4899645	4899873	0	0	0	0	0	4901457	0	0	0	0	0	4899957
2	Exec_Auto	0	14828593	6	1	0	1	3	0		1	0	255	3690495	0	0	0	0	0	4903458	4904776	0	0	0	0	0	4906305	0	0	0	0	0	4904805
2	Exec_Auto	0	14828593	6	1	0	1	3	0		1	0	255	3690495	0	0	0	0	0	4908305	4908477	0	0	0	0	0	4910006	0	0	0	0	0	4908506
2	Exec_Auto	0	14828593	6	1	0	1	3	0		1	0	255	3690495	0	0	0	0	0	4912007	4916287	0	0	0	0	0	4918032	0	0	0	0	0	4916532
2	Exec_Auto	0	14828593	6	1	0	1	3	0		1	0	255	3690495	0	0	0	0	0	4920032	4920100	0	0	0	0	0	4921720	0	0	0	0	0	4920220
2	Exec_Auto	0	14828593	6	1	0	1	3	0	B	1	0	252	3690495	0	0	0	0	0	4923721	4924163	4924985	4925463	4925570	0	0	4929011	0	0	4925811	0	0	0
2	Exec_Auto	0	14828593	6	1	0	1	3	0		1	0	255	3690495	0	0	0	0	0	4931012	4931316	0	0	0	0	0	4933062	0	0	0	0	0	4931562
2	Exec_Auto	0	14828593	6	1	0	1	3	0		1	0	255	3690495	0	0	0	0	0	4935062	4935982	0	0	0	0	0	4937512	0	0	0	0	0	4936012
2	Exec_Auto	0	14828593	6	1	0	1	3	0		1	0	255	3690495	0	0	0	0	0	4939513	4939546	0	0	0	0	0	4941123	0	0	0	0	0	4939623
2	Exec_Auto	0	14828593	6	1	0	1	3	0		1	0	255	3690495	0	0	0	0	0	4943124	5017219	0	0	0	0	0	5019153	0	0	0	0	0	5017653
2	Exec_Auto	0	14828593	6	1	0	1	3	0		1	0	255	3690495	0	0	0	0	0	5021154	5021533	0	0	0	0	0	5023833	0	0	0	0	0	5022333
2	Exec_Auto	0	14828593	6	1	0	1	3	0		1	0	255	3690495	0	0	0	0	0	5025834	5025905	0	0	0	0	0	5027445	0	0	0	0	0	5025945
2	Exec_Auto	0	14828593	6	1	0	1	3	0		1	0	255	3690495	0	0	0	0	0	5029446	5031162	0	0	0	0	0	5032746	0	0	0	0	0	5031246
2	Exec_Auto	0	14828593	6	1	0	1	3	0		1	0	255	3690495	0	0	0	0	0	5034746	5034815	0	0	0	0	0	5037033	0	0	0	0	0	5035533
2	Exec_Auto	0	14828593	6	1	0	1	3	0		1	0	255	3690495	0	0	0	0	0	5039034	5039231	0	0	0	0	0	5040761	0	0	0	0	0	5039261
2	Exec_Auto	0	14828593	6	1	0	1	3	0		1	0	255	3690495	0	0	0	0	0	5042761	5043865	0	0	0	0	0	5045521	0	0	0	0	0	5044021
2	Exec_Auto	0	14828593	6	1	0	1	3	0		1	0	255	3690495	0	0	0	0	0	5047521	5047563	0	0	0	0	0	5049372	0	0	0	0	0	5047872
2	Exec_Auto	0	14828593	6	1	0	1	3	0		1	0	255	3690495	0	0	0	0	0	5051372	5051910	0	0	0	0	0	5053842	0	0	0	0	0	5052342
2	Exec_Auto	0	14828593	6	1	0	1	3	0	A	0	0	252	3690495	0	0	0	0	0	5055843	5059888	5060710	5060777	5063006	0	0	5066382	0	0	5063182	0	0	0
2	Exec_Auto	0	14828593	6	1	0	1	3	0	A	0	0	252	3690495	0	0	0	0	0	5068383	5082352	5083174	5083433	5083978	0	0	5087188	0	0	5083988	0	0	0
2	Exec_Auto	0	14828593	6	1	0	1	3	0		0	0	255	3690495	0	0	0	0	0	5089188	5089237	0	0	0	0	0	5090795	0	0	0	0	0	5089295
2	Exec_Auto	0	14828593	6	1	0	1	3	0	A	0	0	252	3690495	0	0	0	0	0	5092796	5099388	5100210	5100264	5100964	0	0	5104410	0	0	5101210	0	0	0
2	Exec_Auto	0	14828593	6	1	0	1	3	0	A	0	0	252	3690495	0	0	0	0	0	5106412	5106467	5107289	5108049	5108153	0	0	5111697	0	0	5108497	0	0	0
2	Exec_Auto	0	14828593	6	1	0	1	3	0	A	0	0	252	3690495	0	0	0	0	0	5113698	5113740	5114562	5114660	5115111	0	0	5118320	0	0	5115120	0	0	0
2	Exec_Auto	0	14828593	6	1	0	1	3	0		0	0	255	3690495	0	0	0	0	0	5120321	5120898	0	0	0	0	0	5122510	0	0	0	0	0	5121010
2	Exec_Auto	0	14828593	6	1	0	1	3	0		0	0	255	3690495	0	0	0	0	0	5124511	5124692	0	0	0	0	0	5126482	0	0	0	0	0	5124982
2	Exec_Auto	0	14828593	6	1	0	1	3	0		0	0	255	3690495	0	0	0	0	0	5128483	5128518	0	0	0	0	0	5130273	0	0	0	0	0	5128773
2	Exec_Auto	0	14828593	6	1	0	1	3	0		0	0	255	3690495	0	0	0	0	0	5132273	5134556	0	0	0	0	0	5136091	0	0	0	0	0	5134591
2	Exec_Auto	0	14828593	6	1	0	1	3	0		0	0	255	3690495	0	0	0	0	0	5138092	5138515	0	0	0	0	0	5140127	0	0	0	0	0	5138627
2	Exec_Auto	0	14828593	6	1	0	1	3	0		0	0	255	3690495	0	0	0	0	0	5142128	5142252	0	0	0	0	0	5144408	0	0	0	0	0	5142908
2	Exec_Auto	0	14828593	6	1	0	1	3	0		0	0	255	3690495	0	0	0	0	0	5146409	5149537	0	0	0	0	0	5151561	0	0	0	0	0	5150061
2	Exec_Auto	0	14828593	6	1	0	1	3	0		0	0	255	3690495	0	0	0	0	0	5153562	5153614	0	0	0	0	0	5155371	0	0	0	0	0	5153871
2	Exec_Auto	0	14828593	6	1	0	1	3	0		0	0	255	3690495	0	0	0	0	0	5157372	5158031	0	0	0	0	0	5159919	0	0	0	0	0	5158419
2	Exec_Auto	0	14828593	6	1	0	1	3	0		0	0	255	3690495	0	0	0	0	0	5161919	5162925	0	0	0	0	0	5164815	0	0	0	0	0	5163315
2	Exec_Auto	0	14828593	6	1	0	1	3	0		0	0	255	3690495	0	0	0	0	0	5166815	5166936	0	0	0	0	0	5168735	0	0	0	0	0	5167235
2	Exec_Auto	0	14828593	6	1	0	1	3	0		0	0	255	3690495	0	0	0	0	0	5170735	5172982	0	0	0	0	0	5174597	0	0	0	0	0	5173097
2	Exec_Auto	0	14828593	6	1	0	1	3	0		0	0	255	3690495	0	0	0	0	0	5176597	5176630	0	0	0	0	0	5178203	0	0	0	0	0	5176703
2	Exec_Auto	0	14828593	6	1	0	1	3	0		0	0	255	3690495	0	0	0	0	0	5180204	5180738	0	0	0	0	0	5182805	0	0	0	0	0	5181305
2	Exec_Auto	0	14828593	6	1	0	1	3	0		0	0	255	3690495	0	0	0	0	0	5184805	5194788	0	0	0	0	0	5196318	0	0	0	0	0	5194818
2	Exec_Auto	0	14828593	6	1	0	1	3	0		0	0	255	3690495	0	0	0	0	0	5198319	5198704	0	0	0	0	0	5200414	0	0	0	0	0	5198914
2	Exec_Auto	0	14828593	6	1	0	1	3	0		0	0	255	3690495	0	0	0	0	0	5202414	5202473	0	0	0	0	0	5204028	0	0	0	0	0	5202528
2	Exec_Auto	0	14828593	6	1	0	1	3	0		0	0	255	3690495	0	0	0	0	0	5206029	5206193	0	0	0	0	0	5207805	0	0	0	0	0	5206305
2	Exec_Auto	0	14828593	6	1	0	1	3	0		0	0	255	3690495	0	0	0	0	0	5209805	5215373	0	0	0	0	0	5217128	0	0	0	0	0	5215628
2	Exec_Auto	0	14828593	6	1	0	1	3	0		0	0	255	3690495	0	0	0	0	0	5219128	5220179	0	0	0	0	0	5222201	0	0	0	0	0	5220701
2	Exec_Auto	0	14828593	6	1	0	1	3	0	A	0	0	252	3690495	0	0	0	0	0	5224203	5224268	5225090	5225631	5226226	0	0	5229431	0	0	5226231	0	0	0
2	Exec_Auto	0	14828593	6	1	0	1	3	0		0	0	255	3690495	0	0	0	0	0	5231431	5232508	0	0	0	0	0	5234043	0	0	0	0	0	5232543
2	Exec_Auto	0	14828593	6	1	0	1	3	0		0	0	255	3690495	0	0	0	0	0	5236044	5242625	0	0	0	0	0	5244181	0	0	0	0	0	5242681
2	Exec_Auto	0	14828593	6	1	0	1	3	0	B	1	0	252	3690495	0	0	0	0	0	5246181	5246259	5247081	5247603	5247643	0	0	5251181	0	0	5247981	0	0	0
2	Exec_Auto	0	14828593	6	1	0	1	3	0		1	0	255	3690495	0	0	0	0	0	5253182	5254567	0	0	0	0	0	5256094	0	0	0	0	0	5254594
2	Exec_Auto	0	14828593	6	1	0	1	3	0	A	0	0	252	3690495	0	0	0	0	0	5258094	5258157	5258979	5259209	5259281	0	0	5262488	0	0	5259288	0	0	0
2	Exec_Auto	0	14828593	6	1	0	1	3	0		0	0	255	3690495	0	0	0	0	0	5264489	5266908	0	0	0	0	0	5268436	0	0	0	0	0	5266936
2	Exec_Auto	0	14828593	6	1	0	1	3	0		0	0	255	3690495	0	0	0	0	0	5270436	5270477	0	0	0	0	0	5272071	0	0	0	0	0	5270571
2	Exec_Auto	0	14828593	6	1	0	1	3	0		0	0	255	3690495	0	0	0	0	0	5274071	5284369	0	0	0	0	0	5285898	0	0	0	0	0	5284398
2	Exec_Auto	0	14828593	6	1	0	1	3	0	B	1	0	252	3690495	0	0	0	0	0	5287899	5292524	5293346	5293824	5293874	0	0	5297374	0	0	5294174	0	0	0
2	Exec_Auto	0	14828593	6	1	0	1	3	0		1	0	255	3690495	0	0	0	0	0	5299374	5299419	0	0	0	0	0	5301138	0	0	0	0	0	5299638
2	Exec_Auto	0	14828593	6	1	0	1	3	0		1	0	255	3690495	0	0	0	0	0	5303139	5303163	0	0	0	0	0	5304742	0	0	0	0	0	5303242
2	Exec_Auto	0	14828593	6	1	0	1	3	0		1	0	255	3690495	0	0	0	0	0	5306742	5307195	0	0	0	0	0	5308751	0	0	0	0	0	5307251
2	Exec_Auto	0	14828593	6	1	0	1	3	0	B	1	0	252	3690495	0	0	0	0	0	5310751	5310787	5311609	5312163	5312189	0	0	5315617	0	0	5312417	0	0	0
2	Exec_Auto	0	14828593	6	1	0	1	3	0		1	0	255	3690495	0	0	0	0	0	5317618	5317672	0	0	0	0	0	5319321	0	0	0	0	0	5317821
2	Exec_Auto	0	14828593	6	1	0	1	3	0		1	0	255	3690495	0	0	0	0	0	5321321	5321544	0	0	0	0	0	5323078	0	0	0	0	0	5321578
2	Exec_Auto	0	14828593	6	1	0	1	3	0		1	0	255	3690495	0	0	0	0	0	5325078	5335996	0	0	0	0	0	5337750	0	0	0	0	0	5336250
2	Exec_Auto	0	14828593	6	1	0	1	3	0	B	1	0	252	3690495	0	0	0	0	0	5339752	5339821	5340643	5341300	5341360	0	0	5344723	0	0	5341523	0	0	0
2	Exec_Auto	0	14828593	6	1	0	1	3	0		0	0	251	3690495	0	0	0	0	0	5346723	5346769	5347591	5347885	5348019	0	0	5351719	0	5348519	0	0	0	0
2	Exec_Auto	0	14828593	6	1	0	1	3	0	B	1	0	252	3690495	0	0	0	0	0	5353720	5353747	5354569	5355159	5355201	0	0	5358600	0	0	5355400	0	0	0
2	Exec_Auto	0	14828593	6	1	0	1	3	0		0	0	252	3690495	0	0	0	0	0	5360600	5360656	5361478	5362564	5362611	0	0	5366275	0	0	5363075	0	0	0
2	Exec_Auto	0	14828593	6	1	0	1	3	0		0	0	255	3690495	0	0	0	0	0	5368275	5368781	0	0	0	0	0	5370393	0	0	0	0	0	5368893
2	Exec_Auto	0	14828593	6	1	0	1	3	0	B	1	0	252	3690495	0	0	0	0	0	5372393	5372463	5373285	5373796	5373833	0	0	5377418	0	0	5374218	0	0	0
2	Exec_Auto	0	14828593	6	1	0	1	3	0	B	1	0	252	3690495	0	0	0	0	0	5379419	5379497	5380319	5380361	5380781	0	0	5384309	0	0	5381109	0	0	0
2	Exec_Auto	0	14828593	6	1	0	1	3	0		1	0	255	3690495	0	0	0	0	0	5386311	5386364	0	0	0	0	0	5387903	0	0	0	0	0	5386403
2	Exec_Auto	0	14828593	6	1	0	1	3	0	B	1	0	252	3690495	0	0	0	0	0	5389903	5389937	5390759	5391226	5391269	0	0	5394765	0	0	5391565	0	0	0
2	Exec_Auto	0	14828593	6	1	0	1	3	0		1	0	255	3690495	0	0	0	0	0	5396766	5397884	0	0	0	0	0	5399584	0	0	0	0	0	5398084
2	Exec_Auto	0	14828593	6	1	0	1	3	0		0	0	251	3690495	0	0	0	0	0	5401585	5402132	5402954	5403252	5403536	0	0	5407236	0	5404036	0	0	0	0
2	Exec_Auto	0	14828593	6	1	0	1	3	0	B	1	1	0	3690495	0	0	0	0	0	5409237	5409298	5410120	5410579	5410623	5411123	0	5411423	0	0	0	0	0	0
2	Exec_Auto	0	14828593	7	1	0	2	3	0	B	1	0	0	3690495	0	0	0	0	0	5413423	5413475	5414113	5414550	5414599	5415099	0	5415401	0	0	0	0	0	0
2	Exec_Auto	0	14828593	8	0	1	3	0	1		1	0	255	3690495	0	0	0	0	0	5417401	5417455	0	0	0	0	0	5419555	0	0	0	0	0	5418055
2	Exec_Auto	0	14828593	8	0	1	3	0	1		1	0	255	3690495	0	0	0	0	0	5421556	5421611	0	0	0	0	0	5423286	0	0	0	0	0	5421786
2	Exec_Auto	0	14828593	8	0	1	3	0	1		1	0	255	3690495	0	0	0	0	0	5425288	5425355	0	0	0	0	0	5426913	0	0	0	0	0	5425413
2	Exec_Auto	0	14828593	8	0	1	3	0	1		1	0	255	3690495	0	0	0	0	0	5428914	5428981	0	0	0	0	0	5431039	0	0	0	0	0	5429539
2	Exec_Auto	0	14828593	8	0	1	3	0	1		1	0	255	3690495	0	0	0	0	0	5433040	5433195	0	0	0	0	0	5434906	0	0	0	0	0	5433406
2	Exec_Auto	0	14828593	8	0	1	3	0	1		1	0	255	3690495	0	0	0	0	0	5436907	5438017	0	0	0	0	0	5440130	0	0	0	0	0	5438630
2	Exec_Auto	0	14828593	8	0	1	3	0	1		1	0	255	3690495	0	0	0	0	0	5442131	5442203	0	0	0	0	0	5443759	0	0	0	0	0	5442259
2	Exec_Auto	0	14828593	8	0	1	3	0	1		1	0	255	3690495	0	0	0	0	0	5445760	5446034	0	0	0	0	0	5447647	0	0	0	0	0	5446147
2	Exec_Auto	0	14828593	8	0	1	3	0	1		1	0	255	3690495	0	0	0	0	0	5449648	5450163	0	0	0	0	0	5451699	0	0	0	0	0	5450199
2	Exec_Auto	0	14828593	8	0	1	3	0	1		1	0	255	3690495	0	0	0	0	0	5453699	5453771	0	0	0	0	0	5455429	0	0	0	0	0	5453929
2	Exec_Auto	0	14828593	8	0	1	3	0	1		1	0	255	3690495	0	0	0	0	0	5457429	5458069	0	0	0	0	0	5459607	0	0	0	0	0	5458107
2	Exec_Auto	0	14828593	8	0	1	3	0	1		1	0	255	3690495	0	0	0	0	0	5461607	5461714	0	0	0	0	0	5463299	0	0	0	0	0	5461799
2	Exec_Auto	0	14828593	8	0	1	3	0	1		1	0	254	3690495	0	0	0	0	0	5465300	5465446	5466229	0	0	0	0	5479429	0	0	0	0	5476229	0
2	Exec_Auto	0	14828593	8	0	1	3	0	1		1	0	254	3690495	0	0	0	0	0	5481430	5481468	5482251	0	0	0	0	5495451	0	0	0	0	5492251	0
2	Exec_Auto	0	14828593	8	0	1	3	0	1		1	0	254	3690495	0	0	0	0	0	5497452	5497522	5498305	0	0	0	0	5511505	0	0	0	0	5508305	0
2	Exec_Auto	0	14828593	8	0	1	3	0	1		1	0	255	3690495	0	0	0	0	0	5513505	5513549	0	0	0	0	0	5515084	0	0	0	0	0	5513584
2	Exec_Auto	0	14828593	8	0	1	3	0	1		1	0	254	3690495	0	0	0	0	0	5517085	5531026	5531809	0	0	0	0	5545009	0	0	0	0	5541809	0
2	Exec_Auto	0	14828593	8	0	1	3	0	1	A	1	0	252	3690495	0	0	0	0	0	5547009	5547073	5547856	5550560	5552624	0	0	5556132	0	0	5552932	0	0	0
2	Exec_Auto	0	14828593	8	0	1	3	0	1	A	1	0	252	3690495	0	0	0	0	0	5558132	5560489	5561272	5562387	5565249	0	0	5568525	0	0	5565325	0	0	0
2	Exec_Auto	0	14828593	8	0	1	3	0	1		1	0	255	3690495	0	0	0	0	0	5570525	5574194	0	0	0	0	0	5576216	0	0	0	0	0	5574716
2	Exec_Auto	0	14828593	8	0	1	3	0	1		1	0	253	3690495	0	0	0	0	0	5578217	5578254	5579037	5581880	0	0	0	5595080	0	0	0	5591880	0	0
2	Exec_Auto	0	14828593	8	0	1	3	0	1		1	0	255	3690495	0	0	0	0	0	5597080	5597286	0	0	0	0	0	5599407	0	0	0	0	0	5597907
2	Exec_Auto	0	14828593	8	0	1	3	0	1		1	0	253	3690495	0	0	0	0	0	5601408	5601434	5602217	5608852	0	0	0	5622052	0	0	0	5618852	0	0
2	Exec_Auto	0	14828593	8	0	1	3	0	1		1	0	255	3690495	0	0	0	0	0	5624053	5624119	0	0	0	0	0	5625889	0	0	0	0	0	5624389
2	Exec_Auto	0	14828593	8	0	1	3	0	1		1	0	255	3690495	0	0	0	0	0	5627890	5628788	0	0	0	0	0	5630490	0	0	0	0	0	5628990
2	Exec_Auto	0	14828593	8	0	1	3	0	1	A	1	0	252	3690495	0	0	0	0	0	5632491	5632994	5633777	5633929	5634412	0	0	5637832	0	0	5634632	0	0	0
2	Exec_Auto	0	14828593	8	0	1	3	0	1		1	0	255	3690495	0	0	0	0	0	5639833	5639896	0	0	0	0	0	5641663	0	0	0	0	0	5640163
2	Exec_Auto	0	14828593	8	0	1	3	0	1		1	0	255	3690495	0	0	0	0	0	5643664	5643721	0	0	0	0	0	5645343	0	0	0	0	0	5643843
2	Exec_Auto	0	14828593	8	0	1	3	0	1		1	0	255	3690495	0	0	0	0	0	5647343	5647411	0	0	0	0	0	5649392	0	0	0	0	0	5647892
2	Exec_Auto	0	14828593	8	0	1	3	0	1		1	0	255	3690495	0	0	0	0	0	5651392	5651539	0	0	0	0	0	5653075	0	0	0	0	0	5651575
2	Exec_Auto	0	14828593	8	0	1	3	0	1		1	0	255	3690495	0	0	0	0	0	5655075	5655864	0	0	0	0	0	5657393	0	0	0	0	0	5655893
2	Exec_Auto	0	14828593	8	0	1	3	0	1		1	0	255	3690495	0	0	0	0	0	5659393	5660716	0	0	0	0	0	5662425	0	0	0	0	0	5660925
2	Exec_Auto	0	14828593	8	0	1	3	0	1		1	0	255	3690495	0	0	0	0	0	5664427	5664486	0	0	0	0	0	5666371	0	0	0	0	0	5664871
2	Exec_Auto	0	14828593	8	0	1	3	0	1		1	0	255	3690495	0	0	0	0	0	5668371	5670903	0	0	0	0	0	5672458	0	0	0	0	0	5670958
2	Exec_Auto	0	14828593	8	0	1	3	0	1		1	0	255	3690495	0	0	0	0	0	5674458	5674486	0	0	0	0	0	5676041	0	0	0	0	0	5674541
2	Exec_Auto	0	14828593	8	0	1	3	0	1		1	0	255	3690495	0	0	0	0	0	5678042	5678516	0	0	0	0	0	5680761	0	0	0	0	0	5679261
2	Exec_Auto	0	14828593	8	0	1	3	0	1		1	0	255	3690495	0	0	0	0	0	5682762	5683478	0	0	0	0	0	5685734	0	0	0	0	0	5684234
2	Exec_Auto	0	14828593	8	0	1	3	0	1		1	0	255	3690495	0	0	0	0	0	5687734	5687952	0	0	0	0	0	5689482	0	0	0	0	0	5687982
2	Exec_Auto	0	14828593	8	0	1	3	0	1		1	0	255	3690495	0	0	0	0	0	5691482	5691681	0	0	0	0	0	5693237	0	0	0	0	0	5691737
2	Exec_Auto	0	14828593	8	0	1	3	0	1		1	0	255	3690495	0	0	0	0	0	5695239	5695879	0	0	0	0	0	5697433	0	0	0	0	0	5695933
2	Exec_Auto	0	14828593	8	0	1	3	0	1		1	0	255	3690495	0	0	0	0	0	5699434	5699629	0	0	0	0	0	5701240	0	0	0	0	0	5699740
2	Exec_Auto	0	14828593	8	0	1	3	0	1		1	0	255	3690495	0	0	0	0	0	5703240	5704479	0	0	0	0	0	5706034	0	0	0	0	0	5704534
2	Exec_Auto	0	14828593	8	0	1	3	0	1		1	0	255	3690495	0	0	0	0	0	5708034	5708393	0	0	0	0	0	5710237	0	0	0	0	0	5708737
2	Exec_Auto	0	14828593	8	0	1	3	0	1		1	0	255	3690495	0	0	0	0	0	5712238	5712293	0	0	0	0	0	5713829	0	0	0	0	0	5712329
2	Exec_Auto	0	14828593	8	0	1	3	0	1		1	0	255	3690495	0	0	0	0	0	5715830	5716778	0	0	0	0	0	5718336	0	0	0	0	0	5716836
2	Exec_Auto	0	14828593	8	0	1	3	0	1		1	0	255	3690495	0	0	0	0	0	5720336	5720401	0	0	0	0	0	5722194	0	0	0	0	0	5720694
2	Exec_Auto	0	14828593	8	0	1	3	0	1		1	0	255	3690495	0	0	0	0	0	5724195	5726990	0	0	0	0	0	5728548	0	0	0	0	0	5727048
2	Exec_Auto	0	14828593	8	0	1	3	0	1		1	0	255	3690495	0	0	0	0	0	5730548	5731374	0	0	0	0	0	5732932	0	0	0	0	0	5731432
2	Exec_Auto	0	14828593	8	0	1	3	0	1		1	0	255	3690495	0	0	0	0	0	5734932	5737090	0	0	0	0	0	5738646	0	0	0	0	0	5737146
2	Exec_Auto	0	14828593	8	0	1	3	0	1		1	0	255	3690495	0	0	0	0	0	5740648	5740738	0	0	0	0	0	5742273	0	0	0	0	0	5740773
2	Exec_Auto	0	14828593	8	0	1	3	0	1		1	0	255	3690495	0	0	0	0	0	5744274	5744338	0	0	0	0	0	5746208	0	0	0	0	0	5744708
2	Exec_Auto	0	14828593	8	0	1	3	0	1		1	0	255	3690495	0	0	0	0	0	5748209	5748246	0	0	0	0	0	5749820	0	0	0	0	0	5748320
2	Exec_Auto	0	14828593	8	0	1	3	0	1	A	1	0	252	3690495	0	0	0	0	0	5751822	5751883	5752666	5753411	5753513	0	0	5756967	0	0	5753767	0	0	0
2	Exec_Auto	0	14828593	8	0	1	3	0	1		1	0	255	3690495	0	0	0	0	0	5758968	5759307	0	0	0	0	0	5760862	0	0	0	0	0	5759362
2	Exec_Auto	0	14828593	8	0	1	3	0	1		1	0	255	3690495	0	0	0	0	0	5762862	5765626	0	0	0	0	0	5767182	0	0	0	0	0	5765682
2	Exec_Auto	0	14828593	8	0	1	3	0	1		1	0	255	3690495	0	0	0	0	0	5769182	5769857	0	0	0	0	0	5771440	0	0	0	0	0	5769940
2	Exec_Auto	0	14828593	8	0	1	3	0	1		1	0	255	3690495	0	0	0	0	0	5773441	5773463	0	0	0	0	0	5775036	0	0	0	0	0	5773536
2	Exec_Auto	0	14828593	8	0	1	3	0	1		1	0	255	3690495	0	0	0	0	0	5777036	5777885	0	0	0	0	0	5779442	0	0	0	0	0	5777942
2	Exec_Auto	0	14828593	8	0	1	3	0	1		1	0	255	3690495	0	0	0	0	0	5781442	5781849	0	0	0	0	0	5783405	0	0	0	0	0	5781905
2	Exec_Auto	0	14828593	8	0	1	3	0	1		1	0	255	3690495	0	0	0	0	0	5785406	5785613	0	0	0	0	0	5787172	0	0	0	0	0	5785672
2	Exec_Auto	0	14828593	8	0	1	3	0	1		1	0	255	3690495	0	0	0	0	0	5789173	5789292	0	0	0	0	0	5790875	0	0	0	0	0	5789375
2	Exec_Auto	0	14828593	8	0	1	3	0	1		1	0	255	3690495	0	0	0	0	0	5792875	5792938	0	0	0	0	0	5794641	0	0	0	0	0	5793141
2	Exec_Auto	0	14828593	8	0	1	3	0	1		1	0	255	3690495	0	0	0	0	0	5796641	5796761	0	0	0	0	0	5798345	0	0	0	0	0	5796845
2	Exec_Auto	0	14828593	8	0	1	3	0	1		1	0	255	3690495	0	0	0	0	0	5800345	5800418	0	0	0	0	0	5802667	0	0	0	0	0	5801167
2	Exec_Auto	0	14828593	8	0	1	3	0	1		1	0	255	3690495	0	0	0	0	0	5804667	5804695	0	0	0	0	0	5806729	0	0	0	0	0	5805229
2	Exec_Auto	0	14828593	8	0	1	3	0	1		1	0	255	3690495	0	0	0	0	0	5808730	5808787	0	0	0	0	0	5810450	0	0	0	0	0	5808950
2	Exec_Auto	0	14828593	8	0	1	3	0	1		1	0	255	3690495	0	0	0	0	0	5812450	5812841	0	0	0	0	0	5814377	0	0	0	0	0	5812877
2	Exec_Auto	0	14828593	8	0	1	3	0	1		1	0	255	3690495	0	0	0	0	0	5816377	5816972	0	0	0	0	0	5818504	0	0	0	0	0	5817004
2	Exec_Auto	0	14828593	8	0	1	3	0	1		1	0	255	3690495	0	0	0	0	0	5820505	5820579	0	0	0	0	0	5822415	0	0	0	0	0	5820915
2	Exec_Auto	0	14828593	8	0	1	3	0	1		1	0	255	3690495	0	0	0	0	0	5824415	5824451	0	0	0	0	0	5826442	0	0	0	0	0	5824942
2	Exec_Auto	0	14828593	8	0	1	3	0	1		1	0	255	3690495	0	0	0	0	0	5828442	5828693	0	0	0	0	0	5830231	0	0	0	0	0	5828731
2	Exec_Auto	0	14828593	8	0	1	3	0	1		1	0	255	3690495	0	0	0	0	0	5832232	5832583	0	0	0	0	0	5834118	0	0	0	0	0	5832618
2	Exec_Auto	0	14828593	8	0	1	3	0	1		1	0	255	3690495	0	0	0	0	0	5836119	5836236	0	0	0	0	0	5837771	0	0	0	0	0	5836271
2	Exec_Auto	0	14828593	8	0	1	3	0	1		1	0	255	3690495	0	0	0	0	0	5839771	5840313	0	0	0	0	0	5841841	0	0	0	0	0	5840341
2	Exec_Auto	0	14828593	8	0	1	3	0	1		1	0	255	3690495	0	0	0	0	0	5843842	5844846	0	0	0	0	0	5846377	0	0	0	0	0	5844877
2	Exec_Auto	0	14828593	8	0	1	3	0	1		1	0	255	3690495	0	0	0	0	0	5848378	5848703	0	0	0	0	0	5850449	0	0	0	0	0	5848949
2	Exec_Auto	0	14828593	8	0	1	3	0	1		1	0	255	3690495	0	0	0	0	0	5852449	5853040	0	0	0	0	0	5854574	0	0	0	0	0	5853074
2	Exec_Auto	0	14828593	8	0	1	3	0	1		1	0	255	3690495	0	0	0	0	0	5856574	5856636	0	0	0	0	0	5858316	0	0	0	0	0	5856816
2	Exec_Auto	0	14828593	8	0	1	3	0	1		1	0	255	3690495	0	0	0	0	0	5860316	5860397	0	0	0	0	0	5862554	0	0	0	0	0	5861054
2	Exec_Auto	0	14828593	8	0	1	3	0	1		1	0	255	3690495	0	0	0	0	0	5864555	5865194	0	0	0	0	0	5866992	0	0	0	0	0	5865492
2	Exec_Auto	0	14828593	8	0	1	3	0	1		1	0	255	3690495	0	0	0	0	0	5868992	5870313	0	0	0	0	0	5871897	0	0	0	0	0	5870397
2	Exec_Auto	0	14828593	8	0	1	3	0	1		1	0	255	3690495	0	0	0	0	0	5873898	5873955	0	0	0	0	0	5875494	0	0	0	0	0	5873994
2	Exec_Auto	0	14828593	8	0	1	3	0	1		0	0	252	3690495	0	0	0	0	0	5877495	5877546	5878329	5878477	5879280	0	0	5882841	0	0	5879641	0	0	0
2	Exec_Auto	0	14828593	8	0	1	3	0	1	A	1	0	252	3690495	0	0	0	0	0	5884842	5884891	5885674	5886348	5886610	0	0	5890096	0	0	5886896	0	0	0
2	Exec_Auto	0	14828593	8	0	1	3	0	1		1	0	255	3690495	0	0	0	0	0	5892097	5892260	0	0	0	0	0	5893844	0	0	0	0	0	5892344
2	Exec_Auto	0	14828593	8	0	1	3	0	1		1	0	255	3690495	0	0	0	0	0	5895845	5895879	0	0	0	0	0	5897436	0	0	0	0	0	5895936
2	Exec_Auto	0	14828593	8	0	1	3	0	1		1	0	255	3690495	0	0	0	0	0	5899437	5899478	0	0	0	0	0	5901006	0	0	0	0	0	5899506
2	Exec_Auto	0	14828593	8	0	1	3	0	1		1	0	255	3690495	0	0	0	0	0	5903007	5903588	0	0	0	0	0	5905387	0	0	0	0	0	5903887
2	Exec_Auto	0	14828593	8	0	1	3	0	1		1	0	255	3690495	0	0	0	0	0	5907387	5907634	0	0	0	0	0	5909164	0	0	0	0	0	5907663
2	Exec_Auto	0	14828593	8	0	1	3	0	1		1	0	255	3690495	0	0	0	0	0	5911164	5912274	0	0	0	0	0	5913832	0	0	0	0	0	5912332
2	Exec_Auto	0	14828593	8	0	1	3	0	1		1	0	255	3690495	0	0	0	0	0	5915833	5917262	0	0	0	0	0	5918796	0	0	0	0	0	5917296
2	Exec_Auto	0	14828593	8	0	1	3	0	1		1	0	255	3690495	0	0	0	0	0	5920797	5922397	0	0	0	0	0	5923927	0	0	0	0	0	5922427
2	Exec_Auto	0	14828593	8	0	1	3	0	1		1	0	255	3690495	0	0	0	0	0	5925928	5926174	0	0	0	0	0	5927709	0	0	0	0	0	5926209
2	Exec_Auto	0	14828593	8	0	1	3	0	1		1	0	255	3690495	0	0	0	0	0	5929710	5929981	0	0	0	0	0	5931538	0	0	0	0	0	5930038
2	Exec_Auto	0	14828593	8	0	1	3	0	1		1	0	255	3690495	0	0	0	0	0	5933539	5933613	0	0	0	0	0	5935227	0	0	0	0	0	5933727
2	Exec_Auto	0	14828593	8	0	1	3	0	1		1	0	255	3690495	0	0	0	0	0	5937228	5938769	0	0	0	0	0	5940299	0	0	0	0	0	5938799
2	Exec_Auto	0	14828593	8	0	1	3	0	1	A	1	0	252	3690495	0	0	0	0	0	5942299	5942363	5943146	5943824	5943885	0	0	5947573	0	0	5944373	0	0	0
2	Exec_Auto	0	14828593	8	0	1	3	0	1	A	1	0	252	3690495	0	0	0	0	0	5949575	5949646	5950429	5950545	5951083	0	0	5954349	0	0	5951149	0	0	0
2	Exec_Auto	0	14828593	8	0	1	3	0	1		1	0	255	3690495	0	0	0	0	0	5956350	5956410	0	0	0	0	0	5958101	0	0	0	0	0	5956601
2	Exec_Auto	0	14828593	8	0	1	3	0	1		1	0	255	3690495	0	0	0	0	0	5960101	5966397	0	0	0	0	0	5967981	0	0	0	0	0	5966481
2	Exec_Auto	0	14828593	8	0	1	3	0	1		1	0	255	3690495	0	0	0	0	0	5969982	5971896	0	0	0	0	0	5973452	0	0	0	0	0	5971952
2	Exec_Auto	0	14828593	8	0	1	3	0	1		1	0	255	3690495	0	0	0	0	0	5975453	5976161	0	0	0	0	0	5977717	0	0	0	0	0	5976217
2	Exec_Auto	0	14828593	8	0	1	3	0	1		1	0	255	3690495	0	0	0	0	0	5979718	5980000	0	0	0	0	0	5981538	0	0	0	0	0	5980038
2	Exec_Auto	0	14828593	8	0	1	3	0	1		1	0	255	3690495	0	0	0	0	0	5983538	5984255	0	0	0	0	0	5985810	0	0	0	0	0	5984310
2	Exec_Auto	0	14828593	8	0	1	3	0	1		1	0	255	3690495	0	0	0	0	0	5987811	5988365	0	0	0	0	0	5989948	0	0	0	0	0	5988448
2	Exec_Auto	0	14828593	8	0	1	3	0	1		1	0	255	3690495	0	0	0	0	0	5991948	6010776	0	0	0	0	0	6012311	0	0	0	0	0	6010811
2	Exec_Auto	0	14828593	8	0	1	3	0	1		1	0	255	3690495	0	0	0	0	0	6014312	6015492	0	0	0	0	0	6017047	0	0	0	0	0	6015547
2	Exec_Auto	0	14828593	8	0	1	3	0	1		1	0	255	3690495	0	0	0	0	0	6019047	6019814	0	0	0	0	0	6021349	0	0	0	0	0	6019849
2	Exec_Auto	0	14828593	8	0	1	3	0	1		1	0	255	3690495	0	0	0	0	0	6023350	6024264	0	0	0	0	0	6025819	0	0	0	0	0	6024319
2	Exec_Auto	0	14828593	8	0	1	3	0	1		1	0	255	3690495	0	0	0	0	0	6027819	6027976	0	0	0	0	0	6029531	0	0	0	0	0	6028031
2	Exec_Auto	0	14828593	8	0	1	3	0	1		1	0	255	3690495	0	0	0	0	0	6031532	6031656	0	0	0	0	0	6033193	0	0	0	0	0	6031693
2	Exec_Auto	0	14828593	8	0	1	3	0	1	A	1	0	252	3690495	0	0	0	0	0	6035194	6035228	6036011	6036622	6036719	0	0	6040217	0	0	6037017	0	0	0
2	Exec_Auto	0	14828593	8	0	1	3	0	1		1	0	255	3690495	0	0	0	0	0	6042217	6043322	0	0	0	0	0	6044878	0	0	0	0	0	6043378
2	Exec_Auto	0	14828593	8	0	1	3	0	1		1	0	255	3690495	0	0	0	0	0	6046879	6047067	0	0	0	0	0	6048596	0	0	0	0	0	6047096
2	Exec_Auto	0	14828593	8	0	1	3	0	1		1	0	255	3690495	0	0	0	0	0	6050598	6050700	0	0	0	0	0	6052255	0	0	0	0	0	6050755
2	Exec_Auto	0	14828593	8	0	1	3	0	1		1	0	255	3690495	0	0	0	0	0	6054255	6078573	0	0	0	0	0	6080107	0	0	0	0	0	6078607
2	Exec_Auto	0	14828593	8	0	1	3	0	1		0	0	252	3690495	0	0	0	0	0	6082108	6082163	6082946	6083602	6084439	0	0	6088135	0	0	6084935	0	0	0
2	Exec_Auto	0	14828593	8	0	1	3	0	1		0	0	251	3690495	0	0	0	0	0	6090135	6092099	6092882	6093586	6094432	0	0	6098132	0	6094932	0	0	0	0
2	Exec_Auto	0	14828593	8	0	1	3	0	1		0	0	255	3690495	0	0	0	0	0	6100132	6101428	0	0	0	0	0	6102984	0	0	0	0	0	6101484
2	Exec_Auto	0	14828593	8	0	1	3	0	1		0	0	255	3690495	0	0	0	0	0	6104984	6105252	0	0	0	0	0	6106808	0	0	0	0	0	6105308
2	Exec_Auto	0	14828593	8	0	1	3	0	1		0	0	255	3690495	0	0	0	0	0	6108809	6109185	0	0	0	0	0	6110713	0	0	0	0	0	6109213
2	Exec_Auto	0	14828593	8	0	1	3	0	1		0	0	255	3690495	0	0	0	0	0	6112714	6114208	0	0	0	0	0	6115736	0	0	0	0	0	6114236
2	Exec_Auto	0	14828593	8	0	1	3	0	1		0	0	255	3690495	0	0	0	0	0	6117737	6119529	0	0	0	0	0	6121239	0	0	0	0	0	6119739
2	Exec_Auto	0	14828593	8	0	1	3	0	1		0	0	255	3690495	0	0	0	0	0	6123240	6123421	0	0	0	0	0	6124950	0	0	0	0	0	6123450
2	Exec_Auto	0	14828593	8	0	1	3	0	1		0	0	255	3690495	0	0	0	0	0	6126951	6127051	0	0	0	0	0	6128587	0	0	0	0	0	6127087
2	Exec_Auto	0	14828593	8	0	1	3	0	1		0	0	255	3690495	0	0	0	0	0	6130588	6131034	0	0	0	0	0	6133012	0	0	0	0	0	6131512
2	Exec_Auto	0	14828593	8	0	1	3	0	1		0	0	255	3690495	0	0	0	0	0	6135013	6135073	0	0	0	0	0	6136684	0	0	0	0	0	6135184
2	Exec_Auto	0	14828593	8	0	1	3	0	1		0	0	255	3690495	0	0	0	0	0	6138685	6139325	0	0	0	0	0	6140882	0	0	0	0	0	6139382
