# Supplementary material for: A Computational Model of Dual Competition between the Basal Ganglia and the Cortex
Source: eNeuro. 2019 Jan 4;5(6):ENEURO.0339-17.2018. doi: 10.1523/ENEURO.0339-17.2018 (PMC6325557; doi:10.1523/ENEURO.0339-17.2018)
Supplement: Supplementary 1 — Supplementary Model Codes. Download Supplementary 1, ZIP file [file sup_enu-eN-TNC-0339-17-s02.zip › one-critic-two-actors-1.2/experiments/data/experimental/D1-saline-D2-muscimol/Zora/20150521_125140ZIB.txt]

Task	Typ of Try	FT/ST	Begin launch	Num Try	Num CibleA	Num CibleB	Pos CibleA	Pos CibleB	%RecA_>_B	Target Choice	Good Choice	Reward	Num error	E0	E10	E20	E30	E100	E40	E15	E25	E35	E45	E55	E105	E115	E200	E250	E251	E252	E253	E254	E255
2	Exec_Auto	0	13909893	0	0	1	2	3	1	A	1	1	0	9425	0	0	0	0	0	9433	9518	10724	11179	11458	11958	0	12258	0	0	0	0	0	0
2	Exec_Auto	0	13909893	1	0	1	3	2	1	A	1	1	0	9425	0	0	0	0	0	14259	14310	15259	15710	15932	16432	0	16732	0	0	0	0	0	0
2	Exec_Auto	0	13909893	2	0	1	3	2	1	A	1	1	0	9425	0	0	0	0	0	18732	18787	19344	19733	20033	20533	0	20833	0	0	0	0	0	0
2	Exec_Auto	0	13909893	3	0	1	1	2	1	A	1	1	0	9425	0	0	0	0	0	22833	22895	23769	24169	24426	24926	0	25226	0	0	0	0	0	0
2	Exec_Auto	0	13909893	4	1	0	2	3	0	B	1	1	0	9425	0	0	0	0	0	27226	27283	28382	28798	29104	29604	0	29904	0	0	0	0	0	0
2	Exec_Auto	0	13909893	5	1	0	0	2	0	B	1	0	0	9425	0	0	0	0	0	31904	31963	33218	33599	33862	34362	0	34662	0	0	0	0	0	0
2	Exec_Auto	0	13909893	6	0	1	1	0	1	A	1	1	0	9425	0	0	0	0	0	36663	36722	38084	38456	38748	39248	0	39549	0	0	0	0	0	0
2	Exec_Auto	0	13909893	7	1	0	1	0	0	B	1	1	0	9425	0	0	0	0	0	41550	41617	42956	43354	43598	44098	0	44399	0	0	0	0	0	0
2	Exec_Auto	0	13909893	8	1	0	1	3	0	B	1	1	0	9425	0	0	0	0	0	46399	46452	47160	47511	47782	48282	0	48582	0	0	0	0	0	0
2	Exec_Auto	0	13909893	9	1	0	3	0	0	B	1	0	252	9425	0	0	0	0	0	50582	50647	51985	52369	52529	0	0	55739	0	0	52539	0	0	0
2	Exec_Auto	0	13909893	9	1	0	3	0	0	B	1	0	0	9425	0	0	0	0	0	57739	57792	59130	59509	59825	60325	0	60626	0	0	0	0	0	0
2	Exec_Auto	1	13909893	10	1	0	1	2	0	B	1	1	0	9425	0	0	0	0	0	62626	62696	63902	64320	64593	65093	0	65394	0	0	0	0	0	0
2	Exec_Auto	1	13909893	11	1	0	0	1	0	B	1	0	0	9425	0	0	0	0	0	67395	67442	68391	68854	69138	69638	0	69938	0	0	0	0	0	0
2	Exec_Auto	1	13909893	12	0	1	3	1	1	A	1	1	0	9425	0	0	0	0	0	71938	72021	72578	73066	73362	73862	0	74162	0	0	0	0	0	0
2	Exec_Auto	1	13909893	13	0	1	1	2	1	A	1	0	0	9425	0	0	0	0	0	76162	76232	77106	77545	77830	78330	0	78631	0	0	0	0	0	0
2	Exec_Auto	1	13909893	14	1	0	2	1	0	A	0	0	0	9425	0	0	0	0	0	80632	80710	81809	82210	82475	0	82975	83275	0	0	0	0	0	0
2	Exec_Auto	1	13909893	15	1	0	3	1	0	B	1	1	0	9425	0	0	0	0	0	85275	85341	86596	87013	87343	87843	0	88144	0	0	0	0	0	0
2	Exec_Auto	1	13909893	16	1	0	2	3	0	B	1	1	0	9425	0	0	0	0	0	90145	90207	91569	91957	92325	92825	0	93125	0	0	0	0	0	0
2	Exec_Auto	1	13909893	17	1	0	3	0	0	B	1	1	0	9425	0	0	0	0	0	95125	95194	96533	96989	97375	97875	0	98176	0	0	0	0	0	0
2	Exec_Auto	1	13909893	18	0	1	0	1	1	A	1	0	0	9425	0	0	0	0	0	100176	100239	100947	101345	101568	102068	0	102368	0	0	0	0	0	0
2	Exec_Auto	1	13909893	19	1	0	3	1	0	A	0	0	0	9425	0	0	0	0	0	104369	104423	105761	106244	106638	0	107138	107438	0	0	0	0	0	0
2	Exec_Auto	0	13909893	0	1	0	1	2	0	B	1	1	0	109439	0	0	0	0	0	109472	109572	110464	110867	111143	111643	0	111945	0	0	0	0	0	0
2	Exec_Auto	0	13909893	1	0	1	3	2	1	A	1	1	0	109439	0	0	0	0	0	113946	113995	114820	115258	115484	115984	0	116285	0	0	0	0	0	0
2	Exec_Auto	0	13909893	2	1	0	1	0	0	B	1	1	0	109439	0	0	0	0	0	118285	118351	119799	120204	120522	121022	0	121322	0	0	0	0	0	0
2	Exec_Auto	0	13909893	3	0	1	0	2	1	A	1	1	0	109439	0	0	0	0	0	123322	123384	124693	124869	125404	125904	0	126205	0	0	0	0	0	0
2	Exec_Auto	0	13909893	4	1	0	2	3	0	B	1	1	0	109439	0	0	0	0	0	128206	128287	129140	129545	129907	130407	0	130707	0	0	0	0	0	0
2	Exec_Auto	0	13909893	5	1	0	3	2	0	B	1	1	0	109439	0	0	0	0	0	132707	132771	134257	134667	134921	135421	0	135721	0	0	0	0	0	0
2	Exec_Auto	0	13909893	6	0	1	2	0	1	A	1	1	0	109439	0	0	0	0	0	137721	137743	138316	138736	139064	139564	0	139864	0	0	0	0	0	0
2	Exec_Auto	0	13909893	7	1	0	2	0	0	B	1	1	0	109439	0	0	0	0	0	141866	141942	142754	143172	143499	143999	0	144300	0	0	0	0	0	0
2	Exec_Auto	0	13909893	8	1	0	0	3	0	B	1	1	0	109439	0	0	0	0	0	146300	146370	147410	147793	148117	148617	0	148918	0	0	0	0	0	0
2	Exec_Auto	0	13909893	9	0	1	1	2	1	A	1	1	0	109439	0	0	0	0	0	150920	150989	151959	152316	152623	153123	0	153424	0	0	0	0	0	0
2	Exec_Auto	1	13909893	10	1	0	1	2	0	B	1	1	0	109439	0	0	0	0	0	155424	155491	156383	156760	157237	157737	0	158037	0	0	0	0	0	0
2	Exec_Auto	1	13909893	11	0	1	3	0	1	A	1	1	0	109439	0	0	0	0	0	160038	160102	160927	161429	161796	162296	0	162597	0	0	0	0	0	0
2	Exec_Auto	1	13909893	12	0	1	3	1	1	A	1	1	0	109439	0	0	0	0	0	164597	164625	166073	166606	166966	167466	0	167766	0	0	0	0	0	0
2	Exec_Auto	1	13909893	13	0	1	0	2	1	A	1	0	0	109439	0	0	0	0	0	169767	169853	171162	171640	171929	172429	0	172729	0	0	0	0	0	0
2	Exec_Auto	1	13909893	14	0	1	2	3	1	A	1	0	0	109439	0	0	0	0	0	174731	174779	175632	176039	176320	176820	0	177121	0	0	0	0	0	0
2	Exec_Auto	1	13909893	15	0	1	0	2	1	A	1	0	0	109439	0	0	0	0	0	179121	179189	180675	181171	181556	182056	0	182357	0	0	0	0	0	0
2	Exec_Auto	1	13909893	16	1	0	3	2	0	B	1	1	0	109439	0	0	0	0	0	184358	184444	185017	185462	185764	186264	0	186564	0	0	0	0	0	0
2	Exec_Auto	1	13909893	17	0	1	0	3	1	A	1	1	0	109439	0	0	0	0	0	188565	188630	189442	189952	190265	190765	0	191065	0	0	0	0	0	0
2	Exec_Auto	1	13909893	18	1	0	1	2	0	B	1	1	0	109439	0	0	0	0	0	193066	193138	194178	194574	194885	195385	0	195685	0	0	0	0	0	0
2	Exec_Auto	1	13909893	19	0	1	1	2	1	A	1	1	0	109439	0	0	0	0	0	197685	197715	198685	199055	199540	200040	0	200340	0	0	0	0	0	0
2	Exec_Auto	0	13909893	0	1	0	0	3	0	B	1	1	0	202341	0	0	0	0	0	202378	202489	203896	204275	204611	205111	0	205412	0	0	0	0	0	0
2	Exec_Auto	0	13909893	1	0	1	1	2	1	A	1	1	0	202341	0	0	0	0	0	207413	207467	208532	208996	209271	209771	0	210071	0	0	0	0	0	0
2	Exec_Auto	0	13909893	2	1	0	0	1	0	B	1	1	0	202341	0	0	0	0	0	212071	212146	213388	213841	214138	214638	0	214938	0	0	0	0	0	0
2	Exec_Auto	0	13909893	3	1	0	0	1	0	B	1	0	0	202341	0	0	0	0	0	216938	217004	217935	218330	218633	219133	0	219434	0	0	0	0	0	0
2	Exec_Auto	0	13909893	4	1	0	0	3	0	B	1	1	0	202341	0	0	0	0	0	221435	221538	222474	222906	223255	223755	0	224055	0	0	0	0	0	0
2	Exec_Auto	0	13909893	5	0	1	3	0	1	A	1	0	0	202341	0	0	0	0	0	226057	226122	226833	227296	227543	228043	0	228343	0	0	0	0	0	0
2	Exec_Auto	0	13909893	6	1	0	3	2	0	B	1	0	0	202341	0	0	0	0	0	230345	230372	231074	231465	231743	232243	0	232544	0	0	0	0	0	0
2	Exec_Auto	0	13909893	7	1	0	3	2	0	B	1	1	0	202341	0	0	0	0	0	234545	234613	236012	236408	236703	237203	0	237503	0	0	0	0	0	0
2	Exec_Auto	0	13909893	8	1	0	0	3	0	B	1	1	0	202341	0	0	0	0	0	239503	239584	240870	241309	241609	242109	0	242410	0	0	0	0	0	0
2	Exec_Auto	0	13909893	9	1	0	3	1	0	B	1	0	0	202341	0	0	0	0	0	244410	244491	245742	246156	246468	246968	0	247268	0	0	0	0	0	0
2	Exec_Auto	1	13909893	10	0	1	3	0	1	A	1	1	0	202341	0	0	0	0	0	249269	249334	250741	251268	251747	252247	0	252548	0	0	0	0	0	0
2	Exec_Auto	1	13909893	11	0	1	1	2	1	A	1	0	252	202341	0	0	0	0	0	254549	254601	255666	256069	256630	0	0	259859	0	0	256659	0	0	0
2	Exec_Auto	1	13909893	11	0	1	1	2	1	B	0	0	0	202341	0	0	0	0	0	261859	261940	263005	263402	263954	0	264454	264754	0	0	0	0	0	0
2	Exec_Auto	1	13909893	12	0	1	3	0	1	A	1	0	0	202341	0	0	0	0	0	266754	266831	268073	268479	269084	269584	0	269884	0	0	0	0	0	0
2	Exec_Auto	1	13909893	13	0	1	1	2	1	A	1	1	0	202341	0	0	0	0	0	271884	271910	272841	273291	273623	274123	0	274424	0	0	0	0	0	0
2	Exec_Auto	1	13909893	14	1	0	0	2	0	B	1	1	0	202341	0	0	0	0	0	276426	276508	277444	277869	278163	278663	0	278963	0	0	0	0	0	0
2	Exec_Auto	1	13909893	15	0	1	1	3	1	A	1	0	0	202341	0	0	0	0	0	280963	280995	281706	282180	282546	283046	0	283346	0	0	0	0	0	0
2	Exec_Auto	1	13909893	16	0	1	3	2	1		0	0	251	202341	0	0	0	0	0	285347	285394	286096	286525	287063	0	0	290763	0	287563	0	0	0	0
2	Exec_Auto	1	13909893	16	0	1	3	2	1	A	1	1	0	202341	0	0	0	0	0	292763	292822	293524	293991	294375	294875	0	295175	0	0	0	0	0	0
2	Exec_Auto	1	13909893	17	0	1	3	0	1	A	1	0	0	202341	0	0	0	0	0	297176	297229	298628	299068	299449	299949	0	300249	0	0	0	0	0	0
2	Exec_Auto	1	13909893	18	1	0	1	2	0	B	1	1	0	202341	0	0	0	0	0	302250	302324	303610	304049	304636	305136	0	305436	0	0	0	0	0	0
2	Exec_Auto	1	13909893	19	0	1	2	1	1	A	1	1	0	202341	0	0	0	0	0	307436	307504	308755	309225	309557	310057	0	310357	0	0	0	0	0	0
2	Exec_Auto	0	13909893	0	1	0	0	2	0	B	1	1	0	312358	0	0	0	0	0	312389	312493	313260	313626	313994	314494	0	314795	0	0	0	0	0	0
2	Exec_Auto	0	13909893	1	1	0	1	0	0	B	1	1	0	312358	0	0	0	0	0	316795	316849	318185	318605	318961	319461	0	319762	0	0	0	0	0	0
2	Exec_Auto	0	13909893	2	1	0	0	1	0	B	1	1	0	312358	0	0	0	0	0	321762	321836	322686	323094	323397	323897	0	324197	0	0	0	0	0	0
2	Exec_Auto	0	13909893	3	0	1	3	1	1	A	1	1	0	312358	0	0	0	0	0	326198	326252	327553	327894	328337	328837	0	329137	0	0	0	0	0	0
2	Exec_Auto	0	13909893	4	0	1	0	1	1	A	1	1	0	312358	0	0	0	0	0	331137	331217	331979	332428	332759	333259	0	333559	0	0	0	0	0	0
2	Exec_Auto	0	13909893	5	1	0	3	1	0	B	1	0	0	312358	0	0	0	0	0	335560	335614	336596	337007	337300	337800	0	338101	0	0	0	0	0	0
2	Exec_Auto	0	13909893	6	1	0	3	2	0	B	1	1	0	312358	0	0	0	0	0	340101	340166	341431	341808	342088	342588	0	342889	0	0	0	0	0	0
2	Exec_Auto	0	13909893	7	1	0	1	3	0	B	1	1	0	312358	0	0	0	0	0	344889	344941	345629	346009	346401	346901	0	347201	0	0	0	0	0	0
2	Exec_Auto	0	13909893	8	1	0	0	3	0	B	1	1	0	312358	0	0	0	0	0	349201	349252	350722	351132	351547	352047	0	352348	0	0	0	0	0	0
2	Exec_Auto	0	13909893	9	0	1	1	3	1	A	1	1	0	312358	0	0	0	0	0	354348	354407	355529	355942	356277	356777	0	357078	0	0	0	0	0	0
2	Exec_Auto	1	13909893	10	1	0	0	3	0	B	1	1	0	312358	0	0	0	0	0	359079	359126	359893	360340	360697	361197	0	361498	0	0	0	0	0	0
2	Exec_Auto	1	13909893	11	1	0	1	3	0	B	1	1	0	312358	0	0	0	0	0	363498	363574	364910	365285	365702	366202	0	366502	0	0	0	0	0	0
2	Exec_Auto	1	13909893	12	1	0	2	1	0	A	0	1	0	312358	0	0	0	0	0	368503	368564	369414	369854	370174	0	370674	370975	0	0	0	0	0	0
2	Exec_Auto	1	13909893	13	0	1	2	0	1	A	1	1	0	312358	0	0	0	0	0	372976	373056	374357	374842	375300	375800	0	376100	0	0	0	0	0	0
2	Exec_Auto	1	13909893	14	0	1	3	0	1	A	1	1	0	312358	0	0	0	0	0	378101	378157	378919	379420	379778	380278	0	380578	0	0	0	0	0	0
2	Exec_Auto	1	13909893	15	0	1	3	1	1	A	1	1	0	312358	0	0	0	0	0	382578	382640	383622	384033	384469	384969	0	385269	0	0	0	0	0	0
2	Exec_Auto	1	13909893	16	0	1	2	1	1	A	1	0	0	312358	0	0	0	0	0	387269	387345	388610	389013	389364	389864	0	390165	0	0	0	0	0	0
2	Exec_Auto	1	13909893	17	1	0	2	1	0	B	1	1	0	312358	0	0	0	0	0	392166	392237	392925	393359	393781	394281	0	394581	0	0	0	0	0	0
2	Exec_Auto	1	13909893	18	1	0	1	0	0	B	1	1	0	312358	0	0	0	0	0	396581	396651	398121	398616	398975	399475	0	399775	0	0	0	0	0	0
2	Exec_Auto	1	13909893	19	0	1	2	3	1	A	1	1	0	312358	0	0	0	0	0	401776	401830	402953	403372	404048	404548	0	404849	0	0	0	0	0	0
2	Exec_Auto	0	13909893	0	0	1	3	1	1	A	1	1	0	406851	0	0	0	0	0	406872	406960	407471	407905	408243	408743	0	409043	0	0	0	0	0	0
2	Exec_Auto	0	13909893	1	0	1	1	0	1	A	1	1	0	406851	0	0	0	0	0	411043	411122	411968	412384	412728	413228	0	413528	0	0	0	0	0	0
2	Exec_Auto	0	13909893	2	1	0	3	2	0	B	1	1	0	406851	0	0	0	0	0	415530	415604	416180	416560	417139	417639	0	417939	0	0	0	0	0	0
2	Exec_Auto	0	13909893	3	1	0	1	2	0	B	1	1	0	406851	0	0	0	0	0	419939	420011	420589	420995	421453	421953	0	422253	0	0	0	0	0	0
2	Exec_Auto	0	13909893	4	1	0	1	0	0	B	1	1	0	406851	0	0	0	0	0	424253	424304	425752	426171	426615	427115	0	427416	0	0	0	0	0	0
2	Exec_Auto	0	13909893	5	0	1	1	3	1	A	1	1	0	406851	0	0	0	0	0	429418	429496	430913	431304	431677	432177	0	432477	0	0	0	0	0	0
2	Exec_Auto	0	13909893	6	1	0	2	0	0	B	1	1	0	406851	0	0	0	0	0	434477	434553	435778	436248	436596	437096	0	437397	0	0	0	0	0	0
2	Exec_Auto	0	13909893	7	0	1	3	1	1	A	1	1	0	406851	0	0	0	0	0	439398	439479	440737	440809	441450	441950	0	442251	0	0	0	0	0	0
2	Exec_Auto	0	13909893	8	0	1	0	2	1	A	1	1	0	406851	0	0	0	0	0	444252	444298	445655	446111	446461	446961	0	447263	0	0	0	0	0	0
2	Exec_Auto	0	13909893	9	1	0	0	3	0	B	1	1	0	406851	0	0	0	0	0	449264	449287	450293	450635	451032	451532	0	451833	0	0	0	0	0	0
2	Exec_Auto	1	13909893	10	1	0	1	0	0	B	1	1	0	406851	0	0	0	0	0	453834	453880	454391	454845	455156	455656	0	455957	0	0	0	0	0	0
2	Exec_Auto	1	13909893	11	0	1	1	3	1	A	1	1	0	406851	0	0	0	0	0	457958	458001	458847	459280	459788	460288	0	460590	0	0	0	0	0	0
2	Exec_Auto	1	13909893	12	1	0	1	2	0	B	1	0	0	406851	0	0	0	0	0	462591	462645	463221	463621	463985	464485	0	464785	0	0	0	0	0	0
2	Exec_Auto	1	13909893	13	0	1	0	2	1	A	1	1	0	406851	0	0	0	0	0	466785	466860	467438	467868	468269	468769	0	469069	0	0	0	0	0	0
2	Exec_Auto	1	13909893	14	1	0	1	2	0	B	1	1	0	406851	0	0	0	0	0	471069	471123	472571	472947	473342	473842	0	474142	0	0	0	0	0	0
2	Exec_Auto	1	13909893	15	1	0	2	0	0	B	1	1	0	406851	0	0	0	0	0	476142	476166	477583	478036	478298	478798	0	479098	0	0	0	0	0	0
2	Exec_Auto	1	13909893	16	0	1	2	1	1	A	1	0	0	406851	0	0	0	0	0	481099	481174	482399	482801	483128	483628	0	483928	0	0	0	0	0	0
2	Exec_Auto	1	13909893	17	1	0	2	1	0	B	1	1	0	406851	0	0	0	0	0	485930	486000	487258	487648	488043	488543	0	488844	0	0	0	0	0	0
2	Exec_Auto	1	13909893	18	1	0	2	0	0	A	0	0	0	406851	0	0	0	0	0	490845	490926	492283	492691	493210	0	493710	494011	0	0	0	0	0	0
2	Exec_Auto	1	13909893	19	0	1	0	1	1	A	1	0	0	406851	0	0	0	0	0	496011	496087	497093	497547	497918	498418	0	498718	0	0	0	0	0	0
2	Exec_Auto	0	13909893	0	1	0	3	1	0	B	1	1	0	500720	0	0	0	0	0	500753	500834	502188	502622	502977	503477	0	503777	0	0	0	0	0	0
2	Exec_Auto	0	13909893	1	1	0	1	2	0	B	1	1	0	500720	0	0	0	0	0	505777	505872	506595	506969	507333	507833	0	508133	0	0	0	0	0	0
2	Exec_Auto	0	13909893	2	0	1	1	0	1	A	1	1	0	500720	0	0	0	0	0	510134	510189	511606	512003	512352	512852	0	513153	0	0	0	0	0	0
2	Exec_Auto	0	13909893	3	0	1	3	0	1	A	1	1	0	500720	0	0	0	0	0	515153	515217	516176	516581	516998	517498	0	517799	0	0	0	0	0	0
2	Exec_Auto	0	13909893	4	0	1	1	3	1	A	1	1	0	500720	0	0	0	0	0	519800	519852	521113	521490	521798	522298	0	522598	0	0	0	0	0	0
2	Exec_Auto	0	13909893	5	0	1	2	3	1	A	1	0	0	500720	0	0	0	0	0	524598	524664	525853	526210	526555	527055	0	527356	0	0	0	0	0	0
2	Exec_Auto	0	13909893	6	0	1	1	3	1	A	1	1	0	500720	0	0	0	0	0	529356	529418	530431	530843	531134	531634	0	531934	0	0	0	0	0	0
2	Exec_Auto	0	13909893	7	1	0	0	3	0	B	1	1	0	500720	0	0	0	0	0	533935	534001	534724	535142	535556	536056	0	536356	0	0	0	0	0	0
2	Exec_Auto	0	13909893	8	1	0	2	0	0	B	1	1	0	500720	0	0	0	0	0	538357	538408	539302	539706	540083	540583	0	540884	0	0	0	0	0	0
2	Exec_Auto	0	13909893	9	0	1	0	2	1	A	1	1	0	500720	0	0	0	0	0	542884	542959	543883	544329	544661	545161	0	545461	0	0	0	0	0	0
2	Exec_Auto	1	13909893	10	0	1	3	0	1	A	1	0	252	500720	0	0	0	0	0	547461	547540	548894	549271	549646	0	0	552859	0	0	549659	0	0	0
2	Exec_Auto	1	13909893	10	0	1	3	0	1	A	1	0	0	500720	0	0	0	0	0	554860	554924	556278	556735	557144	557644	0	557945	0	0	0	0	0	0
2	Exec_Auto	1	13909893	11	0	1	2	1	1	A	1	1	0	500720	0	0	0	0	0	559946	560030	560753	561180	561500	562000	0	562300	0	0	0	0	0	0
2	Exec_Auto	1	13909893	12	0	1	1	0	1	A	1	1	0	500720	0	0	0	0	0	564300	564373	565790	566204	566533	567033	0	567334	0	0	0	0	0	0
2	Exec_Auto	1	13909893	13	0	1	3	0	1	A	1	1	0	500720	0	0	0	0	0	569334	569356	570315	570736	571188	571688	0	571988	0	0	0	0	0	0
2	Exec_Auto	1	13909893	14	1	0	3	2	0	B	1	0	0	500720	0	0	0	0	0	573988	574059	575320	575715	576215	576715	0	577015	0	0	0	0	0	0
2	Exec_Auto	1	13909893	15	0	1	1	3	1	A	1	1	0	500720	0	0	0	0	0	579015	579106	580295	580784	581122	581622	0	581923	0	0	0	0	0	0
2	Exec_Auto	1	13909893	16	1	0	3	2	0	B	1	1	0	500720	0	0	0	0	0	583923	583995	585008	585442	585804	586304	0	586604	0	0	0	0	0	0
2	Exec_Auto	1	13909893	17	0	1	3	2	1	A	1	0	0	500720	0	0	0	0	0	588605	588650	589373	589797	590257	590757	0	591057	0	0	0	0	0	0
2	Exec_Auto	1	13909893	18	0	1	0	1	1	A	1	1	0	500720	0	0	0	0	0	593058	593142	594036	594608	595078	595578	0	595879	0	0	0	0	0	0
2	Exec_Auto	1	13909893	19	0	1	2	0	1	A	1	1	0	500720	0	0	0	0	0	597879	597969	598893	599230	600021	600521	0	600822	0	0	0	0	0	0
2	Exec_Auto	0	13909893	0	0	1	2	1	1	A	1	0	0	602825	0	0	0	0	0	602852	602955	603548	603933	604334	604834	0	605134	0	0	0	0	0	0
2	Exec_Auto	0	13909893	1	1	0	1	2	0	B	1	1	0	602825	0	0	0	0	0	607134	607213	608235	608655	608967	609467	0	609768	0	0	0	0	0	0
2	Exec_Auto	0	13909893	2	1	0	0	2	0	B	1	1	0	602825	0	0	0	0	0	611768	611845	613089	613510	613901	614401	0	614702	0	0	0	0	0	0
2	Exec_Auto	0	13909893	3	1	0	3	1	0	B	1	1	0	602825	0	0	0	0	0	616702	616775	617545	617954	618251	618751	0	619052	0	0	0	0	0	0
2	Exec_Auto	0	13909893	4	1	0	3	0	0	B	1	1	0	602825	0	0	0	0	0	621052	621122	621753	622209	622563	623063	0	623363	0	0	0	0	0	0
2	Exec_Auto	0	13909893	5	0	1	2	1	1	A	1	1	0	602825	0	0	0	0	0	625364	625434	626250	626610	627341	627841	0	628141	0	0	0	0	0	0
2	Exec_Auto	0	13909893	6	0	1	1	3	1	A	1	0	0	602825	0	0	0	0	0	630141	630207	631060	631455	631785	632285	0	632586	0	0	0	0	0	0
2	Exec_Auto	0	13909893	7	1	0	0	1	0	B	1	1	0	602825	0	0	0	0	0	634587	634637	635453	635799	636143	636643	0	636944	0	0	0	0	0	0
2	Exec_Auto	0	13909893	8	1	0	3	0	0	B	1	1	0	602825	0	0	0	0	0	638944	639014	639705	640144	640528	641028	0	641328	0	0	0	0	0	0
2	Exec_Auto	0	13909893	9	1	0	3	1	0	B	1	1	0	602825	0	0	0	0	0	643329	643388	644637	645044	645383	645883	0	646185	0	0	0	0	0	0
2	Exec_Auto	1	13909893	10	1	0	2	3	0	B	1	1	0	602825	0	0	0	0	0	648185	648253	648846	649212	649989	650489	0	650790	0	0	0	0	0	0
2	Exec_Auto	1	13909893	11	1	0	3	0	0	B	1	1	0	602825	0	0	0	0	0	652790	652845	653867	654298	654648	655148	0	655448	0	0	0	0	0	0
2	Exec_Auto	1	13909893	12	0	1	1	2	1	A	1	0	0	602825	0	0	0	0	0	657450	657496	658740	659152	659577	660077	0	660377	0	0	0	0	0	0
2	Exec_Auto	1	13909893	13	1	0	3	1	0	A	0	0	252	602825	0	0	0	0	0	662379	662433	663203	663641	664033	0	0	667424	0	0	664224	0	0	0
2	Exec_Auto	1	13909893	13	1	0	3	1	0	B	1	0	0	602825	0	0	0	0	0	669425	669486	670256	670696	671168	671668	0	671969	0	0	0	0	0	0
2	Exec_Auto	1	13909893	14	0	1	3	1	1	A	1	1	0	602825	0	0	0	0	0	673969	674040	674671	675086	675568	676068	0	676368	0	0	0	0	0	0
2	Exec_Auto	1	13909893	15	1	0	2	1	0	B	1	1	0	602825	0	0	0	0	0	678368	678465	679281	679664	680023	680523	0	680823	0	0	0	0	0	0
2	Exec_Auto	1	13909893	16	0	1	0	2	1	A	1	1	0	602825	0	0	0	0	0	682825	682873	683726	684186	684461	684961	0	685261	0	0	0	0	0	0
2	Exec_Auto	1	13909893	17	0	1	0	3	1	A	1	0	0	602825	0	0	0	0	0	687261	687340	688156	688587	688837	689337	0	689637	0	0	0	0	0	0
2	Exec_Auto	1	13909893	18	0	1	0	2	1	A	1	1	0	602825	0	0	0	0	0	691638	691697	692388	692842	693178	693678	0	693979	0	0	0	0	0	0
2	Exec_Auto	1	13909893	19	0	1	2	1	1	A	1	1	0	602825	0	0	0	0	0	695979	696006	697255	697643	697942	698442	0	698743	0	0	0	0	0	0
2	Exec_Auto	0	13909893	0	0	1	2	0	1	A	1	1	0	700746	0	0	0	0	0	700758	700828	702013	702409	702757	703257	0	703557	0	0	0	0	0	0
2	Exec_Auto	0	13909893	1	1	0	1	0	0	B	1	1	0	700746	0	0	0	0	0	705557	705621	706279	706699	707087	707587	0	707887	0	0	0	0	0	0
2	Exec_Auto	0	13909893	2	0	1	0	1	1	A	1	1	0	700746	0	0	0	0	0	709887	709969	711145	711554	711981	712481	0	712781	0	0	0	0	0	0
2	Exec_Auto	0	13909893	3	0	1	3	2	1	A	1	1	0	700746	0	0	0	0	0	714781	714832	715748	716177	716470	716970	0	717271	0	0	0	0	0	0
2	Exec_Auto	0	13909893	4	0	1	1	2	1	A	1	0	0	700746	0	0	0	0	0	719272	719338	720693	721121	721414	721914	0	722215	0	0	0	0	0	0
2	Exec_Auto	0	13909893	5	1	0	3	0	0	B	1	1	0	700746	0	0	0	0	0	724216	724280	725624	726064	726417	726917	0	727217	0	0	0	0	0	0
2	Exec_Auto	0	13909893	6	0	1	0	2	1	A	1	0	0	700746	0	0	0	0	0	729217	729286	730295	730500	731078	731578	0	731878	0	0	0	0	0	0
2	Exec_Auto	0	13909893	7	1	0	0	2	0	B	1	1	0	700746	0	0	0	0	0	733879	733923	735309	735712	736152	736652	0	736953	0	0	0	0	0	0
2	Exec_Auto	0	13909893	8	1	0	2	0	0	B	1	1	0	700746	0	0	0	0	0	738954	739017	740204	740612	740911	741411	0	741712	0	0	0	0	0	0
2	Exec_Auto	0	13909893	9	0	1	3	1	1	A	1	0	0	700746	0	0	0	0	0	743712	743780	744996	745376	745778	746278	0	746579	0	0	0	0	0	0
2	Exec_Auto	1	13909893	10	0	1	1	3	1	A	1	1	0	700746	0	0	0	0	0	748579	748654	749839	750322	750691	751191	0	751491	0	0	0	0	0	0
2	Exec_Auto	1	13909893	11	0	1	3	0	1	A	1	0	0	700746	0	0	0	0	0	753491	753588	754246	754765	755666	756166	0	756467	0	0	0	0	0	0
2	Exec_Auto	1	13909893	12	1	0	0	3	0	B	1	0	252	700746	0	0	0	0	0	758468	758541	759717	760165	760626	0	0	763837	0	0	760637	0	0	0
2	Exec_Auto	1	13909893	12	1	0	0	3	0	B	1	1	0	700746	0	0	0	0	0	765837	765897	767073	767576	768028	768528	0	768828	0	0	0	0	0	0
2	Exec_Auto	1	13909893	13	1	0	3	2	0	B	1	1	0	700746	0	0	0	0	0	770829	770884	771800	772235	772588	773088	0	773389	0	0	0	0	0	0
2	Exec_Auto	1	13909893	14	0	1	3	1	1	A	1	1	0	700746	0	0	0	0	0	775389	775439	776794	777214	777615	778115	0	778416	0	0	0	0	0	0
2	Exec_Auto	1	13909893	15	0	1	0	1	1	A	1	1	0	700746	0	0	0	0	0	780417	780465	781809	782192	782648	783148	0	783449	0	0	0	0	0	0
2	Exec_Auto	1	13909893	16	0	1	3	2	1	A	1	0	0	700746	0	0	0	0	0	785449	785475	786484	786897	787354	787854	0	788155	0	0	0	0	0	0
2	Exec_Auto	1	13909893	17	0	1	3	2	1	A	1	1	0	700746	0	0	0	0	0	790155	790219	791605	791985	792405	792905	0	793206	0	0	0	0	0	0
2	Exec_Auto	1	13909893	18	1	0	2	3	0	B	1	1	0	700746	0	0	0	0	0	795206	795252	796439	796837	797325	797825	0	798126	0	0	0	0	0	0
2	Exec_Auto	1	13909893	19	0	1	1	2	1	B	0	0	0	700746	0	0	0	0	0	800126	800199	801415	801783	802229	0	802729	803029	0	0	0	0	0	0
2	Exec_Auto	0	13909893	0	1	0	0	2	0	B	1	1	0	805030	0	0	0	0	0	805052	805123	805697	806074	806392	806892	0	807192	0	0	0	0	0	0
2	Exec_Auto	0	13909893	1	0	1	1	3	1	A	1	1	0	805030	0	0	0	0	0	809193	809253	810583	810965	811324	811824	0	812125	0	0	0	0	0	0
2	Exec_Auto	0	13909893	2	0	1	0	2	1	A	1	1	0	805030	0	0	0	0	0	814126	814196	815371	815819	816162	816662	0	816962	0	0	0	0	0	0
2	Exec_Auto	0	13909893	3	1	0	2	3	0	B	1	1	0	805030	0	0	0	0	0	818963	819020	820047	820442	821098	821598	0	821899	0	0	0	0	0	0
2	Exec_Auto	0	13909893	4	1	0	3	1	0	B	1	0	0	805030	0	0	0	0	0	823899	823972	824815	825243	825539	826039	0	826339	0	0	0	0	0	0
2	Exec_Auto	0	13909893	5	0	1	2	0	1	A	1	1	0	805030	0	0	0	0	0	828339	828399	829647	830007	830426	830926	0	831226	0	0	0	0	0	0
2	Exec_Auto	0	13909893	6	1	0	2	0	0	B	1	0	0	805030	0	0	0	0	0	833227	833302	833813	834209	834595	835095	0	835395	0	0	0	0	0	0
2	Exec_Auto	0	13909893	7	1	0	3	2	0	B	1	1	0	805030	0	0	0	0	0	837396	837475	838097	838456	838785	839285	0	839586	0	0	0	0	0	0
2	Exec_Auto	0	13909893	8	0	1	2	0	1	A	1	1	0	805030	0	0	0	0	0	841586	841632	842841	843179	843648	844148	0	844448	0	0	0	0	0	0
2	Exec_Auto	0	13909893	9	1	0	1	2	0	B	1	1	0	805030	0	0	0	0	0	846448	846503	847227	847659	848102	848602	0	848902	0	0	0	0	0	0
2	Exec_Auto	1	13909893	10	0	1	2	1	1	A	1	1	0	805030	0	0	0	0	0	850902	850961	851535	851959	852403	852903	0	853204	0	0	0	0	0	0
2	Exec_Auto	1	13909893	11	0	1	2	0	1	A	1	1	0	805030	0	0	0	0	0	855204	855266	856596	856993	857345	857845	0	858145	0	0	0	0	0	0
2	Exec_Auto	1	13909893	12	0	1	1	2	1	A	1	1	0	805030	0	0	0	0	0	860145	860218	861393	861803	862170	862670	0	862970	0	0	0	0	0	0
2	Exec_Auto	1	13909893	13	1	0	1	0	0	B	1	0	0	805030	0	0	0	0	0	864970	865041	866068	866469	866857	867357	0	867658	0	0	0	0	0	0
2	Exec_Auto	1	13909893	14	0	1	1	2	1	A	1	1	0	805030	0	0	0	0	0	869659	869735	870578	870994	871357	871857	0	872157	0	0	0	0	0	0
2	Exec_Auto	1	13909893	15	0	1	1	0	1	A	1	1	0	805030	0	0	0	0	0	874158	874210	875458	875903	876221	876721	0	877021	0	0	0	0	0	0
2	Exec_Auto	1	13909893	16	0	1	2	1	1	A	1	1	0	805030	0	0	0	0	0	879022	879085	879596	879971	880369	880869	0	881170	0	0	0	0	0	0
2	Exec_Auto	1	13909893	17	1	0	0	3	0	B	1	1	0	805030	0	0	0	0	0	883170	883245	883867	884308	884685	885185	0	885485	0	0	0	0	0	0
2	Exec_Auto	1	13909893	18	0	1	2	1	1	A	1	1	0	805030	0	0	0	0	0	887486	887564	888773	889163	889730	890230	0	890530	0	0	0	0	0	0
2	Exec_Auto	1	13909893	19	0	1	0	2	1	A	1	1	0	805030	0	0	0	0	0	892531	892593	893317	893732	894140	894640	0	894940	0	0	0	0	0	0
2	Exec_Auto	0	13909893	0	1	0	2	0	0	B	1	1	0	896942	0	0	0	0	0	896982	897083	898320	898729	899068	899568	0	899869	0	0	0	0	0	0
2	Exec_Auto	0	13909893	1	1	0	1	3	0	B	1	1	0	896942	0	0	0	0	0	901870	901953	902955	903308	903600	904100	0	904400	0	0	0	0	0	0
2	Exec_Auto	0	13909893	2	1	0	3	1	0	B	1	0	0	896942	0	0	0	0	0	906401	906427	907805	908216	908523	909023	0	909323	0	0	0	0	0	0
2	Exec_Auto	0	13909893	3	0	1	0	2	1	A	1	0	0	896942	0	0	0	0	0	911323	911353	912620	913018	913386	913886	0	914187	0	0	0	0	0	0
2	Exec_Auto	0	13909893	4	1	0	0	3	0	B	1	1	0	896942	0	0	0	0	0	916187	916226	917612	918052	918399	918899	0	919200	0	0	0	0	0	0
2	Exec_Auto	0	13909893	5	1	0	3	0	0	B	1	1	0	896942	0	0	0	0	0	921200	921259	922455	922897	923206	923706	0	924007	0	0	0	0	0	0
2	Exec_Auto	0	13909893	6	0	1	3	2	1	A	1	1	0	896942	0	0	0	0	0	926007	926070	926682	927119	927491	927991	0	928292	0	0	0	0	0	0
2	Exec_Auto	0	13909893	7	1	0	0	1	0	B	1	1	0	896942	0	0	0	0	0	930293	930365	931505	931886	932191	932691	0	932991	0	0	0	0	0	0
2	Exec_Auto	0	13909893	8	1	0	0	2	0	B	1	1	0	896942	0	0	0	0	0	934991	935058	935995	936371	937154	937654	0	937955	0	0	0	0	0	0
2	Exec_Auto	0	13909893	9	0	1	1	0	1	A	1	1	0	896942	0	0	0	0	0	939955	940029	940906	941328	941647	942147	0	942447	0	0	0	0	0	0
2	Exec_Auto	1	13909893	10	1	0	0	2	0	B	1	1	0	896942	0	0	0	0	0	944447	944519	945756	946127	946576	947076	0	947376	0	0	0	0	0	0
2	Exec_Auto	1	13909893	11	0	1	3	1	1	A	1	1	0	896942	0	0	0	0	0	949376	949409	950411	950838	951211	951711	0	952011	0	0	0	0	0	0
2	Exec_Auto	1	13909893	12	0	1	1	3	1	A	1	1	0	896942	0	0	0	0	0	954012	954068	955446	955861	956357	956857	0	957158	0	0	0	0	0	0
2	Exec_Auto	1	13909893	13	1	0	0	2	0	B	1	1	0	896942	0	0	0	0	0	959159	959217	960484	960907	961313	961813	0	962114	0	0	0	0	0	0
2	Exec_Auto	1	13909893	14	1	0	3	2	0	B	1	1	0	896942	0	0	0	0	0	964115	964170	965556	965904	966425	966925	0	967225	0	0	0	0	0	0
2	Exec_Auto	1	13909893	15	1	0	2	1	0	B	1	1	0	896942	0	0	0	0	0	969228	969292	970488	970893	971281	971781	0	972082	0	0	0	0	0	0
2	Exec_Auto	1	13909893	16	1	0	2	3	0	B	1	1	0	896942	0	0	0	0	0	974082	974160	974772	975159	975561	976061	0	976363	0	0	0	0	0	0
2	Exec_Auto	1	13909893	17	1	0	3	1	0	A	0	0	0	896942	0	0	0	0	0	978364	978395	979535	980004	980374	0	980874	981175	0	0	0	0	0	0
2	Exec_Auto	1	13909893	18	1	0	0	3	0	B	1	0	0	896942	0	0	0	0	0	983177	983195	984132	984626	985074	985574	0	985875	0	0	0	0	0	0
2	Exec_Auto	1	13909893	19	1	0	2	0	0	B	1	1	0	896942	0	0	0	0	0	987876	987938	988815	989293	989698	990198	0	990498	0	0	0	0	0	0
2	Exec_Auto	0	13909893	0	1	0	1	0	0	B	1	0	0	992500	0	0	0	0	0	992508	992580	993389	993774	994140	994640	0	994940	0	0	0	0	0	0
2	Exec_Auto	0	13909893	1	1	0	0	3	0	B	1	0	0	992500	0	0	0	0	0	996940	997009	998437	998850	999301	999801	0	1000101	0	0	0	0	0	0
2	Exec_Auto	0	13909893	2	1	0	1	0	0	B	1	0	0	992500	0	0	0	0	0	1002101	1002159	1003152	1003552	1003825	1004325	0	1004625	0	0	0	0	0	0
2	Exec_Auto	0	13909893	3	1	0	0	1	0	B	1	1	0	992500	0	0	0	0	0	1006625	1006660	1007256	1007720	1008033	1008533	0	1008833	0	0	0	0	0	0
2	Exec_Auto	0	13909893	4	0	1	2	0	1	A	1	1	0	992500	0	0	0	0	0	1010833	1010903	1011695	1012065	1012674	1013174	0	1013475	0	0	0	0	0	0
2	Exec_Auto	0	13909893	5	0	1	0	2	1	A	1	1	0	992500	0	0	0	0	0	1015475	1015523	1016948	1017242	1017637	1018137	0	1018438	0	0	0	0	0	0
2	Exec_Auto	0	13909893	6	0	1	1	3	1	A	1	0	0	992500	0	0	0	0	0	1020439	1020509	1021665	1022064	1022481	1022981	0	1023282	0	0	0	0	0	0
2	Exec_Auto	0	13909893	7	0	1	1	3	1	A	1	1	0	992500	0	0	0	0	0	1025283	1025308	1026761	1027140	1027498	1027998	0	1028299	0	0	0	0	0	0
2	Exec_Auto	0	13909893	8	1	0	2	0	0	B	1	1	0	992500	0	0	0	0	0	1030300	1030338	1031595	1031996	1032333	1032833	0	1033134	0	0	0	0	0	0
2	Exec_Auto	0	13909893	9	1	0	1	2	0	B	1	1	0	992500	0	0	0	0	0	1035134	1035188	1036260	1036663	1036945	1037445	0	1037745	0	0	0	0	0	0
2	Exec_Auto	1	13909893	10	1	0	0	1	0	B	1	1	0	992500	0	0	0	0	0	1039745	1039770	1040579	1041018	1041340	1041840	0	1042141	0	0	0	0	0	0
2	Exec_Auto	1	13909893	11	1	0	0	3	0	B	1	0	0	992500	0	0	0	0	0	1044142	1044200	1045628	1046017	1046590	1047090	0	1047391	0	0	0	0	0	0
2	Exec_Auto	1	13909893	12	0	1	2	1	1	A	1	1	0	992500	0	0	0	0	0	1049392	1049453	1050446	1050863	1051213	1051713	0	1052013	0	0	0	0	0	0
2	Exec_Auto	1	13909893	13	0	1	1	0	1	A	1	1	0	992500	0	0	0	0	0	1054013	1054055	1054651	1055120	1055448	1055948	0	1056248	0	0	0	0	0	0
2	Exec_Auto	1	13909893	14	1	0	2	0	0	B	1	1	0	992500	0	0	0	0	0	1058250	1058277	1059069	1059507	1059885	1060385	0	1060686	0	0	0	0	0	0
2	Exec_Auto	1	13909893	15	0	1	0	1	1	A	1	1	0	992500	0	0	0	0	0	1062687	1062750	1064175	1064551	1065012	1065512	0	1065813	0	0	0	0	0	0
2	Exec_Auto	1	13909893	16	1	0	2	1	0	B	1	1	0	992500	0	0	0	0	0	1067813	1067885	1069041	1069451	1070001	1070501	0	1070801	0	0	0	0	0	0
2	Exec_Auto	1	13909893	17	1	0	0	1	0	B	1	1	0	992500	0	0	0	0	0	1072801	1072862	1074315	1074718	1075144	1075644	0	1075946	0	0	0	0	0	0
2	Exec_Auto	1	13909893	18	1	0	3	0	0	B	1	1	0	992500	0	0	0	0	0	1077947	1078000	1079257	1079706	1080014	1080514	0	1080815	0	0	0	0	0	0
2	Exec_Auto	1	13909893	19	1	0	0	2	0	B	1	1	0	992500	0	0	0	0	0	1082815	1082884	1083956	1084373	1084758	1085258	0	1085558	0	0	0	0	0	0
2	Exec_Auto	0	13909893	0	1	0	3	1	0	B	1	1	0	1087560	0	0	0	0	0	1087571	1087622	1088776	1089139	1089453	1089953	0	1090254	0	0	0	0	0	0
2	Exec_Auto	0	13909893	1	0	1	0	3	1	A	1	1	0	1087560	0	0	0	0	0	1092255	1092323	1093408	1093771	1094145	1094645	0	1094945	0	0	0	0	0	0
2	Exec_Auto	0	13909893	2	1	0	3	2	0	B	1	1	0	1087560	0	0	0	0	0	1096946	1097016	1097546	1097947	1098407	1098907	0	1099207	0	0	0	0	0	0
2	Exec_Auto	0	13909893	3	1	0	2	0	0	B	1	1	0	1087560	0	0	0	0	0	1101208	1101287	1102396	1102836	1103093	1103593	0	1103894	0	0	0	0	0	0
2	Exec_Auto	0	13909893	4	0	1	2	3	1	A	1	1	0	1087560	0	0	0	0	0	1105894	1105965	1106985	1107360	1108431	1108931	0	1109232	0	0	0	0	0	0
2	Exec_Auto	0	13909893	5	0	1	0	1	1	A	1	1	0	1087560	0	0	0	0	0	1111233	1111310	1112112	1112528	1112880	1113380	0	1113680	0	0	0	0	0	0
2	Exec_Auto	0	13909893	6	0	1	2	1	1	A	1	1	0	1087560	0	0	0	0	0	1115680	1115715	1116521	1116883	1117310	1117810	0	1118111	0	0	0	0	0	0
2	Exec_Auto	0	13909893	7	0	1	3	1	1	A	1	1	0	1087560	0	0	0	0	0	1120112	1120179	1121247	1121650	1122141	1122641	0	1122942	0	0	0	0	0	0
2	Exec_Auto	0	13909893	8	0	1	2	3	1	A	1	1	0	1087560	0	0	0	0	0	1124943	1125016	1125850	1126227	1126763	1127263	0	1127563	0	0	0	0	0	0
2	Exec_Auto	0	13909893	9	1	0	2	3	0	B	1	0	0	1087560	0	0	0	0	0	1129564	1129598	1130412	1130804	1131298	1131798	0	1132099	0	0	0	0	0	0
2	Exec_Auto	1	13909893	10	1	0	0	2	0	B	1	0	0	1087560	0	0	0	0	0	1134099	1134144	1135298	1135697	1136179	1136679	0	1136979	0	0	0	0	0	0
2	Exec_Auto	1	13909893	11	1	0	2	1	0	B	1	1	0	1087560	0	0	0	0	0	1138979	1139035	1140120	1140542	1140949	1141449	0	1141749	0	0	0	0	0	0
2	Exec_Auto	1	13909893	12	0	1	0	3	1	A	1	1	0	1087560	0	0	0	0	0	1143749	1143774	1144304	1144746	1145060	1145560	0	1145861	0	0	0	0	0	0
2	Exec_Auto	1	13909893	13	1	0	3	0	0	B	1	0	0	1087560	0	0	0	0	0	1147861	1147920	1149029	1149455	1149736	1150236	0	1150536	0	0	0	0	0	0
2	Exec_Auto	1	13909893	14	0	1	1	0	1	A	1	1	0	1087560	0	0	0	0	0	1152537	1152600	1153620	1153988	1154369	1154869	0	1155169	0	0	0	0	0	0
2	Exec_Auto	1	13909893	15	0	1	3	0	1	A	1	1	0	1087560	0	0	0	0	0	1157170	1157203	1158005	1158422	1158831	1159331	0	1159631	0	0	0	0	0	0
2	Exec_Auto	1	13909893	16	1	0	3	1	0	B	1	0	0	1087560	0	0	0	0	0	1161631	1161693	1162499	1162910	1163331	1163831	0	1164132	0	0	0	0	0	0
2	Exec_Auto	1	13909893	17	0	1	1	2	1	A	1	1	0	1087560	0	0	0	0	0	1166133	1166187	1167255	1167622	1168010	1168510	0	1168811	0	0	0	0	0	0
2	Exec_Auto	1	13909893	18	1	0	3	0	0	B	1	0	252	1087560	0	0	0	0	0	1170811	1170879	1171713	1172146	1172463	0	0	1175687	0	0	1172487	0	0	0
2	Exec_Auto	1	13909893	18	1	0	3	0	0	B	1	0	0	1087560	0	0	0	0	0	1177688	1177745	1178579	1179021	1179337	1179837	0	1180138	0	0	0	0	0	0
2	Exec_Auto	1	13909893	19	1	0	3	0	0	B	1	0	0	1087560	0	0	0	0	0	1182138	1182178	1182992	1183499	1183805	1184305	0	1184605	0	0	0	0	0	0
2	Exec_Auto	0	13909893	0	0	1	2	3	1	A	1	1	0	1186606	0	0	0	0	0	1186670	1186734	1187317	1187747	1188091	1188591	0	1188892	0	0	0	0	0	0
2	Exec_Auto	0	13909893	1	1	0	1	2	0	B	1	1	0	1186606	0	0	0	0	0	1190893	1190965	1191930	1192271	1192596	1193096	0	1193396	0	0	0	0	0	0
2	Exec_Auto	0	13909893	2	1	0	3	1	0	B	1	0	0	1186606	0	0	0	0	0	1195398	1195422	1196447	1196815	1197132	1197632	0	1197933	0	0	0	0	0	0
2	Exec_Auto	0	13909893	3	0	1	3	2	1	A	1	1	0	1186606	0	0	0	0	0	1199934	1199991	1200585	1201024	1201412	1201912	0	1202212	0	0	0	0	0	0
2	Exec_Auto	0	13909893	4	1	0	3	1	0	B	1	1	0	1186606	0	0	0	0	0	1204213	1204278	1204977	1205334	1205661	1206161	0	1206463	0	0	0	0	0	0
2	Exec_Auto	0	13909893	5	1	0	3	2	0	B	1	1	0	1186606	0	0	0	0	0	1208464	1208527	1209323	1209687	1210221	1210721	0	1211021	0	0	0	0	0	0
2	Exec_Auto	0	13909893	6	1	0	1	0	0	B	1	1	0	1186606	0	0	0	0	0	1213022	1213061	1213950	1214354	1214644	1215144	0	1215445	0	0	0	0	0	0
2	Exec_Auto	0	13909893	7	0	1	2	0	1	A	1	1	0	1186606	0	0	0	0	0	1217446	1217514	1218651	1218931	1219595	1220095	0	1220395	0	0	0	0	0	0
2	Exec_Auto	0	13909893	8	0	1	2	0	1	A	1	0	0	1186606	0	0	0	0	0	1222396	1222435	1222994	1223430	1223887	1224387	0	1224688	0	0	0	0	0	0
2	Exec_Auto	0	13909893	9	0	1	3	0	1	A	1	1	0	1186606	0	0	0	0	0	1226689	1226743	1227417	1227786	1228319	1228819	0	1229119	0	0	0	0	0	0
2	Exec_Auto	1	13909893	10	0	1	0	2	1	A	1	1	0	1186606	0	0	0	0	0	1231119	1231183	1231766	1232219	1232543	1233043	0	1233343	0	0	0	0	0	0
2	Exec_Auto	1	13909893	11	0	1	0	1	1	A	1	0	0	1186606	0	0	0	0	0	1235344	1235377	1236342	1236751	1237078	1237578	0	1237878	0	0	0	0	0	0
2	Exec_Auto	1	13909893	12	1	0	1	2	0	B	1	1	0	1186606	0	0	0	0	0	1239879	1239941	1240966	1241332	1241784	1242284	0	1242585	0	0	0	0	0	0
2	Exec_Auto	1	13909893	13	1	0	1	0	0	B	1	1	0	1186606	0	0	0	0	0	1244586	1244653	1245247	1245729	1246133	1246633	0	1246934	0	0	0	0	0	0
2	Exec_Auto	1	13909893	14	0	1	2	0	1	A	1	0	0	1186606	0	0	0	0	0	1248935	1248988	1249687	1250083	1250582	1251082	0	1251382	0	0	0	0	0	0
2	Exec_Auto	1	13909893	15	0	1	2	3	1	A	1	0	0	1186606	0	0	0	0	0	1253382	1253455	1254251	1254662	1255188	1255688	0	1255988	0	0	0	0	0	0
2	Exec_Auto	1	13909893	16	0	1	1	3	1	A	1	0	0	1186606	0	0	0	0	0	1257988	1258030	1258919	1259340	1259681	1260181	0	1260481	0	0	0	0	0	0
2	Exec_Auto	1	13909893	17	0	1	3	1	1	A	1	0	0	1186606	0	0	0	0	0	1262482	1262541	1263678	1264097	1264775	1265275	0	1265575	0	0	0	0	0	0
2	Exec_Auto	1	13909893	18	0	1	0	3	1	A	1	0	0	1186606	0	0	0	0	0	1267576	1267641	1268200	1268726	1269092	1269592	0	1269892	0	0	0	0	0	0
2	Exec_Auto	1	13909893	19	1	0	2	3	0	B	1	1	0	1186606	0	0	0	0	0	1271892	1271961	1272635	1273082	1273501	1274001	0	1274301	0	0	0	0	0	0
2	Exec_Auto	0	13909893	0	1	0	3	1	0	B	1	1	0	1276303	0	0	0	0	0	1276319	1276404	1277213	1277569	1277887	1278387	0	1278687	0	0	0	0	0	0
2	Exec_Auto	0	13909893	1	1	0	0	3	0	B	1	1	0	1276303	0	0	0	0	0	1280687	1280705	1282139	1282415	1282911	1283411	0	1283712	0	0	0	0	0	0
2	Exec_Auto	0	13909893	2	0	1	3	1	1	A	1	1	0	1276303	0	0	0	0	0	1285713	1285798	1287108	1287457	1287954	1288454	0	1288755	0	0	0	0	0	0
2	Exec_Auto	0	13909893	3	0	1	3	2	1	A	1	1	0	1276303	0	0	0	0	0	1290756	1290812	1291374	1291768	1292395	1292895	0	1293196	0	0	0	0	0	0
2	Exec_Auto	0	13909893	4	1	0	2	3	0	B	1	1	0	1276303	0	0	0	0	0	1295197	1295270	1296123	1296569	1298006	1298506	0	1298807	0	0	0	0	0	0
2	Exec_Auto	0	13909893	5	0	1	0	3	1	A	1	1	0	1276303	0	0	0	0	0	1300809	1300882	1302045	1302514	1302811	1303311	0	1303611	0	0	0	0	0	0
2	Exec_Auto	0	13909893	6	1	0	3	1	0	B	1	0	0	1276303	0	0	0	0	0	1305611	1305683	1306315	1306735	1307052	1307552	0	1307852	0	0	0	0	0	0
2	Exec_Auto	0	13909893	7	0	1	3	1	1	A	1	1	0	1276303	0	0	0	0	0	1309852	1309924	1311302	1311679	1312058	1312558	0	1312859	0	0	0	0	0	0
2	Exec_Auto	0	13909893	8	0	1	3	2	1	A	1	1	0	1276303	0	0	0	0	0	1314859	1314896	1316255	1316678	1317102	1317602	0	1317903	0	0	0	0	0	0
2	Exec_Auto	0	13909893	9	1	0	2	3	0	B	1	1	0	1276303	0	0	0	0	0	1319904	1319931	1321292	1321765	1325100	1325600	0	1325901	0	0	0	0	0	0
2	Exec_Auto	1	13909893	10	0	1	0	3	1	A	1	0	0	1276303	0	0	0	0	0	1327902	1327967	1328776	1329233	1329565	1330065	0	1330366	0	0	0	0	0	0
2	Exec_Auto	1	13909893	11	0	1	0	3	1	A	1	0	0	1276303	0	0	0	0	0	1332366	1332402	1333836	1334275	1334642	1335142	0	1335443	0	0	0	0	0	0
2	Exec_Auto	1	13909893	12	0	1	2	0	1	A	1	0	0	1276303	0	0	0	0	0	1337444	1337472	1338782	1339228	1339627	1340127	0	1340427	0	0	0	0	0	0
2	Exec_Auto	1	13909893	13	1	0	2	0	0	B	1	0	0	1276303	0	0	0	0	0	1342428	1342465	1343027	1343574	1343980	1344480	0	1344780	0	0	0	0	0	0
2	Exec_Auto	1	13909893	14	1	0	0	1	0	B	1	1	0	1276303	0	0	0	0	0	1346781	1346847	1347700	1348109	1348447	1348947	0	1349247	0	0	0	0	0	0
2	Exec_Auto	1	13909893	15	1	0	0	2	0	B	1	1	0	1276303	0	0	0	0	0	1351248	1351302	1352465	1352877	1353240	1353740	0	1354041	0	0	0	0	0	0
2	Exec_Auto	1	13909893	16	0	1	0	1	1	A	1	0	0	1276303	0	0	0	0	0	1356042	1356111	1356743	1357228	1357558	1358058	0	1358359	0	0	0	0	0	0
2	Exec_Auto	1	13909893	17	1	0	3	0	0	A	0	0	0	1276303	0	0	0	0	0	1360359	1360405	1361783	1362173	1362661	0	1363161	1363462	0	0	0	0	0	0
2	Exec_Auto	1	13909893	18	0	1	3	1	1	A	1	1	0	1276303	0	0	0	0	0	1365462	1365496	1366855	1367244	1367732	1368232	0	1368533	0	0	0	0	0	0
2	Exec_Auto	1	13909893	19	1	0	2	0	0	B	1	1	0	1276303	0	0	0	0	0	1370533	1370578	1371939	1372374	1372722	1373222	0	1373522	0	0	0	0	0	0
2	Exec_Auto	0	13909893	0	1	0	1	0	0	B	1	1	0	1375523	0	0	0	0	0	1375568	1375641	1377023	1377462	1377774	1378274	0	1378575	0	0	0	0	0	0
2	Exec_Auto	0	13909893	1	0	1	0	1	1	A	1	1	0	1375523	0	0	0	0	0	1380575	1380600	1381383	1381771	1382106	1382606	0	1382906	0	0	0	0	0	0
2	Exec_Auto	0	13909893	2	0	1	0	3	1	A	1	1	0	1375523	0	0	0	0	0	1384908	1384951	1386186	1386572	1386963	1387463	0	1387764	0	0	0	0	0	0
2	Exec_Auto	0	13909893	3	1	0	2	1	0	B	1	0	0	1375523	0	0	0	0	0	1389765	1389815	1391037	1391382	1391794	1392294	0	1392595	0	0	0	0	0	0
2	Exec_Auto	0	13909893	4	0	1	3	2	1	A	1	1	0	1375523	0	0	0	0	0	1394596	1394643	1395431	1395827	1396558	1397058	0	1397358	0	0	0	0	0	0
2	Exec_Auto	0	13909893	5	1	0	2	1	0	B	1	1	0	1375523	0	0	0	0	0	1399358	1399412	1400313	1400717	1401035	1401535	0	1401835	0	0	0	0	0	0
2	Exec_Auto	0	13909893	6	0	1	1	3	1	A	1	1	0	1375523	0	0	0	0	0	1403836	1403912	1405192	1405605	1405965	1406465	0	1406766	0	0	0	0	0	0
2	Exec_Auto	0	13909893	7	0	1	0	2	1	A	1	0	0	1375523	0	0	0	0	0	1408767	1408828	1409541	1409987	1410277	1410777	0	1411078	0	0	0	0	0	0
2	Exec_Auto	0	13909893	8	0	1	2	0	1	A	1	1	0	1375523	0	0	0	0	0	1413079	1413155	1413948	1414376	1414858	1415358	0	1415658	0	0	0	0	0	0
2	Exec_Auto	0	13909893	9	0	1	1	2	1	A	1	1	0	1375523	0	0	0	0	0	1417659	1417732	1418462	1418856	1419212	1419712	0	1420013	0	0	0	0	0	0
2	Exec_Auto	1	13909893	10	1	0	1	3	0	A	0	0	0	1375523	0	0	0	0	0	1422013	1422042	1423424	1423844	1424161	0	1424661	1424962	0	0	0	0	0	0
2	Exec_Auto	1	13909893	11	1	0	3	0	0	B	1	1	0	1375523	0	0	0	0	0	1426963	1427033	1427816	1428333	1428638	1429138	0	1429438	0	0	0	0	0	0
2	Exec_Auto	1	13909893	12	1	0	2	1	0	B	1	1	0	1375523	0	0	0	0	0	1431438	1431473	1432708	1433080	1433473	1433973	0	1434274	0	0	0	0	0	0
2	Exec_Auto	1	13909893	13	0	1	1	0	1	A	1	1	0	1375523	0	0	0	0	0	1436274	1436340	1437562	1437969	1438350	1438850	0	1439151	0	0	0	0	0	0
2	Exec_Auto	1	13909893	14	0	1	0	1	1	A	1	1	0	1375523	0	0	0	0	0	1441151	1441187	1441975	1442414	1442747	1443247	0	1443547	0	0	0	0	0	0
2	Exec_Auto	1	13909893	15	0	1	3	2	1	A	1	1	0	1375523	0	0	0	0	0	1445548	1445570	1446471	1446893	1447349	1447849	0	1448150	0	0	0	0	0	0
2	Exec_Auto	1	13909893	16	1	0	1	2	0	B	1	1	0	1375523	0	0	0	0	0	1450150	1450197	1451477	1451926	1452341	1452841	0	1453141	0	0	0	0	0	0
2	Exec_Auto	1	13909893	17	1	0	0	1	0	B	1	0	0	1375523	0	0	0	0	0	1455141	1455210	1455923	1456324	1456683	1457183	0	1457485	0	0	0	0	0	0
2	Exec_Auto	1	13909893	18	0	1	3	1	1	A	1	0	0	1375523	0	0	0	0	0	1459486	1459552	1460345	1460716	1461146	1461646	0	1461946	0	0	0	0	0	0
2	Exec_Auto	1	13909893	19	1	0	1	0	0	B	1	1	0	1375523	0	0	0	0	0	1463946	1464014	1464744	1465193	1465612	1466112	0	1466412	0	0	0	0	0	0
2	Exec_Auto	0	13909893	0	0	1	0	2	1	A	1	1	0	1468414	0	0	0	0	0	1468462	1468524	1469987	1470406	1470698	1471198	0	1471500	0	0	0	0	0	0
2	Exec_Auto	0	13909893	1	0	1	1	3	1	A	1	0	0	1468414	0	0	0	0	0	1473500	1473554	1474383	1474798	1475088	1475588	0	1475888	0	0	0	0	0	0
2	Exec_Auto	0	13909893	2	1	0	2	1	0	B	1	1	0	1468414	0	0	0	0	0	1477888	1477911	1478552	1478960	1479296	1479796	0	1480096	0	0	0	0	0	0
2	Exec_Auto	0	13909893	3	1	0	0	2	0	B	1	0	0	1468414	0	0	0	0	0	1482097	1482172	1483258	1483629	1484186	1484686	0	1484987	0	0	0	0	0	0
2	Exec_Auto	0	13909893	4	0	1	0	3	1	A	1	0	0	1468414	0	0	0	0	0	1486988	1487053	1487655	1488071	1488387	1488887	0	1489188	0	0	0	0	0	0
2	Exec_Auto	0	13909893	5	0	1	2	1	1	A	1	1	0	1468414	0	0	0	0	0	1491188	1491245	1491973	1492372	1492662	1493162	0	1493462	0	0	0	0	0	0
2	Exec_Auto	0	13909893	6	1	0	3	2	0	B	1	0	0	1468414	0	0	0	0	0	1495462	1495504	1496843	1497173	1497532	1498032	0	1498332	0	0	0	0	0	0
2	Exec_Auto	0	13909893	7	0	1	1	0	1	A	1	1	0	1468414	0	0	0	0	0	1500332	1500397	1501684	1502083	1502353	1502853	0	1503153	0	0	0	0	0	0
2	Exec_Auto	0	13909893	8	0	1	0	2	1	A	1	1	0	1468414	0	0	0	0	0	1505154	1505216	1506159	1506570	1506906	1507406	0	1507706	0	0	0	0	0	0
2	Exec_Auto	0	13909893	9	1	0	1	2	0	B	1	0	0	1468414	0	0	0	0	0	1509707	1509749	1511049	1511416	1511767	1512267	0	1512567	0	0	0	0	0	0
