# Supplementary material for: A Computational Model of Dual Competition between the Basal Ganglia and the Cortex
Source: eNeuro. 2019 Jan 4;5(6):ENEURO.0339-17.2018. doi: 10.1523/ENEURO.0339-17.2018 (PMC6325557; doi:10.1523/ENEURO.0339-17.2018)
Supplement: Supplementary 1 — Supplementary Model Codes. Download Supplementary 1, ZIP file [file sup_enu-eN-TNC-0339-17-s02.zip › one-critic-two-actors-1.2/experiments/data/experimental/D1-saline-D2-muscimol/Zora/20150523_132656ZIB.txt]

Task	Typ of Try	FT/ST	Begin launch	Num Try	Num CibleA	Num CibleB	Pos CibleA	Pos CibleB	%RecA_>_B	Target Choice	Good Choice	Reward	Num error	E0	E10	E20	E30	E100	E40	E15	E25	E35	E45	E55	E105	E115	E200	E250	E251	E252	E253	E254	E255
2	Exec_Auto	0	10556712	0	1	0	0	1	0	B	1	0	0	17219	0	0	0	0	0	17225	17303	17909	18339	18652	19152	0	19456	0	0	0	0	0	0
2	Exec_Auto	0	10556712	1	1	0	3	0	0	B	1	0	0	17219	0	0	0	0	0	21459	21530	22889	23337	23584	24084	0	24385	0	0	0	0	0	0
2	Exec_Auto	0	10556712	2	1	0	1	3	0	B	1	0	0	17219	0	0	0	0	0	26385	26433	27483	27922	28175	28675	0	28975	0	0	0	0	0	0
2	Exec_Auto	0	10556712	3	0	1	0	3	1	A	1	1	0	17219	0	0	0	0	0	30975	31011	31861	32230	32500	33000	0	33301	0	0	0	0	0	0
2	Exec_Auto	0	10556712	4	1	0	1	0	0	B	1	1	0	17219	0	0	0	0	0	35302	35338	36592	37031	37292	37792	0	38093	0	0	0	0	0	0
2	Exec_Auto	0	10556712	5	0	1	3	2	1	A	1	0	0	17219	0	0	0	0	0	40094	40165	40671	41196	41361	41861	0	42161	0	0	0	0	0	0
2	Exec_Auto	0	10556712	6	0	1	3	0	1	A	1	1	0	17219	0	0	0	0	0	44161	44225	45585	46095	46281	46781	0	47081	0	0	0	0	0	0
2	Exec_Auto	0	10556712	7	0	1	0	3	1	A	1	1	0	17219	0	0	0	0	0	49082	49153	50016	50403	50643	51143	0	51444	0	0	0	0	0	0
2	Exec_Auto	0	10556712	8	0	1	0	1	1	A	1	1	0	17219	0	0	0	0	0	53445	53501	54310	54668	54952	55452	0	55752	0	0	0	0	0	0
2	Exec_Auto	0	10556712	9	1	0	1	0	0	B	1	1	0	17219	0	0	0	0	0	57753	57823	59223	59620	59826	60326	0	60627	0	0	0	0	0	0
2	Exec_Auto	1	10556712	10	1	0	0	2	0	B	1	0	0	17219	0	0	0	0	0	62627	62689	63295	63732	63951	64451	0	64751	0	0	0	0	0	0
2	Exec_Auto	1	10556712	11	0	1	3	1	1	A	1	1	0	17219	0	0	0	0	0	66752	66814	68173	68666	68838	69338	0	69638	0	0	0	0	0	0
2	Exec_Auto	1	10556712	12	0	1	3	2	1	A	1	1	0	17219	0	0	0	0	0	71638	71709	72759	73233	73444	73944	0	74245	0	0	0	0	0	0
2	Exec_Auto	1	10556712	13	0	1	2	0	1	B	0	0	0	17219	0	0	0	0	0	76246	76305	77155	77668	77854	0	78354	78655	0	0	0	0	0	0
2	Exec_Auto	1	10556712	14	0	1	3	1	1	A	1	1	0	17219	0	0	0	0	0	80656	80720	81974	82466	82664	83164	0	83464	0	0	0	0	0	0
2	Exec_Auto	1	10556712	15	1	0	1	2	0	B	1	1	0	17219	0	0	0	0	0	85465	85498	86004	86444	86630	87130	0	87430	0	0	0	0	0	0
2	Exec_Auto	1	10556712	16	0	1	0	3	1	A	1	1	0	17219	0	0	0	0	0	89431	89484	90844	91343	91555	92055	0	92355	0	0	0	0	0	0
2	Exec_Auto	1	10556712	17	0	1	2	1	1	A	1	1	0	17219	0	0	0	0	0	94355	94397	95260	95731	95923	96423	0	96723	0	0	0	0	0	0
2	Exec_Auto	1	10556712	18	1	0	2	0	0	B	1	1	0	17219	0	0	0	0	0	98723	98757	99566	99984	100217	100717	0	101018	0	0	0	0	0	0
2	Exec_Auto	1	10556712	19	0	1	3	1	1	A	1	0	0	17219	0	0	0	0	0	103019	103074	104474	104927	105132	105632	0	105933	0	0	0	0	0	0
2	Exec_Auto	0	10556712	0	1	0	1	0	0	B	1	1	0	107934	0	0	0	0	0	107952	108020	109002	109372	109627	110127	0	110428	0	0	0	0	0	0
2	Exec_Auto	0	10556712	1	1	0	2	1	0	B	1	1	0	107934	0	0	0	0	0	112428	112464	113729	114123	114422	114922	0	115223	0	0	0	0	0	0
2	Exec_Auto	0	10556712	2	0	1	0	2	1	A	1	1	0	107934	0	0	0	0	0	117224	117255	118668	119103	119373	119873	0	120173	0	0	0	0	0	0
2	Exec_Auto	0	10556712	3	0	1	0	1	1	A	1	1	0	107934	0	0	0	0	0	122174	122243	123479	123867	124135	124635	0	124935	0	0	0	0	0	0
2	Exec_Auto	0	10556712	4	0	1	1	0	1	A	1	0	252	107934	0	0	0	0	0	126936	126994	127664	128067	128331	0	0	131774	0	0	128574	0	0	0
2	Exec_Auto	0	10556712	4	0	1	1	0	1	A	1	0	252	107934	0	0	0	0	0	133775	133812	134482	134887	135209	0	0	138693	0	0	135493	0	0	0
2	Exec_Auto	0	10556712	4	0	1	1	0	1	A	1	0	252	107934	0	0	0	0	0	140693	140760	141430	141888	142195	0	0	145695	0	0	142495	0	0	0
2	Exec_Auto	0	10556712	4	0	1	1	0	1	A	1	0	252	107934	0	0	0	0	0	147695	147722	148392	148805	149121	0	0	152794	0	0	149594	0	0	0
2	Exec_Auto	0	10556712	4	0	1	1	0	1	A	1	1	0	107934	0	0	0	0	0	154795	154860	155530	155938	156218	156718	0	157018	0	0	0	0	0	0
2	Exec_Auto	0	10556712	5	1	0	2	3	0	B	1	1	0	107934	0	0	0	0	0	159018	159058	160227	160561	160840	161340	0	161641	0	0	0	0	0	0
2	Exec_Auto	0	10556712	6	0	1	2	0	1	A	1	1	0	107934	0	0	0	0	0	163643	163718	164709	165084	165299	165799	0	166099	0	0	0	0	0	0
2	Exec_Auto	0	10556712	7	1	0	3	2	0	B	1	0	0	107934	0	0	0	0	0	168099	168137	168857	169302	169484	169984	0	170284	0	0	0	0	0	0
2	Exec_Auto	0	10556712	8	1	0	3	1	0	B	1	1	0	107934	0	0	0	0	0	172284	172351	173391	173778	174106	174606	0	174906	0	0	0	0	0	0
2	Exec_Auto	0	10556712	9	1	0	1	0	0	B	1	1	0	107934	0	0	0	0	0	176907	176945	177476	177891	178146	178646	0	178946	0	0	0	0	0	0
2	Exec_Auto	1	10556712	10	1	0	2	1	0	B	1	1	0	107934	0	0	0	0	0	180946	180987	181969	182389	182682	183182	0	183483	0	0	0	0	0	0
2	Exec_Auto	1	10556712	11	1	0	2	1	0	B	1	1	0	107934	0	0	0	0	0	185483	185550	186815	187233	187535	188035	0	188335	0	0	0	0	0	0
2	Exec_Auto	1	10556712	12	0	1	2	1	1	A	1	1	0	107934	0	0	0	0	0	190335	190392	191805	192178	192413	192913	0	193214	0	0	0	0	0	0
2	Exec_Auto	1	10556712	13	1	0	1	3	0	B	1	1	0	107934	0	0	0	0	0	195214	195284	196520	196923	197109	197609	0	197909	0	0	0	0	0	0
2	Exec_Auto	1	10556712	14	1	0	0	2	0	B	1	0	0	107934	0	0	0	0	0	199910	199964	200634	201043	201226	201726	0	202027	0	0	0	0	0	0
2	Exec_Auto	1	10556712	15	0	1	3	0	1	A	1	1	0	107934	0	0	0	0	0	204028	204087	205256	205700	205900	206400	0	206700	0	0	0	0	0	0
2	Exec_Auto	1	10556712	16	1	0	1	2	0	B	1	1	0	107934	0	0	0	0	0	208702	208762	209753	210144	210426	210926	0	211227	0	0	0	0	0	0
2	Exec_Auto	1	10556712	17	1	0	2	1	0	B	1	0	252	107934	0	0	0	0	0	213228	213253	213973	214398	214671	0	0	218234	0	0	215034	0	0	0
2	Exec_Auto	1	10556712	17	1	0	2	1	0	A	0	0	0	107934	0	0	0	0	0	220234	220290	221010	221496	221693	0	222193	222494	0	0	0	0	0	0
2	Exec_Auto	1	10556712	18	1	0	0	3	0	B	1	1	0	107934	0	0	0	0	0	224494	224568	225608	226074	226330	226830	0	227131	0	0	0	0	0	0
2	Exec_Auto	1	10556712	19	0	1	0	2	1	A	1	0	0	107934	0	0	0	0	0	229131	229207	229738	230184	230449	230949	0	231250	0	0	0	0	0	0
2	Exec_Auto	0	10556712	0	0	1	3	0	1	A	1	1	0	233251	0	0	0	0	0	233307	233364	234246	234620	234911	235411	0	235711	0	0	0	0	0	0
2	Exec_Auto	0	10556712	1	0	1	3	1	1	A	1	0	0	233251	0	0	0	0	0	237712	237791	239119	239552	239812	240312	0	240613	0	0	0	0	0	0
2	Exec_Auto	0	10556712	2	1	0	1	0	0	B	1	0	0	233251	0	0	0	0	0	242614	242685	243364	243752	244033	244533	0	244834	0	0	0	0	0	0
2	Exec_Auto	0	10556712	3	1	0	2	3	0	B	1	1	0	233251	0	0	0	0	0	246835	246875	248201	248597	248827	249327	0	249627	0	0	0	0	0	0
2	Exec_Auto	0	10556712	4	0	1	1	0	1	A	1	0	0	233251	0	0	0	0	0	251628	251660	252767	253138	253435	253935	0	254235	0	0	0	0	0	0
2	Exec_Auto	0	10556712	5	0	1	0	2	1	A	1	0	0	233251	0	0	0	0	0	256235	256263	257502	257902	258191	258691	0	258992	0	0	0	0	0	0
2	Exec_Auto	0	10556712	6	0	1	3	2	1	A	1	1	0	233251	0	0	0	0	0	260993	261035	261557	262023	262214	262714	0	263014	0	0	0	0	0	0
2	Exec_Auto	0	10556712	7	1	0	2	1	0	B	1	0	252	233251	0	0	0	0	0	265015	265069	265814	266189	266509	0	0	270093	0	0	266893	0	0	0
2	Exec_Auto	0	10556712	7	1	0	2	1	0	B	1	0	252	233251	0	0	0	0	0	272094	272153	272898	273322	273652	0	0	277064	0	0	273864	0	0	0
2	Exec_Auto	0	10556712	7	1	0	2	1	0	A	0	1	0	233251	0	0	0	0	0	279065	279121	279866	280330	280590	0	281090	281391	0	0	0	0	0	0
2	Exec_Auto	0	10556712	8	1	0	1	3	0	B	1	1	0	233251	0	0	0	0	0	283392	283430	284735	285186	285454	285954	0	286255	0	0	0	0	0	0
2	Exec_Auto	0	10556712	9	1	0	3	2	0	B	1	0	0	233251	0	0	0	0	0	288255	288309	289399	289805	289999	290499	0	290799	0	0	0	0	0	0
2	Exec_Auto	1	10556712	10	1	0	1	3	0	B	1	1	0	233251	0	0	0	0	0	292800	292855	293737	294193	294416	294916	0	295218	0	0	0	0	0	0
2	Exec_Auto	1	10556712	11	1	0	0	2	0	B	1	0	0	233251	0	0	0	0	0	297219	297288	298616	299039	299269	299769	0	300070	0	0	0	0	0	0
2	Exec_Auto	1	10556712	12	1	0	1	0	0	B	1	0	252	233251	0	0	0	0	0	302071	302138	302817	303248	303590	0	0	306797	0	0	303597	0	0	0
2	Exec_Auto	1	10556712	12	1	0	1	0	0	B	1	1	0	233251	0	0	0	0	0	308798	308857	309536	309882	310215	310715	0	311015	0	0	0	0	0	0
2	Exec_Auto	1	10556712	13	1	0	2	0	0	B	1	1	0	233251	0	0	0	0	0	313016	313039	314365	314769	315082	315582	0	315883	0	0	0	0	0	0
2	Exec_Auto	1	10556712	14	0	1	3	0	1	A	1	1	0	233251	0	0	0	0	0	317884	317947	319054	319489	319732	320232	0	320532	0	0	0	0	0	0
2	Exec_Auto	1	10556712	15	0	1	0	1	1	A	1	0	0	233251	0	0	0	0	0	322532	322567	323806	324208	324422	324922	0	325222	0	0	0	0	0	0
2	Exec_Auto	1	10556712	16	0	1	1	2	1	A	1	0	252	233251	0	0	0	0	0	327223	327290	327812	328231	328612	0	0	332296	0	0	329096	0	0	0
2	Exec_Auto	1	10556712	16	0	1	1	2	1	B	0	1	0	233251	0	0	0	0	0	334297	334369	334891	335283	335636	0	336136	336436	0	0	0	0	0	0
2	Exec_Auto	1	10556712	17	1	0	0	3	0	B	1	1	0	233251	0	0	0	0	0	338437	338493	339238	339683	339951	340451	0	340751	0	0	0	0	0	0
2	Exec_Auto	1	10556712	18	1	0	0	1	0	B	1	0	252	233251	0	0	0	0	0	342751	342803	344108	344537	344798	0	0	348430	0	0	345230	0	0	0
2	Exec_Auto	1	10556712	18	1	0	0	1	0	B	1	0	252	233251	0	0	0	0	0	350432	350468	351773	351823	352508	0	0	356082	0	0	352882	0	0	0
2	Exec_Auto	1	10556712	18	1	0	0	1	0	B	1	0	252	233251	0	0	0	0	0	358083	358149	359454	359871	360181	0	0	363666	0	0	360466	0	0	0
2	Exec_Auto	1	10556712	18	1	0	0	1	0	A	0	0	0	233251	0	0	0	0	0	365667	365730	367035	367467	367826	0	368326	368626	0	0	0	0	0	0
2	Exec_Auto	1	10556712	19	1	0	3	1	0	B	1	0	252	233251	0	0	0	0	0	370626	370693	371783	372232	372564	0	0	376095	0	0	372895	0	0	0
2	Exec_Auto	1	10556712	19	1	0	3	1	0	B	1	1	0	233251	0	0	0	0	0	378096	378156	379246	379731	380077	380577	0	380878	0	0	0	0	0	0
2	Exec_Auto	0	10556712	0	0	1	0	1	1	A	1	1	0	382880	0	0	0	0	0	382928	382989	383834	384219	384458	384958	0	385259	0	0	0	0	0	0
2	Exec_Auto	0	10556712	1	1	0	0	2	0	B	1	1	0	382880	0	0	0	0	0	387259	387317	388421	388795	389017	389517	0	389819	0	0	0	0	0	0
2	Exec_Auto	0	10556712	2	1	0	0	3	0	B	1	0	0	382880	0	0	0	0	0	391820	391884	392583	393005	393236	393736	0	394036	0	0	0	0	0	0
2	Exec_Auto	0	10556712	3	1	0	3	1	0	B	1	0	252	382880	0	0	0	0	0	396037	396106	397254	397671	397958	0	0	401626	0	0	398426	0	0	0
2	Exec_Auto	0	10556712	3	1	0	3	1	0	B	1	0	252	382880	0	0	0	0	0	403626	403702	404850	405234	405596	0	0	409068	0	0	405868	0	0	0
2	Exec_Auto	0	10556712	3	1	0	3	1	0	B	1	0	252	382880	0	0	0	0	0	411068	411138	412286	412744	413045	0	0	416673	0	0	413473	0	0	0
2	Exec_Auto	0	10556712	3	1	0	3	1	0	B	1	0	252	382880	0	0	0	0	0	418674	418707	419855	420298	420629	0	0	424167	0	0	420967	0	0	0
2	Exec_Auto	0	10556712	3	1	0	3	1	0	B	1	0	252	382880	0	0	0	0	0	426167	426242	427390	427850	428021	0	0	431240	0	0	428040	0	0	0
2	Exec_Auto	0	10556712	3	1	0	3	1	0	B	1	0	252	382880	0	0	0	0	0	433242	433316	434464	434893	435279	0	0	438877	0	0	435677	0	0	0
2	Exec_Auto	0	10556712	3	1	0	3	1	0	B	1	0	0	382880	0	0	0	0	0	440877	440936	442084	442626	442941	443441	0	443742	0	0	0	0	0	0
2	Exec_Auto	0	10556712	4	0	1	2	1	1	A	1	1	0	382880	0	0	0	0	0	445743	445810	447217	447660	447902	448402	0	448703	0	0	0	0	0	0
2	Exec_Auto	0	10556712	5	0	1	1	0	1	A	1	0	0	382880	0	0	0	0	0	450703	450749	451947	452333	452624	453124	0	453424	0	0	0	0	0	0
2	Exec_Auto	0	10556712	6	1	0	2	1	0	B	1	0	252	382880	0	0	0	0	0	455425	455486	456765	457188	457469	0	0	460929	0	0	457729	0	0	0
2	Exec_Auto	0	10556712	6	1	0	2	1	0	A	0	0	0	382880	0	0	0	0	0	462929	462983	464262	464738	465013	0	465513	465814	0	0	0	0	0	0
2	Exec_Auto	0	10556712	7	0	1	2	3	1	A	1	0	252	382880	0	0	0	0	0	467815	467866	469348	469772	469999	0	0	473511	0	0	470311	0	0	0
2	Exec_Auto	0	10556712	7	0	1	2	3	1	A	1	0	252	382880	0	0	0	0	0	475511	475562	477044	477458	477733	0	0	481207	0	0	478007	0	0	0
2	Exec_Auto	0	10556712	7	0	1	2	3	1	A	1	0	252	382880	0	0	0	0	0	483208	483265	484747	485147	485384	0	0	489067	0	0	485867	0	0	0
2	Exec_Auto	0	10556712	7	0	1	2	3	1		0	0	252	382880	0	0	0	0	0	491067	491121	492603	492976	493293	0	0	496815	0	0	493615	0	0	0
2	Exec_Auto	0	10556712	7	0	1	2	3	1	A	1	1	0	382880	0	0	0	0	0	498815	498887	500369	500796	501009	501509	0	501810	0	0	0	0	0	0
2	Exec_Auto	0	10556712	8	0	1	3	2	1	A	1	1	0	382880	0	0	0	0	0	503811	503877	505268	505703	505910	506410	0	506710	0	0	0	0	0	0
2	Exec_Auto	0	10556712	9	1	0	1	3	0	B	1	1	0	382880	0	0	0	0	0	508711	508778	509733	510146	510401	510901	0	511201	0	0	0	0	0	0
2	Exec_Auto	1	10556712	10	1	0	1	0	0	B	1	1	0	382880	0	0	0	0	0	513201	513259	514104	514543	514783	515283	0	515583	0	0	0	0	0	0
2	Exec_Auto	1	10556712	11	1	0	1	0	0	B	1	1	0	382880	0	0	0	0	0	517584	517606	518710	519120	519412	519912	0	520212	0	0	0	0	0	0
2	Exec_Auto	1	10556712	12	0	1	2	3	1	A	1	1	0	382880	0	0	0	0	0	522212	522285	522984	523419	523749	524249	0	524550	0	0	0	0	0	0
2	Exec_Auto	1	10556712	13	0	1	0	2	1	A	1	0	252	382880	0	0	0	0	0	526550	526599	527747	528185	528437	0	0	532036	0	0	528836	0	0	0
2	Exec_Auto	1	10556712	13	0	1	0	2	1	A	1	0	252	382880	0	0	0	0	0	534037	534100	535248	535701	536003	0	0	539464	0	0	536264	0	0	0
2	Exec_Auto	1	10556712	13	0	1	0	2	1	A	1	0	0	382880	0	0	0	0	0	541464	541535	542683	543120	544008	544508	0	544809	0	0	0	0	0	0
2	Exec_Auto	1	10556712	14	1	0	0	1	0	B	1	0	252	382880	0	0	0	0	0	546810	546883	548290	548698	549076	0	0	552448	0	0	549248	0	0	0
2	Exec_Auto	1	10556712	14	1	0	0	1	0	B	1	0	252	382880	0	0	0	0	0	554449	554517	555924	556340	556715	0	0	560002	0	0	556802	0	0	0
2	Exec_Auto	1	10556712	14	1	0	0	1	0	A	0	0	252	382880	0	0	0	0	0	562003	562027	563434	563939	564276	0	0	567644	0	0	564444	0	0	0
2	Exec_Auto	1	10556712	14	1	0	0	1	0	A	0	0	252	382880	0	0	0	0	0	569645	569703	571110	571591	571949	0	0	575570	0	0	572370	0	0	0
2	Exec_Auto	1	10556712	14	1	0	0	1	0	A	0	0	252	382880	0	0	0	0	0	577571	577617	579024	579466	580008	0	0	583491	0	0	580291	0	0	0
2	Exec_Auto	1	10556712	14	1	0	0	1	0	B	1	0	252	382880	0	0	0	0	0	585492	585559	586966	587439	587788	0	0	591279	0	0	588079	0	0	0
2	Exec_Auto	1	10556712	14	1	0	0	1	0	A	0	0	252	382880	0	0	0	0	0	593280	593331	594738	595226	595551	0	0	598922	0	0	595722	0	0	0
2	Exec_Auto	1	10556712	14	1	0	0	1	0	A	0	0	0	382880	0	0	0	0	0	600922	601279	602686	603135	603521	0	604021	604322	0	0	0	0	0	0
2	Exec_Auto	1	10556712	15	1	0	3	1	0	A	0	0	252	382880	0	0	0	0	0	606324	606395	607593	608176	608400	0	0	612000	0	0	608800	0	0	0
2	Exec_Auto	1	10556712	15	1	0	3	1	0	B	1	1	0	382880	0	0	0	0	0	614000	614069	615267	615693	616095	616595	0	616895	0	0	0	0	0	0
2	Exec_Auto	1	10556712	16	0	1	0	1	1	A	1	0	0	382880	0	0	0	0	0	618896	618927	620206	620644	620907	621407	0	621707	0	0	0	0	0	0
2	Exec_Auto	1	10556712	17	1	0	3	1	0	A	0	0	252	382880	0	0	0	0	0	623708	623777	625259	625730	625954	0	0	629504	0	0	626304	0	0	0
2	Exec_Auto	1	10556712	17	1	0	3	1	0		0	0	255	382880	0	0	0	0	0	631504	631532	0	0	0	0	0	634283	0	0	0	0	0	632783
2	Exec_Auto	1	10556712	17	1	0	3	1	0	A	0	0	252	382880	0	0	0	0	0	636285	636353	637835	638324	638587	0	0	642219	0	0	639019	0	0	0
2	Exec_Auto	1	10556712	17	1	0	3	1	0	B	1	0	252	382880	0	0	0	0	0	644220	644273	645755	646300	646575	0	0	650029	0	0	646829	0	0	0
2	Exec_Auto	1	10556712	17	1	0	3	1	0	A	0	0	0	382880	0	0	0	0	0	652030	652100	653582	654083	654403	0	654903	655203	0	0	0	0	0	0
2	Exec_Auto	1	10556712	18	1	0	2	3	0	A	0	0	0	382880	0	0	0	0	0	657203	657265	658656	659170	659377	0	659877	660178	0	0	0	0	0	0
2	Exec_Auto	1	10556712	19	0	1	2	1	1	A	1	0	252	382880	0	0	0	0	0	662179	662253	663208	663755	664011	0	0	667643	0	0	664443	0	0	0
2	Exec_Auto	1	10556712	19	0	1	2	1	1	A	1	0	252	382880	0	0	0	0	0	669643	669708	670663	671174	671366	0	0	674908	0	0	671708	0	0	0
2	Exec_Auto	1	10556712	19	0	1	2	1	1	A	1	0	252	382880	0	0	0	0	0	676908	676972	677927	679833	680022	0	0	683503	0	0	680303	0	0	0
2	Exec_Auto	1	10556712	19	0	1	2	1	1	A	1	0	252	382880	0	0	0	0	0	685503	685560	686515	687028	687236	0	0	690680	0	0	687480	0	0	0
2	Exec_Auto	1	10556712	19	0	1	2	1	1	A	1	1	0	382880	0	0	0	0	0	692681	692753	693708	694124	694315	694815	0	695115	0	0	0	0	0	0
2	Exec_Auto	0	10556712	0	1	0	1	2	0	B	1	0	252	697117	0	0	0	0	0	697163	697219	697849	698235	698310	0	0	701525	0	0	698325	0	0	0
2	Exec_Auto	0	10556712	0	1	0	1	2	0	B	1	0	252	697117	0	0	0	0	0	703526	703597	704227	704598	704858	0	0	708293	0	0	705093	0	0	0
2	Exec_Auto	0	10556712	0	1	0	1	2	0	B	1	0	252	697117	0	0	0	0	0	710294	710365	710995	711373	711576	0	0	715032	0	0	711832	0	0	0
2	Exec_Auto	0	10556712	0	1	0	1	2	0	B	1	0	0	697117	0	0	0	0	0	717032	717082	717712	718148	718379	718879	0	719179	0	0	0	0	0	0
2	Exec_Auto	0	10556712	1	0	1	3	0	1	A	1	0	252	697117	0	0	0	0	0	721180	721231	721818	722176	722429	0	0	725935	0	0	722735	0	0	0
2	Exec_Auto	0	10556712	1	0	1	3	0	1	A	1	1	0	697117	0	0	0	0	0	727935	728003	728590	729040	730213	730713	0	731014	0	0	0	0	0	0
2	Exec_Auto	0	10556712	2	1	0	1	0	0	B	1	0	252	697117	0	0	0	0	0	733014	733071	734009	734385	734700	0	0	738157	0	0	734957	0	0	0
2	Exec_Auto	0	10556712	2	1	0	1	0	0	B	1	0	252	697117	0	0	0	0	0	740159	740207	741145	741562	741977	0	0	745455	0	0	742255	0	0	0
2	Exec_Auto	0	10556712	2	1	0	1	0	0	B	1	0	252	697117	0	0	0	0	0	747456	747510	748448	749069	749315	0	0	752800	0	0	749600	0	0	0
2	Exec_Auto	0	10556712	2	1	0	1	0	0	B	1	1	0	697117	0	0	0	0	0	754801	754858	755796	756257	756555	757055	0	757356	0	0	0	0	0	0
2	Exec_Auto	0	10556712	3	0	1	2	0	1	A	1	1	0	697117	0	0	0	0	0	759357	759442	760852	761245	761449	761949	0	762250	0	0	0	0	0	0
2	Exec_Auto	0	10556712	4	1	0	2	1	0	B	1	0	252	697117	0	0	0	0	0	764250	764313	765709	766088	766398	0	0	769756	0	0	766556	0	0	0
2	Exec_Auto	0	10556712	4	1	0	2	1	0	B	1	0	252	697117	0	0	0	0	0	771757	771802	773198	773597	773925	0	0	777274	0	0	774074	0	0	0
2	Exec_Auto	0	10556712	4	1	0	2	1	0	B	1	0	252	697117	0	0	0	0	0	779274	779305	780701	781051	781457	0	0	784719	0	0	781519	0	0	0
2	Exec_Auto	0	10556712	4	1	0	2	1	0	B	1	0	252	697117	0	0	0	0	0	786720	786793	788189	788659	789013	0	0	792309	0	0	789109	0	0	0
2	Exec_Auto	0	10556712	4	1	0	2	1	0	B	1	0	252	697117	0	0	0	0	0	794310	794380	795776	796266	796561	0	0	799911	0	0	796711	0	0	0
2	Exec_Auto	0	10556712	4	1	0	2	1	0		1	0	255	697117	0	0	0	0	0	801911	801931	0	0	0	0	0	804184	0	0	0	0	0	802684
2	Exec_Auto	0	10556712	4	1	0	2	1	0	B	1	0	252	697117	0	0	0	0	0	806185	806215	807611	808360	808670	0	0	812130	0	0	808930	0	0	0
2	Exec_Auto	0	10556712	4	1	0	2	1	0	B	1	1	0	697117	0	0	0	0	0	814130	814152	815548	816692	820178	820678	0	820978	0	0	0	0	0	0
2	Exec_Auto	0	10556712	5	1	0	1	3	0		1	0	255	697117	0	0	0	0	0	822979	823032	0	0	0	0	0	825019	0	0	0	0	0	823519
2	Exec_Auto	0	10556712	5	1	0	1	3	0		1	0	255	697117	0	0	0	0	0	827019	827070	0	0	0	0	0	829558	0	0	0	0	0	828058
2	Exec_Auto	0	10556712	5	1	0	1	3	0	B	1	1	0	697117	0	0	0	0	0	831558	831596	832872	833299	833661	834161	0	834462	0	0	0	0	0	0
2	Exec_Auto	0	10556712	6	1	0	0	3	0	B	1	0	0	697117	0	0	0	0	0	836463	836501	837070	837467	837690	838190	0	838491	0	0	0	0	0	0
2	Exec_Auto	0	10556712	7	1	0	3	2	0	B	1	1	0	697117	0	0	0	0	0	840491	840563	841997	842274	842581	843081	0	843381	0	0	0	0	0	0
2	Exec_Auto	0	10556712	8	0	1	1	2	1		1	0	255	697117	0	0	0	0	0	845381	845470	0	0	0	0	0	847884	0	0	0	0	0	846384
2	Exec_Auto	0	10556712	8	0	1	1	2	1	A	1	1	0	697117	0	0	0	0	0	849885	849942	851288	851693	851990	852490	0	852790	0	0	0	0	0	0
2	Exec_Auto	0	10556712	9	0	1	1	0	1	A	1	0	252	697117	0	0	0	0	0	854791	854854	856059	856414	856669	0	0	860050	0	0	856850	0	0	0
2	Exec_Auto	0	10556712	9	0	1	1	0	1		1	0	255	697117	0	0	0	0	0	862051	862085	0	0	0	0	0	863966	0	0	0	0	0	862466
2	Exec_Auto	0	10556712	9	0	1	1	0	1	A	1	0	252	697117	0	0	0	0	0	865966	866029	867234	867594	867931	0	0	871232	0	0	868032	0	0	0
2	Exec_Auto	0	10556712	9	0	1	1	0	1		1	0	255	697117	0	0	0	0	0	873232	873288	0	0	0	0	0	875951	0	0	0	0	0	874451
2	Exec_Auto	0	10556712	9	0	1	1	0	1	A	1	0	252	697117	0	0	0	0	0	877952	878015	879220	879661	879978	0	0	883543	0	0	880343	0	0	0
2	Exec_Auto	0	10556712	9	0	1	1	0	1	A	1	0	252	697117	0	0	0	0	0	885544	885579	886784	887178	887504	0	0	891007	0	0	887807	0	0	0
2	Exec_Auto	0	10556712	9	0	1	1	0	1	A	1	0	252	697117	0	0	0	0	0	893007	893052	894257	894689	895027	0	0	898463	0	0	895263	0	0	0
2	Exec_Auto	0	10556712	9	0	1	1	0	1	A	1	0	252	697117	0	0	0	0	0	900463	900520	901725	902143	902448	0	0	905775	0	0	902575	0	0	0
2	Exec_Auto	0	10556712	9	0	1	1	0	1	A	1	1	0	697117	0	0	0	0	0	907776	923502	924707	925536	925736	926236	0	926537	0	0	0	0	0	0
2	Exec_Auto	1	10556712	10	1	0	3	1	0	A	0	0	252	697117	0	0	0	0	0	928540	928596	929226	929603	931161	0	0	934375	0	0	931175	0	0	0
2	Exec_Auto	1	10556712	10	1	0	3	1	0	B	1	0	252	697117	0	0	0	0	0	936378	936421	937051	937567	937859	0	0	941341	0	0	938141	0	0	0
2	Exec_Auto	1	10556712	10	1	0	3	1	0	B	1	1	0	697117	0	0	0	0	0	943342	943401	944031	945131	950931	951431	0	951731	0	0	0	0	0	0
2	Exec_Auto	1	10556712	11	1	0	3	2	0	B	1	0	0	697117	0	0	0	0	0	953732	953797	954384	954907	954979	955479	0	955779	0	0	0	0	0	0
2	Exec_Auto	1	10556712	12	0	1	0	3	1	A	1	0	252	697117	0	0	0	0	0	957780	957850	958788	959346	959472	0	0	962694	0	0	959494	0	0	0
2	Exec_Auto	1	10556712	12	0	1	0	3	1		0	0	252	697117	0	0	0	0	0	964694	964742	965680	965809	965969	0	0	969489	0	0	966289	0	0	0
2	Exec_Auto	1	10556712	12	0	1	0	3	1	A	1	1	0	697117	0	0	0	0	0	971489	971550	972488	973003	973159	973659	0	973960	0	0	0	0	0	0
2	Exec_Auto	1	10556712	13	0	1	0	1	1	A	1	1	0	697117	0	0	0	0	0	975962	976031	977441	978047	978209	978709	0	979010	0	0	0	0	0	0
2	Exec_Auto	1	10556712	14	0	1	1	3	1	B	0	0	0	697117	0	0	0	0	0	981010	981051	982447	982847	982985	0	983485	983786	0	0	0	0	0	0
2	Exec_Auto	1	10556712	15	0	1	2	0	1		0	0	255	697117	0	0	0	0	0	985786	985838	0	0	0	0	0	987589	0	0	0	0	0	986089
2	Exec_Auto	1	10556712	15	0	1	2	0	1	A	1	1	0	697117	0	0	0	0	0	989589	989672	990948	991431	991597	992097	0	992398	0	0	0	0	0	0
2	Exec_Auto	1	10556712	16	1	0	0	2	0	B	1	0	0	697117	0	0	0	0	0	994398	994463	995032	995453	995620	996120	0	996421	0	0	0	0	0	0
2	Exec_Auto	1	10556712	17	0	1	3	1	1	A	1	1	0	697117	0	0	0	0	0	998422	998475	999909	1000351	1000544	1001044	0	1001345	0	0	0	0	0	0
2	Exec_Auto	1	10556712	18	0	1	0	3	1	A	1	0	0	697117	0	0	0	0	0	1003346	1003368	1004714	1005241	1005447	1005947	0	1006247	0	0	0	0	0	0
2	Exec_Auto	1	10556712	19	0	1	3	0	1	A	1	1	0	697117	0	0	0	0	0	1008247	1008321	1009526	1010218	1010444	1010944	0	1011245	0	0	0	0	0	0
2	Exec_Auto	0	10556712	0	1	0	2	1	0	B	1	1	0	1013246	0	0	0	0	0	1013286	1013348	1014425	1014875	1015138	1015638	0	1015938	0	0	0	0	0	0
2	Exec_Auto	0	10556712	1	0	1	2	3	1	A	1	1	0	1013246	0	0	0	0	0	1017938	1018001	1019377	1019853	1020067	1020567	0	1020868	0	0	0	0	0	0
2	Exec_Auto	0	10556712	2	1	0	2	1	0	B	1	1	0	1013246	0	0	0	0	0	1022869	1022915	1024291	1024699	1024994	1025494	0	1025794	0	0	0	0	0	0
2	Exec_Auto	0	10556712	3	0	1	0	1	1	A	1	0	0	1013246	0	0	0	0	0	1027794	1027827	1028802	1029228	1029436	1029936	0	1030237	0	0	0	0	0	0
2	Exec_Auto	0	10556712	4	0	1	3	1	1	A	1	1	0	1013246	0	0	0	0	0	1032237	1032274	1033506	1033960	1034164	1034664	0	1034965	0	0	0	0	0	0
2	Exec_Auto	0	10556712	5	1	0	1	0	0	B	1	1	0	1013246	0	0	0	0	0	1036965	1037019	1037671	1038114	1038335	1038835	0	1039136	0	0	0	0	0	0
2	Exec_Auto	0	10556712	6	0	1	1	0	1	A	1	1	0	1013246	0	0	0	0	0	1041136	1041246	1041802	1042313	1042568	1043068	0	1043368	0	0	0	0	0	0
2	Exec_Auto	0	10556712	7	1	0	0	3	0	B	1	0	0	1013246	0	0	0	0	0	1045369	1045441	1046605	1047022	1047983	1048483	0	1048783	0	0	0	0	0	0
2	Exec_Auto	0	10556712	8	0	1	3	0	1	A	1	1	0	1013246	0	0	0	0	0	1050784	1050853	1051507	1051912	1052078	1052578	0	1052878	0	0	0	0	0	0
2	Exec_Auto	0	10556712	9	0	1	2	1	1	A	1	1	0	1013246	0	0	0	0	0	1054879	1054935	1055673	1056112	1056257	1056757	0	1057058	0	0	0	0	0	0
2	Exec_Auto	1	10556712	10	0	1	0	3	1	A	1	1	0	1013246	0	0	0	0	0	1059059	1059127	1060204	1060600	1060832	1061332	0	1061633	0	0	0	0	0	0
2	Exec_Auto	1	10556712	11	1	0	1	0	0		0	0	252	1013246	0	0	0	0	0	1063634	1063704	1065080	1065178	1065344	0	0	1068643	0	0	1065443	0	0	0
2	Exec_Auto	1	10556712	11	1	0	1	0	0	B	1	1	0	1013246	0	0	0	0	0	1070643	1070699	1072075	1072518	1072735	1073235	0	1073536	0	0	0	0	0	0
2	Exec_Auto	1	10556712	12	1	0	2	0	0	B	1	0	252	1013246	0	0	0	0	0	1075537	1075652	1077028	1077453	1077607	0	0	1080812	0	0	1077612	0	0	0
2	Exec_Auto	1	10556712	12	1	0	2	0	0	B	1	1	0	1013246	0	0	0	0	0	1082813	1082884	1084260	1084729	1084960	1085460	0	1085761	0	0	0	0	0	0
2	Exec_Auto	1	10556712	13	0	1	1	0	1	A	1	0	0	1013246	0	0	0	0	0	1087761	1088505	1089480	1089993	1090198	1090698	0	1090998	0	0	0	0	0	0
2	Exec_Auto	1	10556712	14	0	1	0	2	1	A	1	1	0	1013246	0	0	0	0	0	1092998	1093030	1094262	1094702	1094884	1095384	0	1095684	0	0	0	0	0	0
2	Exec_Auto	1	10556712	15	0	1	2	1	1	A	1	0	0	1013246	0	0	0	0	0	1097685	1097745	1098397	1098866	1099010	1099510	0	1099810	0	0	0	0	0	0
2	Exec_Auto	1	10556712	16	0	1	0	1	1	A	1	0	252	1013246	0	0	0	0	0	1101811	1101886	1102442	1102850	1102992	0	0	1106215	0	0	1103015	0	0	0
2	Exec_Auto	1	10556712	16	0	1	0	1	1	A	1	1	0	1013246	0	0	0	0	0	1108218	1108279	1108835	1109216	1109387	1109887	0	1110188	0	0	0	0	0	0
2	Exec_Auto	1	10556712	17	0	1	3	2	1	A	1	1	0	1013246	0	0	0	0	0	1112190	1113222	1114386	1114755	1114880	1115380	0	1115680	0	0	0	0	0	0
2	Exec_Auto	1	10556712	18	1	0	1	3	0	B	1	0	252	1013246	0	0	0	0	0	1117680	1117733	1118387	1118821	1118953	0	0	1122159	0	0	1118959	0	0	0
2	Exec_Auto	1	10556712	18	1	0	1	3	0	B	1	0	0	1013246	0	0	0	0	0	1124160	1124216	1124870	1125245	1125461	1125961	0	1126261	0	0	0	0	0	0
2	Exec_Auto	1	10556712	19	0	1	3	0	1	A	1	1	0	1013246	0	0	0	0	0	1128262	1128321	1129059	1129508	1129685	1130185	0	1130485	0	0	0	0	0	0
2	Exec_Auto	0	10556712	0	0	1	0	2	1	A	1	1	0	1132486	0	0	0	0	0	1132522	1132583	1133538	1133940	1134138	1134638	0	1134938	0	0	0	0	0	0
2	Exec_Auto	0	10556712	1	1	0	3	2	0		1	0	255	1132486	0	0	0	0	0	1136938	1136999	0	0	0	0	0	1139195	0	0	0	0	0	1137695
2	Exec_Auto	0	10556712	1	1	0	3	2	0	B	1	1	0	1132486	0	0	0	0	0	1141196	1141253	1142387	1143010	1143166	1143666	0	1143967	0	0	0	0	0	0
2	Exec_Auto	0	10556712	2	1	0	1	3	0	B	1	0	0	1132486	0	0	0	0	0	1145967	1146028	1147059	1147487	1147730	1148230	0	1148531	0	0	0	0	0	0
2	Exec_Auto	0	10556712	3	0	1	1	0	1		1	0	255	1132486	0	0	0	0	0	1150531	1150602	0	0	0	0	0	1152157	0	0	0	0	0	1150657
2	Exec_Auto	0	10556712	3	0	1	1	0	1	A	1	0	252	1132486	0	0	0	0	0	1154157	1154211	1155251	1155591	1155900	0	0	1159487	0	0	1156287	0	0	0
2	Exec_Auto	0	10556712	3	0	1	1	0	1		1	0	255	1132486	0	0	0	0	0	1161487	1161557	0	0	0	0	0	1163876	0	0	0	0	0	1162376
2	Exec_Auto	0	10556712	3	0	1	1	0	1	A	1	0	252	1132486	0	0	0	0	0	1165877	1165948	1166988	1167408	1167711	0	0	1171045	0	0	1167845	0	0	0
2	Exec_Auto	0	10556712	3	0	1	1	0	1	A	1	0	252	1132486	0	0	0	0	0	1173046	1173102	1174142	1174559	1174865	0	0	1178382	0	0	1175182	0	0	0
2	Exec_Auto	0	10556712	3	0	1	1	0	1	A	1	0	252	1132486	0	0	0	0	0	1180383	1180452	1181492	1181876	1182092	0	0	1185310	0	0	1182110	0	0	0
2	Exec_Auto	0	10556712	3	0	1	1	0	1	A	1	0	252	1132486	0	0	0	0	0	1187310	1187385	1188425	1188785	1189080	0	0	1192417	0	0	1189217	0	0	0
2	Exec_Auto	0	10556712	3	0	1	1	0	1	B	0	0	252	1132486	0	0	0	0	0	1194418	1194492	1195532	1196147	1196289	0	0	1199720	0	0	1196520	0	0	0
2	Exec_Auto	0	10556712	3	0	1	1	0	1	A	1	1	0	1132486	0	0	0	0	0	1201721	1201791	1202831	1203384	1203769	1204269	0	1204570	0	0	0	0	0	0
2	Exec_Auto	0	10556712	4	0	1	0	1	1	A	1	0	252	1132486	0	0	0	0	0	1206570	1206625	1207627	1208103	1208229	0	0	1211449	0	0	1208249	0	0	0
2	Exec_Auto	0	10556712	4	0	1	0	1	1	A	1	1	0	1132486	0	0	0	0	0	1213449	1213519	1214521	1214917	1215165	1215665	0	1215965	0	0	0	0	0	0
2	Exec_Auto	0	10556712	5	0	1	2	0	1	A	1	1	0	1132486	0	0	0	0	0	1217965	1218025	1218810	1219173	1219346	1219846	0	1220147	0	0	0	0	0	0
2	Exec_Auto	0	10556712	6	1	0	2	1	0		1	0	255	1132486	0	0	0	0	0	1222147	1222184	0	0	0	0	0	1224517	0	0	0	0	0	1223017
2	Exec_Auto	0	10556712	6	1	0	2	1	0		1	0	255	1132486	0	0	0	0	0	1226518	1226542	0	0	0	0	0	1228118	0	0	0	0	0	1226618
2	Exec_Auto	0	10556712	6	1	0	2	1	0		1	0	255	1132486	0	0	0	0	0	1230119	1230185	0	0	0	0	0	1232011	0	0	0	0	0	1230511
2	Exec_Auto	0	10556712	6	1	0	2	1	0	B	1	0	0	1132486	0	0	0	0	0	1234011	1234080	1235336	1235729	1235967	1236467	0	1236767	0	0	0	0	0	0
2	Exec_Auto	0	10556712	7	1	0	2	0	0	B	1	1	0	1132486	0	0	0	0	0	1238767	1238832	1239681	1240082	1240305	1240805	0	1241105	0	0	0	0	0	0
2	Exec_Auto	0	10556712	8	1	0	2	1	0	B	1	1	0	1132486	0	0	0	0	0	1243105	1243164	1243932	1244333	1244549	1245049	0	1245349	0	0	0	0	0	0
2	Exec_Auto	0	10556712	9	0	1	2	1	1	A	1	0	252	1132486	0	0	0	0	0	1247350	1247421	1247960	1248355	1248487	0	0	1251704	0	0	1248504	0	0	0
2	Exec_Auto	0	10556712	9	0	1	2	1	1	A	1	1	0	1132486	0	0	0	0	0	1253705	1253750	1254289	1254724	1254834	1255334	0	1255634	0	0	0	0	0	0
2	Exec_Auto	1	10556712	10	0	1	2	0	1	A	1	0	0	1132486	0	0	0	0	0	1257635	1257700	1258655	1259024	1259160	1259660	0	1259960	0	0	0	0	0	0
2	Exec_Auto	1	10556712	11	1	0	2	1	0	B	1	1	0	1132486	0	0	0	0	0	1261960	1262029	1263163	1263646	1263886	1264386	0	1264687	0	0	0	0	0	0
2	Exec_Auto	1	10556712	12	0	1	2	0	1	A	1	1	0	1132486	0	0	0	0	0	1266688	1266747	1267778	1268078	1268204	1268704	0	1269005	0	0	0	0	0	0
2	Exec_Auto	1	10556712	13	0	1	3	1	1	A	1	1	0	1132486	0	0	0	0	0	1271006	1271059	1272099	1272430	1272621	1273121	0	1273421	0	0	0	0	0	0
2	Exec_Auto	1	10556712	14	1	0	3	1	0	B	1	1	0	1132486	0	0	0	0	0	1275422	1275497	1276499	1276998	1277219	1277719	0	1278021	0	0	0	0	0	0
2	Exec_Auto	1	10556712	15	0	1	1	2	1	A	1	1	0	1132486	0	0	0	0	0	1280022	1280057	1280841	1281244	1281471	1281971	0	1282271	0	0	0	0	0	0
2	Exec_Auto	1	10556712	16	1	0	2	1	0		1	0	255	1132486	0	0	0	0	0	1284272	1284322	0	0	0	0	0	1287077	0	0	0	0	0	1285577
2	Exec_Auto	1	10556712	16	1	0	2	1	0	A	0	0	252	1132486	0	0	0	0	0	1289077	1289113	1290369	1290549	1290876	0	0	1294107	0	0	1290907	0	0	0
2	Exec_Auto	1	10556712	16	1	0	2	1	0	B	1	0	0	1132486	0	0	0	0	0	1296107	1296180	1297436	1297912	1298142	1298642	0	1298942	0	0	0	0	0	0
2	Exec_Auto	1	10556712	17	1	0	3	0	0	B	1	1	0	1132486	0	0	0	0	0	1300942	1301013	1301862	1302354	1302582	1303082	0	1303382	0	0	0	0	0	0
2	Exec_Auto	1	10556712	18	0	1	1	2	1	A	1	1	0	1132486	0	0	0	0	0	1305383	1305457	1306225	1306608	1306831	1307331	0	1307632	0	0	0	0	0	0
2	Exec_Auto	1	10556712	19	0	1	0	2	1	A	1	1	0	1132486	0	0	0	0	0	1309633	1309690	1310229	1310674	1310916	1311417	0	1311717	0	0	0	0	0	0
2	Exec_Auto	0	10556712	0	0	1	2	3	1		1	0	255	1313718	0	0	0	0	0	1313742	1313825	0	0	0	0	0	1316296	0	0	0	0	0	1314796
2	Exec_Auto	0	10556712	0	0	1	2	3	1		1	0	255	1313718	0	0	0	0	0	1318299	1318362	0	0	0	0	0	1320361	0	0	0	0	0	1318861
2	Exec_Auto	0	10556712	0	0	1	2	3	1	A	1	0	0	1313718	0	0	0	0	0	1322362	1322431	1323837	1324192	1324377	1324877	0	1325178	0	0	0	0	0	0
2	Exec_Auto	0	10556712	1	1	0	2	0	0		0	0	251	1313718	0	0	0	0	0	1327178	1327208	1327958	1328448	1328621	0	0	1332321	0	1329121	0	0	0	0
2	Exec_Auto	0	10556712	1	1	0	2	0	0		0	0	255	1313718	0	0	0	0	0	1334321	1334391	0	0	0	0	0	1336128	0	0	0	0	0	1334628
2	Exec_Auto	0	10556712	1	1	0	2	0	0	B	1	1	0	1313718	0	0	0	0	0	1338129	1338186	1338936	1339328	1339573	1340073	0	1340373	0	0	0	0	0	0
2	Exec_Auto	0	10556712	2	0	1	2	1	1	A	1	0	252	1313718	0	0	0	0	0	1342374	1342446	1343270	1343529	1343666	0	0	1347351	0	0	1344151	0	0	0
2	Exec_Auto	0	10556712	2	0	1	2	1	1		1	0	255	1313718	0	0	0	0	0	1349352	1349395	0	0	0	0	0	1351314	0	0	0	0	0	1349814
2	Exec_Auto	0	10556712	2	0	1	2	1	1	A	1	1	0	1313718	0	0	0	0	0	1353315	1353384	1354208	1354656	1354777	1355277	0	1355578	0	0	0	0	0	0
2	Exec_Auto	0	10556712	3	0	1	3	2	1		1	0	255	1313718	0	0	0	0	0	1357578	1357640	0	0	0	0	0	1360178	0	0	0	0	0	1358678
2	Exec_Auto	0	10556712	3	0	1	3	2	1		1	0	255	1313718	0	0	0	0	0	1362179	1362218	0	0	0	0	0	1364572	0	0	0	0	0	1363072
2	Exec_Auto	0	10556712	3	0	1	3	2	1		1	0	255	1313718	0	0	0	0	0	1366572	1366634	0	0	0	0	0	1369057	0	0	0	0	0	1367557
2	Exec_Auto	0	10556712	3	0	1	3	2	1		1	0	255	1313718	0	0	0	0	0	1371058	1371131	0	0	0	0	0	1372783	0	0	0	0	0	1371283
2	Exec_Auto	0	10556712	3	0	1	3	2	1	A	1	0	0	1313718	0	0	0	0	0	1374783	1374859	1376269	1376701	1376875	1377375	0	1377676	0	0	0	0	0	0
2	Exec_Auto	0	10556712	4	0	1	1	3	1	A	1	1	0	1313718	0	0	0	0	0	1379678	1379746	1380878	1381274	1381548	1382048	0	1382348	0	0	0	0	0	0
2	Exec_Auto	0	10556712	5	1	0	0	3	0	B	1	1	0	1313718	0	0	0	0	0	1384348	1384386	1384920	1385258	1385453	1385953	0	1386253	0	0	0	0	0	0
2	Exec_Auto	0	10556712	6	0	1	1	2	1	A	1	1	0	1313718	0	0	0	0	0	1388253	1388327	1388926	1389326	1389542	1390042	0	1390342	0	0	0	0	0	0
2	Exec_Auto	0	10556712	7	0	1	0	2	1	A	1	0	0	1313718	0	0	0	0	0	1392343	1392416	1393639	1393989	1394224	1394724	0	1395024	0	0	0	0	0	0
2	Exec_Auto	0	10556712	8	0	1	2	1	1	A	1	1	0	1313718	0	0	0	0	0	1397024	1397068	1398277	1398611	1398780	1399280	0	1399582	0	0	0	0	0	0
2	Exec_Auto	0	10556712	9	0	1	0	1	1	A	1	0	252	1313718	0	0	0	0	0	1401583	1401658	1402558	1402963	1403176	0	0	1406601	0	0	1403401	0	0	0
2	Exec_Auto	0	10556712	9	0	1	0	1	1		1	0	255	1313718	0	0	0	0	0	1408601	1408660	0	0	0	0	0	1410557	0	0	0	0	0	1409057
2	Exec_Auto	0	10556712	9	0	1	0	1	1	A	1	1	0	1313718	0	0	0	0	0	1412558	1412622	1413522	1413851	1414135	1414635	0	1414935	0	0	0	0	0	0
2	Exec_Auto	1	10556712	10	0	1	3	1	1	A	1	1	0	1313718	0	0	0	0	0	1416936	1416997	1418403	1418751	1418972	1419472	0	1419773	0	0	0	0	0	0
2	Exec_Auto	1	10556712	11	0	1	0	1	1	A	1	0	0	1313718	0	0	0	0	0	1421773	1421831	1422581	1422914	1423151	1423651	0	1423951	0	0	0	0	0	0
2	Exec_Auto	1	10556712	12	1	0	0	2	0	B	1	1	0	1313718	0	0	0	0	0	1425951	1426014	1426838	1427221	1427371	1427871	0	1428171	0	0	0	0	0	0
2	Exec_Auto	1	10556712	13	0	1	2	0	1		1	0	255	1313718	0	0	0	0	0	1430173	1430226	0	0	0	0	0	1432654	0	0	0	0	0	1431154
2	Exec_Auto	1	10556712	13	0	1	2	0	1		1	0	255	1313718	0	0	0	0	0	1434656	1434726	0	0	0	0	0	1437480	0	0	0	0	0	1435980
2	Exec_Auto	1	10556712	13	0	1	2	0	1	A	1	1	0	1313718	0	0	0	0	0	1439482	1439537	1440947	1441411	1441579	1442079	0	1442379	0	0	0	0	0	0
2	Exec_Auto	1	10556712	14	1	0	3	1	0	B	1	0	252	1313718	0	0	0	0	0	1444380	1444412	1445544	1445897	1446170	0	0	1449563	0	0	1446363	0	0	0
2	Exec_Auto	1	10556712	14	1	0	3	1	0		1	0	255	1313718	0	0	0	0	0	1451563	1451639	0	0	0	0	0	1453500	0	0	0	0	0	1452000
2	Exec_Auto	1	10556712	14	1	0	3	1	0		1	0	255	1313718	0	0	0	0	0	1455500	1455541	0	0	0	0	0	1457302	0	0	0	0	0	1455802
2	Exec_Auto	1	10556712	14	1	0	3	1	0	B	1	1	0	1313718	0	0	0	0	0	1459302	1459373	1460505	1460891	1461269	1461769	0	1462069	0	0	0	0	0	0
2	Exec_Auto	1	10556712	15	1	0	2	3	0	B	1	1	0	1313718	0	0	0	0	0	1464069	1464115	1464649	1465007	1465245	1465745	0	1466046	0	0	0	0	0	0
2	Exec_Auto	1	10556712	16	1	0	0	3	0	B	1	0	252	1313718	0	0	0	0	0	1468046	1468116	1468715	1469074	1469274	0	0	1472522	0	0	1469322	0	0	0
2	Exec_Auto	1	10556712	16	1	0	0	3	0		1	0	255	1313718	0	0	0	0	0	1474522	1474595	0	0	0	0	0	1476149	0	0	0	0	0	1474649
2	Exec_Auto	1	10556712	16	1	0	0	3	0		1	0	255	1313718	0	0	0	0	0	1478149	1478184	0	0	0	0	0	1480194	0	0	0	0	0	1478694
2	Exec_Auto	1	10556712	16	1	0	0	3	0		1	0	255	1313718	0	0	0	0	0	1482194	1482270	0	0	0	0	0	1483808	0	0	0	0	0	1482308
2	Exec_Auto	1	10556712	16	1	0	0	3	0	B	1	1	0	1313718	0	0	0	0	0	1485808	1486117	1486716	1487139	1487324	1487824	0	1488125	0	0	0	0	0	0
2	Exec_Auto	1	10556712	17	0	1	2	1	1	A	1	1	0	1313718	0	0	0	0	0	1490126	1490176	1491399	1491492	1491917	1492417	0	1492718	0	0	0	0	0	0
2	Exec_Auto	1	10556712	18	0	1	0	3	1		1	0	255	1313718	0	0	0	0	0	1494718	1494764	0	0	0	0	0	1497290	0	0	0	0	0	1495790
2	Exec_Auto	1	10556712	18	0	1	0	3	1	A	1	0	252	1313718	0	0	0	0	0	1499291	1499364	1500574	1501022	1501186	0	0	1504399	0	0	1501199	0	0	0
2	Exec_Auto	1	10556712	18	0	1	0	3	1	A	1	1	0	1313718	0	0	0	0	0	1506401	1506805	1508014	1508473	1508664	1509164	0	1509465	0	0	0	0	0	0
2	Exec_Auto	1	10556712	19	1	0	2	0	0	B	1	1	0	1313718	0	0	0	0	0	1511466	1511525	1512425	1512463	1513099	1513599	0	1513899	0	0	0	0	0	0
