# Supplementary material for: A Computational Model of Dual Competition between the Basal Ganglia and the Cortex
Source: eNeuro. 2019 Jan 4;5(6):ENEURO.0339-17.2018. doi: 10.1523/ENEURO.0339-17.2018 (PMC6325557; doi:10.1523/ENEURO.0339-17.2018)
Supplement: Supplementary 1 — Supplementary Model Codes. Download Supplementary 1, ZIP file [file sup_enu-eN-TNC-0339-17-s02.zip › one-critic-two-actors-1.2/experiments/data/experimental/D1-saline-D2-muscimol/Zora/20150527_145655ZIB.txt]

Task	Typ of Try	FT/ST	Begin launch	Num Try	Num CibleA	Num CibleB	Pos CibleA	Pos CibleB	%RecA_>_B	Target Choice	Good Choice	Reward	Num error	E0	E10	E20	E30	E100	E40	E15	E25	E35	E45	E55	E105	E115	E200	E250	E251	E252	E253	E254	E255
2	Exec_Auto	0	20748568	0	1	0	2	1	0	B	1	0	0	6870	0	0	0	0	0	6877	6982	8146	8600	8942	9442	0	9743	0	0	0	0	0	0
2	Exec_Auto	0	20748568	1	0	1	3	1	1	A	1	1	0	6870	0	0	0	0	0	11743	11794	12817	13221	13437	13937	0	14238	0	0	0	0	0	0
2	Exec_Auto	0	20748568	2	0	1	1	2	1	A	1	1	0	6870	0	0	0	0	0	16238	16299	16875	17343	17614	18114	0	18415	0	0	0	0	0	0
2	Exec_Auto	0	20748568	3	1	0	2	1	0	B	1	0	0	6870	0	0	0	0	0	20415	20486	21761	22195	22546	23046	0	23346	0	0	0	0	0	0
2	Exec_Auto	0	20748568	4	0	1	1	2	1	A	1	1	0	6870	0	0	0	0	0	25346	25413	26507	26914	27207	27707	0	28007	0	0	0	0	0	0
2	Exec_Auto	0	20748568	5	1	0	1	3	0	B	1	0	0	6870	0	0	0	0	0	30007	30062	30757	31114	32097	32597	0	32897	0	0	0	0	0	0
2	Exec_Auto	0	20748568	6	1	0	2	3	0	B	1	1	0	6870	0	0	0	0	0	34898	34972	35867	36324	36580	37080	0	37381	0	0	0	0	0	0
2	Exec_Auto	0	20748568	7	0	1	0	2	1	A	1	1	0	6870	0	0	0	0	0	39381	39447	40866	41267	41561	42061	0	42361	0	0	0	0	0	0
2	Exec_Auto	0	20748568	8	0	1	1	0	1	A	1	1	0	6870	0	0	0	0	0	44363	44443	45554	45976	46272	46772	0	47073	0	0	0	0	0	0
2	Exec_Auto	0	20748568	9	1	0	3	1	0	B	1	1	0	6870	0	0	0	0	0	49073	49144	49935	50373	50650	51150	0	51451	0	0	0	0	0	0
2	Exec_Auto	1	20748568	10	0	1	1	0	1	B	0	0	0	6870	0	0	0	0	0	53452	53525	54689	55228	55540	0	56040	56341	0	0	0	0	0	0
2	Exec_Auto	1	20748568	11	0	1	1	2	1	B	0	0	0	6870	0	0	0	0	0	58342	58418	59441	60070	60562	0	61062	61363	0	0	0	0	0	0
2	Exec_Auto	1	20748568	12	1	0	0	3	0	B	1	0	252	6870	0	0	0	0	0	63364	63411	63987	64424	64775	0	0	68433	0	0	65233	0	0	0
2	Exec_Auto	1	20748568	12	1	0	0	3	0	A	0	1	0	6870	0	0	0	0	0	70434	70495	71071	71566	71900	0	72400	72700	0	0	0	0	0	0
2	Exec_Auto	1	20748568	13	0	1	2	1	1	A	1	0	0	6870	0	0	0	0	0	74700	74773	76048	76515	76853	77353	0	77653	0	0	0	0	0	0
2	Exec_Auto	1	20748568	14	1	0	2	0	0	B	1	1	0	6870	0	0	0	0	0	79653	79713	80806	81368	81760	82260	0	82561	0	0	0	0	0	0
2	Exec_Auto	1	20748568	15	1	0	3	0	0	B	1	0	0	6870	0	0	0	0	0	84561	84617	85312	85810	86058	86558	0	86859	0	0	0	0	0	0
2	Exec_Auto	1	20748568	16	0	1	0	2	1	A	1	0	0	6870	0	0	0	0	0	88859	88930	89825	90252	90584	91084	0	91384	0	0	0	0	0	0
2	Exec_Auto	1	20748568	17	0	1	2	0	1	A	1	1	0	6870	0	0	0	0	0	93384	93432	94851	95293	95674	96174	0	96474	0	0	0	0	0	0
2	Exec_Auto	1	20748568	18	0	1	1	0	1	A	1	1	0	6870	0	0	0	0	0	98475	98555	99666	100135	100457	100957	0	101259	0	0	0	0	0	0
2	Exec_Auto	1	20748568	19	1	0	1	0	0	B	1	1	0	6870	0	0	0	0	0	103259	103320	104110	104579	104948	105448	0	105748	0	0	0	0	0	0
2	Exec_Auto	0	20748568	0	1	0	2	3	0	B	1	1	0	107750	0	0	0	0	0	107799	107894	109019	109423	109725	110225	0	110525	0	0	0	0	0	0
2	Exec_Auto	0	20748568	1	1	0	0	3	0	B	1	1	0	107750	0	0	0	0	0	112526	112571	113262	113667	113932	114432	0	114733	0	0	0	0	0	0
2	Exec_Auto	0	20748568	2	0	1	1	2	1	A	1	1	0	107750	0	0	0	0	0	116734	116782	117398	117823	118121	118621	0	118923	0	0	0	0	0	0
2	Exec_Auto	0	20748568	3	0	1	0	3	1	A	1	0	0	107750	0	0	0	0	0	120924	121021	121603	122033	122294	122794	0	123094	0	0	0	0	0	0
2	Exec_Auto	0	20748568	4	0	1	0	2	1	A	1	1	0	107750	0	0	0	0	0	125095	125170	125783	126243	126585	127085	0	127386	0	0	0	0	0	0
2	Exec_Auto	0	20748568	5	0	1	0	1	1	A	1	1	0	107750	0	0	0	0	0	129387	129459	130742	131193	131442	131942	0	132242	0	0	0	0	0	0
2	Exec_Auto	0	20748568	6	1	0	0	2	0	B	1	1	0	107750	0	0	0	0	0	134243	134303	135502	135902	136185	136685	0	136985	0	0	0	0	0	0
2	Exec_Auto	0	20748568	7	0	1	3	2	1	A	1	1	0	107750	0	0	0	0	0	138985	139063	140556	140899	141261	141761	0	142063	0	0	0	0	0	0
2	Exec_Auto	0	20748568	8	0	1	2	1	1	A	1	0	0	107750	0	0	0	0	0	144063	144131	145548	145973	146243	146743	0	147043	0	0	0	0	0	0
2	Exec_Auto	0	20748568	9	1	0	1	3	0	B	1	1	0	107750	0	0	0	0	0	149044	149136	149912	150317	150728	151228	0	151529	0	0	0	0	0	0
2	Exec_Auto	1	20748568	10	0	1	1	0	1	A	1	1	0	107750	0	0	0	0	0	153529	153580	154705	155170	155628	156128	0	156429	0	0	0	0	0	0
2	Exec_Auto	1	20748568	11	0	1	3	2	1	A	1	1	0	107750	0	0	0	0	0	158430	158485	159176	159613	160039	160539	0	160839	0	0	0	0	0	0
2	Exec_Auto	1	20748568	12	1	0	2	3	0	B	1	1	0	107750	0	0	0	0	0	162840	162880	163496	163912	164216	164716	0	165016	0	0	0	0	0	0
2	Exec_Auto	1	20748568	13	1	0	1	2	0	B	1	1	0	107750	0	0	0	0	0	167016	167079	167661	168165	168392	168892	0	169193	0	0	0	0	0	0
2	Exec_Auto	1	20748568	14	1	0	0	1	0	B	1	1	0	107750	0	0	0	0	0	171194	171259	171872	172383	172740	173240	0	173541	0	0	0	0	0	0
2	Exec_Auto	1	20748568	15	1	0	2	3	0	B	1	0	252	107750	0	0	0	0	0	175541	175608	176891	177317	177862	0	0	181520	0	0	178320	0	0	0
2	Exec_Auto	1	20748568	15	1	0	2	3	0	B	1	0	0	107750	0	0	0	0	0	183520	183604	184887	185370	185740	186240	0	186541	0	0	0	0	0	0
2	Exec_Auto	1	20748568	16	0	1	0	1	1	A	1	0	0	107750	0	0	0	0	0	188542	188620	189819	190277	190636	191136	0	191436	0	0	0	0	0	0
2	Exec_Auto	1	20748568	17	1	0	3	0	0	A	0	1	0	107750	0	0	0	0	0	193437	193500	194993	195534	195766	0	196266	196567	0	0	0	0	0	0
2	Exec_Auto	1	20748568	18	1	0	0	2	0	B	1	1	0	107750	0	0	0	0	0	198568	198646	200063	200555	200803	201303	0	201603	0	0	0	0	0	0
2	Exec_Auto	1	20748568	19	1	0	2	1	0	B	1	0	0	107750	0	0	0	0	0	203604	203673	204449	204952	205287	205787	0	206087	0	0	0	0	0	0
2	Exec_Auto	0	20748568	0	1	0	3	0	0	B	1	1	0	208088	0	0	0	0	0	208152	208231	209168	209572	209842	210342	0	210643	0	0	0	0	0	0
2	Exec_Auto	0	20748568	1	0	1	2	3	1	A	1	1	0	208088	0	0	0	0	0	212644	212744	213495	213870	214150	214650	0	214951	0	0	0	0	0	0
2	Exec_Auto	0	20748568	2	1	0	1	2	0	B	1	1	0	208088	0	0	0	0	0	216951	216976	218279	218689	219096	219596	0	219896	0	0	0	0	0	0
2	Exec_Auto	0	20748568	3	1	0	3	2	0	B	1	1	0	208088	0	0	0	0	0	221896	221949	223003	223398	223707	224207	0	224508	0	0	0	0	0	0
2	Exec_Auto	0	20748568	4	1	0	1	3	0	B	1	0	0	208088	0	0	0	0	0	226509	226584	227735	228117	228579	229079	0	229380	0	0	0	0	0	0
2	Exec_Auto	0	20748568	5	1	0	0	3	0	B	1	0	0	208088	0	0	0	0	0	231381	231449	232069	232495	232879	233379	0	233679	0	0	0	0	0	0
2	Exec_Auto	0	20748568	6	0	1	1	2	1	A	1	1	0	208088	0	0	0	0	0	235680	235756	236574	237017	237362	237862	0	238162	0	0	0	0	0	0
2	Exec_Auto	0	20748568	7	1	0	1	0	0	B	1	0	0	208088	0	0	0	0	0	240162	240236	241534	241958	242273	242773	0	243074	0	0	0	0	0	0
2	Exec_Auto	0	20748568	8	0	1	3	2	1	A	1	1	0	208088	0	0	0	0	0	245075	245144	246320	246714	246990	247490	0	247791	0	0	0	0	0	0
2	Exec_Auto	0	20748568	9	0	1	3	2	1	A	1	0	0	208088	0	0	0	0	0	249791	249836	250395	250824	251039	251539	0	251840	0	0	0	0	0	0
2	Exec_Auto	1	20748568	10	1	0	0	2	0	B	1	1	0	208088	0	0	0	0	0	253841	253917	254854	255312	255740	256240	0	256541	0	0	0	0	0	0
2	Exec_Auto	1	20748568	11	0	1	3	1	1	A	1	1	0	208088	0	0	0	0	0	258541	258598	259349	259888	260299	260799	0	261100	0	0	0	0	0	0
2	Exec_Auto	1	20748568	12	0	1	2	1	1	A	1	0	0	208088	0	0	0	0	0	263100	263182	264485	264929	265787	266287	0	266587	0	0	0	0	0	0
2	Exec_Auto	1	20748568	13	0	1	2	1	1	A	1	0	0	208088	0	0	0	0	0	268589	268657	269711	270138	270951	271451	0	271751	0	0	0	0	0	0
2	Exec_Auto	1	20748568	14	0	1	1	3	1	B	0	0	0	208088	0	0	0	0	0	273751	273817	274968	275635	275960	0	276460	276760	0	0	0	0	0	0
2	Exec_Auto	1	20748568	15	0	1	3	0	1	A	1	0	252	208088	0	0	0	0	0	278761	278837	279457	279978	280413	0	0	283832	0	0	280632	0	0	0
2	Exec_Auto	1	20748568	15	0	1	3	0	1	A	1	1	0	208088	0	0	0	0	0	285833	285902	286522	287028	287352	287852	0	288152	0	0	0	0	0	0
2	Exec_Auto	1	20748568	16	0	1	2	1	1	A	1	1	0	208088	0	0	0	0	0	290153	290236	291054	291515	291811	292311	0	292612	0	0	0	0	0	0
2	Exec_Auto	1	20748568	17	1	0	3	2	0	B	1	1	0	208088	0	0	0	0	0	294613	294691	295989	296502	297233	297733	0	298033	0	0	0	0	0	0
2	Exec_Auto	1	20748568	18	0	1	1	3	1	A	1	0	0	208088	0	0	0	0	0	300034	300111	301287	301801	302136	302636	0	302937	0	0	0	0	0	0
2	Exec_Auto	1	20748568	19	1	0	0	3	0	B	1	0	252	208088	0	0	0	0	0	304937	305013	305572	306010	306429	0	0	309987	0	0	306787	0	0	0
2	Exec_Auto	1	20748568	19	1	0	0	3	0	A	0	0	0	208088	0	0	0	0	0	311988	312051	312610	313106	313534	0	314034	314334	0	0	0	0	0	0
2	Exec_Auto	0	20748568	0	1	0	3	0	0	B	1	0	0	316335	0	0	0	0	0	316392	316462	317801	318192	318571	319071	0	319371	0	0	0	0	0	0
2	Exec_Auto	0	20748568	1	0	1	1	2	1	A	1	0	0	316335	0	0	0	0	0	321371	321451	322851	323278	323632	324132	0	324433	0	0	0	0	0	0
2	Exec_Auto	0	20748568	2	1	0	0	3	0	B	1	0	252	316335	0	0	0	0	0	326433	326479	327109	327532	327911	0	0	331556	0	0	328356	0	0	0
2	Exec_Auto	0	20748568	2	1	0	0	3	0	B	1	0	252	316335	0	0	0	0	0	333557	333619	334249	334709	335610	0	0	339108	0	0	335908	0	0	0
2	Exec_Auto	0	20748568	2	1	0	0	3	0	A	0	0	0	316335	0	0	0	0	0	341108	341179	341809	342259	342675	0	343175	343476	0	0	0	0	0	0
2	Exec_Auto	0	20748568	3	1	0	1	0	0	B	1	0	0	316335	0	0	0	0	0	345476	345535	346202	346647	346920	347420	0	347721	0	0	0	0	0	0
2	Exec_Auto	0	20748568	4	0	1	1	2	1	A	1	1	0	316335	0	0	0	0	0	349722	349765	350492	350958	351264	351764	0	352064	0	0	0	0	0	0
2	Exec_Auto	0	20748568	5	0	1	3	0	1	A	1	0	0	316335	0	0	0	0	0	354064	354127	355178	355585	355953	356453	0	356753	0	0	0	0	0	0
2	Exec_Auto	0	20748568	6	0	1	0	2	1	A	1	0	0	316335	0	0	0	0	0	358753	358792	359679	360161	360465	360965	0	361266	0	0	0	0	0	0
2	Exec_Auto	0	20748568	7	1	0	0	1	0	B	1	0	0	316335	0	0	0	0	0	363267	363320	363922	364371	364724	365224	0	365525	0	0	0	0	0	0
2	Exec_Auto	0	20748568	8	0	1	1	0	1	A	1	1	0	316335	0	0	0	0	0	367525	367599	368225	368717	369013	369513	0	369814	0	0	0	0	0	0
2	Exec_Auto	0	20748568	9	1	0	0	3	0	B	1	0	0	316335	0	0	0	0	0	371814	371892	372568	372979	373292	373792	0	374093	0	0	0	0	0	0
2	Exec_Auto	1	20748568	10	1	0	1	0	0	B	1	1	0	316335	0	0	0	0	0	376093	376145	377484	377933	378245	378745	0	379045	0	0	0	0	0	0
2	Exec_Auto	1	20748568	11	0	1	0	1	1	A	1	1	0	316335	0	0	0	0	0	381045	381114	382514	382927	383374	383874	0	384175	0	0	0	0	0	0
2	Exec_Auto	1	20748568	12	1	0	1	0	0	B	1	1	0	316335	0	0	0	0	0	386176	386224	386854	387320	387688	388188	0	388488	0	0	0	0	0	0
2	Exec_Auto	1	20748568	13	0	1	1	3	1	A	1	0	252	316335	0	0	0	0	0	390489	390554	391221	391718	392117	0	0	395335	0	0	392135	0	0	0
2	Exec_Auto	1	20748568	13	0	1	1	3	1	B	0	1	0	316335	0	0	0	0	0	397335	397379	398046	398537	398885	0	399385	399685	0	0	0	0	0	0
2	Exec_Auto	1	20748568	14	0	1	3	2	1	A	1	1	0	316335	0	0	0	0	0	401686	401762	402489	402969	403559	404059	0	404360	0	0	0	0	0	0
2	Exec_Auto	1	20748568	15	0	1	0	1	1	A	1	1	0	316335	0	0	0	0	0	406360	406401	407452	407902	408309	408809	0	409109	0	0	0	0	0	0
2	Exec_Auto	1	20748568	16	0	1	2	0	1	A	1	0	0	316335	0	0	0	0	0	411109	411172	412059	412523	412834	413334	0	413634	0	0	0	0	0	0
2	Exec_Auto	1	20748568	17	1	0	2	0	0	B	1	1	0	316335	0	0	0	0	0	415635	415693	416295	416740	417252	417752	0	418052	0	0	0	0	0	0
2	Exec_Auto	1	20748568	18	0	1	1	0	1	A	1	0	0	316335	0	0	0	0	0	420053	420111	420737	421174	421530	422030	0	422330	0	0	0	0	0	0
2	Exec_Auto	1	20748568	19	0	1	2	3	1	A	1	1	0	316335	0	0	0	0	0	424332	424410	425086	425563	425918	426418	0	426719	0	0	0	0	0	0
2	Exec_Auto	0	20748568	0	0	1	0	2	1	A	1	1	0	428723	0	0	0	0	0	428733	428798	429795	430183	430482	430982	0	431282	0	0	0	0	0	0
2	Exec_Auto	0	20748568	1	0	1	3	0	1	A	1	1	0	428723	0	0	0	0	0	433282	433353	434360	434760	435148	435648	0	435950	0	0	0	0	0	0
2	Exec_Auto	0	20748568	2	1	0	1	0	0	B	1	1	0	428723	0	0	0	0	0	437951	438009	439458	439846	440188	440688	0	440989	0	0	0	0	0	0
2	Exec_Auto	0	20748568	3	0	1	3	2	1	A	1	0	252	428723	0	0	0	0	0	442990	443051	444499	444930	445279	0	0	448773	0	0	445573	0	0	0
2	Exec_Auto	0	20748568	3	0	1	3	2	1	A	1	0	0	428723	0	0	0	0	0	450773	450831	452279	452704	453059	453559	0	453859	0	0	0	0	0	0
2	Exec_Auto	0	20748568	4	1	0	3	2	0	B	1	1	0	428723	0	0	0	0	0	455860	455913	456629	457012	457321	457821	0	458121	0	0	0	0	0	0
2	Exec_Auto	0	20748568	5	1	0	1	2	0	B	1	1	0	428723	0	0	0	0	0	460121	460175	461045	461409	461787	462287	0	462588	0	0	0	0	0	0
2	Exec_Auto	0	20748568	6	1	0	3	0	0	B	1	1	0	428723	0	0	0	0	0	464589	464647	466116	466529	466877	467377	0	467677	0	0	0	0	0	0
2	Exec_Auto	0	20748568	7	1	0	0	1	0	B	1	0	0	428723	0	0	0	0	0	469678	469741	470678	471053	471453	471953	0	472254	0	0	0	0	0	0
2	Exec_Auto	0	20748568	8	1	0	1	3	0	B	1	1	0	428723	0	0	0	0	0	474254	474340	474923	475306	475734	476234	0	476535	0	0	0	0	0	0
2	Exec_Auto	0	20748568	9	0	1	2	3	1	A	1	0	0	428723	0	0	0	0	0	478536	478595	479749	480149	480426	480926	0	481228	0	0	0	0	0	0
2	Exec_Auto	1	20748568	10	1	0	2	3	0	B	1	1	0	428723	0	0	0	0	0	483229	483264	484261	484735	485978	486478	0	486779	0	0	0	0	0	0
2	Exec_Auto	1	20748568	11	0	1	2	3	1	A	1	0	0	428723	0	0	0	0	0	488781	488798	489805	490269	490590	491090	0	491390	0	0	0	0	0	0
2	Exec_Auto	1	20748568	12	0	1	1	3	1	A	1	1	0	428723	0	0	0	0	0	493392	493454	494903	495533	495935	496435	0	496736	0	0	0	0	0	0
2	Exec_Auto	1	20748568	13	0	1	3	0	1	A	1	0	0	428723	0	0	0	0	0	498736	498782	500230	500707	501281	501781	0	502081	0	0	0	0	0	0
2	Exec_Auto	1	20748568	14	1	0	0	2	0	B	1	1	0	428723	0	0	0	0	0	504082	504109	504825	505237	505597	506097	0	506399	0	0	0	0	0	0
2	Exec_Auto	1	20748568	15	1	0	2	0	0	B	1	1	0	428723	0	0	0	0	0	508400	508439	509309	509806	510077	510577	0	510877	0	0	0	0	0	0
2	Exec_Auto	1	20748568	16	0	1	2	0	1	A	1	1	0	428723	0	0	0	0	0	512877	512942	514411	514871	515199	515699	0	516000	0	0	0	0	0	0
2	Exec_Auto	1	20748568	17	0	1	0	2	1	A	1	1	0	428723	0	0	0	0	0	518001	518069	519006	519483	519897	520397	0	520697	0	0	0	0	0	0
2	Exec_Auto	1	20748568	18	1	0	1	3	0	B	1	1	0	428723	0	0	0	0	0	522699	522769	523352	523836	524156	524656	0	524957	0	0	0	0	0	0
2	Exec_Auto	1	20748568	19	1	0	0	1	0	B	1	1	0	428723	0	0	0	0	0	526958	527016	528170	528644	528984	529484	0	529784	0	0	0	0	0	0
2	Exec_Auto	0	20748568	0	1	0	0	3	0	B	1	0	0	531785	0	0	0	0	0	531809	531886	532388	532754	533148	533648	0	533949	0	0	0	0	0	0
2	Exec_Auto	0	20748568	1	0	1	2	0	1	A	1	1	0	531785	0	0	0	0	0	535950	536024	537050	537475	537799	538299	0	538600	0	0	0	0	0	0
2	Exec_Auto	0	20748568	2	0	1	2	0	1	A	1	1	0	531785	0	0	0	0	0	540601	540685	541866	542273	542624	543124	0	543424	0	0	0	0	0	0
2	Exec_Auto	0	20748568	3	1	0	2	0	0	B	1	1	0	531785	0	0	0	0	0	545425	545500	546375	546796	547106	547606	0	547907	0	0	0	0	0	0
2	Exec_Auto	0	20748568	4	1	0	2	0	0	B	1	1	0	531785	0	0	0	0	0	549908	549967	550730	551137	551493	551993	0	552293	0	0	0	0	0	0
2	Exec_Auto	0	20748568	5	0	1	3	1	1	A	1	1	0	531785	0	0	0	0	0	554293	554359	554913	555302	555656	556156	0	556456	0	0	0	0	0	0
2	Exec_Auto	0	20748568	6	0	1	0	1	1	A	1	1	0	531785	0	0	0	0	0	558457	558501	559412	559826	560173	560673	0	560975	0	0	0	0	0	0
2	Exec_Auto	0	20748568	7	1	0	0	2	0	B	1	1	0	531785	0	0	0	0	0	562976	563011	563904	564302	564564	565064	0	565364	0	0	0	0	0	0
2	Exec_Auto	0	20748568	8	1	0	2	1	0	B	1	1	0	531785	0	0	0	0	0	567364	567446	568729	569144	569517	570017	0	570318	0	0	0	0	0	0
2	Exec_Auto	0	20748568	9	1	0	3	2	0	B	1	1	0	531785	0	0	0	0	0	572319	572378	573664	574079	574448	574948	0	575249	0	0	0	0	0	0
2	Exec_Auto	1	20748568	10	0	1	2	0	1	A	1	1	0	531785	0	0	0	0	0	577250	577279	577781	578199	578749	579249	0	579549	0	0	0	0	0	0
2	Exec_Auto	1	20748568	11	1	0	0	1	0	B	1	1	0	531785	0	0	0	0	0	581550	581624	582650	583095	583453	583953	0	584254	0	0	0	0	0	0
2	Exec_Auto	1	20748568	12	0	1	1	2	1	A	1	1	0	531785	0	0	0	0	0	586255	586324	587505	587896	588340	588840	0	589140	0	0	0	0	0	0
2	Exec_Auto	1	20748568	13	0	1	1	3	1		0	0	251	531785	0	0	0	0	0	591140	591169	592044	592507	592836	0	0	596536	0	593336	0	0	0	0
2	Exec_Auto	1	20748568	13	0	1	1	3	1	B	0	1	0	531785	0	0	0	0	0	598537	598597	599472	599969	600309	0	600809	601109	0	0	0	0	0	0
2	Exec_Auto	1	20748568	14	0	1	0	3	1	A	1	1	0	531785	0	0	0	0	0	603110	603174	603937	604368	604763	605263	0	605563	0	0	0	0	0	0
2	Exec_Auto	1	20748568	15	1	0	0	2	0	B	1	0	0	531785	0	0	0	0	0	607565	607645	608199	608663	609000	609500	0	609801	0	0	0	0	0	0
2	Exec_Auto	1	20748568	16	1	0	1	0	0	B	1	1	0	531785	0	0	0	0	0	611802	611843	612754	613241	613520	614020	0	614321	0	0	0	0	0	0
2	Exec_Auto	1	20748568	17	0	1	1	2	1		0	0	251	531785	0	0	0	0	0	616322	616357	617250	617718	618060	0	0	621760	0	618560	0	0	0	0
2	Exec_Auto	1	20748568	17	0	1	1	2	1	A	1	1	0	531785	0	0	0	0	0	623761	623825	624718	625226	625636	626136	0	626437	0	0	0	0	0	0
2	Exec_Auto	1	20748568	18	1	0	2	3	0	B	1	0	252	531785	0	0	0	0	0	628438	628499	629782	630223	630636	0	0	634180	0	0	630980	0	0	0
2	Exec_Auto	1	20748568	18	1	0	2	3	0	A	0	0	0	531785	0	0	0	0	0	636180	636214	637497	638051	638483	0	638983	639283	0	0	0	0	0	0
2	Exec_Auto	1	20748568	19	1	0	1	0	0	B	1	0	0	531785	0	0	0	0	0	641283	641354	642640	643039	643400	643900	0	644201	0	0	0	0	0	0
2	Exec_Auto	0	20748568	0	1	0	1	0	0	B	1	1	0	646202	0	0	0	0	0	646223	646298	647082	647516	647918	648418	0	648719	0	0	0	0	0	0
2	Exec_Auto	0	20748568	1	1	0	2	3	0	B	1	0	0	646202	0	0	0	0	0	650720	650763	652068	652457	652820	653320	0	653621	0	0	0	0	0	0
2	Exec_Auto	0	20748568	2	1	0	2	1	0	B	1	1	0	646202	0	0	0	0	0	655621	655677	656569	656998	657334	657834	0	658134	0	0	0	0	0	0
2	Exec_Auto	0	20748568	3	0	1	3	0	1	A	1	1	0	646202	0	0	0	0	0	660135	660165	661127	661487	662607	663107	0	663409	0	0	0	0	0	0
2	Exec_Auto	0	20748568	4	1	0	1	2	0	B	1	1	0	646202	0	0	0	0	0	665410	665472	666707	667118	667569	668069	0	668370	0	0	0	0	0	0
2	Exec_Auto	0	20748568	5	1	0	3	2	0	B	1	1	0	646202	0	0	0	0	0	670371	670397	671850	672241	672624	673124	0	673424	0	0	0	0	0	0
2	Exec_Auto	0	20748568	6	0	1	0	2	1	A	1	1	0	646202	0	0	0	0	0	675425	675485	676051	676445	676916	677416	0	677717	0	0	0	0	0	0
2	Exec_Auto	0	20748568	7	0	1	1	2	1	A	1	1	0	646202	0	0	0	0	0	679717	679782	680911	681333	681692	682192	0	682492	0	0	0	0	0	0
2	Exec_Auto	0	20748568	8	1	0	0	2	0	B	1	0	0	646202	0	0	0	0	0	684493	684565	685105	685499	685874	686374	0	686675	0	0	0	0	0	0
2	Exec_Auto	0	20748568	9	0	1	3	2	1	A	1	1	0	646202	0	0	0	0	0	688676	688743	689664	690040	690572	691072	0	691373	0	0	0	0	0	0
2	Exec_Auto	1	20748568	10	1	0	0	1	0		0	0	251	646202	0	0	0	0	0	693374	693446	694230	694659	695457	0	0	699157	0	695957	0	0	0	0
2	Exec_Auto	1	20748568	10	1	0	0	1	0	B	1	0	0	646202	0	0	0	0	0	701157	701204	701988	702524	702967	703467	0	703767	0	0	0	0	0	0
2	Exec_Auto	1	20748568	11	1	0	1	3	0	B	1	1	0	646202	0	0	0	0	0	705767	705826	707131	707566	708439	708939	0	709240	0	0	0	0	0	0
2	Exec_Auto	1	20748568	12	1	0	1	3	0	B	1	1	0	646202	0	0	0	0	0	711241	711304	712196	712652	712989	713489	0	713790	0	0	0	0	0	0
2	Exec_Auto	1	20748568	13	1	0	2	1	0	B	1	1	0	646202	0	0	0	0	0	715792	715867	716829	717229	717616	718116	0	718419	0	0	0	0	0	0
2	Exec_Auto	1	20748568	14	1	0	0	2	0	B	1	1	0	646202	0	0	0	0	0	720420	720484	721719	722080	722618	723118	0	723419	0	0	0	0	0	0
2	Exec_Auto	1	20748568	15	0	1	3	0	1	A	1	1	0	646202	0	0	0	0	0	725422	725487	726940	727335	727731	728231	0	728531	0	0	0	0	0	0
2	Exec_Auto	1	20748568	16	0	1	3	0	1	A	1	1	0	646202	0	0	0	0	0	730531	730554	731120	731543	731958	732458	0	732759	0	0	0	0	0	0
2	Exec_Auto	1	20748568	17	0	1	0	1	1	A	1	1	0	646202	0	0	0	0	0	734759	734817	735946	736343	736621	737121	0	737422	0	0	0	0	0	0
2	Exec_Auto	1	20748568	18	0	1	0	2	1	A	1	1	0	646202	0	0	0	0	0	739422	739466	740006	740464	740783	741283	0	741585	0	0	0	0	0	0
2	Exec_Auto	1	20748568	19	0	1	1	0	1	A	1	1	0	646202	0	0	0	0	0	743586	743651	744572	745029	745378	745878	0	746178	0	0	0	0	0	0
2	Exec_Auto	0	20748568	0	0	1	3	0	1	A	1	1	0	748179	0	0	0	0	0	748188	748256	749566	749937	750336	750836	0	751137	0	0	0	0	0	0
2	Exec_Auto	0	20748568	1	1	0	0	3	0	B	1	1	0	748179	0	0	0	0	0	753138	753195	753945	754333	754648	755148	0	755449	0	0	0	0	0	0
2	Exec_Auto	0	20748568	2	1	0	3	2	0	B	1	0	0	748179	0	0	0	0	0	757450	757485	758367	758809	759613	760113	0	760413	0	0	0	0	0	0
2	Exec_Auto	0	20748568	3	0	1	1	2	1	A	1	1	0	748179	0	0	0	0	0	762413	762500	763195	763609	763989	764489	0	764789	0	0	0	0	0	0
2	Exec_Auto	0	20748568	4	0	1	1	3	1	A	1	1	0	748179	0	0	0	0	0	766790	766859	768240	768632	768971	769471	0	769771	0	0	0	0	0	0
2	Exec_Auto	0	20748568	5	0	1	1	2	1	A	1	1	0	748179	0	0	0	0	0	771771	771829	772875	773288	773590	774090	0	774390	0	0	0	0	0	0
2	Exec_Auto	0	20748568	6	1	0	3	2	0	B	1	1	0	748179	0	0	0	0	0	776390	776426	777647	777998	778493	778993	0	779293	0	0	0	0	0	0
2	Exec_Auto	0	20748568	7	1	0	3	2	0	B	1	1	0	748179	0	0	0	0	0	781293	781336	782508	782895	783211	783711	0	784013	0	0	0	0	0	0
2	Exec_Auto	0	20748568	8	1	0	3	1	0	B	1	0	0	748179	0	0	0	0	0	786013	786050	786831	787240	787617	788117	0	788418	0	0	0	0	0	0
2	Exec_Auto	0	20748568	9	0	1	3	2	1	A	1	1	0	748179	0	0	0	0	0	790418	790483	791141	791493	791897	792397	0	792698	0	0	0	0	0	0
2	Exec_Auto	1	20748568	10	0	1	0	3	1	B	0	0	0	748179	0	0	0	0	0	794702	794769	796079	796535	796881	0	797381	797682	0	0	0	0	0	0
2	Exec_Auto	1	20748568	11	1	0	3	2	0	B	1	1	0	748179	0	0	0	0	0	799682	799727	800477	800967	801668	802168	0	802469	0	0	0	0	0	0
2	Exec_Auto	1	20748568	12	1	0	0	3	0	B	1	0	0	748179	0	0	0	0	0	804469	804535	805417	805811	806440	806940	0	807241	0	0	0	0	0	0
2	Exec_Auto	1	20748568	13	0	1	3	1	1	A	1	0	252	748179	0	0	0	0	0	809241	809320	810015	810521	810867	0	0	814361	0	0	811161	0	0	0
2	Exec_Auto	1	20748568	13	0	1	3	1	1	A	1	0	0	748179	0	0	0	0	0	816363	816382	817077	817652	818078	818578	0	818879	0	0	0	0	0	0
2	Exec_Auto	1	20748568	14	1	0	1	3	0	A	0	1	0	748179	0	0	0	0	0	820881	820943	822324	822820	823317	0	823817	824118	0	0	0	0	0	0
2	Exec_Auto	1	20748568	15	0	1	1	2	1	A	1	1	0	748179	0	0	0	0	0	826118	826166	827212	827620	828087	828587	0	828887	0	0	0	0	0	0
2	Exec_Auto	1	20748568	16	1	0	0	3	0	B	1	1	0	748179	0	0	0	0	0	830887	830906	832127	832562	833073	833573	0	833874	0	0	0	0	0	0
2	Exec_Auto	1	20748568	17	0	1	0	1	1	A	1	0	252	748179	0	0	0	0	0	835874	835925	837097	837549	838003	0	0	841207	0	0	838007	0	0	0
2	Exec_Auto	1	20748568	17	0	1	0	1	1	A	1	1	0	748179	0	0	0	0	0	843207	843275	844447	844913	845473	845973	0	846273	0	0	0	0	0	0
2	Exec_Auto	1	20748568	18	1	0	1	2	0	B	1	0	0	748179	0	0	0	0	0	848273	848333	849114	849578	850100	850600	0	850900	0	0	0	0	0	0
2	Exec_Auto	1	20748568	19	0	1	3	1	1	A	1	1	0	748179	0	0	0	0	0	852901	852926	853584	854019	854448	854948	0	855249	0	0	0	0	0	0
2	Exec_Auto	0	20748568	0	0	1	3	1	1	A	1	1	0	857250	0	0	0	0	0	857302	857361	858066	858451	858828	859328	0	859629	0	0	0	0	0	0
2	Exec_Auto	0	20748568	1	0	1	0	2	1	A	1	0	0	857250	0	0	0	0	0	861630	861695	862237	862660	862976	863476	0	863777	0	0	0	0	0	0
2	Exec_Auto	0	20748568	2	1	0	3	1	0	B	1	0	0	857250	0	0	0	0	0	865778	865857	867315	867737	868120	868620	0	868921	0	0	0	0	0	0
2	Exec_Auto	0	20748568	3	1	0	3	1	0	B	1	1	0	857250	0	0	0	0	0	870922	870969	872126	872590	873007	873507	0	873809	0	0	0	0	0	0
2	Exec_Auto	0	20748568	4	0	1	2	1	1	A	1	1	0	857250	0	0	0	0	0	875810	875846	876494	876888	877468	877968	0	878268	0	0	0	0	0	0
2	Exec_Auto	0	20748568	5	0	1	0	2	1	A	1	0	0	857250	0	0	0	0	0	880270	880325	881038	881426	881798	882298	0	882599	0	0	0	0	0	0
2	Exec_Auto	0	20748568	6	1	0	0	3	0	B	1	1	0	857250	0	0	0	0	0	884599	884659	885328	885709	886145	886645	0	886945	0	0	0	0	0	0
2	Exec_Auto	0	20748568	7	0	1	2	1	1	A	1	1	0	857250	0	0	0	0	0	888945	888998	890155	890562	891016	891516	0	891817	0	0	0	0	0	0
2	Exec_Auto	0	20748568	8	1	0	0	1	0	B	1	0	0	857250	0	0	0	0	0	893818	893855	894849	895282	895629	896129	0	896430	0	0	0	0	0	0
2	Exec_Auto	0	20748568	9	1	0	0	2	0	B	1	1	0	857250	0	0	0	0	0	898431	898500	899457	899857	900610	901110	0	901411	0	0	0	0	0	0
2	Exec_Auto	1	20748568	10	1	0	1	0	0	B	1	1	0	857250	0	0	0	0	0	903412	903488	904193	904612	905138	905638	0	905939	0	0	0	0	0	0
2	Exec_Auto	1	20748568	11	0	1	1	0	1	A	1	1	0	857250	0	0	0	0	0	907940	907973	908515	909010	909357	909857	0	910158	0	0	0	0	0	0
2	Exec_Auto	1	20748568	12	1	0	2	3	0	B	1	1	0	857250	0	0	0	0	0	912158	912238	913696	914096	915041	915541	0	915842	0	0	0	0	0	0
2	Exec_Auto	1	20748568	13	0	1	0	1	1	A	1	1	0	857250	0	0	0	0	0	917843	917908	919065	919493	920508	921008	0	921309	0	0	0	0	0	0
2	Exec_Auto	1	20748568	14	0	1	3	0	1	A	1	0	0	857250	0	0	0	0	0	923309	923358	924006	924381	924770	925270	0	925571	0	0	0	0	0	0
2	Exec_Auto	1	20748568	15	1	0	0	3	0	B	1	0	0	857250	0	0	0	0	0	927571	927642	928355	928781	929169	929669	0	929969	0	0	0	0	0	0
2	Exec_Auto	1	20748568	16	1	0	1	3	0	B	1	0	0	857250	0	0	0	0	0	931970	932046	932715	933133	933521	934021	0	934322	0	0	0	0	0	0
2	Exec_Auto	1	20748568	17	1	0	3	0	0	B	1	1	0	857250	0	0	0	0	0	936323	936353	937509	937983	938341	938841	0	939142	0	0	0	0	0	0
2	Exec_Auto	1	20748568	18	0	1	1	3	1	A	1	1	0	857250	0	0	0	0	0	941142	941196	942190	942647	942961	943461	0	943762	0	0	0	0	0	0
2	Exec_Auto	1	20748568	19	0	1	2	3	1	A	1	1	0	857250	0	0	0	0	0	945763	945837	946794	947216	948296	948796	0	949096	0	0	0	0	0	0
2	Exec_Auto	0	20748568	0	0	1	2	3	1	A	1	1	0	951097	0	0	0	0	0	951145	951214	952438	952799	953203	953703	0	954004	0	0	0	0	0	0
2	Exec_Auto	0	20748568	1	1	0	3	1	0	B	1	1	0	951097	0	0	0	0	0	956004	956071	956839	957233	957559	958059	0	958360	0	0	0	0	0	0
2	Exec_Auto	0	20748568	2	0	1	0	3	1	A	1	1	0	951097	0	0	0	0	0	960360	960430	961237	961621	961943	962443	0	962745	0	0	0	0	0	0
2	Exec_Auto	0	20748568	3	0	1	2	3	1	A	1	1	0	951097	0	0	0	0	0	964745	964790	965428	965841	966174	966674	0	966974	0	0	0	0	0	0
2	Exec_Auto	0	20748568	4	0	1	0	3	1	A	1	0	0	951097	0	0	0	0	0	968976	969029	969872	970280	970657	971157	0	971458	0	0	0	0	0	0
2	Exec_Auto	0	20748568	5	1	0	2	0	0	B	1	1	0	951097	0	0	0	0	0	973458	973521	974172	974577	975003	975503	0	975804	0	0	0	0	0	0
2	Exec_Auto	0	20748568	6	1	0	2	0	0	B	1	1	0	951097	0	0	0	0	0	977805	977877	978668	979110	979368	979868	0	980168	0	0	0	0	0	0
2	Exec_Auto	0	20748568	7	1	0	2	3	0	B	1	1	0	951097	0	0	0	0	0	982169	982217	982772	983175	983566	984066	0	984366	0	0	0	0	0	0
2	Exec_Auto	0	20748568	8	1	0	1	2	0	B	1	1	0	951097	0	0	0	0	0	986367	986407	987407	987797	988124	988624	0	988924	0	0	0	0	0	0
2	Exec_Auto	0	20748568	9	1	0	1	3	0	B	1	1	0	951097	0	0	0	0	0	990925	991009	992483	992881	993187	993687	0	993987	0	0	0	0	0	0
2	Exec_Auto	1	20748568	10	1	0	3	0	0	B	1	1	0	951097	0	0	0	0	0	995988	996022	997246	997689	998024	998524	0	998825	0	0	0	0	0	0
2	Exec_Auto	1	20748568	11	0	1	0	2	1	A	1	0	0	951097	0	0	0	0	0	1000825	1000860	1001628	1002076	1002473	1002973	0	1003273	0	0	0	0	0	0
2	Exec_Auto	1	20748568	12	0	1	1	2	1	A	1	1	0	951097	0	0	0	0	0	1005274	1005310	1006117	1006607	1007054	1007554	0	1007855	0	0	0	0	0	0
2	Exec_Auto	1	20748568	13	0	1	0	1	1	A	1	1	0	951097	0	0	0	0	0	1009856	1009909	1010547	1010950	1011334	1011834	0	1012134	0	0	0	0	0	0
2	Exec_Auto	1	20748568	14	1	0	1	2	0	B	1	1	0	951097	0	0	0	0	0	1014134	1014173	1015016	1015438	1015929	1016429	0	1016729	0	0	0	0	0	0
2	Exec_Auto	1	20748568	15	0	1	3	0	1	A	1	0	0	951097	0	0	0	0	0	1018730	1018799	1019450	1019877	1020240	1020740	0	1021041	0	0	0	0	0	0
2	Exec_Auto	1	20748568	16	0	1	2	1	1	A	1	1	0	951097	0	0	0	0	0	1023042	1023125	1023916	1024318	1024679	1025179	0	1025479	0	0	0	0	0	0
2	Exec_Auto	1	20748568	17	1	0	0	1	0	B	1	0	0	951097	0	0	0	0	0	1027479	1027554	1028109	1028571	1028994	1029494	0	1029794	0	0	0	0	0	0
2	Exec_Auto	1	20748568	18	0	1	0	2	1	A	1	0	252	951097	0	0	0	0	0	1031795	1031861	1032861	1033372	1033753	0	0	1037008	0	0	1033808	0	0	0
2	Exec_Auto	1	20748568	18	0	1	0	2	1	A	1	1	0	951097	0	0	0	0	0	1039009	1039051	1040051	1040556	1040887	1041387	0	1041688	0	0	0	0	0	0
2	Exec_Auto	1	20748568	19	0	1	1	0	1	A	1	1	0	951097	0	0	0	0	0	1043688	1043747	1045221	1045642	1045991	1046491	0	1046792	0	0	0	0	0	0
2	Exec_Auto	0	20748568	0	1	0	0	1	0	B	1	1	0	1048794	0	0	0	0	0	1048808	1048879	1049503	1049897	1050238	1050738	0	1051039	0	0	0	0	0	0
2	Exec_Auto	0	20748568	1	1	0	2	1	0	B	1	1	0	1048794	0	0	0	0	0	1053040	1053101	1054272	1054662	1055020	1055520	0	1055821	0	0	0	0	0	0
2	Exec_Auto	0	20748568	2	1	0	3	0	0	B	1	1	0	1048794	0	0	0	0	0	1057821	1057852	1058970	1059425	1059720	1060220	0	1060521	0	0	0	0	0	0
2	Exec_Auto	0	20748568	3	0	1	1	2	1	A	1	1	0	1048794	0	0	0	0	0	1062522	1062606	1063560	1063947	1064293	1064793	0	1065094	0	0	0	0	0	0
2	Exec_Auto	0	20748568	4	0	1	3	0	1	A	1	1	0	1048794	0	0	0	0	0	1067094	1067135	1068462	1068847	1069305	1069805	0	1070105	0	0	0	0	0	0
2	Exec_Auto	0	20748568	5	1	0	1	2	0	B	1	1	0	1048794	0	0	0	0	0	1072105	1072182	1073626	1074065	1074530	1075030	0	1075331	0	0	0	0	0	0
2	Exec_Auto	0	20748568	6	0	1	3	2	1	A	1	0	252	1048794	0	0	0	0	0	1077332	1077406	1078722	1079094	1079513	0	0	1082718	0	0	1079518	0	0	0
2	Exec_Auto	0	20748568	6	0	1	3	2	1	A	1	0	0	1048794	0	0	0	0	0	1084719	1084789	1086105	1086564	1086850	1087350	0	1087651	0	0	0	0	0	0
2	Exec_Auto	0	20748568	7	1	0	3	1	0	B	1	1	0	1048794	0	0	0	0	0	1089652	1089714	1090886	1091319	1091636	1092136	0	1092437	0	0	0	0	0	0
2	Exec_Auto	0	20748568	8	1	0	1	0	0	B	1	1	0	1048794	0	0	0	0	0	1094438	1094512	1095718	1096127	1096431	1096931	0	1097232	0	0	0	0	0	0
2	Exec_Auto	0	20748568	9	0	1	3	0	1	A	1	1	0	1048794	0	0	0	0	0	1099232	1099292	1100426	1100793	1101150	1101650	0	1101950	0	0	0	0	0	0
2	Exec_Auto	1	20748568	10	1	0	3	2	0	B	1	1	0	1048794	0	0	0	0	0	1103950	1104043	1104667	1105102	1105597	1106097	0	1106398	0	0	0	0	0	0
2	Exec_Auto	1	20748568	11	1	0	2	0	0	B	1	0	0	1048794	0	0	0	0	0	1108399	1108452	1109623	1110051	1110432	1110932	0	1111233	0	0	0	0	0	0
2	Exec_Auto	1	20748568	12	1	0	2	1	0	B	1	1	0	1048794	0	0	0	0	0	1113233	1113296	1114414	1114850	1115296	1115796	0	1116096	0	0	0	0	0	0
2	Exec_Auto	1	20748568	13	0	1	2	0	1	A	1	0	0	1048794	0	0	0	0	0	1118098	1118167	1119121	1119506	1119977	1120477	0	1120778	0	0	0	0	0	0
2	Exec_Auto	1	20748568	14	1	0	3	2	0	B	1	1	0	1048794	0	0	0	0	0	1122779	1122836	1124163	1124591	1124989	1125489	0	1125789	0	0	0	0	0	0
2	Exec_Auto	1	20748568	15	1	0	1	3	0	B	1	1	0	1048794	0	0	0	0	0	1127791	1127851	1129295	1129713	1130199	1130699	0	1131000	0	0	0	0	0	0
2	Exec_Auto	1	20748568	16	0	1	0	3	1	A	1	0	0	1048794	0	0	0	0	0	1133000	1133072	1134388	1134797	1135150	1135650	0	1135950	0	0	0	0	0	0
2	Exec_Auto	1	20748568	17	1	0	1	3	0	B	1	0	0	1048794	0	0	0	0	0	1137951	1138006	1139178	1139598	1140057	1140557	0	1140858	0	0	0	0	0	0
2	Exec_Auto	1	20748568	18	0	1	2	3	1	A	1	1	0	1048794	0	0	0	0	0	1142859	1142924	1144130	1144583	1144892	1145392	0	1145693	0	0	0	0	0	0
2	Exec_Auto	1	20748568	19	0	1	2	1	1	A	1	1	0	1048794	0	0	0	0	0	1147695	1147735	1148869	1149301	1149824	1150324	0	1150624	0	0	0	0	0	0
2	Exec_Auto	0	20748568	0	1	0	3	2	0	B	1	0	0	1152626	0	0	0	0	0	1152644	1152714	1154080	1154478	1154883	1155383	0	1155684	0	0	0	0	0	0
2	Exec_Auto	0	20748568	1	1	0	2	0	0	B	1	1	0	1152626	0	0	0	0	0	1157684	1157736	1158501	1158908	1159355	1159855	0	1160155	0	0	0	0	0	0
2	Exec_Auto	0	20748568	2	0	1	0	3	1	A	1	1	0	1152626	0	0	0	0	0	1162156	1162225	1163444	1163894	1164209	1164709	0	1165009	0	0	0	0	0	0
2	Exec_Auto	0	20748568	3	1	0	0	1	0	B	1	0	0	1152626	0	0	0	0	0	1167009	1167076	1168016	1168469	1168838	1169338	0	1169638	0	0	0	0	0	0
2	Exec_Auto	0	20748568	4	1	0	0	3	0	B	1	1	0	1152626	0	0	0	0	0	1171639	1171703	1172419	1172823	1173200	1173700	0	1174001	0	0	0	0	0	0
2	Exec_Auto	0	20748568	5	0	1	0	1	1	A	1	1	0	1152626	0	0	0	0	0	1176002	1176057	1176646	1177070	1177488	1177988	0	1178288	0	0	0	0	0	0
2	Exec_Auto	0	20748568	6	1	0	2	0	0	B	1	1	0	1152626	0	0	0	0	0	1180289	1180322	1181012	1181411	1181793	1182293	0	1182594	0	0	0	0	0	0
2	Exec_Auto	0	20748568	7	1	0	3	1	0	B	1	0	0	1152626	0	0	0	0	0	1184595	1184634	1186077	1186542	1186829	1187329	0	1187629	0	0	0	0	0	0
2	Exec_Auto	0	20748568	8	1	0	1	3	0	B	1	1	0	1152626	0	0	0	0	0	1189629	1189699	1190914	1191383	1191679	1192179	0	1192479	0	0	0	0	0	0
2	Exec_Auto	0	20748568	9	1	0	2	1	0	B	1	1	0	1152626	0	0	0	0	0	1194480	1194537	1195839	1196273	1196654	1197154	0	1197456	0	0	0	0	0	0
2	Exec_Auto	1	20748568	10	0	1	2	0	1	A	1	1	0	1152626	0	0	0	0	0	1199457	1199498	1200864	1201295	1202448	1202948	0	1203249	0	0	0	0	0	0
2	Exec_Auto	1	20748568	11	0	1	2	3	1	A	1	1	0	1152626	0	0	0	0	0	1205249	1205315	1206080	1206469	1207005	1207505	0	1207806	0	0	0	0	0	0
2	Exec_Auto	1	20748568	12	0	1	2	0	1		0	0	251	1152626	0	0	0	0	0	1209807	1209840	1211059	1211465	1211981	0	0	1215681	0	1212481	0	0	0	0
2	Exec_Auto	1	20748568	12	0	1	2	0	1	A	1	1	0	1152626	0	0	0	0	0	1217682	1217722	1218941	1219437	1219861	1220361	0	1220662	0	0	0	0	0	0
2	Exec_Auto	1	20748568	13	0	1	3	2	1	A	1	0	0	1152626	0	0	0	0	0	1222663	1222721	1223661	1224067	1224561	1225061	0	1225361	0	0	0	0	0	0
2	Exec_Auto	1	20748568	14	1	0	3	0	0	B	1	1	0	1152626	0	0	0	0	0	1227362	1227387	1228103	1228545	1228979	1229479	0	1229779	0	0	0	0	0	0
2	Exec_Auto	1	20748568	15	1	0	2	1	0	B	1	1	0	1152626	0	0	0	0	0	1231780	1231813	1232402	1232932	1233296	1233796	0	1234098	0	0	0	0	0	0
2	Exec_Auto	1	20748568	16	0	1	0	3	1	A	1	0	0	1152626	0	0	0	0	0	1236099	1236169	1236859	1237328	1237685	1238185	0	1238486	0	0	0	0	0	0
2	Exec_Auto	1	20748568	17	1	0	0	3	0	B	1	1	0	1152626	0	0	0	0	0	1240487	1240538	1241981	1242406	1242746	1243246	0	1243547	0	0	0	0	0	0
2	Exec_Auto	1	20748568	18	0	1	2	0	1	A	1	1	0	1152626	0	0	0	0	0	1245547	1245592	1246807	1247302	1247860	1248360	0	1248660	0	0	0	0	0	0
2	Exec_Auto	1	20748568	19	1	0	2	1	0	B	1	1	0	1152626	0	0	0	0	0	1250660	1250697	1251999	1252422	1252785	1253285	0	1253586	0	0	0	0	0	0
2	Exec_Auto	0	20748568	0	0	1	0	3	1	A	1	0	0	1255587	0	0	0	0	0	1255608	1255691	1256613	1257042	1257466	1257966	0	1258267	0	0	0	0	0	0
2	Exec_Auto	0	20748568	1	0	1	0	2	1	A	1	1	0	1255587	0	0	0	0	0	1260269	1260340	1261422	1261842	1262148	1262648	0	1262949	0	0	0	0	0	0
2	Exec_Auto	0	20748568	2	1	0	2	1	0	B	1	0	0	1255587	0	0	0	0	0	1264950	1265016	1266415	1266866	1267158	1267658	0	1267958	0	0	0	0	0	0
2	Exec_Auto	0	20748568	3	0	1	2	1	1	A	1	1	0	1255587	0	0	0	0	0	1269958	1270005	1271240	1271628	1272009	1272509	0	1272811	0	0	0	0	0	0
2	Exec_Auto	0	20748568	4	0	1	1	0	1	A	1	1	0	1255587	0	0	0	0	0	1274811	1274883	1275575	1275972	1276334	1276834	0	1277135	0	0	0	0	0	0
2	Exec_Auto	0	20748568	5	1	0	2	0	0	B	1	1	0	1255587	0	0	0	0	0	1279136	1279199	1280689	1281103	1281532	1282032	0	1282333	0	0	0	0	0	0
2	Exec_Auto	0	20748568	6	0	1	0	1	1	A	1	1	0	1255587	0	0	0	0	0	1284335	1284392	1285610	1286034	1286313	1286813	0	1287113	0	0	0	0	0	0
2	Exec_Auto	0	20748568	7	1	0	1	3	0	B	1	0	0	1255587	0	0	0	0	0	1289113	1289164	1290257	1290701	1290993	1291493	0	1291793	0	0	0	0	0	0
2	Exec_Auto	0	20748568	8	1	0	2	0	0	B	1	1	0	1255587	0	0	0	0	0	1293793	1293823	1294714	1295131	1295420	1295920	0	1296220	0	0	0	0	0	0
2	Exec_Auto	0	20748568	9	0	1	0	1	1	A	1	1	0	1255587	0	0	0	0	0	1298221	1298278	1299161	1299573	1299902	1300402	0	1300702	0	0	0	0	0	0
2	Exec_Auto	1	20748568	10	1	0	2	1	0	B	1	1	0	1255587	0	0	0	0	0	1302702	1302758	1303680	1304059	1304513	1305013	0	1305313	0	0	0	0	0	0
2	Exec_Auto	1	20748568	11	0	1	0	3	1	A	1	0	0	1255587	0	0	0	0	0	1307313	1307360	1308442	1308868	1309301	1309801	0	1310102	0	0	0	0	0	0
2	Exec_Auto	1	20748568	12	1	0	2	1	0	A	0	0	0	1255587	0	0	0	0	0	1312102	1312127	1313526	1313999	1314386	0	1314886	1315187	0	0	0	0	0	0
2	Exec_Auto	1	20748568	13	1	0	1	0	0	B	1	1	0	1255587	0	0	0	0	0	1317188	1317251	1318486	1318884	1319632	1320132	0	1320433	0	0	0	0	0	0
2	Exec_Auto	1	20748568	14	0	1	0	1	1	A	1	0	0	1255587	0	0	0	0	0	1322433	1322478	1323170	1323594	1324060	1324560	0	1324861	0	0	0	0	0	0
2	Exec_Auto	1	20748568	15	0	1	0	2	1	B	0	0	0	1255587	0	0	0	0	0	1326861	1326904	1328394	1328805	1329188	0	1329688	1329989	0	0	0	0	0	0
2	Exec_Auto	1	20748568	16	1	0	1	2	0	B	1	1	0	1255587	0	0	0	0	0	1331989	1332051	1333269	1333737	1334421	1334921	0	1335222	0	0	0	0	0	0
2	Exec_Auto	1	20748568	17	1	0	0	2	0	B	1	1	0	1255587	0	0	0	0	0	1337223	1337280	1338373	1338770	1339155	1339655	0	1339956	0	0	0	0	0	0
2	Exec_Auto	1	20748568	18	0	1	1	3	1	A	1	1	0	1255587	0	0	0	0	0	1341957	1342034	1342925	1343434	1343807	1344307	0	1344607	0	0	0	0	0	0
2	Exec_Auto	1	20748568	19	1	0	3	2	0	B	1	1	0	1255587	0	0	0	0	0	1346608	1346655	1347538	1347921	1348305	1348805	0	1349106	0	0	0	0	0	0
2	Exec_Auto	0	20748568	0	0	1	0	3	1	A	1	1	0	1351107	0	0	0	0	0	1351144	1351225	1352484	1352897	1353221	1353721	0	1354022	0	0	0	0	0	0
2	Exec_Auto	0	20748568	1	0	1	1	0	1	A	1	1	0	1351107	0	0	0	0	0	1356022	1356100	1357060	1357473	1357811	1358311	0	1358612	0	0	0	0	0	0
2	Exec_Auto	0	20748568	2	0	1	2	3	1	A	1	1	0	1351107	0	0	0	0	0	1360613	1360637	1361743	1362146	1362525	1363025	0	1363326	0	0	0	0	0	0
2	Exec_Auto	0	20748568	3	0	1	0	2	1	A	1	1	0	1351107	0	0	0	0	0	1365326	1365382	1366406	1366803	1367160	1367660	0	1367961	0	0	0	0	0	0
2	Exec_Auto	0	20748568	4	1	0	2	0	0	B	1	1	0	1351107	0	0	0	0	0	1369964	1370037	1371373	1371735	1372114	1372614	0	1372915	0	0	0	0	0	0
2	Exec_Auto	0	20748568	5	0	1	2	3	1	A	1	1	0	1351107	0	0	0	0	0	1374915	1374984	1375823	1376256	1377167	1377667	0	1377968	0	0	0	0	0	0
2	Exec_Auto	0	20748568	6	1	0	0	2	0	B	1	0	0	1351107	0	0	0	0	0	1379969	1380022	1380546	1380931	1381376	1381876	0	1382177	0	0	0	0	0	0
2	Exec_Auto	0	20748568	7	0	1	2	0	1	A	1	1	0	1351107	0	0	0	0	0	1384177	1384248	1385536	1386007	1386430	1386930	0	1387230	0	0	0	0	0	0
2	Exec_Auto	0	20748568	8	0	1	2	1	1	A	1	1	0	1351107	0	0	0	0	0	1389231	1389274	1390757	1391137	1391657	1392157	0	1392457	0	0	0	0	0	0
2	Exec_Auto	0	20748568	9	0	1	2	3	1	A	1	1	0	1351107	0	0	0	0	0	1394458	1394510	1395850	1396256	1396660	1397160	0	1397460	0	0	0	0	0	0
2	Exec_Auto	1	20748568	10	0	1	0	3	1	A	1	1	0	1351107	0	0	0	0	0	1399461	1399530	1400789	1401208	1401489	1401989	0	1402290	0	0	0	0	0	0
2	Exec_Auto	1	20748568	11	0	1	1	2	1	A	1	0	0	1351107	0	0	0	0	0	1404291	1404319	1405279	1405783	1406131	1406631	0	1406931	0	0	0	0	0	0
2	Exec_Auto	1	20748568	12	1	0	1	0	0	B	1	0	0	1351107	0	0	0	0	0	1408932	1409013	1410119	1410546	1410917	1411417	0	1411717	0	0	0	0	0	0
2	Exec_Auto	1	20748568	13	0	1	3	0	1	A	1	1	0	1351107	0	0	0	0	0	1413717	1413816	1414840	1415301	1415801	1416301	0	1416601	0	0	0	0	0	0
2	Exec_Auto	1	20748568	14	1	0	1	2	0	B	1	1	0	1351107	0	0	0	0	0	1418601	1418670	1420006	1420386	1420774	1421274	0	1421575	0	0	0	0	0	0
2	Exec_Auto	1	20748568	15	0	1	0	2	1	A	1	1	0	1351107	0	0	0	0	0	1423576	1423639	1424478	1424910	1425317	1425817	0	1426117	0	0	0	0	0	0
2	Exec_Auto	1	20748568	16	1	0	1	2	0	B	1	0	0	1351107	0	0	0	0	0	1428117	1428151	1428675	1429115	1429477	1429977	0	1430277	0	0	0	0	0	0
2	Exec_Auto	1	20748568	17	0	1	1	3	1	A	1	0	0	1351107	0	0	0	0	0	1432277	1432333	1433621	1434138	1434494	1434994	0	1435295	0	0	0	0	0	0
2	Exec_Auto	1	20748568	18	0	1	2	1	1	A	1	0	0	1351107	0	0	0	0	0	1437295	1437339	1438822	1439225	1439550	1440050	0	1440351	0	0	0	0	0	0
2	Exec_Auto	1	20748568	19	1	0	1	3	0	B	1	0	0	1351107	0	0	0	0	0	1442352	1442418	1443758	1444210	1444555	1445055	0	1445355	0	0	0	0	0	0
2	Exec_Auto	0	20748568	0	0	1	3	2	1	A	1	1	0	1447357	0	0	0	0	0	1447380	1447435	1448304	1448696	1449046	1449546	0	1449847	0	0	0	0	0	0
2	Exec_Auto	0	20748568	1	1	0	3	1	0	B	1	1	0	1447357	0	0	0	0	0	1451848	1451910	1453347	1453720	1454073	1454573	0	1454874	0	0	0	0	0	0
2	Exec_Auto	0	20748568	2	0	1	1	0	1	A	1	1	0	1447357	0	0	0	0	0	1456875	1456946	1457712	1458152	1458460	1458960	0	1459261	0	0	0	0	0	0
2	Exec_Auto	0	20748568	3	1	0	0	3	0	B	1	0	0	1447357	0	0	0	0	0	1461262	1461335	1462111	1462505	1462864	1463364	0	1463666	0	0	0	0	0	0
2	Exec_Auto	0	20748568	4	1	0	0	1	0	B	1	1	0	1447357	0	0	0	0	0	1465666	1465708	1466964	1467357	1467761	1468261	0	1468561	0	0	0	0	0	0
2	Exec_Auto	0	20748568	5	0	1	3	2	1	A	1	1	0	1447357	0	0	0	0	0	1470562	1470607	1471621	1471989	1472460	1472960	0	1473262	0	0	0	0	0	0
2	Exec_Auto	0	20748568	6	1	0	1	2	0	B	1	0	0	1447357	0	0	0	0	0	1475262	1475325	1476083	1476421	1476785	1477285	0	1477586	0	0	0	0	0	0
2	Exec_Auto	0	20748568	7	0	1	2	1	1	A	1	1	0	1447357	0	0	0	0	0	1479587	1479657	1480435	1480853	1481105	1481605	0	1481905	0	0	0	0	0	0
2	Exec_Auto	0	20748568	8	1	0	1	3	0	B	1	1	0	1447357	0	0	0	0	0	1483905	1483981	1484713	1485116	1485444	1485944	0	1486245	0	0	0	0	0	0
2	Exec_Auto	0	20748568	9	0	1	0	1	1	A	1	1	0	1447357	0	0	0	0	0	1488246	1488309	1488876	1489292	1489558	1490058	0	1490358	0	0	0	0	0	0
2	Exec_Auto	1	20748568	10	1	0	2	3	0	B	1	1	0	1447357	0	0	0	0	0	1492359	1492391	1493260	1493721	1494006	1494506	0	1494807	0	0	0	0	0	0
2	Exec_Auto	1	20748568	11	1	0	0	3	0	B	1	1	0	1447357	0	0	0	0	0	1496807	1496850	1498287	1498655	1499069	1499569	0	1499870	0	0	0	0	0	0
2	Exec_Auto	1	20748568	12	1	0	0	2	0	B	1	1	0	1447357	0	0	0	0	0	1501871	1501889	1502655	1503141	1503497	1503997	0	1504298	0	0	0	0	0	0
2	Exec_Auto	1	20748568	13	1	0	0	2	0	B	1	1	0	1447357	0	0	0	0	0	1506299	1506327	1507103	1507539	1508606	1509106	0	1509407	0	0	0	0	0	0
2	Exec_Auto	1	20748568	14	0	1	3	2	1	A	1	1	0	1447357	0	0	0	0	0	1511408	1511451	1512707	1513124	1514234	1514734	0	1515034	0	0	0	0	0	0
2	Exec_Auto	1	20748568	15	1	0	3	1	0	B	1	1	0	1447357	0	0	0	0	0	1517036	1517125	1518139	1518620	1518948	1519448	0	1519748	0	0	0	0	0	0
2	Exec_Auto	1	20748568	16	0	1	0	3	1	A	1	1	0	1447357	0	0	0	0	0	1521748	1521808	1522566	1522974	1523414	1523914	0	1524215	0	0	0	0	0	0
2	Exec_Auto	1	20748568	17	0	1	3	1	1	A	1	1	0	1447357	0	0	0	0	0	1526216	1526279	1527057	1527549	1527943	1528443	0	1528744	0	0	0	0	0	0
2	Exec_Auto	1	20748568	18	1	0	3	1	0	B	1	0	0	1447357	0	0	0	0	0	1530745	1530777	1531509	1531981	1532341	1532841	0	1533141	0	0	0	0	0	0
2	Exec_Auto	1	20748568	19	0	1	0	1	1	A	1	1	0	1447357	0	0	0	0	0	1535142	1535177	1535744	1536182	1536462	1536962	0	1537263	0	0	0	0	0	0
2	Exec_Auto	0	20748568	0	1	0	3	0	0	B	1	0	0	1539264	0	0	0	0	0	1539272	1539345	1539992	1540437	1540711	1541211	0	1541512	0	0	0	0	0	0
2	Exec_Auto	0	20748568	1	1	0	1	0	0	B	1	1	0	1539264	0	0	0	0	0	1543512	1543584	1544448	1544880	1545353	1545853	0	1546154	0	0	0	0	0	0
2	Exec_Auto	0	20748568	2	0	1	3	0	1	A	1	1	0	1539264	0	0	0	0	0	1548155	1548231	1549240	1549640	1550000	1550500	0	1550801	0	0	0	0	0	0
2	Exec_Auto	0	20748568	3	1	0	2	0	0	B	1	1	0	1539264	0	0	0	0	0	1552801	1552822	1554114	1554530	1554897	1555397	0	1555698	0	0	0	0	0	0
2	Exec_Auto	0	20748568	4	1	0	1	0	0	B	1	1	0	1539264	0	0	0	0	0	1557699	1557782	1558484	1558908	1559213	1559713	0	1560015	0	0	0	0	0	0
2	Exec_Auto	0	20748568	5	0	1	0	2	1	A	1	1	0	1539264	0	0	0	0	0	1562016	1562086	1563499	1563894	1564216	1564716	0	1565017	0	0	0	0	0	0
2	Exec_Auto	0	20748568	6	1	0	0	3	0	B	1	1	0	1539264	0	0	0	0	0	1567019	1567047	1567995	1568425	1568731	1569231	0	1569532	0	0	0	0	0	0
2	Exec_Auto	0	20748568	7	0	1	1	0	1	A	1	1	0	1539264	0	0	0	0	0	1571533	1571573	1572379	1572759	1573211	1573711	0	1574011	0	0	0	0	0	0
2	Exec_Auto	0	20748568	8	0	1	1	0	1	A	1	1	0	1539264	0	0	0	0	0	1576013	1576078	1577016	1577427	1577752	1578252	0	1578552	0	0	0	0	0	0
2	Exec_Auto	0	20748568	9	0	1	2	0	1	A	1	1	0	1539264	0	0	0	0	0	1580553	1580615	1581694	1582093	1582433	1582933	0	1583234	0	0	0	0	0	0
2	Exec_Auto	1	20748568	10	1	0	0	2	0	B	1	1	0	1539264	0	0	0	0	0	1585235	1585306	1585953	1586388	1586745	1587245	0	1587546	0	0	0	0	0	0
2	Exec_Auto	1	20748568	11	1	0	3	0	0	B	1	1	0	1539264	0	0	0	0	0	1589553	1589617	1590481	1590919	1591247	1591747	0	1592048	0	0	0	0	0	0
2	Exec_Auto	1	20748568	12	0	1	3	2	1	A	1	1	0	1539264	0	0	0	0	0	1594048	1594082	1595091	1595539	1595852	1596352	0	1596654	0	0	0	0	0	0
2	Exec_Auto	1	20748568	13	1	0	2	1	0	B	1	1	0	1539264	0	0	0	0	0	1598654	1598727	1600019	1600436	1600784	1601284	0	1601585	0	0	0	0	0	0
2	Exec_Auto	1	20748568	14	0	1	2	1	1	A	1	1	0	1539264	0	0	0	0	0	1603586	1603671	1604373	1604825	1605380	1605880	0	1606180	0	0	0	0	0	0
2	Exec_Auto	1	20748568	15	0	1	2	3	1	A	1	1	0	1539264	0	0	0	0	0	1608181	1608226	1609639	1610035	1610292	1610792	0	1611092	0	0	0	0	0	0
2	Exec_Auto	1	20748568	16	0	1	2	3	1	A	1	0	0	1539264	0	0	0	0	0	1613093	1613172	1614120	1614521	1615570	1616070	0	1616371	0	0	0	0	0	0
2	Exec_Auto	1	20748568	17	0	1	3	2	1	A	1	0	252	1539264	0	0	0	0	0	1618372	1618445	1619250	1619696	1619948	0	0	1623182	0	0	1619982	0	0	0
2	Exec_Auto	1	20748568	17	0	1	3	2	1	A	1	1	0	1539264	0	0	0	0	0	1625183	1625224	1626029	1626471	1626877	1627377	0	1627677	0	0	0	0	0	0
2	Exec_Auto	1	20748568	18	1	0	3	0	0	B	1	1	0	1539264	0	0	0	0	0	1629677	1629736	1630674	1631126	1631459	1631959	0	1632259	0	0	0	0	0	0
2	Exec_Auto	1	20748568	19	0	1	1	3	1	A	1	1	0	1539264	0	0	0	0	0	1634260	1634325	1635404	1635879	1636183	1636683	0	1636983	0	0	0	0	0	0
