# Supplementary material for: A Computational Model of Dual Competition between the Basal Ganglia and the Cortex
Source: eNeuro. 2019 Jan 4;5(6):ENEURO.0339-17.2018. doi: 10.1523/ENEURO.0339-17.2018 (PMC6325557; doi:10.1523/ENEURO.0339-17.2018)
Supplement: Supplementary 1 — Supplementary Model Codes. Download Supplementary 1, ZIP file [file sup_enu-eN-TNC-0339-17-s02.zip › one-critic-two-actors-1.2/experiments/data/theoretical/D1-on-D2-on.txt]

{
    "seed": 437,
    "n_session": 12,
    "n_block": 2,
    "n_trial": 60,
    "task": {
        "session": [
            "block 1"
        ],
        "block 1": {
            "n_trial": 60,
            "cue": [
                1,
                1,
                0,
                0
            ],
            "pos": [
                1,
                1,
                1,
                1
            ],
            "rwd": [
                0.75,
                0.25,
                0.0,
                0.0
            ]
        }
    },
    "model": {
        "sigmoid": {
            "Vmin": 0.0,
            "Vmax": 20.0,
            "Vh": 16.0,
            "Vc": 3.0
        },
        "clamp": {
            "Vmin": 0.0,
            "Vmax": 1000.0
        },
        "weight": {
            "min": 0.25,
            "max": 0.75,
            "noise": 0.005
        },
        "threshold": 40.0,
        "time": {
            "dt": 0.001,
            "settling": 0.5,
            "duration": 2.5
        },
        "input": {
            "potential": 7.0,
            "noise": 0.01
        },
        "RL": {
            "init": 0.5,
            "alpha": 0.025,
            "LTP": 0.005,
            "LTD": 0.003
        },
        "Hebbian": {
            "LTP": 0.0005
        },
        "CTX": {
            "tau": 0.01,
            "rest": -3.0,
            "noise": 0.01
        },
        "STR": {
            "tau": 0.01,
            "rest": 0.0,
            "noise": 0.001
        },
        "STN": {
            "tau": 0.01,
            "rest": -10.0,
            "noise": 0.001
        },
        "GPi": {
            "tau": 0.01,
            "rest": 10.0,
            "noise": 0.03
        },
        "THL": {
            "tau": 0.01,
            "rest": -40.0,
            "noise": 0.001
        },
        "gain": {
            "CTX:cog → STR:cog": 1.0,
            "CTX:cog → STR:ass": 0.2,
            "CTX:cog → STN:cog": 1.0,
            "CTX:cog → THL:cog": 0.1,
            "CTX:mot → STR:mot": 1.0,
            "CTX:mot → STR:ass": 0.2,
            "CTX:mot → STN:mot": 1.0,
            "CTX:mot → THL:mot": 0.1,
            "CTX:ass → STR:ass": 1.0,
            "STR:cog → GPi:cog": -2.0,
            "STR:mot → GPi:mot": -2.0,
            "STR:ass → GPi:cog": -2.0,
            "STR:ass → GPi:mot": -2.0,
            "STN:cog → GPi:cog": 1.0,
            "STN:mot → GPi:mot": 1.0,
            "GPi:cog → THL:cog": -0.3,
            "GPi:mot → THL:mot": -0.3,
            "THL:cog → CTX:cog": 0.4,
            "THL:mot → CTX:mot": 0.4,
            "CTX:mot → CTX:mot": 0.5,
            "CTX:cog → CTX:cog": 0.5,
            "CTX:ass → CTX:ass": 0.5,
            "CTX:cog → CTX:ass": 0.025,
            "CTX:ass → CTX:mot": 0.025,
            "CTX:mot → CTX:ass": 0.01,
            "CTX:ass → CTX:cog": 0.01
        }
    }
}
