# Supplementary material for: A Computational Model of Dual Competition between the Basal Ganglia and the Cortex
Source: eNeuro. 2019 Jan 4;5(6):ENEURO.0339-17.2018. doi: 10.1523/ENEURO.0339-17.2018 (PMC6325557; doi:10.1523/ENEURO.0339-17.2018)
Supplement: Supplementary 1 — Supplementary Model Codes. Download Supplementary 1, ZIP file [file sup_enu-eN-TNC-0339-17-s02.zip › one-critic-two-actors-1.2/experiments/task.json]

{
    "session" : ["block 1"],
    "block 1" : {
        "n_trial" : 60,
        "cue"     : [ 1, 1, 0, 0 ],
        "pos"     : [ 1, 1, 1, 1 ],
        "rwd"     : [ 0.75, 0.25, 0.00, 0.00 ]
    }
}
