# Supplementary material for: A Computational Model of Dual Competition between the Basal Ganglia and the Cortex
Source: eNeuro. 2019 Jan 4;5(6):ENEURO.0339-17.2018. doi: 10.1523/ENEURO.0339-17.2018 (PMC6325557; doi:10.1523/ENEURO.0339-17.2018)
Supplement: Supplementary 1 — Supplementary Model Codes. Download Supplementary 1, ZIP file [file sup_enu-eN-TNC-0339-17-s02.zip › one-critic-two-actors-1.2/setup.py]

# -----------------------------------------------------------------------------
# Copyright (c) 2016, Nicolas P. Rougier
# Distributed under the (new) BSD License.
# -----------------------------------------------------------------------------
from setuptools import setup, Extension
from Cython.Build import cythonize
import numpy as np

extensions = [
    Extension('cdana.cdana', ['cdana/cdana.pyx'], include_dirs = [np.get_include()]),
]
setup(
    name="cdana",
    version="0.1",
    maintainer= "Nicolas P. Rougier",
    maintainer_email="Nicolas.Rougier@inria.fr",
    install_requires=['numpy', 'cython', 'tqdm'],
    license = "BSD License",
    packages=['cdana'],
    ext_modules = cythonize(extensions)
)
