# Supplementary material for: A Computational Model of Dual Competition between the Basal Ganglia and the Cortex
Source: eNeuro. 2019 Jan 4;5(6):ENEURO.0339-17.2018. doi: 10.1523/ENEURO.0339-17.2018 (PMC6325557; doi:10.1523/ENEURO.0339-17.2018)
Supplement: Supplementary 2 — Supplementary Experimental data. Download Supplementary 2, ZIP file [file sup_enu-eN-TNC-0339-17-s03.zip]

Archive with 119 entries (102 files):
- experimental/
- experimental/__init__.py
- experimental/D1-muscimol-D2-saline/
- experimental/D1-muscimol-D2-saline/Enya/
- experimental/D1-muscimol-D2-saline/Enya/20160228_115055EnM.txt
- __MACOSX/
- __MACOSX/experimental/
- __MACOSX/experimental/D1-muscimol-D2-saline/
- __MACOSX/experimental/D1-muscimol-D2-saline/Enya/
- __MACOSX/experimental/D1-muscimol-D2-saline/Enya/._20160228_115055EnM.txt
- experimental/D1-muscimol-D2-saline/Enya/20160229_095341EnS.txt
- __MACOSX/experimental/D1-muscimol-D2-saline/Enya/._20160229_095341EnS.txt
- experimental/D1-muscimol-D2-saline/Enya/20160328_160546EnM.txt
- __MACOSX/experimental/D1-muscimol-D2-saline/Enya/._20160328_160546EnM.txt
- experimental/D1-muscimol-D2-saline/Enya/20160329_180726EnS.txt
- __MACOSX/experimental/D1-muscimol-D2-saline/Enya/._20160329_180726EnS.txt
- __MACOSX/experimental/D1-muscimol-D2-saline/._Enya
- experimental/D1-muscimol-D2-saline/France/
- experimental/D1-muscimol-D2-saline/France/20150601_151258FrIB.txt
- __MACOSX/experimental/D1-muscimol-D2-saline/France/
- __MACOSX/experimental/D1-muscimol-D2-saline/France/._20150601_151258FrIB.txt
- experimental/D1-muscimol-D2-saline/France/20150602_151454FrINB.txt
- __MACOSX/experimental/D1-muscimol-D2-saline/France/._20150602_151454FrINB.txt
- experimental/D1-muscimol-D2-saline/France/20150716_162355FrIB.txt
- __MACOSX/experimental/D1-muscimol-D2-saline/France/._20150716_162355FrIB.txt
- experimental/D1-muscimol-D2-saline/France/20150717_165933FrINB.txt
- __MACOSX/experimental/D1-muscimol-D2-saline/France/._20150717_165933FrINB.txt
- experimental/D1-muscimol-D2-saline/France/20150722_134551FrIB.txt
- experimental/D1-muscimol-D2-saline/France/20150723_141005FrINB.txt
- experimental/D1-muscimol-D2-saline/France/20150728_141230FrIB.txt
- __MACOSX/experimental/D1-muscimol-D2-saline/France/._20150728_141230FrIB.txt
- experimental/D1-muscimol-D2-saline/France/20150729_140152FrINB.txt
- __MACOSX/experimental/D1-muscimol-D2-saline/France/._20150729_140152FrINB.txt
- experimental/D1-muscimol-D2-saline/France/20150904_155756FrIB.txt
- __MACOSX/experimental/D1-muscimol-D2-saline/France/._20150904_155756FrIB.txt
- experimental/D1-muscimol-D2-saline/France/20150905_134635FrINB.txt
- __MACOSX/experimental/D1-muscimol-D2-saline/France/._20150905_134635FrINB.txt
- __MACOSX/experimental/D1-muscimol-D2-saline/._France
- experimental/D1-muscimol-D2-saline/Zora/
- experimental/D1-muscimol-D2-saline/Zora/.DS_Store
- __MACOSX/experimental/D1-muscimol-D2-saline/Zora/
- __MACOSX/experimental/D1-muscimol-D2-saline/Zora/._.DS_Store
- experimental/D1-muscimol-D2-saline/Zora/20150601_170658ZIB.txt
- __MACOSX/experimental/D1-muscimol-D2-saline/Zora/._20150601_170658ZIB.txt
- experimental/D1-muscimol-D2-saline/Zora/20150602_155228ZINB.txt
- __MACOSX/experimental/D1-muscimol-D2-saline/Zora/._20150602_155228ZINB.txt
- experimental/D1-muscimol-D2-saline/Zora/20150605_155818ZIB.txt
- __MACOSX/experimental/D1-muscimol-D2-saline/Zora/._20150605_155818ZIB.txt
- experimental/D1-muscimol-D2-saline/Zora/20150606_132301ZINB.txt
- __MACOSX/experimental/D1-muscimol-D2-saline/Zora/._20150606_132301ZINB.txt
- experimental/D1-muscimol-D2-saline/Zora/20150716_163851ZIB.txt
- __MACOSX/experimental/D1-muscimol-D2-saline/Zora/._20150716_163851ZIB.txt
- experimental/D1-muscimol-D2-saline/Zora/20150717_182102ZINB.txt
- __MACOSX/experimental/D1-muscimol-D2-saline/Zora/._20150717_182102ZINB.txt
- experimental/D1-muscimol-D2-saline/Zora/20150722_152159ZIB.txt
- __MACOSX/experimental/D1-muscimol-D2-saline/Zora/._20150722_152159ZIB.txt
- experimental/D1-muscimol-D2-saline/Zora/20150723_145502ZINB.txt
- __MACOSX/experimental/D1-muscimol-D2-saline/Zora/._20150723_145502ZINB.txt
- experimental/D1-muscimol-D2-saline/Zora/20150728_153107ZIB.txt
- __MACOSX/experimental/D1-muscimol-D2-saline/Zora/._20150728_153107ZIB.txt
- experimental/D1-muscimol-D2-saline/Zora/20150729_144736ZINB.txt
- __MACOSX/experimental/D1-muscimol-D2-saline/Zora/._20150729_144736ZINB.txt
- __MACOSX/experimental/D1-muscimol-D2-saline/._Zora
- __MACOSX/experimental/._D1-muscimol-D2-saline
- experimental/D1-saline-D2-muscimol/
- experimental/D1-saline-D2-muscimol/France/
- experimental/D1-saline-D2-muscimol/France/20150515_170052FrIB.txt
- __MACOSX/experimental/D1-saline-D2-muscimol/
- __MACOSX/experimental/D1-saline-D2-muscimol/France/
- __MACOSX/experimental/D1-saline-D2-muscimol/France/._20150515_170052FrIB.txt
- experimental/D1-saline-D2-muscimol/France/20150516_131318FrIB.txt
- __MACOSX/experimental/D1-saline-D2-muscimol/France/._20150516_131318FrIB.txt
- experimental/D1-saline-D2-muscimol/France/20150519_182621FrIB.txt
- __MACOSX/experimental/D1-saline-D2-muscimol/France/._20150519_182621FrIB.txt
- experimental/D1-saline-D2-muscimol/France/20150520_114127FrIB.txt
- __MACOSX/experimental/D1-saline-D2-muscimol/France/._20150520_114127FrIB.txt
- experimental/D1-saline-D2-muscimol/France/20150521_182106FrIB.txt
- __MACOSX/experimental/D1-saline-D2-muscimol/France/._20150521_182106FrIB.txt
- experimental/D1-saline-D2-muscimol/France/20150522_150002FrIB.txt
- __MACOSX/experimental/D1-saline-D2-muscimol/France/._20150522_150002FrIB.txt
- experimental/D1-saline-D2-muscimol/France/20150525_183225FrIB.txt
- __MACOSX/experimental/D1-saline-D2-muscimol/France/._20150525_183225FrIB.txt
- experimental/D1-saline-D2-muscimol/France/20150526_113346FrIB.txt
- __MACOSX/experimental/D1-saline-D2-muscimol/France/._20150526_113346FrIB.txt
- experimental/D1-saline-D2-muscimol/France/20150527_181154FrIB.txt
- __MACOSX/experimental/D1-saline-D2-muscimol/France/._20150527_181154FrIB.txt
- experimental/D1-saline-D2-muscimol/France/20150528_141717FrIB.txt
- __MACOSX/experimental/D1-saline-D2-muscimol/France/._20150528_141717FrIB.txt
- __MACOSX/experimental/D1-saline-D2-muscimol/._France
- experimental/D1-saline-D2-muscimol/Zora/
- experimental/D1-saline-D2-muscimol/Zora/20150511_184207ZIB.txt
- __MACOSX/experimental/D1-saline-D2-muscimol/Zora/
- __MACOSX/experimental/D1-saline-D2-muscimol/Zora/._20150511_184207ZIB.txt
- experimental/D1-saline-D2-muscimol/Zora/20150512_140843ZIB.txt
- __MACOSX/experimental/D1-saline-D2-muscimol/Zora/._20150512_140843ZIB.txt
- experimental/D1-saline-D2-muscimol/Zora/20150513_175700ZIB.txt
- __MACOSX/experimental/D1-saline-D2-muscimol/Zora/._20150513_175700ZIB.txt
- experimental/D1-saline-D2-muscimol/Zora/20150514_143523ZIB.txt
- __MACOSX/experimental/D1-saline-D2-muscimol/Zora/._20150514_143523ZIB.txt
- experimental/D1-saline-D2-muscimol/Zora/20150518_181234ZIB.txt
- __MACOSX/experimental/D1-saline-D2-muscimol/Zora/._20150518_181234ZIB.txt
- experimental/D1-saline-D2-muscimol/Zora/20150519_133552ZIB.txt
- __MACOSX/experimental/D1-saline-D2-muscimol/Zora/._20150519_133552ZIB.txt
- experimental/D1-saline-D2-muscimol/Zora/20150520_174344ZIB.txt
- __MACOSX/experimental/D1-saline-D2-muscimol/Zora/._20150520_174344ZIB.txt
- experimental/D1-saline-D2-muscimol/Zora/20150521_125140ZIB.txt
- __MACOSX/experimental/D1-saline-D2-muscimol/Zora/._20150521_125140ZIB.txt
- experimental/D1-saline-D2-muscimol/Zora/20150522_184337ZIB.txt
- __MACOSX/experimental/D1-saline-D2-muscimol/Zora/._20150522_184337ZIB.txt
- experimental/D1-saline-D2-muscimol/Zora/20150523_132656ZIB.txt
- __MACOSX/experimental/D1-saline-D2-muscimol/Zora/._20150523_132656ZIB.txt
- experimental/D1-saline-D2-muscimol/Zora/20150526_181854ZIB.txt
- __MACOSX/experimental/D1-saline-D2-muscimol/Zora/._20150526_181854ZIB.txt
- experimental/D1-saline-D2-muscimol/Zora/20150527_145655ZIB.txt
- __MACOSX/experimental/D1-saline-D2-muscimol/Zora/._20150527_145655ZIB.txt
- __MACOSX/experimental/D1-saline-D2-muscimol/._Zora
- __MACOSX/experimental/._D1-saline-D2-muscimol
- experimental/data.py
- experimental/format.txt
